# Supplementary material for: De novo transcriptome assembly of Dalbergia sissoo Roxb. (Fabaceae) under Botryodiplodia theobromae-induced dieback disease
Source: Sci Rep. 2023 Nov 22;13:20503. doi: 10.1038/s41598-023-45982-8 (PMC10665356; doi:10.1038/s41598-023-45982-8)
Supplement: Supplementary file 2 — Supplementary Information 2. [file 41598_2023_45982_MOESM2_ESM.xlsx]

## Sheet: Rep1-Control-VS-Rep1-Disease.Po
Supplementary File S2: Datasets of the relative expression of the identified DEGs in all samples.
GeneID	Length	Rep1-Control-Expression	Rep1-Disease-Expression	log2FoldChange(Rep1-Disease/Rep1-Control)	FDR	Up/Down-Regulation(Rep1-Disease/Rep1-Control)	Pvalue	Nr	Nt	Swissprot	KEGG	KOG	Interpro	GO
CL67819.Contig2_All	570	0.01	684.19	16.0621	0	Up	0	NA	NA	NA	NA	NA	NA	NA
CL18436.Contig5_All	1138	0.01	363.82	15.1509	0	Up	0	XP_015931337.1/2.8e-153/probable aquaporin PIP-type 7a [Arachis duranensis] >XP_016166069.1 probable aquaporin PIP-type 7a [Arachis ipaensis]	XM_016075851.2/0.0/PREDICTED: Arachis duranensis probable aquaporin PIP-type 7a (LOC107457689), mRNA	sp|P25794|PIP2_PEA/5.7e-143/Probable aquaporin PIP-type 7a OS=Pisum sativum GN=TRG-31 PE=2 SV=2	adu:107457689/4.1e-154/probable aquaporin PIP-type 7a; K09872 aquaporin PIP	At2g45960/7.1e-136/[G] KOG0223 Aquaporin (major intrinsic protein family)	PTHR19139:SF146/1.1E-201/--	NA
CL11636.Contig1_All	962	0.01	353.22	15.1083	0	Up	0	KHN31394.1/1.3e-71/Histone H3.3 [Glycine soja]	XM_003551977.3/0.0/PREDICTED: Glycine max histone H3.3 (LOC100783277), mRNA	sp|P59169|H33_ARATH/3.7e-71/Histone H3.3 OS=Arabidopsis thaliana GN=HTR4 PE=1 SV=2	gmx:100783277/2.0e-72/histone H3.3; K11253 histone H3	At4g40030/8.8e-71/[B] KOG1745 Histones H3 and H4	PTHR11426/1.7E-138/--	biological_process:GO:0006334//nucleosome assembly;cellular_component:GO:0030875//rDNA protrusion;GO:0005634//nucleus;GO:0000786//nucleosome;molecular_function:GO:0046982//protein heterodimerization activity;GO:0031492//nucleosomal DNA binding;
CL34903.Contig2_All	950	0.01	210.8	14.3636	0	Up	0	NP_001236275.2/1.8e-49/Kunitz trypsin inhibitor precursor [Glycine max] >ACU16888.1 unknown [Glycine max] >KRH46552.1 hypothetical protein GLYMA_08G341400 [Glycine max]	NA	sp|P25272|KTI1_SOYBN/1.9e-35/Kunitz-type trypsin inhibitor KTI1 OS=Glycine max GN=KTI1 PE=2 SV=1	NA	NA	PS00283/-/Soybean trypsin inhibitor (Kunitz) protease inhibitors family signature.	molecular_function:GO:0004866//endopeptidase inhibitor activity;
CL5191.Contig7_All	2523	0.01	174.57	14.0915	0	Up	0	AJE72659.1/0.0e+00/NADH dehydrogenase subunit 5 (plastid) [Amorpha fruticosa]	KJ468098.1/0.0/Indigofera tinctoria chloroplast, complete genome	sp|P15958|NU5C_VICFA/0.0e+00/NAD(P)H-quinone oxidoreductase subunit 5, chloroplastic OS=Vicia faba GN=ndhF PE=3 SV=1	mtr:MetrCp001/0.0e+00/ndhF; NADH dehydrogenase subunit 5; K05577 NAD(P)H-quinone oxidoreductase subunit 5 [EC:1.6.5.3]	AtCh070/0.0e+00/[C] KOG4668 NADH dehydrogenase subunits 2, 5, and related proteins	PF01010/9.5E-102/NADH-dehyrogenase subunit F, TMs, (complex I) C-terminus	biological_process:GO:0006810//transport;GO:0042773//ATP synthesis coupled electron transport;cellular_component:GO:0009535//chloroplast thylakoid membrane;GO:0016021//integral component of membrane;molecular_function:GO:0048038//quinone binding;GO:0008137//NADH dehydrogenase (ubiquinone) activity;
CL30985.Contig9_All	1247	0.01	173.05	14.0789	0	Up	0	XP_019448498.1/4.7e-146/PREDICTED: isoflavone reductase homolog [Lupinus angustifolius] >OIW08718.1 hypothetical protein TanjilG_03394 [Lupinus angustifolius]	XM_019592953.1/0.0/PREDICTED: Lupinus angustifolius isoflavone reductase homolog (LOC109351502), mRNA	sp|E1U332|ALL12_OLEEU/1.6e-130/Isoflavone reductase-like protein OS=Olea europaea PE=1 SV=1	vra:106776909/2.3e-73/bifunctional pinoresinol-lariciresinol reductase 2; K21568 pinoresinol/lariciresinol reductase [EC:1.23.1.1 1.23.1.2 1.23.1.3 1.23.1.4]	At4g39230/2.5e-126/[RQ] LSE0443 A Isoflavone reductase/pinoresinol-lariciresinol reductase/phenylcoumaran benzylic ether reductase	PF05368/2.0E-84/NmrA-like family	NA
CL8178.Contig4_All	989	0.01	171.63	14.067	0	Up	0	XP_004512164.1/1.5e-78/PREDICTED: SKP1-like protein 1A [Cicer arietinum]	XM_016345949.2/0.0/PREDICTED: Arachis ipaensis SKP1-like protein 1B (LOC107642553), mRNA	sp|Q39255|SKP1A_ARATH/1.5e-70/SKP1-like protein 1A OS=Arabidopsis thaliana GN=SKP1A PE=1 SV=1	cam:101511190/2.2e-79/SKP1-like protein 1A; K03094 S-phase kinase-associated protein 1	At1g75950/3.4e-70/[O] KOG1724 SCF ubiquitin ligase, Skp1 component	PF01466/3.2E-43/Skp1 family, dimerisation domain	biological_process:GO:0006511//ubiquitin-dependent protein catabolic process;
CL34939.Contig4_All	1588	0.01	155.84	13.9278	0	Up	0	XP_003625627.1/9.2e-147/major intrinsic protein (MIP) family transporter [Medicago truncatula] >ABD32807.1 Major intrinsic protein [Medicago truncatula] >AES81845.1 major intrinsic protein (MIP) family transporter [Medicago truncatula]	AK336783.1/0.0/Lotus japonicus cDNA, clone: LjFL1-025-BG03, HTC	sp|Q9ATM4|PIP27_MAIZE/1.2e-135/Aquaporin PIP2-7 OS=Zea mays GN=PIP2-7 PE=2 SV=1	mtr:MTR_7g101190/1.4e-147/major intrinsic protein (MIP) family transporter; K09872 aquaporin PIP	At2g37170/9.2e-134/[G] KOG0223 Aquaporin (major intrinsic protein family)	PTHR19139:SF158/1.3E-199/--	cellular_component:GO:0016021//integral component of membrane;molecular_function:GO:0005215//transporter activity;
CL40449.Contig5_All	1135	0.01	152.54	13.8969	0	Up	0	NP_001235587.1/1.6e-132/L-ascorbate peroxidase 2 [Glycine max] >BAC92740.1 cytosolic ascorbate peroxidase 2 [Glycine max] >KRH24955.1 hypothetical protein GLYMA_12G073100 [Glycine max]	XM_019598470.1/0.0/PREDICTED: Lupinus angustifolius L-ascorbate peroxidase, cytosolic (LOC109355353), transcript variant X2, mRNA	sp|P48534|APX1_PEA/1.5e-132/L-ascorbate peroxidase, cytosolic OS=Pisum sativum GN=APX1 PE=1 SV=2	gmx:606508/2.3e-133/APX2, apx1; L-ascorbate peroxidase 2; K00434 L-ascorbate peroxidase [EC:1.11.1.11]	At1g07890/6.2e-116/[R] TWOG0189 Peroxidase	PR00459/7.1E-124/Plant ascorbate peroxidase signature	biological_process:GO:0000302//response to reactive oxygen species;GO:0006979//response to oxidative stress;GO:0034599//cellular response to oxidative stress;GO:0042744//hydrogen peroxide catabolic process;cellular_component:GO:0009507//chloroplast;molecular_function:GO:0020037//heme binding;GO:0016688//L-ascorbate peroxidase activity;GO:0046872//metal ion binding;GO:0004601//peroxidase activity;…
CL11649.Contig1_All	808	0.01	142.37	13.7974	3.13385e-285	Up	2.73898e-288	XP_020221656.1/9.1e-74/protein PLANT CADMIUM RESISTANCE 2-like [Cajanus cajan] >KYP61548.1 Uncharacterized protein At1g14870 family [Cajanus cajan]	XM_019590686.1/0.0/PREDICTED: Lupinus angustifolius protein PLANT CADMIUM RESISTANCE 2-like (LOC109349746), transcript variant X3, mRNA	sp|B6TYV8|CNR2_MAIZE/1.3e-53/Cell number regulator 2 OS=Zea mays GN=CNR2 PE=2 SV=1	NA	At1g14870/1.2e-52/[S] TWOG0185 Uncharacterized conserved protein	PF04749/1.5E-26/PLAC8 family	cellular_component:GO:0016021//integral component of membrane;
Unigene121225_All	1279	0.01	133.98	13.7097	0	Up	0	XP_003628601.1/1.5e-139/cinnamyl alcohol dehydrogenase [Medicago truncatula] >AET03077.1 cinnamyl alcohol dehydrogenase [Medicago truncatula]	XM_014764337.1/0.0/PREDICTED: Glycine max bifunctional dihydroflavonol 4-reductase/flavanone 4-reductase-like (LOC100799213), transcript variant X1, mRNA	sp|Q9S9N9|CCR1_ARATH/8.5e-71/Cinnamoyl-CoA reductase 1 OS=Arabidopsis thaliana GN=CCR1 PE=1 SV=1	ini:109164749/5.2e-73/cinnamoyl-CoA reductase 1-like; K09753 cinnamoyl-CoA reductase [EC:1.2.1.44]	At1g51410/4.8e-125/[V] KOG1502 Flavonol reductase/cinnamoyl-CoA reductase	PTHR10366/9.5E-196/--	molecular_function:GO:0003824//catalytic activity;GO:0050662//coenzyme binding;
Unigene158741_All	1080	0.01	132.38	13.6924	0	Up	0	ACU15737.1/9.9e-92/unknown [Glycine max]	NM_001248612.2/0.0/Glycine max thioredoxin superfamily protein (LOC100306216), mRNA	sp|Q6QPJ6|PRXQ_POPJC/1.8e-90/Peroxiredoxin Q, chloroplastic OS=Populus jackii GN=PRXQ PE=1 SV=1	gmx:100500610/1.5e-92/uncharacterized LOC100500610; K03564 peroxiredoxin Q/BCP [EC:1.11.1.15]	At3g26060/3.0e-75/[O] KOG0855 Alkyl hydroperoxide reductase, thiol specific antioxidant and related enzymes	PS51352/17.347/Thioredoxin domain profile.	biological_process:GO:0045454//cell redox homeostasis;cellular_component:GO:0005623//cell;molecular_function:GO:0016209//antioxidant activity;GO:0016491//oxidoreductase activity;
CL37650.Contig2_All	2991	0.01	118.88	13.5372	0	Up	0	XP_016198751.1/0.0e+00/EIN3-binding F-box protein 1 [Arachis ipaensis]	XM_016081003.2/0.0/PREDICTED: Arachis duranensis EIN3-binding F-box protein 1 (LOC107462421), mRNA	sp|Q9SKK0|EBF1_ARATH/2.0e-200/EIN3-binding F-box protein 1 OS=Arabidopsis thaliana GN=EBF1 PE=1 SV=1	aip:107639692/0.0e+00/EIN3-binding F-box protein 1; K14515 EIN3-binding F-box protein	At2g25490/4.8e-200/[R] KOG1947 Leucine rich repeat proteins, some proteins contain F-box	SM00367/60.0/Leucine-rich repeat - CC (cysteine-containing) subfamily	NA
CL15990.Contig6_All	722	0.01	117.26	13.5174	8.84226e-205	Up	1.15567e-207	XP_003591657.1/2.7e-45/ethylene response factor [Medicago truncatula] >AES61908.1 ethylene response factor [Medicago truncatula] >AFK37748.1 unknown [Medicago truncatula]	XM_020366889.1/0.0/PREDICTED: Cajanus cajan ethylene-responsive transcription factor ERF107-like (LOC109804960), mRNA	sp|Q9LY05|EF106_ARATH/1.8e-30/Ethylene-responsive transcription factor ERF106 OS=Arabidopsis thaliana GN=ERF106 PE=2 SV=1	lja:Lj5g3v1697360.1/4.4e-45/Lj5g3v1697360.1; -; K00850 6-phosphofructokinase 1 [EC:2.7.1.11]	At5g07580/4.3e-30/[K] LSE0301 A AP2 domain transcription factor	PTHR31677/1.8E-51/--	biological_process:GO:0006351//transcription, DNA-templated;cellular_component:GO:0005634//nucleus;molecular_function:GO:0003677//DNA binding;GO:0003700//DNA binding transcription factor activity;
CL8007.Contig2_All	761	0.01	114.49	13.4829	3.59352e-213	Up	4.44696e-216	XP_016673560.1/5.2e-31/PREDICTED: protein SRC1-like isoform X1 [Gossypium hirsutum]	XM_016115447.2/0.0/PREDICTED: Arachis duranensis protein SRC1 (LOC107494409), mRNA	sp|O04132|SRC1_SOYBN/5.6e-30/Protein SRC1 OS=Glycine max GN=SRC1 PE=2 SV=1	boe:106332802/1.0e-07/aldose 1-epimerase; K01785 aldose 1-epimerase [EC:5.1.3.3]	NA	PTHR34941/1.7E-26/--	NA
CL22488.Contig3_All	2261	0.01	113.72	13.4732	0	Up	0	XP_007143260.1/3.8e-255/hypothetical protein PHAVU_007G057500g [Phaseolus vulgaris] >ESW15254.1 hypothetical protein PHAVU_007G057500g [Phaseolus vulgaris]	XM_016085998.2/0.0/PREDICTED: Arachis duranensis FRIGIDA-like protein 4a (LOC107466996), mRNA	sp|Q9LUV4|FRL4A_ARATH/6.5e-199/FRIGIDA-like protein 4a OS=Arabidopsis thaliana GN=FRL4A PE=2 SV=1	lang:109354662/7.8e-229/serine/threonine-protein kinase WNK1-like; K08867 WNK lysine deficient protein kinase [EC:2.7.11.1]	At4g18670/4.4e-12/[M] LSE0601 A Pollen extensin-like protein (Pex)	PTHR31791:SF2/0.0/--	biological_process:GO:0009908//flower development;GO:0030154//cell differentiation;
CL28053.Contig12_All	1223	0.01	110.45	13.4311	0	Up	0	XP_019421312.1/1.6e-210/PREDICTED: omega-6 fatty acid desaturase, endoplasmic reticulum isozyme 2-like [Lupinus angustifolius]	XM_016349428.2/0.0/PREDICTED: Arachis ipaensis omega-6 fatty acid desaturase, endoplasmic reticulum isozyme 2 (LOC107645414), mRNA	sp|P48631|FD6E2_SOYBN/1.3e-206/Omega-6 fatty acid desaturase, endoplasmic reticulum isozyme 2 OS=Glycine max GN=FAD2-2 PE=2 SV=1	gmx:100805040/5.2e-211/omega-6 fatty acid desaturase, endoplasmic reticulum isozyme 2-like; K10256 omega-6 fatty acid desaturase / acyl-lipid omega-6 desaturase (Delta-12 desaturase) [EC:1.14.19.6 1.14.19.22]	At3g12120/5.3e-190/[I] TWOG0155 Oleate desaturase/linoleate desaturase	PTHR32100:SF16/5.2E-281/--	biological_process:GO:0006629//lipid metabolic process;cellular_component:GO:0016021//integral component of membrane;molecular_function:GO:0016717//oxidoreductase activity, acting on paired donors, with oxidation of a pair of donors resulting in the reduction of molecular oxygen to two molecules of water;
CL8633.Contig13_All	1393	0.01	109.86	13.4234	0	Up	0	XP_015932133.1/4.7e-195/fructose-bisphosphate aldolase, cytoplasmic isozyme [Arachis duranensis] >AGV08373.1 fructose-bisphosphate aldolase [Arachis hypogaea]	XM_016076647.2/0.0/PREDICTED: Arachis duranensis fructose-bisphosphate aldolase, cytoplasmic isozyme (LOC107458442), mRNA	sp|O65735|ALF_CICAR/4.4e-182/Fructose-bisphosphate aldolase, cytoplasmic isozyme OS=Cicer arietinum GN=ALDC PE=2 SV=1	adu:107458442/7.0e-196/fructose-bisphosphate aldolase, cytoplasmic isozyme; K01623 fructose-bisphosphate aldolase, class I [EC:4.1.2.13]	At2g36460/1.8e-178/[G] KOG1557 Fructose-biphosphate aldolase	PTHR11627/5.6E-288/--	biological_process:GO:0006096//glycolytic process;molecular_function:GO:0004332//fructose-bisphosphate aldolase activity;
Unigene160154_All	884	0.01	85.53	13.0622	6.08436e-190	Up	8.61892e-193	XP_015959235.1/2.0e-106/photosystem I reaction center subunit III, chloroplastic [Arachis duranensis] >XP_020995659.1 photosystem I reaction center subunit III, chloroplastic [Arachis duranensis]	XM_016342216.2/0.0/PREDICTED: Arachis ipaensis photosystem I reaction center subunit III, chloroplastic (LOC107638816), transcript variant X2, mRNA	sp|P46486|PSAF_FLATR/2.4e-88/Photosystem I reaction center subunit III, chloroplastic OS=Flaveria trinervia GN=PSAF PE=2 SV=1	adu:107483127/2.9e-107/photosystem I reaction center subunit III, chloroplastic; K02694 photosystem I subunit III	At1g68690/2.7e-10/[T] KOG1187 Serine/threonine protein kinase	PTHR34939/7.6E-157/--	NA
CL55942.Contig4_All	777	0.01	82.28	13.0063	1.36833e-156	Up	2.5052e-159	XP_020217648.1/3.0e-50/uncharacterized protein LOC109801074 [Cajanus cajan] >KYP66688.1 hypothetical protein KK1_012993 [Cajanus cajan]	XM_016108608.2/0.0/PREDICTED: Arachis duranensis uncharacterized LOC107487913 (LOC107487913), mRNA	sp|Q9SX31|PERK9_ARATH/8.4e-13/Proline-rich receptor-like protein kinase PERK9 OS=Arabidopsis thaliana GN=PERK9 PE=1 SV=1	gmx:100808277/1.0e-10/probable pectinesterase/pectinesterase inhibitor 47; K01051 pectinesterase [EC:3.1.1.11]	At1g68690/2.0e-12/[T] KOG1187 Serine/threonine protein kinase	PR01217/8.1E-9/Proline rich extensin signature	cellular_component:GO:0009535//chloroplast thylakoid membrane;
Unigene213085_All	250	0.01	76.8	12.9069	8.52691e-28	Up	1.38954e-29	AFK40541.1/6.6e-07/unknown [Lotus japonicus]	NA	NA	NA	NA	NA	NA
Unigene194924_All	3710	0.01	73.79	12.8492	0	Up	0	YP_009368377.1/2.7e-253/Acetyl-CoA carboxylase carboxyltransferase beta subunit (chloroplast) [Ammopiptanthus mongolicus] >YP_009368462.1 Acetyl-CoA carboxylase carboxyltransferase beta subunit (chloroplast) [Ammopiptanthus nanus] >ARK36883.1 Acetyl-CoA carboxylase carboxyltransferase beta subunit (chloroplast) [Ammopiptanthus mongolicus] >ARK36968.1 Acetyl-CoA carboxylase carboxyltransferase bet…	JN673818.2/0.0/Millettia pinnata chloroplast, complete genome	sp|Q9BBS1|ACCD_LOTJA/6.2e-239/Acetyl-coenzyme A carboxylase carboxyl transferase subunit beta, chloroplastic OS=Lotus japonicus GN=accD PE=3 SV=1	hbr:10351913/2.5e-224/accD, HebrCp050; acetyl-CoA carboxylase beta subunit; K01963 acetyl-CoA carboxylase carboxyl transferase subunit beta [EC:6.4.1.2]	AtCh032/7.1e-177/[EI] KOG0540 3-Methylcrotonyl-CoA carboxylase, non-biotin containing subunit/Acetyl-CoA carboxylase carboxyl transferase, subunit beta	PR01070/1.6E-44/Acetyl-CoA carboxylase carboxyl transferase beta subunit signature	biological_process:GO:2001295//malonyl-CoA biosynthetic process;GO:0006633//fatty acid biosynthetic process;cellular_component:GO:0009317//acetyl-CoA carboxylase complex;GO:0009570//chloroplast stroma;molecular_function:GO:0003989//acetyl-CoA carboxylase activity;GO:0005524//ATP binding;GO:0008270//zinc ion binding;
CL3847.Contig2_All	1015	0.01	72.46	12.823	9.05176e-189	Up	1.28708e-191	XP_015935625.1/2.1e-67/outer envelope pore protein 16, chloroplastic isoform X2 [Arachis duranensis]	XM_016080139.2/0.0/PREDICTED: Arachis duranensis outer envelope pore protein 16, chloroplastic (LOC107461615), transcript variant X2, mRNA	sp|Q41050|OEP16_PEA/2.7e-67/Outer envelope pore protein 16, chloroplastic OS=Pisum sativum GN=OEP16 PE=1 SV=1	cit:102630765/6.1e-08/outer envelope pore protein 16-4, chloroplastic; K17790 mitochondrial import inner membrane translocase subunit TIM22	At2g28900/2.0e-49/[EU] LSE0602 A Predicted amino acid selective channel protein	PTHR15371:SF2/1.1E-72/--	cellular_component:GO:0016021//integral component of membrane;
CL23658.Contig3_All	561	0.01	70.23	12.7779	1.25132e-88	Up	4.9599e-91	XP_014492609.1/1.3e-34/PREDICTED: putative lipid-transfer protein DIR1 [Vigna radiata var. radiata]	XM_020352036.1/0.0/PREDICTED: Cajanus cajan putative lipid-transfer protein DIR1 (LOC109792617), mRNA	NA	NA	NA	NA	NA
CL24139.Contig2_All	1627	0.01	69.01	12.7526	1.24714e-304	Up	1e-307	XP_020978413.1/1.7e-119/patatin-like protein 2 [Arachis ipaensis]	XM_021122754.1/0.0/PREDICTED: Arachis ipaensis patatin-like protein 2 (LOC107642339), mRNA	sp|O48723|PLP2_ARATH/7.2e-83/Patatin-like protein 2 OS=Arabidopsis thaliana GN=PLP2 PE=1 SV=1	gsl:Gasu_03780/7.3e-11/hypothetical protein; K16815 calcium-independent phospholipase A2-gamma	At2g26560/1.7e-82/[I] KOG0513 Ca2+-independent phospholipase A2	PTHR32176/1.3E-149/--	NA
CL50499.Contig3_All	435	0.01	66.35	12.6959	4.27043e-59	Up	2.75874e-61	XP_007150286.1/1.1e-17/hypothetical protein PHAVU_005G141000g [Phaseolus vulgaris] >XP_007150287.1 hypothetical protein PHAVU_005G141000g [Phaseolus vulgaris] >XP_017424059.1 PREDICTED: uncharacterized protein LOC108333198 [Vigna angularis] >ESW22280.1 hypothetical protein PHAVU_005G141000g [Phaseolus vulgaris] >ESW22281.1 hypothetical protein PHAVU_005G141000g [Phaseolus vulgaris] >KOM44261.1 hy…	NA	NA	NA	NA	NA	cellular_component:GO:0016021//integral component of membrane;
CL629.Contig3_All	1810	0.01	66.05	12.6893	0	Up	0	XP_015951956.1/2.0e-161/fructose-bisphosphate aldolase 1, chloroplastic [Arachis duranensis]	XM_003537789.3/0.0/PREDICTED: Glycine max fructose-bisphosphate aldolase 1, chloroplastic (LOC100818915), mRNA	sp|Q01516|ALFC1_PEA/8.4e-157/Fructose-bisphosphate aldolase 1, chloroplastic (Fragment) OS=Pisum sativum PE=1 SV=1	adu:107476624/2.9e-162/fructose-bisphosphate aldolase 1, chloroplastic; K01623 fructose-bisphosphate aldolase, class I [EC:4.1.2.13]	At2g01140/1.4e-138/[G] KOG1557 Fructose-biphosphate aldolase	PTHR11627/2.5E-264/--	biological_process:GO:0006096//glycolytic process;molecular_function:GO:0004332//fructose-bisphosphate aldolase activity;
CL10777.Contig3_All	1397	0.01	64.67	12.6589	2.73638e-241	Up	2.94012e-244	XP_016191086.1/6.6e-64/non-specific lipid transfer protein GPI-anchored 1 [Arachis ipaensis]	NA	sp|Q9C7F7|LTPG1_ARATH/5.1e-37/Non-specific lipid transfer protein GPI-anchored 1 OS=Arabidopsis thaliana GN=LTPG1 PE=1 SV=1	NA	At1g27950/1.2e-36/[RI] LSE0122 A predicted lipid transfer protein	PF14368/2.5E-11/Probable lipid transfer	biological_process:GO:0006869//lipid transport;cellular_component:GO:0016021//integral component of membrane;molecular_function:GO:0008289//lipid binding;
CL39024.Contig2_All	714	0.01	63.04	12.6221	7.03563e-108	Up	2.0986e-110	XP_007155106.1/1.7e-84/hypothetical protein PHAVU_003G173800g [Phaseolus vulgaris] >XP_007155107.1 hypothetical protein PHAVU_003G173900g [Phaseolus vulgaris] >ESW27100.1 hypothetical protein PHAVU_003G173800g [Phaseolus vulgaris] >ESW27101.1 hypothetical protein PHAVU_003G173900g [Phaseolus vulgaris]	XM_016076899.2/0.0/PREDICTED: Arachis duranensis 40S ribosomal protein S11 (LOC107458684), mRNA	sp|P17093|RS11_SOYBN/5.8e-85/40S ribosomal protein S11 OS=Glycine max GN=RPS11 PE=2 SV=2	lja:Lj4g3v1971910.1/3.3e-85/Lj4g3v1971910.1; -; K02949 small subunit ribosomal protein S11e	At3g48930/6.3e-82/[J] KOG1728 40S ribosomal protein S11	PD001295/2.0E-34/RIBOSOMAL S17 30S RIBONUCLEOPROTEIN RRNA-BINDING RNA-BINDING 40S S11 S17P S11	biological_process:GO:0006412//translation;cellular_component:GO:0005840//ribosome;molecular_function:GO:0003735//structural constituent of ribosome;
CL34956.Contig1_All	586	0.01	62.65	12.6131	1.43107e-83	Up	6.074e-86	XP_015944757.1/1.2e-48/60S acidic ribosomal protein P1 [Arachis duranensis] >XP_016180813.1 60S acidic ribosomal protein P1 [Arachis ipaensis]	XM_019581776.1/0.0/PREDICTED: Lupinus angustifolius 60S acidic ribosomal protein P1-like (LOC109343470), mRNA	sp|P52855|RLA1_MAIZE/1.5e-38/60S acidic ribosomal protein P1 OS=Zea mays GN=RPP1A PE=1 SV=1	aip:107623163/1.9e-49/60S acidic ribosomal protein P1; K02942 large subunit ribosomal protein LP1	At5g47700/9.8e-33/[J] KOG1762 60s acidic ribosomal protein P1	NA	NA
CL17409.Contig7_All	2206	0.01	62.31	12.6052	0	Up	0	XP_021632263.1/2.7e-253/glutamate--glyoxylate aminotransferase 2 isoform X1 [Manihot esculenta] >XP_021632264.1 glutamate--glyoxylate aminotransferase 2 isoform X1 [Manihot esculenta] >XP_021632265.1 glutamate--glyoxylate aminotransferase 2 isoform X1 [Manihot esculenta]	XM_016346931.2/0.0/PREDICTED: Arachis ipaensis glutamate--glyoxylate aminotransferase 2 (LOC107643316), mRNA	sp|Q9S7E9|GGT2_ARATH/1.7e-215/Glutamate--glyoxylate aminotransferase 2 OS=Arabidopsis thaliana GN=GGAT2 PE=1 SV=1	lang:109333110/7.8e-242/glutamate--glyoxylate aminotransferase 2-like; K14272 glutamate--glyoxylate aminotransferase [EC:2.6.1.4 2.6.1.2 2.6.1.44]	At1g70580/3.9e-215/[E] KOG0258 Alanine aminotransferase	PTHR11751/3.3E-249/--	NA
CL7950.Contig1_All	231	0.01	60.79	12.5696	8.77961e-19	Up	2.18984e-20	NA	NA	NA	NA	NA	NA	NA
CL33183.Contig4_All	926	0.01	59.78	12.5454	1.24017e-139	Up	2.65508e-142	XP_016166987.1/9.8e-56/protein EARLY RESPONSIVE TO DEHYDRATION 15 [Arachis ipaensis]	AC150704.34/0.0/Medicago truncatula clone mth2-131h23, complete sequence	sp|Q39096|ERD15_ARATH/5.8e-13/Protein EARLY RESPONSIVE TO DEHYDRATION 15 OS=Arabidopsis thaliana GN=ERD15 PE=1 SV=1	NA	NA	PTHR33790:SF3/2.2E-51/--	NA
CL61979.Contig3_All	1282	0.01	57.93	12.5001	3.47113e-196	Up	4.713e-199	XP_016198067.1/9.2e-137/uncharacterized protein LOC107639148 isoform X2 [Arachis ipaensis]	XM_016342581.2/0.0/PREDICTED: Arachis ipaensis N utilization substance protein B homolog (LOC107639148), transcript variant X2, mRNA	NA	NA	NA	PTHR11078/4.0E-62/--	biological_process:GO:0006353//DNA-templated transcription, termination;GO:0006355//regulation of transcription, DNA-templated;molecular_function:GO:0003723//RNA binding;
Unigene173173_All	2380	0.01	57.67	12.4936	0	Up	0	XP_016195774.1/0.0e+00/pentatricopeptide repeat-containing protein At4g16390, chloroplastic [Arachis ipaensis]	XM_016340288.2/0.0/PREDICTED: Arachis ipaensis pentatricopeptide repeat-containing protein At4g16390, chloroplastic (LOC107636804), mRNA	sp|Q8GWE0|PP314_ARATH/1.9e-278/Pentatricopeptide repeat-containing protein At4g16390, chloroplastic OS=Arabidopsis thaliana GN=P67 PE=1 SV=3	csv:101204641/4.6e-38/pentatricopeptide repeat-containing protein At2g18940, chloroplastic; K17710 pentatricopeptide repeat domain-containing protein 1	At4g16390/2.6e-273/[R] KOG4197 FOG: PPR repeat	PS51375/5.196/Pentatricopeptide (PPR) repeat profile.	biological_process:GO:0009451//RNA modification;GO:0031425//chloroplast RNA processing;cellular_component:GO:0009507//chloroplast;molecular_function:GO:0003723//RNA binding;GO:0004519//endonuclease activity;
CL15696.Contig8_All	1578	0.01	57.41	12.4871	8.36265e-245	Up	8.82884e-248	XP_017422946.1/1.7e-137/PREDICTED: auxin-responsive protein IAA27-like [Vigna angularis] >KOM44506.1 hypothetical protein LR48_Vigan05g211100 [Vigna angularis]	AK285929.1/0.0/Glycine max cDNA, clone: GMFL01-18-M14	sp|Q9ZSY8|IAA27_ARATH/3.2e-80/Auxin-responsive protein IAA27 OS=Arabidopsis thaliana GN=IAA27 PE=1 SV=1	lja:Lj0g3v0160499.1/3.0e-147/Lj0g3v0160499.1; -; K14484 auxin-responsive protein IAA	At4g29080/7.6e-80/[TR] LSE0302 A Auxin-inducible protein	PF02309/2.7E-90/AUX/IAA family	biological_process:GO:0006355//regulation of transcription, DNA-templated;GO:0009734//auxin-activated signaling pathway;GO:0006351//transcription, DNA-templated;cellular_component:GO:0005634//nucleus;
CL9140.Contig6_All	1727	0.01	55.12	12.4284	2.99643e-259	Up	2.9152e-262	XP_017230307.1/1.1e-206/PREDICTED: alcohol dehydrogenase class-3 [Daucus carota subsp. sativus]	XM_016112613.2/0.0/PREDICTED: Arachis duranensis alcohol dehydrogenase class-3 (LOC107491708), mRNA	sp|P14219|ADH1_PENAM/1.6e-136/Alcohol dehydrogenase 1 OS=Pennisetum americanum GN=ADH1 PE=2 SV=1	brp:103839215/1.9e-206/alcohol dehydrogenase class-3-like; K00121 S-(hydroxymethyl)glutathione dehydrogenase / alcohol dehydrogenase [EC:1.1.1.284 1.1.1.1]	At5g43940/9.5e-209/[Q] KOG0022 Alcohol dehydrogenase, class III	PTHR11695/1.6E-202/--	biological_process:GO:0006069//ethanol oxidation;molecular_function:GO:0008270//zinc ion binding;GO:0051903//S-(hydroxymethyl)glutathione dehydrogenase activity;
CL3536.Contig1_All	723	0.01	54.38	12.4089	2.88121e-94	Up	1.04808e-96	XP_016174403.1/2.6e-88/elongation factor 1-delta [Arachis ipaensis]	XM_016318917.2/0.0/PREDICTED: Arachis ipaensis elongation factor 1-delta (LOC107617128), mRNA	sp|P93447|EF1D_PIMBR/7.9e-82/Elongation factor 1-delta OS=Pimpinella brachycarpa PE=2 SV=3	vra:106763890/1.0e-89/elongation factor 1-delta; K03232 elongation factor 1-beta	At2g18110/7.7e-80/[K] KOG1668 Elongation factor 1 beta/delta chain	PF00736/2.7E-16/EF-1 guanine nucleotide exchange domain	cellular_component:GO:0005853//eukaryotic translation elongation factor 1 complex;molecular_function:GO:0003746//translation elongation factor activity;
Unigene127974_All	780	0.01	53.58	12.3875	7.56214e-102	Up	2.44564e-104	XP_014629429.1/2.7e-22/PREDICTED: protein TRANSPORT INHIBITOR RESPONSE 1-like [Glycine max] >KRH68108.1 hypothetical protein GLYMA_03G209400 [Glycine max]	XM_020355719.1/0.0/PREDICTED: Cajanus cajan protein TRANSPORT INHIBITOR RESPONSE 1 (LOC109796092), transcript variant X1, mRNA	sp|Q570C0|TIR1_ARATH/4.2e-20/Protein TRANSPORT INHIBITOR RESPONSE 1 OS=Arabidopsis thaliana GN=TIR1 PE=1 SV=2	gmx:100816241/4.0e-23/protein TRANSPORT INHIBITOR RESPONSE 1-like; K14485 transport inhibitor response 1	At3g62980/9.8e-20/[R] KOG1947 Leucine rich repeat proteins, some proteins contain F-box	NA	NA
CL32750.Contig2_All	1300	0.01	53.38	12.3821	1.68258e-183	Up	2.47344e-186	XP_016191186.1/3.9e-87/NAD(P)H-quinone oxidoreductase subunit L, chloroplastic [Arachis ipaensis]	XM_016102404.2/0.0/PREDICTED: Arachis duranensis NAD(P)H-quinone oxidoreductase subunit L, chloroplastic (LOC107482031), mRNA	sp|Q9CAC5|NDHL_ARATH/2.1e-53/NAD(P)H-quinone oxidoreductase subunit L, chloroplastic OS=Arabidopsis thaliana GN=ndhL PE=2 SV=1	egu:105053237/1.9e-30/glutathione S-transferase omega-2; K21888 glutathione dehydrogenase/transferase [EC:1.8.5.1 2.5.1.18]	NA	PTHR36727/1.1E-87/--	NA
CL42425.Contig1_All	1343	0.01	52.67	12.3628	8.5655e-188	Up	1.22481e-190	XP_014505403.1/3.0e-90/PREDICTED: 30S ribosomal protein S9, chloroplastic [Vigna radiata var. radiata]	XM_003544386.2/0.0/PREDICTED: Glycine max 30S ribosomal protein S9, chloroplastic-like (LOC100811697), mRNA	sp|P82278|RR9_SPIOL/5.6e-81/30S ribosomal protein S9, chloroplastic OS=Spinacia oleracea GN=PRPS9 PE=1 SV=2	vra:106765334/4.5e-91/30S ribosomal protein S9, chloroplastic; K02996 small subunit ribosomal protein S9	At1g74970/2.2e-80/[J] KOG1697 Mitochondrial/chloroplast ribosomal protein S9	PS00360/-/Ribosomal protein S9 signature.	biological_process:GO:0006412//translation;cellular_component:GO:0005840//ribosome;molecular_function:GO:0003735//structural constituent of ribosome;
CL27874.Contig4_All	1018	0.01	52.61	12.3611	4.2035e-137	Up	9.29136e-140	XP_016184600.1/1.6e-96/peptide methionine sulfoxide reductase B5 [Arachis ipaensis]	XM_016100683.2/0.0/PREDICTED: Arachis duranensis peptide methionine sulfoxide reductase B5 (LOC107480533), mRNA	sp|Q9C5C8|MSRB2_ARATH/1.5e-70/Peptide methionine sulfoxide reductase B2, chloroplastic OS=Arabidopsis thaliana GN=MSRB2 PE=1 SV=1	aip:107626275/2.4e-97/peptide methionine sulfoxide reductase B5; K07305 peptide-methionine (R)-S-oxide reductase [EC:1.8.4.12]	At4g04800/5.5e-63/[O] KOG0856 Predicted pilin-like transcription factor	PTHR10173:SF19/3.4E-106/--	biological_process:GO:0006979//response to oxidative stress;GO:0030091//protein repair;molecular_function:GO:0033743//peptide-methionine (R)-S-oxide reductase activity;
CL34185.Contig4_All	1904	0.01	52.43	12.3562	6.69094e-274	Up	6.134e-277	XP_015959164.1/2.3e-208/aspartyl protease family protein At5g10770 [Arachis duranensis]	AP010318.1/0.0/Lotus japonicus genomic DNA, chromosome 6, clone: LjB01J04, BM1377, complete sequence	sp|Q8S9J6|ASPA_ARATH/3.4e-84/Aspartyl protease family protein At5g10770 OS=Arabidopsis thaliana GN=At5g10770 PE=2 SV=1	adu:107496420/2.8e-54/aspartic proteinase nepenthesin-1; K02882 large subunit ribosomal protein L18Ae	At5g10770/8.0e-84/[O] KOG1339 Aspartyl protease	PS00141/-/Eukaryotic and viral aspartyl proteases active site.	molecular_function:GO:0004190//aspartic-type endopeptidase activity;
Unigene4180_All	3157	0.01	52.04	12.3454	0	Up	0	XP_017411028.1/0.0e+00/PREDICTED: linoleate 9S-lipoxygenase-like [Vigna angularis] >KOM30091.1 hypothetical protein LR48_Vigan878s000900 [Vigna angularis] >BAT98363.1 hypothetical protein VIGAN_09201000 [Vigna angularis var. angularis]	XM_014779098.1/0.0/PREDICTED: Glycine max linoleate 9S-lipoxygenase-like (LOC100816880), mRNA	sp|P38417|LOX4_SOYBN/0.0e+00/Linoleate 9S-lipoxygenase-4 OS=Glycine max GN=LOX1.5 PE=1 SV=1	var:108323175/0.0e+00/linoleate 9S-lipoxygenase-like; K15718 linoleate 9S-lipoxygenase [EC:1.13.11.58]	At1g55020/2.1e-294/[I] TWOG0111 Lipoxygenase	PTHR11771/0.0/--	biological_process:GO:0031408//oxylipin biosynthetic process;molecular_function:GO:0016702//oxidoreductase activity, acting on single donors with incorporation of molecular oxygen, incorporation of two atoms of oxygen;GO:0046872//metal ion binding;
Unigene123962_All	1819	0.01	51.21	12.3222	9.3166e-255	Up	9.23834e-258	XP_020231933.1/0.0e+00/heat shock cognate 70 kDa protein 2-like [Cajanus cajan] >KYP50771.1 Heat shock cognate 70 kDa protein [Cajanus cajan]	XM_003552647.3/0.0/PREDICTED: Glycine max heat shock cognate 70 kDa protein 2-like (LOC100789485), mRNA	sp|P27322|HSP72_SOLLC/0.0e+00/Heat shock cognate 70 kDa protein 2 OS=Solanum lycopersicum GN=HSC-2 PE=2 SV=1	ccaj:109812396/0.0e+00/heat shock cognate 70 kDa protein 2-like; K03283 heat shock 70kDa protein 1/2/6/8	At3g12580/0.0e+00/[O] KOG0101 Molecular chaperones HSP70/HSC70, HSP70 superfamily	PS01036/-/Heat shock hsp70 proteins family signature 3.	molecular_function:GO:0005524//ATP binding;
Unigene6494_All	1161	0.01	51.08	12.3185	1.21954e-154	Up	2.26866e-157	XP_014494561.1/1.4e-112/PREDICTED: cytokinin riboside 5'-monophosphate phosphoribohydrolase LOG1 [Vigna radiata var. radiata]	XM_003538129.3/0.0/PREDICTED: Glycine max cytokinin riboside 5&apos;-monophosphate phosphoribohydrolase LOG1 (LOC100819644), mRNA	sp|Q8RUN2|LOG1_ARATH/3.4e-103/Cytokinin riboside 5'-monophosphate phosphoribohydrolase LOG1 OS=Arabidopsis thaliana GN=LOG1 PE=1 SV=1	lja:Lj3g3v3083410.1/1.1e-114/Lj3g3v3083410.1; -; K06966 uncharacterized protein	At3g53450/3.0e-97/[RE] TWOG0190 Predicted lysine decarboxylase	PTHR31223:SF23/4.2E-176/--	biological_process:GO:0009691//cytokinin biosynthetic process;cellular_component:GO:0005634//nucleus;molecular_function:GO:0016787//hydrolase activity;
CL13010.Contig3_All	1148	0.01	50.17	12.2926	9.12383e-150	Up	1.77042e-152	XP_016190653.1/1.2e-140/protein EXORDIUM-like 2 [Arachis ipaensis]	XM_016335167.2/0.0/PREDICTED: Arachis ipaensis protein EXORDIUM-like 2 (LOC107631652), mRNA	sp|Q9FE06|EXOL2_ARATH/9.8e-111/Protein EXORDIUM-like 2 OS=Arabidopsis thaliana GN=EXL2 PE=2 SV=1	mdm:103418195/1.5e-15/protein SEH1-like; K14299 nucleoporin SEH1	NA	PTHR31279/4.0E-200/--	NA
CL7450.Contig3_All	1125	0.01	49.82	12.2825	1.77408e-145	Up	3.57526e-148	XP_013448647.1/6.7e-51/hypothetical protein MTR_7g056413 [Medicago truncatula] >KEH22674.1 hypothetical protein MTR_7g056413 [Medicago truncatula]	XM_012993114.1/0.0/PREDICTED: Erythranthe guttatus pollen-specific leucine-rich repeat extensin-like protein 1 (LOC105968480), mRNA	sp|A2XT03|PI21_ORYSI/3.2e-13/Protein PYRICULARIA ORYZAE RESISTANCE 21 OS=Oryza sativa subsp. indica GN=PI21 PE=4 SV=1	NA	At5g56330/8.8e-06/[R] KOG0382 Carbonic anhydrase	PTHR22814/4.8E-52/--	biological_process:GO:0030001//metal ion transport;molecular_function:GO:0046872//metal ion binding;
CL23381.Contig3_All	1549	0.01	47.05	12.2	3.47798e-196	Up	4.713e-199	XP_016176903.1/7.0e-91/50S ribosomal protein L21, chloroplastic [Arachis ipaensis]	XM_016321417.2/0.0/PREDICTED: Arachis ipaensis 50S ribosomal protein L21, chloroplastic (LOC107619177), mRNA	sp|P51412|RK21_ARATH/2.4e-43/50S ribosomal protein L21, chloroplastic OS=Arabidopsis thaliana GN=RPL21 PE=2 SV=1	aip:107619177/1.0e-91/50S ribosomal protein L21, chloroplastic; K02888 large subunit ribosomal protein L21	At1g35680/5.6e-43/[J] KOG1686 Mitochondrial/chloroplast ribosomal L21 protein	PS01169/-/Ribosomal protein L21 signature.	biological_process:GO:0006412//translation;cellular_component:GO:0005840//ribosome;molecular_function:GO:0003723//RNA binding;GO:0003735//structural constituent of ribosome;
CL50062.Contig2_All	611	0.01	46.46	12.1818	4.10423e-65	Up	2.36726e-67	NP_001236761.1/7.8e-70/uncharacterized protein LOC100305537 precursor [Glycine max] >ACU13268.1 unknown [Glycine max] >KHN11658.1 21 kDa protein [Glycine soja] >KRH39988.1 hypothetical protein GLYMA_09G231900 [Glycine max]	XM_007131274.1/0.0/Phaseolus vulgaris hypothetical protein (PHAVU_011G005300g) mRNA, complete cds	sp|P17407|21KD_DAUCA/8.8e-34/21 kDa protein OS=Daucus carota PE=2 SV=1	han:110880309/5.1e-18/pectinesterase-like; K01051 pectinesterase [EC:3.1.1.11]	At5g62360/1.5e-47/[R] LSE0026 A Ripening-related protein	SM00856/6.6E-47/Plant invertase/pectin methylesterase inhibitor	molecular_function:GO:0004857//enzyme inhibitor activity;
CL66708.Contig1_All	593	0.01	46.08	12.1699	5.25554e-62	Up	3.20128e-64	NP_001237993.2/1.8e-07/uncharacterized protein LOC100500432 precursor [Glycine max] >KRH01340.1 hypothetical protein GLYMA_18G270300 [Glycine max]	NA	NA	NA	NA	NA	NA
CL14219.Contig2_All	1121	0.01	45.49	12.1513	4.91019e-132	Up	1.13784e-134	XP_020959397.1/3.2e-93/dirigent protein 1 [Arachis ipaensis]	XM_021103738.1/0.0/PREDICTED: Arachis ipaensis dirigent protein 1 (LOC107645384), mRNA	sp|Q9FIG7|DIR2_ARATH/2.9e-43/Dirigent protein 2 OS=Arabidopsis thaliana GN=DIR2 PE=2 SV=1	csat:104723377/8.2e-30/isoleucine--tRNA ligase, chloroplastic/mitochondrial-like; K01870 isoleucyl-tRNA synthetase [EC:6.1.1.5]	At5g42500/6.9e-43/[S] LSE0373 A Uncharacterized	PTHR21495/1.9E-100/--	cellular_component:GO:0048046//apoplast;molecular_function:GO:0016853//isomerase activity;
Unigene166133_All	2364	0.01	45.39	12.1482	1.04206e-298	Up	8.60628e-302	XP_015972816.1/0.0e+00/heat shock cognate protein 80 [Arachis duranensis] >XP_016165901.1 heat shock cognate protein 80 [Arachis ipaensis]	FJ222389.1/0.0/Glycine max heat shock protein 90-2 mRNA, complete cds	sp|P55737|HS902_ARATH/0.0e+00/Heat shock protein 90-2 OS=Arabidopsis thaliana GN=HSP90-2 PE=1 SV=1	aip:107608709/0.0e+00/heat shock cognate protein 80; K04079 molecular chaperone HtpG	At5g56030/0.0e+00/[O] KOG0019 Molecular chaperone (HSP90 family)	PTHR11528:SF49/0.0/--	NA
CL10873.Contig1_All	1412	0.01	45.31	12.1456	1.23523e-170	Up	2.03702e-173	XP_020218515.1/5.3e-138/uncharacterized protein LOC109801803 [Cajanus cajan]	BT149239.1/0.0/Lotus japonicus clone JCVI-FLLj-17I15 unknown mRNA	NA	NA	NA	PF10184/1.9E-5/Uncharacterized conserved protein (DUF2358)	cellular_component:GO:0016021//integral component of membrane;
CL24989.Contig9_All	2668	0.01	44.39	12.116	0	Up	0	XP_003517078.1/4.7e-236/PREDICTED: cyclin-dependent kinase F-4 [Glycine max] >KRH76377.1 hypothetical protein GLYMA_01G149000 [Glycine max]	XM_020360684.1/0.0/PREDICTED: Cajanus cajan cyclin-dependent kinase F-4-like (LOC109800007), transcript variant X4, mRNA	sp|Q6Z8C8|CDKF4_ORYSJ/4.0e-147/Cyclin-dependent kinase F-4 OS=Oryza sativa subsp. japonica GN=CDKF-4 PE=2 SV=1	lja:Lj0g3v0092609.1/2.3e-235/Lj0g3v0092609.1; -; K08829 male germ cell-associated kinase [EC:2.7.11.22]	At5g45430/1.3e-153/[T] KOG0661 MAPK related serine/threonine protein kinase	SM00220/8.1E-104/Serine/Threonine protein kinases, catalytic domain	biological_process:GO:0010468//regulation of gene expression;GO:0035556//intracellular signal transduction;cellular_component:GO:0005634//nucleus;GO:0005737//cytoplasm;molecular_function:GO:0004674//protein serine/threonine kinase activity;GO:0005524//ATP binding;
CL13765.Contig2_All	1599	0.01	43.59	12.0898	3.49135e-188	Up	4.97374e-191	XP_016547368.1/1.2e-72/PREDICTED: endoplasmic reticulum metallopeptidase 1 isoform X1 [Capsicum annuum]	XM_003591854.2/0.0/Medicago truncatula endoplasmic reticulum metallopeptidase-like protein mRNA	NA	NA	At5g20660/3.1e-73/[OR] KOG2194 Aminopeptidases of the M20 family	PTHR12147/1.8E-78/--	cellular_component:GO:0016021//integral component of membrane;
CL10439.Contig4_All	1007	0.01	43.47	12.0858	1.40289e-111	Up	4.01584e-114	XP_015944418.1/1.6e-99/methylesterase 3-like isoform X1 [Arachis duranensis]	XM_016326862.2/0.0/PREDICTED: Arachis ipaensis methylesterase 3 (LOC107624364), transcript variant X1, mRNA	sp|Q6RYA0|SABP2_TOBAC/3.8e-58/Salicylic acid-binding protein 2 OS=Nicotiana tabacum GN=SABP2 PE=1 SV=1	sot:102583716/5.8e-75/polyneuridine-aldehyde esterase-like; K08233 polyneuridine-aldehyde esterase [EC:3.1.1.78]	At2g23610/6.4e-56/[Q] LSE0480 A Polyneuridine aldehyde esterase/hydroxynitrile lyase and related proteins	PF12697/5.1E-16/Alpha/beta hydrolase family	NA
CL20525.Contig7_All	2071	0.01	43.17	12.0758	1.46024e-246	Up	1.52993e-249	XP_017410280.1/2.1e-119/PREDICTED: homeobox-leucine zipper protein ATHB-6-like [Vigna angularis] >KOM30740.1 hypothetical protein LR48_Vigan01g029500 [Vigna angularis] >BAT73417.1 hypothetical protein VIGAN_01089600 [Vigna angularis var. angularis]	XM_003551967.3/0.0/PREDICTED: Glycine max homeobox-leucine zipper protein ATHB-6 (LOC100777924), mRNA	sp|P46668|ATHB6_ARATH/8.9e-70/Homeobox-leucine zipper protein ATHB-6 OS=Arabidopsis thaliana GN=ATHB-6 PE=1 SV=1	var:108322637/3.2e-120/homeobox-leucine zipper protein ATHB-6-like; K09338 homeobox-leucine zipper protein	At2g22430/3.6e-69/[K] KOG0483 Transcription factor HEX, contains HOX and HALZ domains	SM00389/6.3E-18/Homeodomain	cellular_component:GO:0005634//nucleus;molecular_function:GO:0043565//sequence-specific DNA binding;GO:0003700//DNA binding transcription factor activity;
Unigene184502_All	2745	0.01	42.98	12.0694	0	Up	0	XP_020225773.1/0.0e+00/calmodulin-binding protein 60 B [Cajanus cajan] >XP_020225774.1 calmodulin-binding protein 60 B [Cajanus cajan] >XP_020225775.1 calmodulin-binding protein 60 B [Cajanus cajan] >XP_020225777.1 calmodulin-binding protein 60 B [Cajanus cajan] >XP_020225778.1 calmodulin-binding protein 60 B [Cajanus cajan] >KYP57447.1 hypothetical protein KK1_003710 [Cajanus cajan]	XM_020370186.1/0.0/PREDICTED: Cajanus cajan calmodulin-binding protein 60 B (LOC109807625), transcript variant X3, mRNA	sp|Q9FKL6|CB60B_ARATH/1.1e-245/Calmodulin-binding protein 60 B OS=Arabidopsis thaliana GN=CBP60B PE=2 SV=1	mdm:103441021/1.0e-25/CSC1-like protein RXW8; K21989 calcium permeable stress-gated cation channel	At5g57580/2.6e-245/[RT] LSE0433 A Predicted calmodulin-binding protein	PTHR31713:SF12/0.0/--	biological_process:GO:0006950//response to stress;molecular_function:GO:0005516//calmodulin binding;
CL63653.Contig5_All	1231	0.01	42.46	12.0519	4.20859e-137	Up	9.29136e-140	NP_001313873.1/1.0e-124/14-3-3-like protein B [Gossypium hirsutum] >XP_012445595.1 PREDICTED: 14-3-3-like protein B [Gossypium raimondii] >XP_017606943.1 PREDICTED: 14-3-3-like protein B [Gossypium arboreum] >ADK93079.1 14-3-3f protein [Gossypium hirsutum] >KJB58928.1 hypothetical protein B456_009G231000 [Gossypium raimondii]	NM_001354027.1/0.0/Glycine max 14-3-3 protein SGF14b (GF14B), mRNA	sp|Q96451|1433B_SOYBN/2.4e-123/14-3-3-like protein B (Fragment) OS=Glycine max GN=GF14B PE=2 SV=1	gra:105769480/1.5e-125/14-3-3-like protein B; K06630 14-3-3 protein epsilon	At5g10450/2.8e-114/[O] KOG0841 Multifunctional chaperone (14-3-3 family)	PTHR18860:SF27/3.5E-197/--	biological_process:GO:0090378//seed trichome elongation;molecular_function:GO:0019904//protein domain specific binding;GO:0051117//ATPase binding;
Unigene176088_All	672	0.62	2606.48	12.0375	0	Up	0	NP_001237736.1/1.7e-12/serine protease inhibitor-like precursor [Glycine max] >ACA23203.1 putative serine protease inhibitor [Glycine max] >KRH00721.1 hypothetical protein GLYMA_18G231400 [Glycine max]	NA	sp|Q8W4Y8|IBB_LENCU/2.2e-09/Bowman-Birk type proteinase inhibitor OS=Lens culinaris PE=1 SV=2	NA	NA	NA	cellular_component:GO:0005576//extracellular region;molecular_function:GO:0004867//serine-type endopeptidase inhibitor activity;GO:0008233//peptidase activity;
CL65219.Contig7_All	1434	0.01	41.94	12.0341	1.72394e-160	Up	3.0549e-163	NP_001304217.1/3.2e-122/2-Cys peroxiredoxin BAS1, chloroplastic-like [Vigna radiata] >XP_017416012.1 PREDICTED: 2-Cys peroxiredoxin BAS1, chloroplastic-like [Vigna angularis] >ACZ56426.1 2-cys peroxiredoxin [Vigna radiata] >BAT85913.1 hypothetical protein VIGAN_04351300 [Vigna angularis var. angularis]	XM_019587459.1/0.0/PREDICTED: Lupinus angustifolius 2-Cys peroxiredoxin BAS1, chloroplastic (LOC109347550), mRNA	sp|Q9C5R8|BAS1B_ARATH/2.7e-110/2-Cys peroxiredoxin BAS1-like, chloroplastic OS=Arabidopsis thaliana GN=At5g06290 PE=2 SV=3	vra:106757998/4.7e-123/2-Cys peroxiredoxin BAS1, chloroplastic-like; K03386 peroxiredoxin (alkyl hydroperoxide reductase subunit C) [EC:1.11.1.15]	At5g06290/6.4e-110/[O] KOG0852 Alkyl hydroperoxide reductase, thiol specific antioxidant and related enzymes	PF00578/6.7E-40/AhpC/TSA family	biological_process:GO:0045454//cell redox homeostasis;cellular_component:GO:0005623//cell;molecular_function:GO:0051920//peroxiredoxin activity;
CL11675.Contig6_All	1676	0.01	41.87	12.0317	3.89192e-190	Up	5.49238e-193	XP_019429529.1/2.3e-180/PREDICTED: UDP-glycosyltransferase 83A1-like isoform X1 [Lupinus angustifolius]	XM_019573984.1/0.0/PREDICTED: Lupinus angustifolius UDP-glycosyltransferase 83A1-like (LOC109337101), transcript variant X1, mRNA	sp|Q9SGA8|U83A1_ARATH/2.0e-104/UDP-glycosyltransferase 83A1 OS=Arabidopsis thaliana GN=UGT83A1 PE=2 SV=1	vra:106769098/1.4e-89/UDP-glycosyltransferase 83A1-like; K04628 ceramide galactosyltransferase [EC:2.4.1.47]	At3g02100/4.7e-104/[GC] KOG1192 UDP-glucuronosyl and UDP-glucosyl transferase	PTHR11926/1.5E-212/--	NA
CL16620.Contig2_All	1972	0.01	41.74	12.0272	4.68736e-226	Up	5.39968e-229	XP_016175889.1/3.2e-112/uncharacterized protein LOC107618366 [Arachis ipaensis]	NM_001248906.2/0.0/Glycine max 50S ribosomal protein L13 (LOC100305981), mRNA	sp|Q9SYL9|RK13_ARATH/2.5e-85/50S ribosomal protein L13, chloroplastic OS=Arabidopsis thaliana GN=RPL13 PE=2 SV=1	aip:107618366/4.7e-113/uncharacterized protein LOC107618366; K02871 large subunit ribosomal protein L13	At1g78630/5.8e-85/[J] KOG3203 Mitochondrial/chloroplast ribosomal protein L13	PTHR11545:SF7/1.9E-126/--	biological_process:GO:0006412//translation;cellular_component:GO:0005840//ribosome;molecular_function:GO:0003735//structural constituent of ribosome;
Unigene160049_All	2092	0.01	40.82	11.9951	1.27279e-235	Up	1.39137e-238	XP_016203700.1/6.5e-265/probable chlorophyll(ide) b reductase NYC1, chloroplastic [Arachis ipaensis]	XM_003528866.3/0.0/PREDICTED: Glycine max probable chlorophyll(ide) b reductase NYC1, chloroplastic (LOC100784978), transcript variant X1, mRNA	sp|Q5N800|NYC1_ORYSJ/1.3e-193/Probable chlorophyll(ide) b reductase NYC1, chloroplastic OS=Oryza sativa subsp. japonica GN=NYC1 PE=1 SV=1	aip:107644375/9.6e-266/probable chlorophyll(ide) b reductase NYC1, chloroplastic; K13606 chlorophyll(ide) b reductase [EC:1.1.1.294]	At4g13250/4.1e-182/[R] KOG0725 Reductases with broad range of substrate specificities	PTHR24314/1.7E-291/--	biological_process:GO:0010304//PSII associated light-harvesting complex II catabolic process;GO:0015996//chlorophyll catabolic process;cellular_component:GO:0016021//integral component of membrane;molecular_function:GO:0034256//chlorophyll(ide) b reductase activity;
CL61109.Contig2_All	592	0.01	40.59	11.9869	1.89058e-54	Up	1.37191e-56	NP_001237596.1/2.6e-33/uncharacterized protein LOC100527032 [Glycine max] >ACU16069.1 unknown [Glycine max] >KHN08677.1 Indole-3-acetic acid-induced protein ARG2 [Glycine soja] >KRH69280.1 hypothetical protein GLYMA_02G017100 [Glycine max]	XM_016349721.2/0.0/PREDICTED: Arachis ipaensis indole-3-acetic acid-induced protein ARG2 (LOC107645642), mRNA	sp|P32292|ARG2_VIGRR/5.9e-27/Indole-3-acetic acid-induced protein ARG2 OS=Vigna radiata var. radiata GN=ARG2 PE=2 SV=1	NA	NA	PF03242/1.3E-28/Late embryogenesis abundant protein	biological_process:GO:0006950//response to stress;
CL2604.Contig2_All	1158	0.01	40.52	11.9844	6.72041e-122	Up	1.7064e-124	XP_007157496.1/1.8e-70/hypothetical protein PHAVU_002G074400g [Phaseolus vulgaris] >ESW29490.1 hypothetical protein PHAVU_002G074400g [Phaseolus vulgaris]	XM_007157434.1/0.0/Phaseolus vulgaris hypothetical protein (PHAVU_002G074400g) mRNA, complete cds	NA	NA	At1g60010/1.6e-42/[S] LSE0356 A Uncharacterized protein	PF14009/1.2E-30/Domain of unknown function (DUF4228)	NA
CL13965.Contig4_All	1158	0.01	40.41	11.9805	1.64455e-121	Up	4.2021e-124	XP_003553172.1/6.4e-97/PREDICTED: NAD(P)H-quinone oxidoreductase subunit N, chloroplastic-like [Glycine max] >KHN18637.1 NAD(P)H-quinone oxidoreductase subunit N [Glycine soja] >KRG98081.1 hypothetical protein GLYMA_18G049600 [Glycine max]	NM_001255785.3/0.0/Glycine max NAD(P)H-quinone oxidoreductase subunit N-like (LOC100777422), mRNA	sp|Q9LVM2|NDHN_ARATH/8.5e-78/NAD(P)H-quinone oxidoreductase subunit N, chloroplastic OS=Arabidopsis thaliana GN=ndhN PE=2 SV=1	NA	NA	PF11909/9.3E-55/NADH-quinone oxidoreductase cyanobacterial subunit N	cellular_component:GO:0016020//membrane;molecular_function:GO:0016655//oxidoreductase activity, acting on NAD(P)H, quinone or similar compound as acceptor;
CL9126.Contig4_All	1664	0.01	40.37	11.9791	6.13174e-182	Up	9.09576e-185	XP_016189530.1/2.3e-100/probable phospholipid hydroperoxide glutathione peroxidase [Arachis ipaensis]	XM_016100069.1/0.0/PREDICTED: Arachis duranensis probable phospholipid hydroperoxide glutathione peroxidase (LOC107479955), mRNA	sp|O48646|GPX6_ARATH/1.5e-80/Probable phospholipid hydroperoxide glutathione peroxidase 6, mitochondrial OS=Arabidopsis thaliana GN=GPX6 PE=2 SV=2	adu:107479955/3.5e-101/probable phospholipid hydroperoxide glutathione peroxidase; K00432 glutathione peroxidase [EC:1.11.1.9]	At4g11600/7.5e-78/[O] KOG1651 Glutathione peroxidase	PF00255/1.6E-41/Glutathione peroxidase	biological_process:GO:0006979//response to oxidative stress;molecular_function:GO:0004602//glutathione peroxidase activity;
CL51690.Contig2_All	229	0.01	40.14	11.9708	6.27009e-12	Up	2.42848e-13	AFK44812.1/1.9e-21/unknown [Lotus japonicus]	NA	sp|L8BRS3|GLP1_MORAL/3.3e-18/Germin-like protein OS=Morus alba PE=1 SV=1	NA	At5g20630/6.8e-14/[V] LSE0346 A Germin/oxalate oxidase	PTHR31238:SF21/1.6E-31/--	cellular_component:GO:0005576//extracellular region;molecular_function:GO:0045735//nutrient reservoir activity;GO:0030145//manganese ion binding;
CL38454.Contig6_All	391	0.01	39.64	11.9527	6.5317e-30	Up	9.7781e-32	AKH49443.1/3.3e-45/aquaporin PIP1;1 [Robinia pseudoacacia]	XM_007160013.1/0.0/Phaseolus vulgaris hypothetical protein (PHAVU_002G290400g) mRNA, complete cds	sp|Q06611|PIP12_ARATH/1.8e-43/Aquaporin PIP1-2 OS=Arabidopsis thaliana GN=PIP1-2 PE=1 SV=1	lja:Lj4g3v2963480.1/5.4e-45/Lj4g3v2963480.1; -; K09872 aquaporin PIP	At2g45960/4.1e-43/[G] KOG0223 Aquaporin (major intrinsic protein family)	PR00783/1.7E-5/Major intrinsic protein family signature	cellular_component:GO:0016021//integral component of membrane;molecular_function:GO:0005215//transporter activity;
CL9386.Contig2_All	1120	0.01	39.53	11.9487	1.6911e-114	Up	4.66006e-117	NP_001241123.1/7.7e-140/uncharacterized protein LOC100820387 [Glycine max] >ACU20849.1 unknown [Glycine max] >KRH57703.1 hypothetical protein GLYMA_05G079000 [Glycine max]	XM_016324636.2/0.0/PREDICTED: Arachis ipaensis proteasome subunit alpha type-3 (LOC107622656), mRNA	sp|O24362|PSA3_SPIOL/1.2e-132/Proteasome subunit alpha type-3 OS=Spinacia oleracea GN=PAG1 PE=2 SV=1	gmx:100820387/1.1e-140/proteasome subunit alpha type-3-like; K02727 20S proteasome subunit alpha 7 [EC:3.4.25.1]	At2g27020/1.1e-128/[O] KOG0184 20S proteasome, regulatory subunit alpha type PSMA3/PRE10	PTHR11599:SF65/1.2E-195/--	biological_process:GO:0006511//ubiquitin-dependent protein catabolic process;cellular_component:GO:0019773//proteasome core complex, alpha-subunit complex;GO:0005634//nucleus;GO:0005737//cytoplasm;molecular_function:GO:0004298//threonine-type endopeptidase activity;
CL6605.Contig6_All	1990	0.01	39.44	11.9454	1.03583e-215	Up	1.27076e-218	XP_015958185.1/2.0e-279/protochlorophyllide-dependent translocon component 52, chloroplastic [Arachis duranensis]	XM_016332267.2/0.0/PREDICTED: Arachis ipaensis protochlorophyllide-dependent translocon component 52, chloroplastic (LOC107629465), mRNA	sp|Q8W496|PTC52_ARATH/2.5e-202/Protochlorophyllide-dependent translocon component 52, chloroplastic OS=Arabidopsis thaliana GN=PTC52 PE=2 SV=1	nnu:104587323/3.2e-77/pheophorbide a oxygenase, chloroplastic-like; K13071 pheophorbide a oxygenase [EC:1.14.15.17]	NA	PTHR21266/6.0E-290/--	molecular_function:GO:0051537//2 iron, 2 sulfur cluster binding;GO:0010277//chlorophyllide a oxygenase [overall] activity;
CL34382.Contig1_All	873	0.01	38.37	11.9058	3.49111e-83	Up	1.49575e-85	NP_001236832.2/1.4e-91/multiple organellar RNA editing factor 6-like [Glycine max] >KRG92352.1 hypothetical protein GLYMA_20G206400 [Glycine max]	NM_001249903.2/0.0/Glycine max multiple organellar RNA editing factor 6-like (LOC100306054), mRNA	sp|O22793|MORF2_ARATH/2.6e-87/Multiple organellar RNA editing factor 2, chloroplastic OS=Arabidopsis thaliana GN=MORF2 PE=1 SV=1	sind:105166581/4.1e-53/uncharacterized protein LOC105166581; K00655 1-acyl-sn-glycerol-3-phosphate acyltransferase [EC:2.3.1.51]	At2g33430/6.1e-87/[M] LSE0398 A DAG protein involved in chloroplast differentiation/palisade development and related proteins	PTHR31346:SF7/1.0E-153/--	NA
CL8053.Contig2_All	1359	0.01	38.16	11.8978	2.68842e-137	Up	5.92088e-140	XP_014510262.1/2.0e-166/PREDICTED: peroxidase 73-like [Vigna radiata var. radiata]	XM_007155783.1/0.0/Phaseolus vulgaris hypothetical protein (PHAVU_003G236500g) mRNA, complete cds	sp|Q96510|PER35_ARATH/8.9e-127/Peroxidase 35 OS=Arabidopsis thaliana GN=PER35 PE=1 SV=1	vra:106769244/3.0e-167/peroxidase 73; K00430 peroxidase [EC:1.11.1.7]	At3g49960/2.1e-126/[R] TWOG0189 Peroxidase	PS00435/-/Peroxidases proximal heme-ligand signature.	biological_process:GO:0006979//response to oxidative stress;GO:0042744//hydrogen peroxide catabolic process;cellular_component:GO:0005576//extracellular region;molecular_function:GO:0046872//metal ion binding;GO:0020037//heme binding;GO:0004601//peroxidase activity;
CL61904.Contig1_All	1286	0.01	37.94	11.8895	2.48293e-128	Up	5.94614e-131	NP_001238474.1/1.8e-148/glucan endo-1,3-beta-glucosidase precursor [Glycine max] >Q03773.1 RecName: Full=Glucan endo-1,3-beta-glucosidase; AltName: Full=(1->3)-beta-glucan endohydrolase; Short=(1->3)-beta-glucanase; AltName: Full=Beta-1,3-endoglucanase; Flags: Precursor >AAA33946.1 beta-1,3-endoglucanase (EC 3.2.1.39) [Glycine max] >KHN07328.1 Glucan endo-1,3-beta-glucosidase [Glycine soja] >KRH6…	XM_003554104.3/0.0/PREDICTED: Glycine max glucan endo-1,3-beta-glucosidase-like (LOC100776890), mRNA	sp|Q03773|E13A_SOYBN/1.1e-150/Glucan endo-1,3-beta-glucosidase OS=Glycine max PE=1 SV=1	csat:104789925/1.3e-58/glucan endo-1,3-beta-glucosidase 3-like; K19891 glucan endo-1,3-beta-glucosidase 1/2/3 [EC:3.2.1.39]	At3g57270/1.9e-113/[MVG] LSE0111 A beta-1, 3 glucanase	PF00332/1.4E-123/Glycosyl hydrolases family 17	biological_process:GO:0006952//defense response;GO:0005975//carbohydrate metabolic process;cellular_component:GO:0005773//vacuole;GO:0005618//cell wall;GO:0046658//anchored component of plasma membrane;molecular_function:GO:0030247//polysaccharide binding;GO:0042973//glucan endo-1,3-beta-D-glucosidase activity;GO:0004553//hydrolase activity, hydrolyzing O-glycosyl compounds;GO:0008810//cellulase …
CL473.Contig7_All	1563	0.01	37.89	11.8876	2.55896e-159	Up	4.56196e-162	XP_017430797.1/9.7e-165/PREDICTED: probable protein phosphatase 2C 59 [Vigna angularis] >XP_017430798.1 PREDICTED: probable protein phosphatase 2C 59 [Vigna angularis]	XM_003550185.3/0.0/PREDICTED: Glycine max probable protein phosphatase 2C 59 (LOC547661), mRNA	sp|Q8RXV3|P2C59_ARATH/1.2e-146/Probable protein phosphatase 2C 59 OS=Arabidopsis thaliana GN=WIN2 PE=1 SV=1	var:108338431/1.4e-165/probable protein phosphatase 2C 59; K17506 protein phosphatase 1L [EC:3.1.3.16]	At5g24940/1.4e-134/[T] KOG0698 Serine/threonine protein phosphatase	PS51746/57.258/PPM-type phosphatase domain profile.	molecular_function:GO:0046872//metal ion binding;GO:0004722//protein serine/threonine phosphatase activity;
CL23410.Contig2_All	3709	0.01	37.84	11.8857	0	Up	0	XP_016205277.1/4.7e-202/rhodanese-like domain-containing protein 4, chloroplastic isoform X1 [Arachis ipaensis]	XM_016349791.2/0.0/PREDICTED: Arachis ipaensis rhodanese-like domain-containing protein 4, chloroplastic (LOC107645710), transcript variant X1, mRNA	sp|Q9M158|STR4_ARATH/2.7e-141/Rhodanese-like domain-containing protein 4, chloroplastic OS=Arabidopsis thaliana GN=STR4 PE=1 SV=2	aip:107645710/7.0e-203/rhodanese-like domain-containing protein 4, chloroplastic isoform X1; K17525 chitinase domain-containing protein 1	At3g03300/2.8e-101/[A] KOG0701 dsRNA-specific nuclease Dicer and related ribonucleases	PTHR11177/1.3E-151/--	NA
CL12473.Contig5_All	3929	0.01	37.32	11.8657	0	Up	0	XP_016187046.1/3.4e-291/cytochrome c biogenesis protein CCS1, chloroplastic [Arachis ipaensis]	XM_016096564.2/0.0/PREDICTED: Arachis duranensis cytochrome c biogenesis protein CCS1, chloroplastic (LOC107476706), transcript variant X1, mRNA	sp|Q9XIA4|CCS1_ARATH/6.0e-224/Cytochrome c biogenesis protein CCS1, chloroplastic OS=Arabidopsis thaliana GN=CCS1 PE=1 SV=1	aip:107628924/5.0e-292/cytochrome c biogenesis protein CCS1, chloroplastic; K07399 cytochrome c biogenesis protein	NA	PTHR31566:SF0/1.0E-218/--	cellular_component:GO:0016021//integral component of membrane;
CL6168.Contig1_All	1179	0.01	36.8	11.8455	6.0889e-113	Up	1.71368e-115	XP_007159672.1/1.1e-147/hypothetical protein PHAVU_002G257400g [Phaseolus vulgaris] >ESW31666.1 hypothetical protein PHAVU_002G257400g [Phaseolus vulgaris]	AK285729.1/0.0/Glycine max cDNA, clone: GMFL01-15-G12	sp|Q680K2|GPPL1_ARATH/6.1e-124/Haloacid dehalogenase-like hydrolase domain-containing protein At4g39970 OS=Arabidopsis thaliana GN=At4g39970 PE=2 SV=1	vvi:100253969/4.8e-12/bifunctional riboflavin kinase/FMN phosphatase; K20884 riboflavin kinase / FMN hydrolase [EC:2.7.1.26 3.1.3.102]	At3g48420_1/7.3e-43/[R] KOG2914 Predicted haloacid-halidohydrolase and related hydrolases	PTHR18901/1.1E-188/--	biological_process:GO:0008152//metabolic process;molecular_function:GO:0016787//hydrolase activity;
CL13948.Contig1_All	2266	0.01	36.41	11.8301	8.67655e-229	Up	9.83276e-232	XP_019458210.1/1.4e-177/PREDICTED: protein indeterminate-domain 7-like isoform X1 [Lupinus angustifolius] >OIW03142.1 hypothetical protein TanjilG_11779 [Lupinus angustifolius]	XM_019602667.1/0.0/PREDICTED: Lupinus angustifolius protein indeterminate-domain 7-like (LOC109358447), transcript variant X2, mRNA	sp|Q8H1F5|IDD7_ARATH/2.2e-101/Protein indeterminate-domain 7 OS=Arabidopsis thaliana GN=IDD7 PE=2 SV=1	lja:Lj3g3v0323160.2/2.6e-115/Lj3g3v0323160.2; -; K12309 beta-galactosidase [EC:3.2.1.23]	At1g55110/5.0e-101/[R] KOG1721 FOG: Zn-finger	SM00355/130.0/zinc finger	molecular_function:GO:0046872//metal ion binding;GO:0003676//nucleic acid binding;
CL19718.Contig4_All	1344	0.01	36.14	11.8194	1.58578e-128	Up	3.78916e-131	XP_015973460.1/7.5e-174/uncharacterized protein LOC107496667 [Arachis duranensis]	XM_016117974.2/0.0/PREDICTED: Arachis duranensis uncharacterized LOC107496667 (LOC107496667), mRNA	sp|P46518|LEA14_GOSHI/8.8e-18/Late embryogenesis abundant protein Lea14-A OS=Gossypium hirsutum GN=LEA14-A PE=2 SV=1	NA	NA	PTHR31459:SF2/1.2E-227/--	NA
CL59824.Contig3_All	1353	0.01	36.11	11.8182	2.64759e-129	Up	6.24846e-132	XP_015960525.1/2.3e-154/ATP-dependent Clp protease proteolytic subunit-related protein 4, chloroplastic [Arachis duranensis]	XM_016105039.2/0.0/PREDICTED: Arachis duranensis ATP-dependent Clp protease proteolytic subunit-related protein 4, chloroplastic (LOC107484469), mRNA	sp|Q8LB10|CLPR4_ARATH/2.2e-125/ATP-dependent Clp protease proteolytic subunit-related protein 4, chloroplastic OS=Arabidopsis thaliana GN=CLPR4 PE=1 SV=1	adu:107484469/3.4e-155/ATP-dependent Clp protease proteolytic subunit-related protein 4, chloroplastic; K01358 ATP-dependent Clp protease, protease subunit [EC:3.4.21.92]	At4g17040/1.8e-82/[O] KOG0840 ATP-dependent Clp protease, proteolytic subunit	PF00574/1.8E-51/Clp protease	molecular_function:GO:0004252//serine-type endopeptidase activity;
CL724.Contig6_All	1805	0.01	35.54	11.7952	1.00379e-174	Up	1.58291e-177	XP_016179191.1/3.9e-141/uncharacterized protein LOC107621688 [Arachis ipaensis] >XP_020969427.1 uncharacterized protein LOC107621688 [Arachis ipaensis]	XM_021133132.1/0.0/PREDICTED: Arachis duranensis uncharacterized LOC107471392 (LOC107471392), transcript variant X2, mRNA	sp|Q9SD53|Y3720_ARATH/5.3e-10/UPF0481 protein At3g47200 OS=Arabidopsis thaliana GN=At3g47200 PE=2 SV=1	ats:109747879/1.9e-15/LOC109747879; beta-fructofuranosidase, insoluble isoenzyme 3-like; K01193 beta-fructofuranosidase [EC:3.2.1.26]	At3g50120/5.3e-37/[S] LSE0031 A Uncharacterized protein	PF03140/8.5E-71/Plant protein of unknown function	cellular_component:GO:0016021//integral component of membrane;
Unigene4184_All	2727	0.01	35.46	11.792	5.68312e-271	Up	5.28602e-274	KHN32711.1/0.0e+00/Linoleate 9S-lipoxygenase-4 [Glycine soja]	NM_001251763.2/0.0/Glycine max lipoxygenase (LOXB1), mRNA	sp|P38417|LOX4_SOYBN/0.0e+00/Linoleate 9S-lipoxygenase-4 OS=Glycine max GN=LOX1.5 PE=1 SV=1	gmx:547860/0.0e+00/LOX7; lipoxygenase; K15718 linoleate 9S-lipoxygenase [EC:1.13.11.58]	At1g55020/4.0e-294/[I] TWOG0111 Lipoxygenase	PS51393/317.776/Lipoxygenase iron-binding catalytic domain profile.	biological_process:GO:0031408//oxylipin biosynthetic process;molecular_function:GO:0016702//oxidoreductase activity, acting on single donors with incorporation of molecular oxygen, incorporation of two atoms of oxygen;GO:0046872//metal ion binding;
CL11126.Contig4_All	422	0.01	34.64	11.7582	3.83693e-29	Up	5.92958e-31	XP_004497726.1/3.5e-53/PREDICTED: GDSL esterase/lipase At1g29670-like [Cicer arietinum]	XM_016087452.2/0.0/PREDICTED: Arachis duranensis GDSL esterase/lipase At1g29670 (LOC107468194), mRNA	sp|Q9FK75|GDL82_ARATH/1.4e-46/GDSL esterase/lipase At5g45670 OS=Arabidopsis thaliana GN=At5g45670 PE=2 SV=1	ats:109773794/1.6e-15/uncharacterized protein LOC109773794; K14209 solute carrier family 36 (proton-coupled amino acid transporter)	At5g45670/3.3e-46/[RI] LSE0388 A Predicted lipase	PTHR22835:SF120/1.5E-77/--	molecular_function:GO:0016788//hydrolase activity, acting on ester bonds;
CL12693.Contig3_All	973	0.01	34.55	11.7545	6.21643e-85	Up	2.59196e-87	XP_014496519.1/2.0e-115/PREDICTED: 40S ribosomal protein S8-like [Vigna radiata var. radiata]	XM_003520943.3/0.0/PREDICTED: Glycine max 40S ribosomal protein S8 (LOC100794937), mRNA	sp|O81361|RS8_PRUAR/5.4e-110/40S ribosomal protein S8 OS=Prunus armeniaca GN=RPS8 PE=2 SV=1	vra:106758111/2.9e-116/40S ribosomal protein S8; K02995 small subunit ribosomal protein S8e	At5g20290/2.7e-104/[J] KOG3283 40S ribosomal protein S8	PS01193/-/Ribosomal protein S8e signature.	biological_process:GO:0006412//translation;cellular_component:GO:0005840//ribosome;molecular_function:GO:0003735//structural constituent of ribosome;
CL34573.Contig6_All	1815	0.01	34.34	11.7457	7.4304e-170	Up	1.23528e-172	XP_007136233.1/1.4e-135/hypothetical protein PHAVU_009G029600g [Phaseolus vulgaris] >ESW08227.1 hypothetical protein PHAVU_009G029600g [Phaseolus vulgaris]	XM_017567125.1/0.0/PREDICTED: Vigna angularis ethylene-responsive transcription factor RAP2-4 (LOC108332033), mRNA	sp|Q8H1E4|RAP24_ARATH/1.3e-88/Ethylene-responsive transcription factor RAP2-4 OS=Arabidopsis thaliana GN=RAP2-4 PE=1 SV=1	vra:106762422/2.3e-135/ethylene-responsive transcription factor RAP2-4; K09286 EREBP-like factor	At1g78080/3.0e-88/[K] LSE0301 A AP2 domain transcription factor	SM00380/7.0E-38/DNA-binding domain in plant proteins such as APETALA2 and EREBPs	biological_process:GO:0006351//transcription, DNA-templated;cellular_component:GO:0005634//nucleus;molecular_function:GO:0003677//DNA binding;GO:0003700//DNA binding transcription factor activity;
CL12863.Contig5_All	712	0.01	33.54	11.7117	1.40272e-56	Up	9.65408e-59	XP_020207170.1/3.7e-63/DNA-directed RNA polymerases II, IV and V subunit 6A-like [Cajanus cajan] >XP_020207177.1 DNA-directed RNA polymerases II, IV and V subunit 6A-like [Cajanus cajan] >KYP75431.1 DNA-directed RNA polymerases I, II, and III subunit RPABC2 [Cajanus cajan]	XM_019597283.1/0.0/PREDICTED: Lupinus angustifolius DNA-directed RNA polymerases II, IV and V subunit 6A-like (LOC109354645), transcript variant X1, mRNA	sp|Q9FJ98|RPD6A_ARATH/1.6e-58/DNA-directed RNA polymerases II, IV and V subunit 6A OS=Arabidopsis thaliana GN=NRPB6A PE=1 SV=1	ccaj:109792193/5.5e-64/DNA-directed RNA polymerases II, IV and V subunit 6A-like; K03014 DNA-directed RNA polymerases I, II, and III subunit RPABC2	At5g51940/3.7e-58/[K] KOG3405 RNA polymerase subunit K	NA	NA
CL8662.Contig14_All	1311	0.01	33.11	11.6931	2.64863e-114	Up	7.3128e-117	XP_003549632.1/2.4e-161/PREDICTED: 1-aminocyclopropane-1-carboxylate oxidase-like [Glycine max] >KHN03507.1 1-aminocyclopropane-1-carboxylate oxidase [Glycine soja] >KRH02009.1 hypothetical protein GLYMA_17G009800 [Glycine max]	XM_019570464.1/0.0/PREDICTED: Lupinus angustifolius 1-aminocyclopropane-1-carboxylate oxidase (LOC109334607), mRNA	sp|P31239|ACCO_PEA/1.3e-159/1-aminocyclopropane-1-carboxylate oxidase OS=Pisum sativum GN=ACO PE=2 SV=1	gmx:100789627/3.6e-162/1-aminocyclopropane-1-carboxylate oxidase-like; K05933 aminocyclopropanecarboxylate oxidase [EC:1.14.17.4]	At1g05010/1.1e-140/[QR] KOG0143 Iron/ascorbate family oxidoreductases	PS51471/13.832/Fe(2+) 2-oxoglutarate dioxygenase domain profile.	biological_process:GO:0009693//ethylene biosynthetic process;molecular_function:GO:0046872//metal ion binding;GO:0016491//oxidoreductase activity;
CL35051.Contig4_All	875	0.01	33.04	11.69	1.61502e-71	Up	8.24898e-74	XP_016169946.1/1.7e-38/uncharacterized protein LOC107612740 [Arachis ipaensis]	XM_016314460.2/0.0/PREDICTED: Arachis ipaensis uncharacterized LOC107612740 (LOC107612740), mRNA	NA	NA	NA	NA	NA
CL29070.Contig3_All	2038	0.01	32.79	11.679	1.07613e-183	Up	1.57619e-186	CAN65390.1/3.4e-271/hypothetical protein VITISV_038363 [Vitis vinifera]	XM_020364798.1/0.0/PREDICTED: Cajanus cajan T-complex protein 1 subunit delta (LOC109803288), mRNA	sp|Q9LV21|TCPD_ARATH/3.8e-267/T-complex protein 1 subunit delta OS=Arabidopsis thaliana GN=CCT4 PE=1 SV=1	aip:107631777/5.3e-285/T-complex protein 1 subunit delta; K09496 T-complex protein 1 subunit delta	At3g18190/9.0e-267/[O] KOG0358 Chaperonin complex component, TCP-1 delta subunit (CCT4)	PS00995/-/Chaperonins TCP-1 signature 3.	biological_process:GO:0006457//protein folding;GO:0006458//'de novo' protein folding;GO:0061077//chaperone-mediated protein folding;cellular_component:GO:0005737//cytoplasm;GO:0005832//chaperonin-containing T-complex;molecular_function:GO:0005524//ATP binding;GO:0051082//unfolded protein binding;GO:0044183//protein binding involved in protein folding;
Unigene163661_All	1329	0.01	32.78	11.6786	6.90749e-115	Up	1.89237e-117	XP_015972689.1/1.3e-146/proteasome subunit alpha type-1-B [Arachis duranensis] >XP_016163218.1 proteasome subunit alpha type-1-B [Arachis ipaensis]	XM_016307732.2/0.0/PREDICTED: Arachis ipaensis proteasome subunit alpha type-1-B (LOC107605759), mRNA	sp|P34066|PSA1A_ARATH/2.1e-125/Proteasome subunit alpha type-1-A OS=Arabidopsis thaliana GN=PAF1 PE=1 SV=3	aip:107605759/2.0e-147/proteasome subunit alpha type-1-B; K02725 20S proteasome subunit alpha 6 [EC:3.4.25.1]	At5g42790/5.0e-125/[O] KOG0863 20S proteasome, regulatory subunit alpha type PSMA1/PRE5	PTHR11599/4.2E-154/--	biological_process:GO:0006511//ubiquitin-dependent protein catabolic process;cellular_component:GO:0019773//proteasome core complex, alpha-subunit complex;GO:0005634//nucleus;GO:0005737//cytoplasm;molecular_function:GO:0004298//threonine-type endopeptidase activity;
CL593.Contig4_All	1467	0.01	32.71	11.6755	6.09393e-128	Up	1.46426e-130	XP_020201941.1/2.1e-185/uncharacterized protein LOC109787783 [Cajanus cajan]	XM_016116496.2/0.0/PREDICTED: Arachis duranensis uncharacterized LOC107495361 (LOC107495361), mRNA	NA	aip:107623262/2.9e-11/casein kinase II subunit alpha-like isoform X2; K03097 casein kinase II subunit alpha [EC:2.7.11.1]	At5g11420/3.8e-166/[S] LSE0396 A Uncharacterized protein	PF04862/1.3E-67/Protein of unknown function (DUF642)	NA
CL25318.Contig1_All	1043	0.01	32.31	11.6578	6.62163e-86	Up	2.72374e-88	NP_001235448.1/4.0e-106/uncharacterized protein LOC100527137 [Glycine max] >ACU16185.1 unknown [Glycine max] >KRH22528.1 hypothetical protein GLYMA_13G306600 [Glycine max]	XM_020348526.1/0.0/PREDICTED: Cajanus cajan cyclin-U1-1 (LOC109789546), mRNA	sp|Q9LJ45|CCU11_ARATH/1.8e-63/Cyclin-U1-1 OS=Arabidopsis thaliana GN=CYCU1-1 PE=1 SV=1	mng:MNEG_4524/2.7e-27/leucyl aminopeptidase; K01255 leucyl aminopeptidase [EC:3.4.11.1]	At3g21870/4.3e-63/[R] KOG1674 Cyclin	PTHR15615/2.6E-73/--	biological_process:GO:0000079//regulation of cyclin-dependent protein serine/threonine kinase activity;molecular_function:GO:0019901//protein kinase binding;
CL3281.Contig3_All	880	0.01	32.24	11.6546	2.35505e-70	Up	1.23184e-72	KJB39459.1/4.0e-83/hypothetical protein B456_007G014500 [Gossypium raimondii]	JN885962.1/0.0/Ammopiptanthus mongolicus clone SDQ046_H08 ubiquitin-conjugating enzyme mRNA, complete cds	sp|P35133|UBC10_ARATH/7.8e-84/Ubiquitin-conjugating enzyme E2 10 OS=Arabidopsis thaliana GN=UBC10 PE=1 SV=1	ghi:107904577/5.9e-84/ubiquitin-conjugating enzyme E2 10-like; K06689 ubiquitin-conjugating enzyme E2 D [EC:2.3.2.23]	At5g53300/1.8e-83/[O] KOG0417 Ubiquitin-protein ligase	PTHR24068/5.3E-152/--	molecular_function:GO:0005524//ATP binding;
CL21373.Contig3_All	971	0.01	31.89	11.6389	3.94092e-78	Up	1.83172e-80	XP_015948893.1/3.3e-94/peroxidase 4 [Arachis duranensis]	XM_016093407.2/0.0/PREDICTED: Arachis duranensis peroxidase 4 (LOC107473817), mRNA	sp|A7NY33|PER4_VITVI/2.0e-80/Peroxidase 4 OS=Vitis vinifera GN=GSVIVT00023967001 PE=1 SV=1	adu:107473817/4.8e-95/peroxidase 4; K00430 peroxidase [EC:1.11.1.7]	At5g05340/2.9e-74/[R] TWOG0189 Peroxidase	PR00458/2.29E-18/Haem peroxidase superfamily signature	NA
CL7428.Contig5_All	2407	0.01	31.68	11.6294	5.30896e-212	Up	6.64076e-215	KHN34572.1/0.0e+00/Alpha-L-arabinofuranosidase 1 [Glycine soja]	XM_003554040.3/0.0/PREDICTED: Glycine max alpha-L-arabinofuranosidase 1-like (LOC100787207), mRNA	sp|Q9SG80|ASD1_ARATH/3.1e-284/Alpha-L-arabinofuranosidase 1 OS=Arabidopsis thaliana GN=ASD1 PE=1 SV=1	gmx:100787207/0.0e+00/alpha-L-arabinofuranosidase 1-like; K01209 alpha-N-arabinofuranosidase [EC:3.2.1.55]	NA	PTHR31776:SF0/0.0/--	biological_process:GO:0046373//L-arabinose metabolic process;cellular_component:GO:0009505//plant-type cell wall;molecular_function:GO:0046556//alpha-L-arabinofuranosidase activity;
CL29842.Contig8_All	1444	0.01	31.62	11.6266	1.64627e-121	Up	4.2021e-124	XP_003526552.1/3.9e-184/PREDICTED: protein ECERIFERUM 1-like [Glycine max] >KHN08987.1 Hydroxycinnamoyl-Coenzyme A shikimate/quinate hydroxycinnamoyltransferase [Glycine soja] >KRH52960.1 hypothetical protein GLYMA_06G097300 [Glycine max]	XM_003526504.3/0.0/PREDICTED: Glycine max protein ECERIFERUM 1-like (LOC100782113), mRNA	sp|Q39048|CER2_ARATH/3.3e-79/Protein ECERIFERUM 2 OS=Arabidopsis thaliana GN=CER2 PE=1 SV=1	smo:SELMODRAFT_450754/7.1e-18/BAHDb6a-1; BAHD family acyltransferase; K13065 shikimate O-hydroxycinnamoyltransferase [EC:2.3.1.133]	At4g24510/7.7e-79/[RI] LSE0271 A Predicted fatty acid elongase, involved in wax biosynthesis	PTHR31642/8.4E-208/--	molecular_function:GO:0016747//transferase activity, transferring acyl groups other than amino-acyl groups;
CL11410.Contig6_All	2227	0.01	31.52	11.6221	4.86569e-194	Up	6.69752e-197	XP_020229285.1/7.2e-230/uncharacterized protein LOC109810275 [Cajanus cajan]	XM_003543237.3/0.0/PREDICTED: Glycine max uncharacterized LOC100800127 (LOC100800127), mRNA	NA	NA	At5g54630/5.7e-174/[R] LSE0419 A Predicted C2H2-type Zn-finger protein	PTHR31681/8.8E-296/--	molecular_function:GO:0003676//nucleic acid binding;
CL1305.Contig5_All	1204	0.01	31.26	11.6101	5.83041e-98	Up	2.00558e-100	XP_020976354.1/2.1e-119/E3 ubiquitin-protein ligase BOI [Arachis ipaensis]	XM_003546189.3/0.0/PREDICTED: Glycine max BOI-related E3 ubiquitin-protein ligase 1 (LOC100797512), mRNA	sp|O81851|BOI_ARATH/2.7e-58/E3 ubiquitin-protein ligase BOI OS=Arabidopsis thaliana GN=BOI PE=1 SV=1	aip:107638791/3.2e-120/E3 ubiquitin-protein ligase BOI; K19042 E3 ubiquitin-protein ligase BOI and related proteins [EC:2.3.2.27]	At4g19700/6.3e-58/[O] KOG1100 Predicted E3 ubiquitin ligase	PS50089/8.727/Zinc finger RING-type profile.	NA
CL22549.Contig6_All	1802	0.01	31.08	11.6018	2.66221e-152	Up	5.05912e-155	XP_016169039.1/1.4e-111/nuclear transcription factor Y subunit A-1 isoform X1 [Arachis ipaensis] >XP_016169092.1 nuclear transcription factor Y subunit A-1 isoform X1 [Arachis ipaensis]	XM_016117248.2/0.0/PREDICTED: Arachis duranensis nuclear transcription factor Y subunit A-1 (LOC107495951), transcript variant X2, mRNA	sp|Q945M9|NFYA9_ARATH/6.0e-62/Nuclear transcription factor Y subunit A-9 OS=Arabidopsis thaliana GN=NFYA9 PE=1 SV=1	aip:107611622/2.1e-112/nuclear transcription factor Y subunit A-1 isoform X1; K08064 nuclear transcription factor Y, alpha	At3g20910/1.4e-61/[K] KOG1561 CCAAT-binding factor, subunit B (HAP2)	PS00686/-/NF-YA/HAP2 subunit signature.	cellular_component:GO:0016602//CCAAT-binding factor complex;molecular_function:GO:0003677//DNA binding;GO:0003700//DNA binding transcription factor activity;
CL5264.Contig4_All	484	0.01	30.96	11.5962	1.88203e-31	Up	2.65898e-33	KRH41653.1/6.4e-51/hypothetical protein GLYMA_08G042300 [Glycine max]	XM_021117891.1/0.0/PREDICTED: Arachis ipaensis 40S ribosomal protein S15-4 (LOC107629023), transcript variant X2, mRNA	sp|Q945U1|RS15_ELAOL/4.3e-52/40S ribosomal protein S15 OS=Elaeis oleifera GN=RPS15 PE=2 SV=1	mtr:MTR_1g070450/9.5e-52/40S ribosomal protein S15-4; K02958 small subunit ribosomal protein S15e	At1g04270/3.9e-51/[J] KOG0898 40S ribosomal protein S15	PTHR11880:SF10/1.7E-79/--	biological_process:GO:0006412//translation;cellular_component:GO:0015935//small ribosomal subunit;molecular_function:GO:0003723//RNA binding;GO:0003735//structural constituent of ribosome;
CL29736.Contig6_All	1372	0.01	30.7	11.584	2.19739e-111	Up	6.30186e-114	XP_016197819.1/1.3e-165/cell division control protein 2 homolog [Arachis ipaensis]	Z75661.1/0.0/S.rostrata mRNA for cdc2 kinase-like protein	sp|Q41639|CDC2_VIGAC/1.2e-166/Cell division control protein 2 homolog OS=Vigna aconitifolia GN=CDC2 PE=2 SV=1	aip:107638937/1.9e-166/cell division control protein 2 homolog; K02206 cyclin-dependent kinase 2 [EC:2.7.11.22]	At3g48750/3.4e-145/[R] KOG0594 Protein kinase PCTAIRE and related kinases	PTHR24056/4.7E-194/--	biological_process:GO:0051301//cell division;molecular_function:GO:0004674//protein serine/threonine kinase activity;GO:0005524//ATP binding;
CL17690.Contig1_All	1087	0.01	30.59	11.5788	2.54068e-85	Up	1.05255e-87	XP_015942901.1/1.2e-134/pyridoxal 5'-phosphate synthase subunit PDX1.3 [Arachis duranensis] >XP_016181074.1 pyridoxal 5'-phosphate synthase subunit PDX1.3 [Arachis ipaensis]	XM_016087415.2/0.0/PREDICTED: Arachis duranensis pyridoxal 5&apos;-phosphate synthase subunit PDX1.3 (LOC107468166), mRNA	sp|Q39963|PDX1_HEVBR/4.2e-135/Probable pyridoxal 5'-phosphate synthase subunit PDX1 OS=Hevea brasiliensis GN=PDX1 PE=2 SV=1	aip:107623360/1.8e-135/pyridoxal 5'-phosphate synthase subunit PDX1.3; K06215 pyridoxal 5'-phosphate synthase pdxS subunit [EC:4.3.3.6]	At5g01410/1.2e-132/[H] KOG1606 Stationary phase-induced protein, SOR/SNZ family	PF01680/4.1E-92/SOR/SNZ family	biological_process:GO:0042823//pyridoxal phosphate biosynthetic process;molecular_function:GO:0003824//catalytic activity;
Unigene122501_All	1554	0.01	30.14	11.5575	1.33374e-125	Up	3.26534e-128	XP_003541088.1/4.7e-143/PREDICTED: protein TIC 62, chloroplastic isoform X1 [Glycine max] >XP_006592113.1 PREDICTED: protein TIC 62, chloroplastic isoform X1 [Glycine max] >XP_014619973.1 PREDICTED: protein TIC 62, chloroplastic isoform X1 [Glycine max] >KRH24515.1 hypothetical protein GLYMA_12G046200 [Glycine max]	XM_006592050.2/0.0/PREDICTED: Glycine max protein TIC 62, chloroplastic (LOC100779056), transcript variant X3, mRNA	sp|Q8SKU2|TIC62_PEA/1.9e-128/Protein TIC 62, chloroplastic OS=Pisum sativum GN=TIC62 PE=1 SV=2	bna:106438629/5.0e-17/rhodanese-like domain-containing protein 4, chloroplastic; K17525 chitinase domain-containing protein 1	CE08376/1.2e-08/[Y] KOG2992 Nucleolar GTPase/ATPase p130	PF13460/8.4E-17/NAD(P)H-binding	NA
CL11268.Contig3_All	1462	0.01	30.14	11.5575	2.02525e-117	Up	5.40762e-120	XP_016205451.1/6.5e-155/DNA damage-repair/toleration protein DRT102 [Arachis ipaensis]	XM_016113035.2/0.0/PREDICTED: Arachis duranensis DNA damage-repair/toleration protein DRT102 (LOC107492066), mRNA	sp|Q05212|DR102_ARATH/2.8e-126/DNA damage-repair/toleration protein DRT102 OS=Arabidopsis thaliana GN=DRT102 PE=1 SV=2	osa:4336295/2.0e-12/peroxidase 18; K00430 peroxidase [EC:1.11.1.7]	At3g24400/1.9e-16/[T] KOG1187 Serine/threonine protein kinase	PTHR30345:SF0/2.0E-190/--	biological_process:GO:0005975//carbohydrate metabolic process;molecular_function:GO:0016853//isomerase activity;
CL36164.Contig2_All	690	0.01	29.93	11.5474	1.89655e-48	Up	1.59878e-50	XP_015933541.1/2.7e-42/multiple organellar RNA editing factor 8, chloroplastic/mitochondrial [Arachis duranensis]	XM_007149345.1/0.0/Phaseolus vulgaris hypothetical protein (PHAVU_005G067700g) mRNA, complete cds	sp|Q9FLQ7|FH20_ARATH/9.1e-11/Formin-like protein 20 OS=Arabidopsis thaliana GN=FH20 PE=2 SV=3	zma:103652160/1.5e-10/formin-like protein 12 isoform X3; K02184 formin 2	At5g07750/2.1e-10/[ZR] LSE0118 A Protein possibly involved in cytoskeleton rearrangements, contains FH domain	NA	NA
Unigene120570_All	2087	0.01	29.88	11.545	1.30863e-171	Up	2.14058e-174	XP_016170171.1/5.9e-226/uncharacterized protein LOC107612903 [Arachis ipaensis]	XM_020380560.1/0.0/PREDICTED: Cajanus cajan uncharacterized LOC109815765 (LOC109815765), transcript variant X1, mRNA	NA	NA	At3g13510/3.4e-184/[OR] LSE0110 A Predicted carboxyl-terminal proteinase, contains an unknown domain	PTHR31589:SF24/3.6E-301/--	NA
CL13692.Contig2_All	1124	0.01	29.65	11.5338	6.61303e-86	Up	2.72374e-88	XP_003536697.1/5.2e-128/PREDICTED: vesicle-associated membrane protein 727 [Glycine max] >XP_006589712.1 PREDICTED: vesicle-associated membrane protein 727 [Glycine max] >XP_006589713.1 PREDICTED: vesicle-associated membrane protein 727 [Glycine max] >KHN37428.1 Vesicle-associated membrane protein 727 [Glycine soja] >KRH36005.1 hypothetical protein GLYMA_10G278100 [Glycine max] >KRH36006.1 hypoth…	XM_016320913.2/0.0/PREDICTED: Arachis ipaensis vesicle-associated membrane protein 727 (LOC107618771), mRNA	sp|Q9M376|VA727_ARATH/2.3e-120/Vesicle-associated membrane protein 727 OS=Arabidopsis thaliana GN=VAMP727 PE=2 SV=1	gmx:100777402/7.7e-129/vesicle-associated membrane protein 727; K08511 vesicle-associated membrane protein 72	At3g54300/5.4e-120/[U] KOG0859 Synaptobrevin/VAMP-like protein	PS50859/24.785/Longin domain profile.	biological_process:GO:0006906//vesicle fusion;GO:0006623//protein targeting to vacuole;GO:0007033//vacuole organization;GO:0006887//exocytosis;GO:0016192//vesicle-mediated transport;cellular_component:GO:0005768//endosome;GO:0031201//SNARE complex;GO:0016021//integral component of membrane;molecular_function:GO:0000149//SNARE binding;GO:0005484//SNAP receptor activity;
CL724.Contig5_All	1790	0.01	29.44	11.5236	3.84904e-143	Up	7.9729e-146	XP_016179191.1/2.6e-137/uncharacterized protein LOC107621688 [Arachis ipaensis] >XP_020969427.1 uncharacterized protein LOC107621688 [Arachis ipaensis]	XM_021133132.1/0.0/PREDICTED: Arachis duranensis uncharacterized LOC107471392 (LOC107471392), transcript variant X2, mRNA	sp|Q9SD53|Y3720_ARATH/5.3e-10/UPF0481 protein At3g47200 OS=Arabidopsis thaliana GN=At3g47200 PE=2 SV=1	ats:109747879/1.8e-15/LOC109747879; beta-fructofuranosidase, insoluble isoenzyme 3-like; K01193 beta-fructofuranosidase [EC:3.2.1.26]	At3g50120/1.2e-36/[S] LSE0031 A Uncharacterized protein	PTHR31549:SF27/6.8E-134/--	cellular_component:GO:0016021//integral component of membrane;
Unigene123153_All	1457	0.01	29.3	11.5167	1.0108e-113	Up	2.82592e-116	XP_015944543.1/2.1e-169/26S proteasome non-ATPase regulatory subunit 7 homolog A isoform X1 [Arachis duranensis]	XM_016089057.2/0.0/PREDICTED: Arachis duranensis 26S proteasome non-ATPase regulatory subunit 7 homolog A (LOC107469679), transcript variant X1, mRNA	sp|O24412|PSD7A_ARATH/1.6e-158/26S proteasome non-ATPase regulatory subunit 7 homolog A OS=Arabidopsis thaliana GN=RPN8A PE=1 SV=1	lja:Lj0g3v0268859.2/2.4e-170/Lj0g3v0268859.2; -; K03038 26S proteasome regulatory subunit N8	At5g05780/3.8e-158/[O] KOG1556 26S proteasome regulatory complex, subunit RPN8/PSMD7	SM00232/7.4E-28/JAB/MPN domain	cellular_component:GO:0005838//proteasome regulatory particle;
CL23434.Contig7_All	1337	0.01	28.85	11.4944	1.18376e-101	Up	3.83784e-104	XP_003527077.1/1.3e-133/PREDICTED: NAP1-related protein 2 isoform X4 [Glycine max] >KHN30833.1 Protein SET [Glycine soja] >KRH54544.1 hypothetical protein GLYMA_06G193200 [Glycine max]	XM_003527029.2/0.0/PREDICTED: Glycine max NAP1-related protein 2 (LOC100793432), transcript variant X4, mRNA	sp|Q8LC68|NRP2_ARATH/2.0e-110/NAP1-related protein 2 OS=Arabidopsis thaliana GN=NRP2 PE=1 SV=2	ccaj:109814525/1.7e-135/NAP1-related protein 2-like isoform X1; K11290 template-activating factor I	At1g18800/4.6e-110/[L] KOG1508 DNA replication factor/protein phosphatase inhibitor SET/SPR-2	PTHR11875:SF60/4.5E-159/--	biological_process:GO:0006334//nucleosome assembly;cellular_component:GO:0005634//nucleus;
CL49449.Contig2_All	1085	0.01	28.65	11.4843	1.09949e-79	Up	4.98106e-82	XP_015951102.1/2.4e-85/sm-like protein LSM4 [Arachis duranensis] >XP_016184418.1 sm-like protein LSM4 [Arachis ipaensis]	XM_020351140.1/0.0/PREDICTED: Cajanus cajan sm-like protein LSM4 (LOC109791789), mRNA	sp|Q43582|LSM4_TOBAC/1.8e-69/Probable U6 snRNA-associated Sm-like protein LSm4 OS=Nicotiana tabacum PE=2 SV=1	adu:107475933/3.5e-86/sm-like protein LSM4; K12623 U6 snRNA-associated Sm-like protein LSm4	At5g27720/3.8e-62/[A] KOG3293 Small nuclear ribonucleoprotein (snRNP)	PF01423/9.5E-17/LSM domain	biological_process:GO:0000398//mRNA splicing, via spliceosome;GO:0000956//nuclear-transcribed mRNA catabolic process;cellular_component:GO:0030529//intracellular ribonucleoprotein complex;
CL42560.Contig7_All	2177	0.01	28.53	11.4783	3.20686e-171	Up	5.2713e-174	XP_015932111.1/2.2e-207/zinc finger protein CONSTANS-LIKE 9 [Arachis duranensis] >XP_020983353.1 zinc finger protein CONSTANS-LIKE 9 [Arachis duranensis] >XP_020983354.1 zinc finger protein CONSTANS-LIKE 9 [Arachis duranensis] >XP_020983355.1 zinc finger protein CONSTANS-LIKE 9 [Arachis duranensis]	XM_014767127.1/0.0/PREDICTED: Glycine max zinc finger protein CONSTANS-LIKE 9-like (LOC100783016), transcript variant X5, mRNA	sp|Q9SSE5|COL9_ARATH/1.4e-121/Zinc finger protein CONSTANS-LIKE 9 OS=Arabidopsis thaliana GN=COL9 PE=1 SV=1	bna:106370571/4.5e-16/zinc finger protein CONSTANS; K12135 zinc finger protein CONSTANS	At3g07650/3.2e-121/[R] LSE0152 A Flowering-time protein CONSTANS and related B-box Zn-finger family proteins	PS50119/8.887/Zinc finger B-box type profile.	cellular_component:GO:0005634//nucleus;molecular_function:GO:0008270//zinc ion binding;
CL21286.Contig4_All	1101	0.01	28.46	11.4747	1.83803e-80	Up	8.21394e-83	XP_016201014.1/4.5e-132/acidic endochitinase-like [Arachis ipaensis]	XM_016345528.2/0.0/PREDICTED: Arachis ipaensis acidic endochitinase-like (LOC107642234), mRNA	sp|P23472|CHLY_HEVBR/1.2e-89/Hevamine-A OS=Hevea brasiliensis PE=1 SV=2	aip:107642234/6.6e-133/acidic endochitinase-like; K01183 chitinase [EC:3.2.1.14]	At5g24090/1.2e-79/[M] KOG4701 Chitinase	PTHR11177/2.1E-140/--	biological_process:GO:0005975//carbohydrate metabolic process;molecular_function:GO:0004553//hydrolase activity, hydrolyzing O-glycosyl compounds;
CL40199.Contig3_All	972	0.01	28.4	11.4717	1.41297e-69	Up	7.47004e-72	XP_020205833.1/9.5e-94/peptide methionine sulfoxide reductase B1, chloroplastic-like [Cajanus cajan] >XP_020205834.1 peptide methionine sulfoxide reductase B1, chloroplastic-like [Cajanus cajan] >KYP36103.1 Peptide methionine sulfoxide reductase msrB [Cajanus cajan]	XM_016333807.2/0.0/PREDICTED: Arachis ipaensis peptide methionine sulfoxide reductase MsrB (LOC107630609), transcript variant X2, mRNA	sp|Q9C8M2|MSRB1_ARATH/4.8e-66/Peptide methionine sulfoxide reductase B1, chloroplastic OS=Arabidopsis thaliana GN=MSRB1 PE=1 SV=1	ccaj:109790996/1.4e-94/peptide methionine sulfoxide reductase B1, chloroplastic-like; K07305 peptide-methionine (R)-S-oxide reductase [EC:1.8.4.12]	At1g53670/1.1e-65/[O] KOG0856 Predicted pilin-like transcription factor	PTHR10173/2.9E-102/--	biological_process:GO:0006979//response to oxidative stress;GO:0030091//protein repair;molecular_function:GO:0033743//peptide-methionine (R)-S-oxide reductase activity;
CL14874.Contig2_All	1277	0.01	28.32	11.4676	1.18042e-94	Up	4.25608e-97	XP_020240158.1/1.2e-136/syntaxin-71-like [Cajanus cajan]	XM_016103849.2/0.0/PREDICTED: Arachis duranensis syntaxin-71 (LOC107483228), mRNA	sp|Q9SF29|SYP71_ARATH/1.5e-115/Syntaxin-71 OS=Arabidopsis thaliana GN=SYP71 PE=1 SV=1	ccaj:109819001/1.8e-137/syntaxin-71-like; K08506 syntaxin of plants SYP7	NA	SM00397/4.6E-4/Helical region found in SNAREs	biological_process:GO:0006886//intracellular protein transport;GO:0006906//vesicle fusion;GO:0048278//vesicle docking;cellular_component:GO:0012505//endomembrane system;GO:0031201//SNARE complex;GO:0016021//integral component of membrane;molecular_function:GO:0000149//SNARE binding;GO:0005484//SNAP receptor activity;
CL17305.Contig5_All	1889	0.01	28.12	11.4574	6.80157e-145	Up	1.38161e-147	XP_015934229.1/3.5e-254/molybdate-anion transporter [Arachis duranensis]	XM_016078743.2/0.0/PREDICTED: Arachis duranensis molybdate-anion transporter (LOC107460385), mRNA	NA	mng:MNEG_0550/1.1e-79/Putative 2-oxoglutarate/malatecarrier protein; K15104 solute carrier family 25 (mitochondrial oxoglutarate transporter), member 11	At1g64650/6.2e-230/[G] KOG4332 Predicted sugar transporter	PF05631/1.9E-188/Sugar-tranasporters, 12 TM	cellular_component:GO:0016021//integral component of membrane;molecular_function:GO:0015098//molybdate ion transmembrane transporter activity;
CL6108.Contig1_All	1369	0.01	28.03	11.4528	1.85455e-101	Up	6.02252e-104	XP_003540338.1/1.0e-138/PREDICTED: protein THYLAKOID FORMATION1, chloroplastic-like [Glycine max] >KHN04291.1 Protein THYLAKOID FORMATION1, chloroplastic [Glycine soja] >KRH26888.1 hypothetical protein GLYMA_12G200200 [Glycine max]	XM_016080715.2/0.0/PREDICTED: Arachis duranensis protein THYLAKOID FORMATION1, chloroplastic (LOC107462147), mRNA	sp|Q7XAB8|THF1_SOLTU/1.3e-112/Protein THYLAKOID FORMATION1, chloroplastic OS=Solanum tuberosum GN=THF1 PE=2 SV=1	NA	NA	PTHR34793/6.0E-196/--	biological_process:GO:0010207//photosystem II assembly;
CL66382.Contig3_All	1196	0.01	27.63	11.432	1.03574e-85	Up	4.27424e-88	XP_015945048.1/4.0e-134/uncharacterized protein LOC107470177 [Arachis duranensis]	XM_016089562.2/0.0/PREDICTED: Arachis duranensis uncharacterized LOC107470177 (LOC107470177), mRNA	sp|Q9S8M0|LECT_SOLTU/3.3e-08/Chitin-binding lectin 1 OS=Solanum tuberosum PE=1 SV=2	vcn:VOLCADRAFT_55197/4.7e-07/hypothetical protein; K05747 Wiskott-Aldrich syndrome protein	SPAC4F10.15c/7.7e-08/[TZ] KOG3671 Actin regulatory protein (Wiskott-Aldrich syndrome protein)	PF02466/1.3E-16/Tim17/Tim22/Tim23/Pmp24 family	cellular_component:GO:0016021//integral component of membrane;
CL30985.Contig8_All	1245	0.01	27.6	11.4305	8.48819e-90	Up	3.32138e-92	XP_019448498.1/3.2e-142/PREDICTED: isoflavone reductase homolog [Lupinus angustifolius] >OIW08718.1 hypothetical protein TanjilG_03394 [Lupinus angustifolius]	XM_019592953.1/0.0/PREDICTED: Lupinus angustifolius isoflavone reductase homolog (LOC109351502), mRNA	sp|P52578|IFRH_SOLTU/1.3e-127/Isoflavone reductase homolog OS=Solanum tuberosum PE=2 SV=1	vra:106776909/2.4e-70/bifunctional pinoresinol-lariciresinol reductase 2; K21568 pinoresinol/lariciresinol reductase [EC:1.23.1.1 1.23.1.2 1.23.1.3 1.23.1.4]	At4g39230/9.8e-123/[RQ] LSE0443 A Isoflavone reductase/pinoresinol-lariciresinol reductase/phenylcoumaran benzylic ether reductase	PF05368/8.8E-83/NmrA-like family	NA
CL7718.Contig5_All	1297	0.01	27.59	11.4299	7.03825e-94	Up	2.58096e-96	XP_020202850.1/1.1e-110/60S ribosomal protein L19-3 [Cajanus cajan]	XM_016113484.2/0.0/PREDICTED: Arachis duranensis 60S ribosomal protein L19-1 (LOC107492460), mRNA	sp|Q9SRX2|RL191_ARATH/8.8e-100/60S ribosomal protein L19-1 OS=Arabidopsis thaliana GN=RPL19A PE=2 SV=1	ccaj:109788515/1.7e-111/60S ribosomal protein L19-3; K02885 large subunit ribosomal protein L19e	At1g02780/2.1e-99/[J] KOG1696 60s ribosomal protein L19	PTHR10722/4.1E-166/--	biological_process:GO:0006412//translation;cellular_component:GO:0022625//cytosolic large ribosomal subunit;molecular_function:GO:0003723//RNA binding;GO:0003735//structural constituent of ribosome;
CL22480.Contig5_All	2184	0.01	27.45	11.4226	2.2778e-165	Up	3.91462e-168	XP_015943479.2/0.0e+00/acetolactate synthase 3, chloroplastic [Arachis duranensis]	XM_003545859.3/0.0/PREDICTED: Glycine max acetolactate synthase 2, chloroplastic (LOC100783934), mRNA	sp|P09114|ILVB2_TOBAC/8.8e-302/Acetolactate synthase 2, chloroplastic OS=Nicotiana tabacum GN=ALS SURB PE=1 SV=1	adu:107468663/0.0e+00/acetolactate synthase 3, chloroplastic; K01652 acetolactate synthase I/II/III large subunit [EC:2.2.1.6]	At3g48560/2.1e-298/[EH] KOG4166 Thiamine pyrophosphate-requiring enzyme	PF00205/2.4E-39/Thiamine pyrophosphate enzyme, central domain	biological_process:GO:0009099//valine biosynthetic process;GO:0009097//isoleucine biosynthetic process;molecular_function:GO:0000287//magnesium ion binding;GO:0050660//flavin adenine dinucleotide binding;GO:0030976//thiamine pyrophosphate binding;GO:0003984//acetolactate synthase activity;
CL9059.Contig4_All	697	0.01	27.39	11.4194	8.98259e-45	Up	8.35494e-47	XP_020206703.1/4.2e-67/cytochrome b5, seed isoform-like [Cajanus cajan] >KYP34909.1 Cytochrome b5 [Cajanus cajan]	XM_020351114.1/0.0/PREDICTED: Cajanus cajan cytochrome b5, seed isoform-like (LOC109791765), mRNA	sp|P49098|CYB5_TOBAC/6.9e-59/Cytochrome b5 OS=Nicotiana tabacum PE=2 SV=1	ccp:CHC_T00008899001/3.6e-15/Nitrate reductase, NIA2; K10534 nitrate reductase (NAD(P)H) [EC:1.7.1.1 1.7.1.2 1.7.1.3]	At2g32720/1.4e-54/[C] KOG0537 Cytochrome b5	PTHR19359:SF26/2.6E-90/--	cellular_component:GO:0016021//integral component of membrane;molecular_function:GO:0046872//metal ion binding;GO:0020037//heme binding;
CL11356.Contig2_All	918	0.01	27.29	11.4142	2.15023e-62	Up	1.29999e-64	XP_016201457.1/4.9e-76/chaperone protein dnaJ 11, chloroplastic [Arachis ipaensis]	XM_016108128.2/0.0/PREDICTED: Arachis duranensis chaperone protein dnaJ 11, chloroplastic (LOC107487481), mRNA	sp|Q9FYB5|DNJ11_ARATH/1.3e-33/Chaperone protein dnaJ 11, chloroplastic OS=Arabidopsis thaliana GN=ATJ11 PE=1 SV=2	tcc:18595308/6.3e-12/chaperone protein DnaJ; K03686 molecular chaperone DnaJ	At4g36040/3.1e-33/[O] KOG0712 Molecular chaperone (DnaJ superfamily)	PTHR24078:SF166/4.4E-19/--	NA
CL12930.Contig1_All	456	0.01	27.04	11.4009	2.68454e-25	Up	4.86262e-27	GAU48846.1/1.2e-22/hypothetical protein TSUD_188310 [Trifolium subterraneum]	XM_022031162.1/0.0/PREDICTED: Carica papaya glycine-rich cell wall structural protein 1.8-like (LOC110806348), mRNA	sp|Q9T0K5|LRX3_ARATH/4.9e-21/Leucine-rich repeat extensin-like protein 3 OS=Arabidopsis thaliana GN=LRX3 PE=1 SV=1	aip:107619883/1.3e-18/formin-like protein 20; K02184 formin 2	At4g13340/1.1e-20/[M] LSE0601 A Pollen extensin-like protein (Pex)	NA	NA
CL40117.Contig3_All	874	0.01	27.02	11.3998	2.54025e-58	Up	1.67294e-60	XP_016169862.1/6.8e-75/monothiol glutaredoxin-S15, mitochondrial isoform X1 [Arachis ipaensis]	XM_016078196.2/0.0/PREDICTED: Arachis duranensis monothiol glutaredoxin-S15, mitochondrial (LOC107459893), transcript variant X1, mRNA	sp|Q8LBK6|GRS15_ARATH/2.6e-55/Monothiol glutaredoxin-S15, mitochondrial OS=Arabidopsis thaliana GN=GRXS15 PE=1 SV=2	aip:107612673/1.0e-75/monothiol glutaredoxin-S15, mitochondrial isoform X1; K07390 monothiol glutaredoxin	At3g15660/6.1e-55/[O] KOG0911 Glutaredoxin-related protein	PTHR10293:SF16/1.3E-87/--	NA
CL11122.Contig8_All	2650	0.01	26.97	11.3971	1.65855e-199	Up	2.2209e-202	XP_003521258.1/0.0e+00/PREDICTED: sulfate transporter 3.1-like [Glycine max] >KHN10687.1 Sulfate transporter 3.1 [Glycine soja] >KRH67253.1 hypothetical protein GLYMA_03G156700 [Glycine max]	XM_003536625.3/0.0/PREDICTED: Glycine max sulfate transporter 3.1-like (LOC100810196), mRNA	sp|Q9SV13|SUT31_ARATH/5.5e-298/Sulfate transporter 3.1 OS=Arabidopsis thaliana GN=SULTR3;1 PE=2 SV=1	gmx:100804670/0.0e+00/sulfate transporter 3.1-like; K17471 sulfate transporter 3	At3g51895/2.9e-297/[P] KOG0236 Sulfate/bicarbonate/oxalate exchanger SAT-1 and related transporters (SLC26 family)	PF01740/1.8E-35/STAS domain	cellular_component:GO:0005887//integral component of plasma membrane;GO:0016021//integral component of membrane;GO:0009507//chloroplast;molecular_function:GO:0015116//sulfate transmembrane transporter activity;GO:0008271//secondary active sulfate transmembrane transporter activity;
CL2003.Contig10_All	1166	0.01	26.94	11.3955	3.05842e-81	Up	1.35451e-83	AFK45991.1/3.3e-141/unknown [Lotus japonicus]	BT146197.1/0.0/Lotus japonicus clone JCVI-FLLj-8J23 unknown mRNA	NA	NA	NA	PTHR15495:SF17/1.1E-113/--	NA
CL15655.Contig1_All	1024	0.01	26.46	11.3696	8.4028e-69	Up	4.52994e-71	ANC27959.1/1.3e-112/manganese superoxide dismutase [Stylosanthes guianensis] >ANC60180.1 manganese superoxide dismutase, partial [Stylosanthes guianensis]	NM_001248137.2/0.0/Glycine max MnSOD (LOC100101896), mRNA	sp|Q9SM64|SODM_PRUPE/3.7e-109/Superoxide dismutase [Mn], mitochondrial OS=Prunus persica GN=SOD PE=2 SV=1	cam:101514373/7.8e-112/superoxide dismutase [Mn], mitochondrial; K04564 superoxide dismutase, Fe-Mn family [EC:1.15.1.1]	At3g10920/1.4e-103/[P] KOG0876 Manganese superoxide dismutase	PS00088/-/Manganese and iron superoxide dismutases signature.	molecular_function:GO:0004784//superoxide dismutase activity;GO:0046872//metal ion binding;
Unigene163991_All	545	0.01	26.46	11.3696	1.87883e-31	Up	2.65898e-33	NA	NA	NA	NA	NA	NA	NA
CL453.Contig4_All	2419	0.01	26.04	11.3465	1.00209e-174	Up	1.58291e-177	XP_020213695.1/0.0e+00/cellulose synthase A catalytic subunit 1 [UDP-forming] [Cajanus cajan] >KYP70177.1 Cellulose synthase A catalytic subunit 1 [UDP-forming] [Cajanus cajan]	XM_003522575.3/0.0/PREDICTED: Glycine max cellulose synthase A catalytic subunit 1 [UDP-forming] (LOC100810567), mRNA	sp|A2Y0X2|CESA1_ORYSI/0.0e+00/Probable cellulose synthase A catalytic subunit 1 [UDP-forming] OS=Oryza sativa subsp. indica GN=CESA1 PE=3 SV=1	adu:107495311/0.0e+00/cellulose synthase A catalytic subunit 1 [UDP-forming]; K10999 cellulose synthase A [EC:2.4.1.12]	At4g32410/0.0e+00/[MG] LSE0129 A Cellulose synthase catalytic subunit	PTHR13301:SF33/0.0/--	biological_process:GO:0009833//plant-type primary cell wall biogenesis;GO:0030244//cellulose biosynthetic process;GO:0071555//cell wall organization;cellular_component:GO:0005794//Golgi apparatus;GO:0016021//integral component of membrane;GO:0005886//plasma membrane;molecular_function:GO:0016759//cellulose synthase activity;GO:0016760//cellulose synthase (UDP-forming) activity;GO:0046872//metal i…
Unigene169463_All	1634	0.01	25.89	11.3382	1.01371e-113	Up	2.82592e-116	XP_015951783.1/4.2e-211/26S proteasome non-ATPase regulatory subunit 4 homolog isoform X1 [Arachis duranensis] >XP_016202797.1 26S proteasome non-ATPase regulatory subunit 4 homolog isoform X1 [Arachis ipaensis]	XM_016096297.2/0.0/PREDICTED: Arachis duranensis 26S proteasome non-ATPase regulatory subunit 4 homolog (LOC107476471), transcript variant X1, mRNA	sp|P55034|PSMD4_ARATH/1.1e-142/26S proteasome non-ATPase regulatory subunit 4 homolog OS=Arabidopsis thaliana GN=RPN10 PE=1 SV=1	aip:107643353/6.2e-212/26S proteasome non-ATPase regulatory subunit 4 homolog isoform X1; K03029 26S proteasome regulatory subunit N10	At4g38630/2.5e-142/[O] KOG2884 26S proteasome regulatory complex, subunit RPN10/PSMD4	PS50330/8.935/Ubiquitin-interacting motif (UIM) domain profile.	biological_process:GO:0043248//proteasome assembly;GO:0043161//proteasome-mediated ubiquitin-dependent protein catabolic process;cellular_component:GO:0005634//nucleus;GO:0005829//cytosol;GO:0008540//proteasome regulatory particle, base subcomplex;molecular_function:GO:0031593//polyubiquitin modification-dependent protein binding;
CL18672.Contig3_All	802	0.01	25.59	11.3214	8.37462e-50	Up	6.82248e-52	XP_015944938.1/9.2e-111/60S ribosomal protein L13-1 [Arachis duranensis] >XP_016180932.1 60S ribosomal protein L13-1 [Arachis ipaensis]	XM_016325446.2/0.0/PREDICTED: Arachis ipaensis 60S ribosomal protein L13-1 (LOC107623260), mRNA	sp|P41127|RL131_ARATH/1.6e-104/60S ribosomal protein L13-1 OS=Arabidopsis thaliana GN=RPL13B PE=1 SV=1	aip:107623260/1.4e-111/60S ribosomal protein L13-1; K02873 large subunit ribosomal protein L13e	At3g49010/3.8e-104/[J] KOG3295 60S Ribosomal protein L13	PTHR11722/7.5E-154/--	biological_process:GO:0006412//translation;cellular_component:GO:0005840//ribosome;GO:0022625//cytosolic large ribosomal subunit;molecular_function:GO:0003723//RNA binding;GO:0003735//structural constituent of ribosome;
Unigene197859_All	2361	0.01	25.59	11.3214	1.63594e-167	Up	2.75468e-170	XP_015937674.1/0.0e+00/DEAD-box ATP-dependent RNA helicase 31 isoform X1 [Arachis duranensis]	XM_016082188.2/0.0/PREDICTED: Arachis duranensis DEAD-box ATP-dependent RNA helicase 31 (LOC107463398), transcript variant X1, mRNA	sp|Q9FFQ1|RH31_ARATH/6.1e-248/DEAD-box ATP-dependent RNA helicase 31 OS=Arabidopsis thaliana GN=RH31 PE=2 SV=2	adu:107463398/0.0e+00/DEAD-box ATP-dependent RNA helicase 31 isoform X1; K17679 ATP-dependent RNA helicase MSS116, mitochondrial [EC:3.6.4.13]	At5g63630/8.6e-237/[A] KOG0342 ATP-dependent RNA helicase pitchoune	PTHR24031:SF265/0.0/--	molecular_function:GO:0005524//ATP binding;GO:0004386//helicase activity;GO:0003676//nucleic acid binding;
CL34163.Contig2_All	1635	0.01	25.53	11.318	3.65079e-112	Up	1.0392e-114	XP_016175904.1/4.5e-205/cytochrome P450 89A2 [Arachis ipaensis]	XM_003529376.3/0.0/PREDICTED: Glycine max cytochrome P450 89A2-like (LOC100792037), mRNA	sp|Q42602|C89A2_ARATH/1.6e-154/Cytochrome P450 89A2 OS=Arabidopsis thaliana GN=CYP89A2 PE=2 SV=2	vra:106767561/3.2e-192/cytochrome P450 89A2-like; K07409 cytochrome P450 family 1 subfamily A polypeptide 2 [EC:1.14.14.1]	At1g64950/2.2e-162/[Q] KOG0156 Cytochrome P450 CYP2 subfamily	PTHR24298:SF45/7.8E-288/--	cellular_component:GO:0016021//integral component of membrane;molecular_function:GO:0016705//oxidoreductase activity, acting on paired donors, with incorporation or reduction of molecular oxygen;GO:0020037//heme binding;GO:0005506//iron ion binding;GO:0004497//monooxygenase activity;
CL54095.Contig3_All	833	0.01	25.37	11.3089	1.50967e-51	Up	1.18226e-53	XP_016197912.1/3.9e-64/nodulin-13-like [Arachis ipaensis]	XM_002273946.4/0.0/PREDICTED: Vitis vinifera pathogenesis-related protein 10.5 (PR10.5), mRNA	sp|O50001|PRU1_PRUAR/1.1e-42/Major allergen Pru ar 1 OS=Prunus armeniaca PE=1 SV=1	NA	At5g45860/6.5e-06/[S] LSE0385 A Uncharacterized protein	PF00407/3.6E-24/Pathogenesis-related protein Bet v I family	biological_process:GO:0006952//defense response;GO:0009607//response to biotic stimulus;
CL54191.Contig4_All	1067	0.01	25.28	11.3038	8.41114e-69	Up	4.52994e-71	NP_001236744.1/2.1e-62/uncharacterized protein LOC100499840 [Glycine max] >XP_006603652.1 PREDICTED: uncharacterized protein LOC100499840 isoform X1 [Glycine max] >ACU13871.1 unknown [Glycine max] >KHN26373.1 Outer envelope pore protein 16-3, chloroplastic/mitochondrial [Glycine soja] >KRG95360.1 hypothetical protein GLYMA_19G145900 [Glycine max]	XM_016113965.1/0.0/PREDICTED: Arachis duranensis outer envelope pore protein 16-3, chloroplastic/mitochondrial (LOC107492901), mRNA	sp|O48528|OP163_ARATH/7.6e-49/Outer envelope pore protein 16-3, chloroplastic/mitochondrial OS=Arabidopsis thaliana GN=OEP163 PE=1 SV=1	lja:Lj1g3v4316390.1/1.7e-61/Lj1g3v4316390.1; -; K17790 mitochondrial import inner membrane translocase subunit TIM22	At2g42210/1.8e-48/[U] KOG3225 Mitochondrial import inner membrane translocase, subunit TIM22	PF02466/7.6E-12/Tim17/Tim22/Tim23/Pmp24 family	biological_process:GO:0033365//protein localization to organelle;cellular_component:GO:0016021//integral component of membrane;molecular_function:GO:0015266//protein channel activity;
CL62758.Contig2_All	625	0.01	25.24	11.3015	6.90558e-36	Up	8.39058e-38	NA	NA	NA	NA	NA	NA	NA
CL65483.Contig1_All	1223	0.01	25.23	11.3009	2.87745e-80	Up	1.28897e-82	XP_003537887.1/8.7e-137/PREDICTED: ATP-dependent Clp protease proteolytic subunit 6, chloroplastic [Glycine max] >KHN39770.1 ATP-dependent Clp protease proteolytic subunit 6, chloroplastic [Glycine soja] >KRH29491.1 hypothetical protein GLYMA_11G119300 [Glycine max]	XM_016331539.2/0.0/PREDICTED: Arachis ipaensis ATP-dependent Clp protease proteolytic subunit 6, chloroplastic (LOC107628907), transcript variant X1, mRNA	sp|Q9SAA2|CLPP6_ARATH/5.6e-112/ATP-dependent Clp protease proteolytic subunit 6, chloroplastic OS=Arabidopsis thaliana GN=CLPP6 PE=1 SV=1	gmx:100799710/1.3e-137/ATP-dependent Clp protease proteolytic subunit 6, chloroplastic; K01358 ATP-dependent Clp protease, protease subunit [EC:3.4.21.92]	At1g11750/1.3e-111/[O] KOG0840 ATP-dependent Clp protease, proteolytic subunit	PS00382/-/Endopeptidase Clp histidine active site.	molecular_function:GO:0004252//serine-type endopeptidase activity;
CL11077.Contig15_All	524	0.01	25.21	11.2998	1.4445e-28	Up	2.2914e-30	XP_016197713.1/7.0e-43/peroxidase 15 [Arachis ipaensis]	XM_003594450.2/0.0/Medicago truncatula peroxidase family protein mRNA	sp|Q9LEH3|PER15_IPOBA/2.3e-30/Peroxidase 15 OS=Ipomoea batatas GN=pod PE=1 SV=1	aip:107638830/1.0e-43/peroxidase 15; K00430 peroxidase [EC:1.11.1.7]	At5g06730/7.0e-30/[R] TWOG0189 Peroxidase	PTHR31388/6.2E-56/--	NA
CL26019.Contig5_All	2008	0.01	25.15	11.2963	2.86686e-138	Up	6.22192e-141	XP_016170496.1/9.3e-237/probable ADP-ribosylation factor GTPase-activating protein AGD5 [Arachis ipaensis]	XM_016315010.2/0.0/PREDICTED: Arachis ipaensis probable ADP-ribosylation factor GTPase-activating protein AGD5 (LOC107613152), mRNA	sp|Q9FL69|AGD5_ARATH/1.7e-145/Probable ADP-ribosylation factor GTPase-activating protein AGD5 OS=Arabidopsis thaliana GN=AGD5 PE=1 SV=1	aip:107613152/1.4e-237/probable ADP-ribosylation factor GTPase-activating protein AGD5; K12486 stromal membrane-associated protein	At5g54310/3.9e-145/[T] KOG0703 Predicted GTPase-activating protein	PR00405/1.4E-21/HIV Rev interacting protein signature	NA
Unigene124203_All	910	0.01	25.1	11.2935	8.97013e-57	Up	6.15202e-59	XP_015959567.1/1.2e-106/GTP-binding protein SAR1A [Arachis duranensis] >XP_016197890.1 GTP-binding protein SAR1A [Arachis ipaensis]	XM_016104081.2/0.0/PREDICTED: Arachis duranensis GTP-binding protein SAR1A (LOC107483467), mRNA	sp|O04834|SAR1A_ARATH/5.4e-104/GTP-binding protein SAR1A OS=Arabidopsis thaliana GN=SAR1A PE=2 SV=1	aip:107639001/1.8e-107/GTP-binding protein SAR1A; K07953 GTP-binding protein SAR1 [EC:3.6.5.-]	At4g02080/1.3e-103/[U] KOG0077 Vesicle coat complex COPII, GTPase subunit SAR1	SM00178/3.1E-133/Sar1p-like members of the Ras-family of small GTPases	biological_process:GO:0006886//intracellular protein transport;GO:0016192//vesicle-mediated transport;cellular_component:GO:0005783//endoplasmic reticulum;GO:0005794//Golgi apparatus;molecular_function:GO:0005525//GTP binding;
CL41170.Contig1_All	893	0.01	25.08	11.2923	2.03697e-55	Up	1.44167e-57	XP_019421195.1/1.8e-75/PREDICTED: glycine-rich protein A3-like isoform X1 [Lupinus angustifolius] >OIV93807.1 hypothetical protein TanjilG_03770 [Lupinus angustifolius]	AK338783.1/0.0/Lotus japonicus cDNA, clone: LjFL3-009-BC03, HTC	sp|P37705|GRP3_DAUCA/8.3e-41/Glycine-rich protein A3 OS=Daucus carota PE=2 SV=1	lang:109337357/4.4e-10/far upstream element-binding protein 1-like; K13210 far upstream element-binding protein	7303388/1.5e-08/[T] KOG2322 N-methyl-D-aspartate receptor glutamate-binding subunit	NA	NA
CL66076.Contig3_All	1053	0.01	25	11.2877	4.70441e-67	Up	2.6141e-69	XP_015574614.1/1.9e-10/PREDICTED: catalase isozyme 1 isoform X1 [Ricinus communis]	XM_004500820.2/0.0/PREDICTED: Cicer arietinum catalase-4 (LOC101513499), mRNA	sp|Q01297|CATA1_RICCO/9.6e-12/Catalase isozyme 1 OS=Ricinus communis GN=CAT1 PE=2 SV=2	rcu:8273613/2.8e-11/cat1, catalase; catalase isozyme 1; K03781 catalase [EC:1.11.1.6]	At4g35090/3.6e-09/[P] KOG0047 Catalase	NA	NA
CL65212.Contig2_All	1371	0.01	24.87	11.2802	5.43133e-90	Up	2.11654e-92	XP_020980211.1/2.1e-163/chlorophyll a-b binding protein of LHCII type 1 isoform X1 [Arachis duranensis]	XM_021124552.1/0.0/PREDICTED: Arachis duranensis chlorophyll a-b binding protein of LHCII type 1 (LOC107493310), transcript variant X1, mRNA	sp|Q9C9K1|CB7_ARATH/8.1e-136/Chlorophyll a-b binding protein 7, chloroplastic OS=Arabidopsis thaliana GN=LHCB7 PE=2 SV=1	adu:107493310/3.1e-164/chlorophyll a-b binding protein of LHCII type 1 isoform X1; K14172 light-harvesting complex II chlorophyll a/b binding protein 7	At1g76570/1.9e-135/[C] LSE0391 A Chlorophyll A/B binding protein	PTHR21649/1.4E-212/--	biological_process:GO:0009765//photosynthesis, light harvesting;GO:0018298//protein-chromophore linkage;cellular_component:GO:0009535//chloroplast thylakoid membrane;GO:0009523//photosystem II;GO:0016021//integral component of membrane;GO:0009522//photosystem I;molecular_function:GO:0016168//chlorophyll binding;
CL51247.Contig4_All	2246	0.01	24.69	11.2697	4.43375e-153	Up	8.3427e-156	XP_016201576.1/1.9e-238/cysteine desulfurase, mitochondrial [Arachis ipaensis]	XM_016346090.2/0.0/PREDICTED: Arachis ipaensis cysteine desulfurase, mitochondrial (LOC107642669), mRNA	sp|O49543|MNIF1_ARATH/6.0e-205/Cysteine desulfurase, mitochondrial OS=Arabidopsis thaliana GN=NIFS1 PE=1 SV=1	aip:107642669/2.8e-239/cysteine desulfurase, mitochondrial; K04487 cysteine desulfurase [EC:2.8.1.7]	At5g65720/1.4e-204/[E] KOG1549 Cysteine desulfurase NFS1	PTHR11601:SF34/8.9E-265/--	biological_process:GO:0044571//[2Fe-2S] cluster assembly;molecular_function:GO:0030170//pyridoxal phosphate binding;GO:0031071//cysteine desulfurase activity;
CL17733.Contig3_All	1455	0.01	24.56	11.2621	7.55017e-95	Up	2.71218e-97	XP_015942703.1/2.9e-78/lectin [Arachis duranensis]	AB824724.1/0.0/Apios americana lec mRNA for lectin-like protein, complete cds	sp|Q39529|LEC2_CLAKE/8.5e-59/Agglutinin-2 OS=Cladrastis kentukea PE=1 SV=1	zju:107425082/9.9e-36/probable L-type lectin-domain containing receptor kinase I.2; K04733 interleukin-1 receptor-associated kinase 4 [EC:2.7.11.1]	At5g10530/1.3e-22/[T] LSE0015 A Receptor-like protein kinase, contains lectin domains	PF00139/1.4E-56/Legume lectin domain	NA
CL6442.Contig1_All	863	0.01	24.42	11.2538	9.67977e-52	Up	7.53388e-54	NA	NA	NA	NA	NA	NA	NA
CL5151.Contig3_All	1335	0.01	24.29	11.2461	2.53904e-85	Up	1.05255e-87	KRH51682.1/4.1e-180/hypothetical protein GLYMA_06G022800 [Glycine max]	AK243930.1/0.0/Glycine max cDNA, clone: GMFL01-01-K07	sp|Q94CH6|EXL3_ARATH/3.3e-126/GDSL esterase/lipase EXL3 OS=Arabidopsis thaliana GN=EXL3 PE=2 SV=1	ats:109773794/6.7e-71/uncharacterized protein LOC109773794; K14209 solute carrier family 36 (proton-coupled amino acid transporter)	At1g75900/7.8e-126/[RI] LSE0388 A Predicted lipase	PF00657/8.5E-12/GDSL-like Lipase/Acylhydrolase	NA
CL68610.Contig10_All	5975	0.01	24.11	11.2354	0	Up	0	XP_015969226.1/0.0e+00/ferredoxin-dependent glutamate synthase, chloroplastic [Arachis duranensis]	XM_016113740.2/0.0/PREDICTED: Arachis duranensis ferredoxin-dependent glutamate synthase, chloroplastic (LOC107492689), mRNA	sp|Q9ZNZ7|GLTB1_ARATH/0.0e+00/Ferredoxin-dependent glutamate synthase 1, chloroplastic/mitochondrial OS=Arabidopsis thaliana GN=GLU1 PE=1 SV=3	gmx:548016/0.0e+00/GLU; ferredoxin-dependent glutamate synthase, chloroplastic; K00284 glutamate synthase (ferredoxin) [EC:1.4.7.1]	At5g04140/0.0e+00/[E] KOG0399 Glutamate synthase	PTHR11938/0.0/--	biological_process:GO:0006537//glutamate biosynthetic process;molecular_function:GO:0015930//glutamate synthase activity;
CL39761.Contig3_All	1753	0.01	24.08	11.2336	4.14033e-114	Up	1.14756e-116	XP_015959723.1/5.8e-235/26S protease regulatory subunit 6B homolog [Arachis duranensis] >XP_016186718.1 26S protease regulatory subunit 6B homolog [Arachis ipaensis]	XM_016104237.2/0.0/PREDICTED: Arachis duranensis 26S protease regulatory subunit 6B homolog (LOC107483620), mRNA	sp|P85200|PRS6B_HELAN/6.8e-220/26S proteasome regulatory subunit 6B homolog OS=Helianthus annuus PE=1 SV=1	aip:107628599/8.7e-236/26S protease regulatory subunit 6B homolog; K03063 26S proteasome regulatory subunit T3	At5g58290/3.4e-214/[O] KOG0727 26S proteasome regulatory complex, ATPase RPT3	PTHR23073:SF8/0.0/--	biological_process:GO:0030163//protein catabolic process;cellular_component:GO:0005737//cytoplasm;molecular_function:GO:0008233//peptidase activity;GO:0005524//ATP binding;GO:0036402//proteasome-activating ATPase activity;
CL14349.Contig3_All	763	0.01	23.95	11.2258	8.33016e-44	Up	7.9507e-46	XP_019456215.1/1.7e-69/PREDICTED: photosynthetic NDH subunit of lumenal location 2, chloroplastic-like [Lupinus angustifolius] >OIW04775.1 hypothetical protein TanjilG_08658 [Lupinus angustifolius]	XM_019600670.1/0.0/PREDICTED: Lupinus angustifolius photosynthetic NDH subunit of lumenal location 2, chloroplastic-like (LOC109356996), mRNA	sp|Q9XI73|PNSL2_ARATH/8.4e-50/Photosynthetic NDH subunit of lumenal location 2, chloroplastic OS=Arabidopsis thaliana GN=PNSL2 PE=1 SV=1	lang:109356996/2.5e-70/photosynthetic NDH subunit of lumenal location 2, chloroplastic-like; K08901 photosystem II oxygen-evolving enhancer protein 3	NA	PTHR33399:SF5/2.3E-106/--	biological_process:GO:0015979//photosynthesis;cellular_component:GO:0019898//extrinsic component of membrane;GO:0009654//photosystem II oxygen evolving complex;molecular_function:GO:0005509//calcium ion binding;
CL37542.Contig2_All	1241	0.01	23.87	11.221	3.68873e-77	Up	1.7431e-79	XP_015966958.1/4.5e-181/guanine nucleotide-binding protein subunit beta-like protein [Arachis duranensis]	XM_016111472.2/0.0/PREDICTED: Arachis duranensis guanine nucleotide-binding protein subunit beta-like protein (LOC107490673), mRNA	sp|O24076|GBLP_MEDSA/4.4e-181/Guanine nucleotide-binding protein subunit beta-like protein OS=Medicago sativa GN=GB1 PE=2 SV=1	adu:107490673/6.7e-182/guanine nucleotide-binding protein subunit beta-like protein; K14753 guanine nucleotide-binding protein subunit beta-2-like 1 protein	At3g18130/5.5e-166/[T] KOG0279 G protein beta subunit-like protein	PTHR19868/4.5E-244/--	NA
CL5581.Contig9_All	757	0.01	23.79	11.2161	4.92465e-43	Up	4.82142e-45	XP_020978477.1/2.8e-48/WAT1-related protein At4g19185 isoform X3 [Arachis ipaensis] >XP_020978478.1 WAT1-related protein At4g19185 isoform X3 [Arachis ipaensis]	XM_021122819.1/0.0/PREDICTED: Arachis ipaensis WAT1-related protein At4g19185 (LOC107642472), transcript variant X6, mRNA	sp|Q8W4R9|WTR35_ARATH/2.9e-34/WAT1-related protein At4g19185 OS=Arabidopsis thaliana GN=At4g19185 PE=2 SV=1	nta:107765414/6.0e-08/WAT1-related protein At3g18200-like; K17500 integrin-linked kinase-associated serine/threonine phosphatase 2C [EC:3.1.3.16]	At3g45870/2.8e-32/[R] LSE0148 A Nodulin-like protein	NA	NA
CL16069.Contig4_All	1456	0.01	23.73	11.2125	9.71162e-92	Up	3.66772e-94	XP_019444995.1/1.7e-142/PREDICTED: tobamovirus multiplication protein 2A-like [Lupinus angustifolius] >XP_019444996.1 PREDICTED: tobamovirus multiplication protein 2A-like [Lupinus angustifolius] >XP_019444997.1 PREDICTED: tobamovirus multiplication protein 2A-like [Lupinus angustifolius] >XP_019444998.1 PREDICTED: tobamovirus multiplication protein 2A-like [Lupinus angustifolius] >OIW10872.1 hyp…	XM_019568719.1/0.0/PREDICTED: Lupinus angustifolius tobamovirus multiplication protein 2A-like (LOC109333306), transcript variant X1, mRNA	sp|Q9C5W7|TOM2A_ARATH/5.8e-116/Tobamovirus multiplication protein 2A OS=Arabidopsis thaliana GN=TOM2A PE=1 SV=1	mdm:103415953/9.2e-74/tobamovirus multiplication protein 2A-like; K17353 tetraspanin-18	Hs4504813/3.9e-06/[R] KOG3882 Tetraspanin family integral membrane protein	PF00335/4.4E-14/Tetraspanin family	cellular_component:GO:0016021//integral component of membrane;
CL22592.Contig13_All	2123	0.01	23.61	11.2052	1.10108e-137	Up	2.40438e-140	XP_015956099.1/5.0e-289/methylmalonate-semialdehyde dehydrogenase [acylating], mitochondrial [Arachis duranensis]	XM_016334373.1/0.0/PREDICTED: Arachis ipaensis methylmalonate-semialdehyde dehydrogenase [acylating], mitochondrial (LOC107631055), mRNA	sp|Q0WM29|MMSA_ARATH/3.2e-256/Methylmalonate-semialdehyde dehydrogenase [acylating], mitochondrial OS=Arabidopsis thaliana GN=ALDH6B2 PE=1 SV=2	adu:107480472/7.4e-290/methylmalonate-semialdehyde dehydrogenase [acylating], mitochondrial; K00140 malonate-semialdehyde dehydrogenase (acetylating) / methylmalonate-semialdehyde dehydrogenase [EC:1.2.1.18 1.2.1.27]	At2g14170/7.5e-256/[EG] KOG2449 Methylmalonate semialdehyde dehydrogenase	PS00070/-/Aldehyde dehydrogenases cysteine active site.	molecular_function:GO:0004491//methylmalonate-semialdehyde dehydrogenase (acylating) activity;
CL2121.Contig11_All	2076	0.01	23.59	11.204	2.26455e-134	Up	5.10236e-137	XP_004510150.1/0.0e+00/PREDICTED: protein ECERIFERUM 1-like [Cicer arietinum]	XR_136391.3/0.0/PREDICTED: Glycine max protein ECERIFERUM 1-like (LOC100818020), misc_RNA	sp|F4HVY0|CER1_ARATH/2.9e-238/Protein ECERIFERUM 1 OS=Arabidopsis thaliana GN=CER1 PE=1 SV=1	lja:Lj3g3v0618250.1/0.0e+00/Lj3g3v0618250.1; -; K15404 aldehyde decarbonylase [EC:4.1.99.5]	At2g37700/9.3e-211/[I] LSE1286 A CER1 protein involved in wax synthesis, and related proteins	PF12076/1.3E-74/WAX2 C-terminal domain	biological_process:GO:0008610//lipid biosynthetic process;cellular_component:GO:0016021//integral component of membrane;molecular_function:GO:0005506//iron ion binding;GO:0016491//oxidoreductase activity;
CL15493.Contig2_All	1596	0.01	23.52	11.1997	1.73064e-100	Up	5.73112e-103	NP_001240924.1/3.4e-234/uncharacterized protein LOC100795779 [Glycine max] >ACU24474.1 unknown [Glycine max] >KHN36232.1 Lipase [Glycine soja] >KRH77006.1 hypothetical protein GLYMA_01G186600 [Glycine max]	NM_001253995.2/0.0/Glycine max uncharacterized LOC100795779 (LOC100795779), mRNA	NA	NA	At5g67050/1.6e-125/[I] KOG4569 Predicted lipase	PF01764/3.9E-39/Lipase (class 3)	biological_process:GO:0006629//lipid metabolic process;cellular_component:GO:0016021//integral component of membrane;molecular_function:GO:0016787//hydrolase activity;
CL3323.Contig10_All	1242	0.01	23.42	11.1935	8.49995e-76	Up	4.08478e-78	XP_015940050.1/3.8e-140/survival of motor neuron-related-splicing factor 30 isoform X1 [Arachis duranensis]	XM_016084564.2/0.0/PREDICTED: Arachis duranensis survival of motor neuron-related-splicing factor 30 (LOC107465583), transcript variant X1, mRNA	NA	adu:107465583/5.7e-141/survival of motor neuron-related-splicing factor 30 isoform X1; K12839 survival of motor neuron-related-splicing factor 30	At2g02570/1.6e-104/[A] KOG3026 Splicing factor SPF30	PF06003/7.7E-7/Survival motor neuron protein (SMN)	biological_process:GO:0006397//mRNA processing;cellular_component:GO:0005634//nucleus;GO:0005737//cytoplasm;molecular_function:GO:0003723//RNA binding;
CL32859.Contig2_All	813	0.01	23.38	11.1911	3.97124e-46	Up	3.56532e-48	XP_015932364.1/7.0e-58/uncharacterized protein LOC107458652 [Arachis duranensis]	XM_020373032.1/0.0/PREDICTED: Cajanus cajan uncharacterized LOC109809661 (LOC109809661), mRNA	NA	NA	NA	PTHR33915/2.7E-54/--	NA
CL28443.Contig1_All	3531	0.01	23.37	11.1904	1.13869e-233	Up	1.25999e-236	XP_016183752.1/0.0e+00/auxin response factor 9 isoform X1 [Arachis ipaensis]	XM_016328266.2/0.0/PREDICTED: Arachis ipaensis auxin response factor 9 (LOC107625587), transcript variant X1, mRNA	sp|Q9XED8|ARFI_ARATH/4.2e-213/Auxin response factor 9 OS=Arabidopsis thaliana GN=ARF9 PE=1 SV=1	aip:107625587/0.0e+00/auxin response factor 9 isoform X1; K14486 auxin response factor	At4g23980/9.9e-213/[TK] LSE0284 A Auxin response transcription factor	PF06507/3.1E-31/Auxin response factor	biological_process:GO:0006355//regulation of transcription, DNA-templated;GO:0009734//auxin-activated signaling pathway;GO:0006351//transcription, DNA-templated;cellular_component:GO:0005634//nucleus;molecular_function:GO:0003677//DNA binding;
CL34573.Contig5_All	2021	0.01	23.34	11.1886	4.14534e-129	Up	9.8054e-132	XP_007136233.1/1.6e-135/hypothetical protein PHAVU_009G029600g [Phaseolus vulgaris] >ESW08227.1 hypothetical protein PHAVU_009G029600g [Phaseolus vulgaris]	XM_017567125.1/0.0/PREDICTED: Vigna angularis ethylene-responsive transcription factor RAP2-4 (LOC108332033), mRNA	sp|Q8H1E4|RAP24_ARATH/1.4e-88/Ethylene-responsive transcription factor RAP2-4 OS=Arabidopsis thaliana GN=RAP2-4 PE=1 SV=1	vra:106762422/2.6e-135/ethylene-responsive transcription factor RAP2-4; K09286 EREBP-like factor	At1g78080/3.3e-88/[K] LSE0301 A AP2 domain transcription factor	SM00380/7.0E-38/DNA-binding domain in plant proteins such as APETALA2 and EREBPs	biological_process:GO:0006351//transcription, DNA-templated;cellular_component:GO:0005634//nucleus;molecular_function:GO:0003677//DNA binding;GO:0003700//DNA binding transcription factor activity;
Unigene178031_All	1521	0.01	23.33	11.188	1.17954e-94	Up	4.25608e-97	XP_016198265.1/1.2e-162/auxin efflux carrier component 4 isoform X1 [Arachis ipaensis]	XM_007157673.1/0.0/Phaseolus vulgaris hypothetical protein (PHAVU_002G094000g) mRNA, complete cds	sp|Q9S7Z8|PIN3_ARATH/1.3e-115/Auxin efflux carrier component 3 OS=Arabidopsis thaliana GN=PIN3 PE=1 SV=1	adu:107484194/1.7e-163/auxin efflux carrier component 4 isoform X1; K13947 auxin efflux carrier family	At1g70940/3.2e-115/[RT] LSE0434 A Predicted auxin transport protein	PTHR31752:SF12/9.6E-161/--	biological_process:GO:0055085//transmembrane transport;GO:0009734//auxin-activated signaling pathway;GO:0010252//auxin homeostasis;GO:0009926//auxin polar transport;cellular_component:GO:0005783//endoplasmic reticulum;GO:0016021//integral component of membrane;GO:0005886//plasma membrane;molecular_function:GO:0010329//auxin efflux transmembrane transporter activity;
CL57215.Contig2_All	1245	0.01	23.17	11.178	5.09497e-75	Up	2.47706e-77	XP_018846483.1/3.7e-143/PREDICTED: proteasome subunit beta type-7-B [Juglans regia]	XM_004491689.2/0.0/PREDICTED: Cicer arietinum proteasome subunit beta type-7-B (LOC101507251), mRNA	sp|Q7DLS1|PSB7B_ARATH/2.1e-135/Proteasome subunit beta type-7-B OS=Arabidopsis thaliana GN=PBB2 PE=1 SV=2	cam:101507251/2.7e-143/proteasome subunit beta type-7-B; K02739 20S proteasome subunit beta 2 [EC:3.4.25.1]	At5g40580/5.0e-135/[O] KOG0173 20S proteasome, regulatory subunit beta type PSMB7/PSMB10/PUP1	PTHR11599:SF44/1.8E-143/--	biological_process:GO:0051603//proteolysis involved in cellular protein catabolic process;cellular_component:GO:0005634//nucleus;GO:0005737//cytoplasm;GO:0005839//proteasome core complex;molecular_function:GO:0004298//threonine-type endopeptidase activity;
CL25625.Contig8_All	2575	0.01	23.16	11.1774	5.9499e-166	Up	1.013e-168	XP_016197190.1/6.7e-296/uncharacterized protein LOC107638441 isoform X1 [Arachis ipaensis]	XM_016341704.2/0.0/PREDICTED: Arachis ipaensis uncharacterized LOC107638441 (LOC107638441), transcript variant X1, mRNA	sp|Q9FN48|CAS_ARATH/2.1e-15/Calcium sensing receptor, chloroplastic OS=Arabidopsis thaliana GN=CAS PE=1 SV=1	NA	NA	PTHR34209/6.4E-299/--	NA
CL21438.Contig2_All	880	0.01	22.77	11.1529	2.04485e-49	Up	1.68007e-51	XP_015962432.1/3.0e-99/psbP-like protein 1, chloroplastic [Arachis duranensis] >XP_016194647.1 psbP-like protein 1, chloroplastic [Arachis ipaensis]	XM_016106946.2/0.0/PREDICTED: Arachis duranensis psbP-like protein 1, chloroplastic (LOC107486414), mRNA	sp|P82538|PPL1_ARATH/3.0e-75/PsbP-like protein 1, chloroplastic OS=Arabidopsis thaliana GN=PPL1 PE=1 SV=1	aip:107635638/4.5e-100/psbP-like protein 1, chloroplastic; K02717 photosystem II oxygen-evolving enhancer protein 2	NA	PTHR31407/1.7E-123/--	NA
CL22953.Contig3_All	801	0.01	22.71	11.1491	5.33076e-44	Up	5.06656e-46	XP_016170731.1/3.7e-128/multiple organellar RNA editing factor 8, chloroplastic/mitochondrial [Arachis ipaensis]	XM_021139734.1/0.0/PREDICTED: Arachis duranensis multiple organellar RNA editing factor 8, chloroplastic/mitochondrial (LOC107482382), transcript variant X6, mRNA	sp|Q9LKA5|MORF8_ARATH/5.3e-103/Multiple organellar RNA editing factor 8, chloroplastic/mitochondrial OS=Arabidopsis thaliana GN=MORF8 PE=1 SV=1	ccaj:109792484/4.6e-51/multiple organellar RNA editing factor 3, mitochondrial-like; K09699 2-oxoisovalerate dehydrogenase E2 component (dihydrolipoyl transacylase) [EC:2.3.1.168]	At3g15000/1.2e-102/[M] LSE0398 A DAG protein involved in chloroplast differentiation/palisade development and related proteins	PTHR31346/1.1E-175/--	NA
Unigene157976_All	5431	0.01	22.64	11.1447	0	Up	0	XP_016179403.1/0.0e+00/ABC transporter C family member 2 isoform X2 [Arachis ipaensis] >XP_020969003.1 ABC transporter C family member 2 isoform X1 [Arachis ipaensis]	XM_016323917.2/0.0/PREDICTED: Arachis ipaensis ABC transporter C family member 2 (LOC107621965), transcript variant X2, mRNA	sp|Q42093|AB2C_ARATH/0.0e+00/ABC transporter C family member 2 OS=Arabidopsis thaliana GN=ABCC2 PE=1 SV=2	tcc:18607077/0.0e+00/ABC transporter C family member 2; K05666 ATP-binding cassette, subfamily C (CFTR/MRP), member 2	At2g34660/0.0e+00/[Q] KOG0054 Multidrug resistance-associated protein/mitoxantrone resistance protein, ABC superfamily	PS00211/-/ABC transporters family signature.	biological_process:GO:0055085//transmembrane transport;cellular_component:GO:0005774//vacuolar membrane;GO:0016021//integral component of membrane;GO:0000325//plant-type vacuole;molecular_function:GO:0005524//ATP binding;GO:0042626//ATPase activity, coupled to transmembrane movement of substances;
CL10160.Contig7_All	2284	0.01	22.64	11.1447	9.45404e-143	Up	1.96336e-145	XP_020996549.1/4.6e-224/DEAD-box ATP-dependent RNA helicase 50 isoform X1 [Arachis duranensis] >XP_020996550.1 DEAD-box ATP-dependent RNA helicase 50 isoform X1 [Arachis duranensis]	XM_021140891.1/0.0/PREDICTED: Arachis duranensis DEAD-box ATP-dependent RNA helicase 50 (LOC107485675), transcript variant X2, mRNA	sp|Q8GUG7|RH50_ARATH/1.3e-183/DEAD-box ATP-dependent RNA helicase 50 OS=Arabidopsis thaliana GN=RH50 PE=2 SV=2	adu:107485675/6.9e-225/DEAD-box ATP-dependent RNA helicase 50 isoform X1; K13179 ATP-dependent RNA helicase DDX18/HAS1 [EC:3.6.4.13]	At3g06980/3.1e-183/[A] KOG0331 ATP-dependent RNA helicase	PS51194/18.849/Superfamilies 1 and 2 helicase C-terminal domain profile.	molecular_function:GO:0005524//ATP binding;GO:0003676//nucleic acid binding;
CL22038.Contig3_All	2776	0.01	22.48	11.1344	2.46352e-174	Up	3.89798e-177	XP_003601419.1/0.0e+00/copper amine oxidase, enzyme domain protein [Medicago truncatula] >AES71670.1 copper amine oxidase, enzyme domain protein [Medicago truncatula]	XM_003546850.3/0.0/PREDICTED: Glycine max primary amine oxidase-like (LOC100798399), transcript variant X3, mRNA	sp|Q8H1H9|AMO_ARATH/1.1e-245/Primary amine oxidase OS=Arabidopsis thaliana GN=At1g62810 PE=2 SV=1	mtr:MTR_3g080500/0.0e+00/copper amine oxidase, enzyme domain protein; K00276 primary-amine oxidase [EC:1.4.3.21]	At4g12290/6.5e-292/[Q] KOG1186 Copper amine oxidase	PF02727/2.2E-20/Copper amine oxidase, N2 domain	biological_process:GO:0009308//amine metabolic process;cellular_component:GO:0016021//integral component of membrane;molecular_function:GO:0008131//primary amine oxidase activity;GO:0005507//copper ion binding;GO:0048038//quinone binding;
CL18805.Contig8_All	1393	0.01	22.47	11.1338	1.33575e-82	Up	5.7801e-85	XP_014495744.1/1.4e-175/PREDICTED: serine/threonine-protein phosphatase PP2A catalytic subunit [Vigna radiata var. radiata] >XP_017418353.1 PREDICTED: serine/threonine-protein phosphatase PP2A catalytic subunit [Vigna angularis] >BAT86374.1 hypothetical protein VIGAN_04401500 [Vigna angularis var. angularis]	XM_016307448.2/0.0/PREDICTED: Arachis ipaensis serine/threonine-protein phosphatase PP2A catalytic subunit (LOC107605543), transcript variant X1, mRNA	sp|Q06009|PP2A_MEDSA/9.6e-177/Serine/threonine-protein phosphatase PP2A catalytic subunit OS=Medicago sativa GN=PP2A PE=2 SV=1	vra:106757576/2.1e-176/serine/threonine-protein phosphatase PP2A catalytic subunit; K04382 serine/threonine-protein phosphatase 2A catalytic subunit [EC:3.1.3.16]	At2g42500/2.1e-174/[T] KOG0371 Serine/threonine protein phosphatase 2A, catalytic subunit	PTHR11668:SF287/9.9E-281/--	molecular_function:GO:0004721//phosphoprotein phosphatase activity;
CL13335.Contig10_All	1345	0.01	22.28	11.1215	1.03048e-78	Up	4.74006e-81	AFK35991.1/5.2e-98/unknown [Lotus japonicus]	BT136196.1/0.0/Lotus japonicus clone JCVI-FLLj-2H12 unknown mRNA	sp|Q94G16|TATB_PEA/9.2e-92/Sec-independent protein translocase protein TATB, chloroplastic OS=Pisum sativum GN=TATB PE=1 SV=1	mpp:MICPUCDRAFT_9774/7.6e-22/twin arginine targeting family; K03116 sec-independent protein translocase protein TatA	NA	PF02416/3.0E-24/mttA/Hcf106 family	biological_process:GO:0009306//protein secretion;cellular_component:GO:0016021//integral component of membrane;GO:0005886//plasma membrane;molecular_function:GO:0008565//protein transporter activity;
CL65890.Contig9_All	1199	0.01	22.14	11.1124	1.31275e-68	Up	7.10862e-71	XP_020227796.1/6.7e-158/60S ribosomal protein L5 isoform X1 [Cajanus cajan] >XP_020227797.1 60S ribosomal protein L5 isoform X2 [Cajanus cajan]	XM_016083191.2/0.0/PREDICTED: Arachis duranensis 60S ribosomal protein L5 (LOC107464264), mRNA	sp|Q6UNT2|RL5_CUCSA/8.1e-148/60S ribosomal protein L5 OS=Cucumis sativus GN=RPL5 PE=2 SV=1	ccaj:109809000/1.0e-158/60S ribosomal protein L5 isoform X1; K02932 large subunit ribosomal protein L5e	At5g39740/5.7e-144/[J] KOG0875 60S ribosomal protein L5	PR00058/3.6E-66/Ribosomal protein L5 signature	biological_process:GO:0006412//translation;cellular_component:GO:0005840//ribosome;molecular_function:GO:0003735//structural constituent of ribosome;GO:0008097//5S rRNA binding;
CL32148.Contig5_All	2120	0.01	22.13	11.1118	6.48309e-129	Up	1.53871e-131	NP_001235886.2/0.0e+00/circadian clock-associated FKF1 [Glycine max] >KHN21615.1 Adagio protein 3 [Glycine soja] >KRH60424.1 hypothetical protein GLYMA_05G239400 [Glycine max]	KU702170.1/0.0/Xanthocercis zambesiaca isolate ZSSR_2028371 putative LOV domain-containing protein mRNA, complete cds	sp|Q9C9W9|ADO3_ARATH/5.5e-309/Adagio protein 3 OS=Arabidopsis thaliana GN=ADO3 PE=1 SV=1	vra:106765618/0.0e+00/adagio protein 3; K12116 flavin-binding kelch repeat F-box protein 1	At1g68050/1.3e-308/[T] LSE3803 A LOV kelch protein involved in circadian clock mechanism	PF13418/1.7E-11/Galactose oxidase, central domain	NA
CL12351.Contig11_All	611	0.01	22.09	11.1092	1.72852e-30	Up	2.53034e-32	NA	XM_017550036.1/0.0/PREDICTED: Vigna angularis actin-1-like (LOC108319030), transcript variant X2, mRNA	NA	NA	NA	NA	NA
CL18291.Contig5_All	1290	0.01	22.02	11.1046	3.06942e-74	Up	1.50213e-76	XP_016203665.1/8.4e-122/strigolactone esterase D14 [Arachis ipaensis]	BT147027.1/0.0/Lotus japonicus clone JCVI-FLLj-18J21 unknown mRNA	sp|Q9SQR3|D14_ARATH/5.2e-60/Strigolactone esterase D14 OS=Arabidopsis thaliana GN=D14 PE=1 SV=1	bdi:100827367/1.1e-57/crocetin glucosyltransferase, chloroplastic-like; K21371 crocetin glucosyltransferase [EC:2.4.1.271]	At3g24420/4.3e-81/[R] LSE0292 A Predicted hydrolase	PTHR10992/5.1E-153/--	NA
Unigene199492_All	1245	0.01	21.99	11.1026	3.93993e-71	Up	2.03134e-73	XP_020980089.1/7.8e-125/protein CHAPERONE-LIKE PROTEIN OF POR1, chloroplastic [Arachis ipaensis]	XM_021124430.1/0.0/PREDICTED: Arachis ipaensis protein CHAPERONE-LIKE PROTEIN OF POR1, chloroplastic (LOC107635109), mRNA	sp|G5DBJ0|CPP1_NICBE/3.0e-97/Protein CHAPERONE-LIKE PROTEIN OF POR1, chloroplastic OS=Nicotiana benthamiana GN=CPP1 PE=1 SV=1	NA	NA	PTHR33372/1.6E-160/--	cellular_component:GO:0016021//integral component of membrane;
CL12207.Contig5_All	1060	0.01	21.95	11.1	4.26867e-59	Up	2.75874e-61	XP_006590254.1/8.2e-91/PREDICTED: uncharacterized protein LOC100305922 isoform X1 [Glycine max] >XP_006590255.1 PREDICTED: uncharacterized protein LOC100305922 isoform X1 [Glycine max] >KHN42102.1 SUMO-conjugating enzyme SCE1 [Glycine soja] >KRH28434.1 hypothetical protein GLYMA_11G053300 [Glycine max] >KRH28435.1 hypothetical protein GLYMA_11G053300 [Glycine max]	XM_016099768.2/0.0/PREDICTED: Arachis duranensis SUMO-conjugating enzyme SCE1 (LOC107479651), transcript variant X1, mRNA	sp|Q42551|SCE1_ARATH/6.5e-85/SUMO-conjugating enzyme SCE1 OS=Arabidopsis thaliana GN=SCE1 PE=1 SV=1	gmx:100793579/1.2e-91/SUMO-conjugating enzyme SCE1; K10577 ubiquitin-conjugating enzyme E2 I	At3g57870/1.5e-84/[O] KOG0424 Ubiquitin-protein ligase	PTHR24067:SF112/1.0E-131/--	cellular_component:GO:0005634//nucleus;GO:0005737//cytoplasm;molecular_function:GO:0005524//ATP binding;GO:0019789//SUMO transferase activity;
CL36722.Contig5_All	1185	0.01	21.83	11.0921	7.3612e-67	Up	4.1022e-69	XP_016197671.1/9.1e-123/vesicle-associated membrane protein 721 [Arachis ipaensis]	XM_016342185.2/0.0/PREDICTED: Arachis ipaensis vesicle-associated membrane protein 721 (LOC107638790), mRNA	sp|O48850|VA725_ARATH/7.3e-101/Vesicle-associated membrane protein 725 OS=Arabidopsis thaliana GN=VAMP725 PE=2 SV=2	ini:109165484/3.3e-106/vesicle-associated membrane protein 721-like; K08511 vesicle-associated membrane protein 72	At2g32670/2.9e-100/[U] KOG0859 Synaptobrevin/VAMP-like protein	PF13774/8.3E-26/Regulated-SNARE-like domain	biological_process:GO:0016192//vesicle-mediated transport;cellular_component:GO:0016021//integral component of membrane;
CL4622.Contig8_All	2169	0.01	21.81	11.0908	4.39083e-130	Up	1.03039e-132	XP_007160295.1/0.0e+00/hypothetical protein PHAVU_002G309600g [Phaseolus vulgaris] >ESW32289.1 hypothetical protein PHAVU_002G309600g [Phaseolus vulgaris]	XM_003547696.3/0.0/PREDICTED: Glycine max NADP-dependent malic enzyme-like (LOC100784112), mRNA	sp|P34105|MAOX_POPTR/1.3e-297/NADP-dependent malic enzyme OS=Populus trichocarpa PE=2 SV=3	ccaj:109803677/0.0e+00/NADP-dependent malic enzyme; K00029 malate dehydrogenase (oxaloacetate-decarboxylating)(NADP+) [EC:1.1.1.40]	At2g19900/3.3e-275/[C] KOG1257 NADP+-dependent malic enzyme	PTHR23406/0.0/--	biological_process:GO:0006090//pyruvate metabolic process;GO:0006108//malate metabolic process;cellular_component:GO:0009507//chloroplast;molecular_function:GO:0004473//malate dehydrogenase (decarboxylating) (NADP+) activity;GO:0004471//malate dehydrogenase (decarboxylating) (NAD+) activity;GO:0046872//metal ion binding;GO:0051287//NAD binding;
CL58822.Contig2_All	1938	0.01	21.79	11.0895	4.40607e-115	Up	1.20591e-117	XP_016202291.1/1.1e-231/uncharacterized protein LOC107643216 [Arachis ipaensis]	XM_016346805.2/0.0/PREDICTED: Arachis ipaensis uncharacterized LOC107643216 (LOC107643216), mRNA	NA	NA	At3g23080/8.0e-164/[I] KOG2761 START domain-containing proteins involved in steroidogenesis/phosphatidylcholine transfer	PTHR19308:SF9/1.1E-275/--	cellular_component:GO:0016021//integral component of membrane;molecular_function:GO:0008289//lipid binding;
CL28128.Contig1_All	1395	0.01	21.73	11.0855	7.03548e-80	Up	3.17416e-82	XP_015973814.1/4.2e-204/probable sodium-coupled neutral amino acid transporter 6 [Arachis duranensis]	XM_016118328.2/0.0/PREDICTED: Arachis duranensis probable sodium-coupled neutral amino acid transporter 6 (LOC107496992), mRNA	sp|Q9LYM2|AVT6C_ARATH/1.0e-149/Amino acid transporter AVT6C OS=Arabidopsis thaliana GN=AVT6C PE=2 SV=1	gmx:100815694/2.0e-198/probable sodium-coupled neutral amino acid transporter 6; K14993 solute carrier family 38 (sodium-coupled neutral amino acid transporter), member 6	At3g56200/2.3e-149/[E] KOG1305 Amino acid transporter protein	PTHR22950/1.3E-274/--	biological_process:GO:0003333//amino acid transmembrane transport;cellular_component:GO:0016021//integral component of membrane;molecular_function:GO:0015171//amino acid transmembrane transporter activity;
CL31291.Contig8_All	357	0.01	21.65	11.0802	7.91652e-14	Up	2.6817e-15	XP_003622774.1/1.2e-38/stomagen protein, putative [Medicago truncatula] >AES78992.1 stomagen protein, putative [Medicago truncatula]	XM_018593944.1/0.0/PREDICTED: Raphanus sativus EPIDERMAL PATTERNING FACTOR-like protein 9 (LOC108820912), transcript variant X2, mRNA	sp|Q9SV72|EPFL9_ARATH/1.8e-23/EPIDERMAL PATTERNING FACTOR-like protein 9 OS=Arabidopsis thaliana GN=EPFL9 PE=1 SV=1	NA	NA	PTHR37239/5.3E-43/--	biological_process:GO:2000123//positive regulation of stomatal complex development;
CL3954.Contig4_All	1966	0.01	21.53	11.0721	1.79978e-115	Up	4.897e-118	XP_003592377.1/1.1e-245/alpha-L-fucosidase-like protein [Medicago truncatula] >AES62628.1 alpha-L-fucosidase-like protein [Medicago truncatula]	XM_003536449.2/0.0/PREDICTED: Glycine max alpha-L-fucosidase 1 (LOC100805382), mRNA	sp|Q8GW72|FUCO1_ARATH/2.2e-142/Alpha-L-fucosidase 1 OS=Arabidopsis thaliana GN=FUC1 PE=1 SV=2	mtr:MTR_1g102230/1.6e-246/alpha-L-fucosidase-like protein; K01206 alpha-L-fucosidase [EC:3.2.1.51]	At2g28100/2.5e-56/[G] KOG3340 Alpha-L-fucosidase	PF01120/1.8E-35/Alpha-L-fucosidase	biological_process:GO:0005975//carbohydrate metabolic process;GO:0006004//fucose metabolic process;cellular_component:GO:0005773//vacuole;molecular_function:GO:0004560//alpha-L-fucosidase activity;
Unigene166347_All	1194	0.01	21.48	11.0688	2.81492e-66	Up	1.58523e-68	XP_020224715.1/2.0e-130/probable lipid phosphate phosphatase 4 [Cajanus cajan]	XM_003552888.3/0.0/PREDICTED: Glycine max probable lipid phosphate phosphatase 4 (LOC100809820), mRNA	sp|Q0WNG6|LPP4_ARATH/9.3e-104/Probable lipid phosphate phosphatase 4 OS=Arabidopsis thaliana GN=LPP4 PE=2 SV=1	ccaj:109806654/3.0e-131/probable lipid phosphate phosphatase 4; K18693 diacylglycerol diphosphate phosphatase / phosphatidate phosphatase [EC:3.1.3.81 3.1.3.4]	At3g18220/4.5e-101/[I] KOG3030 Lipid phosphate phosphatase and related enzymes of the PAP2 family	SM00014/2.5E-23/Acid phosphatase homologues	cellular_component:GO:0016021//integral component of membrane;molecular_function:GO:0008195//phosphatidate phosphatase activity;
Unigene12342_All	938	0.01	21.44	11.0661	5.36309e-50	Up	4.3476e-52	XP_015936503.1/3.1e-57/protein translation factor SUI1 homolog 1 [Arachis duranensis] >XP_016170804.1 protein translation factor SUI1 homolog 1 [Arachis ipaensis]	XM_016315318.2/0.0/PREDICTED: Arachis ipaensis protein translation factor SUI1 homolog 1 (LOC107613354), mRNA	sp|A6MZM2|SUI1_ORYSI/1.4e-54/Protein translation factor SUI1 homolog OS=Oryza sativa subsp. indica GN=GOS2 PE=2 SV=1	aip:107613354/4.6e-58/protein translation factor SUI1 homolog 1; K03113 translation initiation factor 1	At4g27130/7.3e-54/[J] KOG1770 Translation initiation factor 1 (eIF-1/SUI1)	PTHR10388:SF14/1.1E-94/--	NA
Unigene164764_All	1478	0.01	21.33	11.0587	1.43017e-83	Up	6.074e-86	XP_015963458.1/2.0e-167/F-box protein SKIP31 isoform X1 [Arachis duranensis]	XM_016345818.2/0.0/PREDICTED: Arachis ipaensis F-box protein SKIP31 (LOC107642458), transcript variant X1, mRNA	sp|Q9FHK0|SKI31_ARATH/3.0e-104/F-box protein SKIP31 OS=Arabidopsis thaliana GN=SKIP31 PE=1 SV=1	adu:107490010/7.5e-07/calmodulin-binding transcription activator 5-like isoform X2; K21596 calmodulin-binding transcription activator	NA	PTHR22990/1.6E-194/--	NA
Unigene173187_All	487	0.01	21.26	11.0539	1.18134e-21	Up	2.54112e-23	XP_016193720.1/2.2e-51/dof zinc finger protein DOF5.4 [Arachis ipaensis]	XM_020372299.1/0.0/PREDICTED: Cajanus cajan dof zinc finger protein DOF5.4-like (LOC109809077), mRNA	sp|Q8LDR0|DOF54_ARATH/1.5e-39/Dof zinc finger protein DOF5.4 OS=Arabidopsis thaliana GN=DOF5.4 PE=2 SV=2	sly:101257205/1.5e-07/transcription initiation factor TFIID subunit 12; K03126 transcription initiation factor TFIID subunit 12	Hs4505285/1.1e-10/[WV] KOG1216 von Willebrand factor and related coagulation proteins	PTHR31992:SF13/8.2E-57/--	NA
CL3924.Contig3_All	446	0.01	21.23	11.0519	5.64496e-19	Up	1.39546e-20	XP_006420253.1/2.9e-29/hypothetical protein CICLE_v10006856mg [Citrus clementina] >ESR33493.1 hypothetical protein CICLE_v10006856mg [Citrus clementina]	XM_014771287.1/0.0/PREDICTED: Glycine max uncharacterized protein At4g14342 (LOC100817663), mRNA	sp|P58728|SF3BB_ARATH/2.8e-29/Uncharacterized protein At4g14342 OS=Arabidopsis thaliana GN=At4g14342 PE=3 SV=1	vra:106767166/9.5e-30/uncharacterized protein At4g14342; K12832 splicing factor 3B subunit 5	At3g23320_2/4.2e-28/[S] KOG3485 Uncharacterized conserved protein	NA	biological_process:GO:0000398//mRNA splicing, via spliceosome;
CL5458.Contig7_All	1995	0.01	21.17	11.0478	2.816e-115	Up	7.6846e-118	XP_016189067.1/1.4e-269/aldehyde dehydrogenase family 7 member A1 isoform X1 [Arachis ipaensis]	XM_016333581.2/0.0/PREDICTED: Arachis ipaensis aldehyde dehydrogenase family 7 member A1 (LOC107630450), transcript variant X1, mRNA	sp|P25795|AL7A1_PEA/2.2e-251/Aldehyde dehydrogenase family 7 member A1 OS=Pisum sativum PE=1 SV=3	aip:107630450/2.1e-270/aldehyde dehydrogenase family 7 member A1 isoform X1; K14085 aldehyde dehydrogenase family 7 member A1 [EC:1.2.1.31 1.2.1.8 1.2.1.3]	At1g54100/1.2e-239/[C] KOG2453 Aldehyde dehydrogenase	PF00171/7.3E-133/Aldehyde dehydrogenase family	molecular_function:GO:0016491//oxidoreductase activity;
CL6831.Contig6_All	884	0.01	21.16	11.0471	6.18947e-46	Up	5.59486e-48	GAU11481.1/1.1e-61/hypothetical protein TSUD_344710 [Trifolium subterraneum]	XM_016113141.2/0.0/PREDICTED: Arachis duranensis 60S ribosomal protein L22-2 (LOC107492152), mRNA	sp|Q9M9W1|RL222_ARATH/1.0e-59/60S ribosomal protein L22-2 OS=Arabidopsis thaliana GN=RPL22B PE=2 SV=1	cam:101494664/8.4e-62/60S ribosomal protein L22-2; K02891 large subunit ribosomal protein L22e	At3g05560/2.4e-59/[J] KOG3434 60S ribosomal protein L22	NA	biological_process:GO:0006412//translation;cellular_component:GO:0005840//ribosome;molecular_function:GO:0003735//structural constituent of ribosome;
Unigene124277_All	1254	0.01	21.09	11.0423	8.41532e-69	Up	4.52994e-71	KHN29452.1/6.4e-159/Bifunctional dihydroflavonol 4-reductase/flavanone 4-reductase [Glycine soja]	XM_006587828.2/0.0/PREDICTED: Glycine max vestitone reductase-like (LOC102659875), transcript variant X2, mRNA	sp|Q40316|VESTR_MEDSA/5.1e-137/Vestitone reductase OS=Medicago sativa PE=1 SV=1	gmx:100793687/1.7e-140/bifunctional dihydroflavonol 4-reductase/flavanone 4-reductase-like; K13265 vestitone reductase [EC:1.1.1.348]	At2g45400/5.8e-91/[V] KOG1502 Flavonol reductase/cinnamoyl-CoA reductase	PTHR10366:SF425/6.4E-202/--	molecular_function:GO:0003824//catalytic activity;GO:0050662//coenzyme binding;
CL7753.Contig3_All	1068	0.01	21.07	11.041	3.68137e-57	Up	2.49824e-59	XP_019424696.1/2.6e-44/PREDICTED: protein PYRICULARIA ORYZAE RESISTANCE 21-like isoform X1 [Lupinus angustifolius]	NA	sp|Q9LZF1|HIP6_ARATH/7.7e-09/Heavy metal-associated isoprenylated plant protein 6 OS=Arabidopsis thaliana GN=HIPP06 PE=1 SV=1	NA	At5g03380/1.8e-08/[P] KOG1603 Copper chaperone	PTHR22814:SF117/6.3E-51/--	biological_process:GO:0030001//metal ion transport;GO:0046916//cellular transition metal ion homeostasis;cellular_component:GO:0005737//cytoplasm;molecular_function:GO:0046872//metal ion binding;GO:0046914//transition metal ion binding;
CL18751.Contig8_All	1305	0.01	21.07	11.041	6.59977e-72	Up	3.34978e-74	XP_012065916.1/5.6e-182/naringenin,2-oxoglutarate 3-dioxygenase [Jatropha curcas] >KDP46752.1 hypothetical protein JCGZ_06540 [Jatropha curcas]	XM_007156079.1/0.0/Phaseolus vulgaris hypothetical protein (PHAVU_003G261900g) mRNA, complete cds	sp|Q07353|FL3H_PETHY/2.4e-177/Naringenin,2-oxoglutarate 3-dioxygenase (Fragment) OS=Petunia hybrida GN=AN3 PE=1 SV=1	jcu:105629005/8.3e-183/naringenin,2-oxoglutarate 3-dioxygenase; K00475 naringenin 3-dioxygenase [EC:1.14.11.9]	At3g51240/2.7e-171/[QR] KOG0143 Iron/ascorbate family oxidoreductases	PTHR10209/5.7E-266/--	molecular_function:GO:0046872//metal ion binding;GO:0051213//dioxygenase activity;GO:0016491//oxidoreductase activity;
CL1256.Contig6_All	1511	0.01	20.99	11.0355	2.38239e-84	Up	1.00162e-86	XP_016197245.1/4.4e-146/altered inheritance rate of mitochondria protein 25 [Arachis ipaensis] >XP_016197246.1 altered inheritance rate of mitochondria protein 25 [Arachis ipaensis] >XP_020976141.1 altered inheritance rate of mitochondria protein 25 [Arachis ipaensis]	XM_003540149.3/0.0/PREDICTED: Glycine max altered inheritance rate of mitochondria protein 25 (LOC100784576), mRNA	NA	NA	At2g04940/2.1e-119/[M] KOG0621 Phospholipid scramblase	PF03803/1.5E-64/Scramblase	NA
CL2018.Contig3_All	805	0.01	20.97	11.0341	1.02647e-40	Up	1.07518e-42	XP_006589298.1/1.2e-30/PREDICTED: uncharacterized protein At4g14450, chloroplastic-like [Glycine max] >KRH34513.1 hypothetical protein GLYMA_10G188200 [Glycine max]	NA	sp|Q6NN02|Y4445_ARATH/2.6e-17/Uncharacterized protein At4g14450, chloroplastic OS=Arabidopsis thaliana GN=At4g14450 PE=2 SV=1	NA	NA	PTHR33912:SF2/5.4E-29/--	cellular_component:GO:0016021//integral component of membrane;
CL61066.Contig3_All	924	0.01	20.92	11.0307	7.19886e-48	Up	6.17826e-50	XP_019447971.1/1.9e-75/PREDICTED: acid phosphatase 1-like [Lupinus angustifolius] >OIW09193.1 hypothetical protein TanjilG_11331 [Lupinus angustifolius]	XM_016348313.2/0.0/PREDICTED: Arachis ipaensis acid phosphatase 1 (LOC107644452), mRNA	sp|P27061|PPA1_SOLLC/4.3e-56/Acid phosphatase 1 OS=Solanum lycopersicum GN=APS1 PE=2 SV=1	osa:4332737/1.2e-37/acid phosphatase 1; K02866 large subunit ribosomal protein L10e	At4g29260/1.4e-62/[R] LSE0440 A Predicted acid phosphatase/vegetative storage protein-like	PTHR31284:SF14/1.4E-111/--	molecular_function:GO:0003993//acid phosphatase activity;
CL4255.Contig7_All	2275	0.01	20.8	11.0224	1.78916e-130	Up	4.18426e-133	XP_020234950.1/2.1e-229/ultraviolet-B receptor UVR8 [Cajanus cajan] >KYP47454.1 putative E3 ubiquitin-protein ligase HERC4 [Cajanus cajan]	XM_003526830.3/0.0/PREDICTED: Glycine max ultraviolet-B receptor UVR8 (LOC100776580), transcript variant X2, mRNA	sp|Q9FN03|UVR8_ARATH/2.8e-202/Ultraviolet-B receptor UVR8 OS=Arabidopsis thaliana GN=UVR8 PE=1 SV=1	atr:110008293/4.4e-54/ultraviolet-B receptor UVR8-like; K10615 E3 ubiquitin-protein ligase HERC4 [EC:2.3.2.26]	At5g63860/6.6e-202/[S] KOG1426 FOG: RCC1 domain	PF00415/1.5E-16/Regulator of chromosome condensation (RCC1) repeat	biological_process:GO:0010224//response to UV-B;molecular_function:GO:0042803//protein homodimerization activity;GO:0009881//photoreceptor activity;
CL51535.Contig4_All	2716	0.01	20.75	11.0189	3.57746e-157	Up	6.48286e-160	XP_020226670.1/1.6e-300/protein AUXIN SIGNALING F-BOX 2-like [Cajanus cajan]	XM_003553924.3/0.0/PREDICTED: Glycine max protein AUXIN SIGNALING F-BOX 2-like (LOC100812516), mRNA	sp|Q9LW29|AFB2_ARATH/8.5e-254/Protein AUXIN SIGNALING F-BOX 2 OS=Arabidopsis thaliana GN=AFB2 PE=1 SV=1	nnu:104588936/1.9e-205/protein TRANSPORT INHIBITOR RESPONSE 1-like; K14485 transport inhibitor response 1	At3g26810/2.0e-253/[R] KOG1947 Leucine rich repeat proteins, some proteins contain F-box	PTHR24006:SF456/4.9E-264/--	NA
CL63979.Contig5_All	547	0.01	20.67	11.0133	1.57541e-24	Up	2.94876e-26	XP_020224523.1/2.9e-15/kunitz-type trypsin inhibitor KTI1-like [Cajanus cajan] >KYP60026.1 Kunitz-type trypsin inhibitor KTI1 [Cajanus cajan]	NA	sp|P10822|ICW3_PSOTE/3.7e-15/Chymotrypsin inhibitor 3 OS=Psophocarpus tetragonolobus PE=1 SV=2	NA	NA	PTHR33107/5.8E-23/--	NA
CL15807.Contig7_All	1503	0.01	20.51	11.0021	5.11445e-82	Up	2.23364e-84	AFK43673.1/2.0e-90/unknown [Lotus japonicus]	NM_001252824.2/0.0/Glycine max auxin-responsive protein IAA16-like (LOC100781847), mRNA	sp|O24407|IAA16_ARATH/1.9e-74/Auxin-responsive protein IAA16 OS=Arabidopsis thaliana GN=IAA16 PE=1 SV=1	lja:Lj5g3v1412900.2/5.9e-92/Lj5g3v1412900.2; -; K14484 auxin-responsive protein IAA	At3g04730/4.5e-74/[TR] LSE0302 A Auxin-inducible protein	PS51745/22.936/PB1 domain profile.	biological_process:GO:0006355//regulation of transcription, DNA-templated;GO:0009734//auxin-activated signaling pathway;GO:0006351//transcription, DNA-templated;cellular_component:GO:0005634//nucleus;
CL8759.Contig6_All	1530	0.01	20.42	10.9958	3.49329e-83	Up	1.49575e-85	XP_015942002.1/5.3e-200/ubiquitin receptor RAD23c isoform X2 [Arachis duranensis]	XM_003555847.3/0.0/PREDICTED: Glycine max ubiquitin receptor RAD23c (LOC100814162), mRNA	sp|Q84L31|RD23C_ARATH/7.6e-159/Ubiquitin receptor RAD23c OS=Arabidopsis thaliana GN=RAD23C PE=1 SV=2	adu:107467420/1.9e-199/ubiquitin receptor RAD23c isoform X1; K10839 UV excision repair protein RAD23	At3g02540/1.8e-158/[L] KOG0011 Nucleotide excision repair factor NEF2, RAD23 component	SM00213/7.1E-23/Ubiquitin homologues	NA
CL11488.Contig11_All	1458	0.01	20.3	10.9873	2.51858e-78	Up	1.16726e-80	XP_019455372.1/2.7e-132/PREDICTED: E3 ubiquitin-protein ligase RHF2A-like [Lupinus angustifolius]	XM_014771993.1/0.0/PREDICTED: Glycine max E3 ubiquitin-protein ligase RHF2A-like (LOC100819110), transcript variant X4, mRNA	sp|Q9ZT42|RHF2A_ARATH/2.3e-88/E3 ubiquitin-protein ligase RHF2A OS=Arabidopsis thaliana GN=RHF2A PE=2 SV=1	lang:109356501/3.9e-133/E3 ubiquitin-protein ligase RHF2A-like; K19043 E3 ubiquitin-protein ligase RHF [EC:2.3.2.27]	At4g14220/1.5e-37/[O] KOG0800 FOG: Predicted E3 ubiquitin ligase	PF12861/9.6E-5/Anaphase-promoting complex subunit 11 RING-H2 finger	biological_process:GO:0043161//proteasome-mediated ubiquitin-dependent protein catabolic process;GO:0042787//protein ubiquitination involved in ubiquitin-dependent protein catabolic process;GO:0000209//protein polyubiquitination;molecular_function:GO:0061630//ubiquitin protein ligase activity;
Unigene122394_All	1915	0.01	20.22	10.9816	2.3769e-105	Up	7.34398e-108	XP_015947921.1/1.5e-231/CBL-interacting serine/threonine-protein kinase 9 isoform X1 [Arachis duranensis] >XP_020990462.1 CBL-interacting serine/threonine-protein kinase 9 isoform X1 [Arachis duranensis]	XM_021134803.1/0.0/PREDICTED: Arachis duranensis CBL-interacting serine/threonine-protein kinase 9 (LOC107472909), transcript variant X2, mRNA	sp|Q9MAM1|CIPK9_ARATH/2.2e-192/CBL-interacting serine/threonine-protein kinase 9 OS=Arabidopsis thaliana GN=CIPK9 PE=1 SV=2	gmx:100777218/4.3e-212/CBL-interacting serine/threonine-protein kinase 9-like; K07198 5'-AMP-activated protein kinase, catalytic alpha subunit [EC:2.7.11.11]	At1g01140/5.2e-192/[T] KOG0583 Serine/threonine protein kinase	SM00220/8.6E-106/Serine/Threonine protein kinases, catalytic domain	biological_process:GO:0007165//signal transduction;GO:0006468//protein phosphorylation;GO:0035556//intracellular signal transduction;cellular_component:GO:0005634//nucleus;GO:0005737//cytoplasm;molecular_function:GO:0004674//protein serine/threonine kinase activity;GO:0005524//ATP binding;
CL37896.Contig3_All	2469	0.01	20.19	10.9794	4.48777e-138	Up	9.76376e-141	XP_016201855.1/0.0e+00/succinate dehydrogenase [ubiquinone] flavoprotein subunit, mitochondrial [Arachis ipaensis]	XM_016346369.2/0.0/PREDICTED: Arachis ipaensis succinate dehydrogenase [ubiquinone] flavoprotein subunit, mitochondrial (LOC107642871), mRNA	sp|O82663|SDHA1_ARATH/0.0e+00/Succinate dehydrogenase [ubiquinone] flavoprotein subunit 1, mitochondrial OS=Arabidopsis thaliana GN=SDH1-1 PE=1 SV=1	aip:107642871/0.0e+00/succinate dehydrogenase [ubiquinone] flavoprotein subunit, mitochondrial; K00234 succinate dehydrogenase (ubiquinone) flavoprotein subunit [EC:1.3.5.1]	At5g66760/0.0e+00/[C] KOG2403 Succinate dehydrogenase, flavoprotein subunit	PF02910/1.7E-44/Fumarate reductase flavoprotein C-term	biological_process:GO:0006099//tricarboxylic acid cycle;GO:0022900//electron transport chain;cellular_component:GO:0005743//mitochondrial inner membrane;molecular_function:GO:0050660//flavin adenine dinucleotide binding;GO:0008177//succinate dehydrogenase (ubiquinone) activity;
CL9463.Contig4_All	880	0.01	20.17	10.978	1.2974e-43	Up	1.24766e-45	XP_016189370.1/8.3e-81/30S ribosomal protein S6 alpha, chloroplastic [Arachis ipaensis]	XM_016333884.2/0.0/PREDICTED: Arachis ipaensis 30S ribosomal protein S6 alpha, chloroplastic (LOC107630680), mRNA	sp|Q8VY91|RR6_ARATH/3.2e-69/30S ribosomal protein S6 alpha, chloroplastic OS=Arabidopsis thaliana GN=RPS6 PE=2 SV=1	aip:107630680/1.2e-81/30S ribosomal protein S6 alpha, chloroplastic; K02990 small subunit ribosomal protein S6	NA	PF01250/1.4E-18/Ribosomal protein S6	biological_process:GO:0006412//translation;cellular_component:GO:0005840//ribosome;molecular_function:GO:0070181//small ribosomal subunit rRNA binding;GO:0003735//structural constituent of ribosome;
CL22532.Contig3_All	1074	0.01	20.16	10.9773	4.9618e-55	Up	3.55018e-57	XP_015943977.1/3.4e-145/ATP-dependent Clp protease proteolytic subunit-related protein 2, chloroplastic-like isoform X4 [Arachis duranensis]	XM_016108353.2/0.0/PREDICTED: Arachis duranensis ATP-dependent Clp protease proteolytic subunit-related protein 2, chloroplastic (LOC107487651), transcript variant X6, mRNA	sp|Q9XJ36|CLPR2_ARATH/6.8e-114/ATP-dependent Clp protease proteolytic subunit-related protein 2, chloroplastic OS=Arabidopsis thaliana GN=CLPR2 PE=1 SV=1	adu:107487651/3.3e-145/ATP-dependent Clp protease proteolytic subunit-related protein 2, chloroplastic isoform X2; K01358 ATP-dependent Clp protease, protease subunit [EC:3.4.21.92]	At1g12410/1.6e-113/[O] KOG0840 ATP-dependent Clp protease, proteolytic subunit	PTHR10381/3.1E-184/--	NA
Unigene121969_All	604	0.01	20.15	10.9766	3.20725e-27	Up	5.36966e-29	XP_006577140.1/3.0e-37/PREDICTED: heat shock factor-binding protein 1-like [Glycine max]	XM_019563727.1/0.0/PREDICTED: Lupinus angustifolius heat shock factor-binding protein 1-like (LOC109329863), mRNA	NA	gmx:100781854/4.4e-38/heat shock factor-binding protein 1-like; K19765 heat shock factor-binding protein 1	7297944/5.2e-13/[KO] KOG4117 Heat shock factor binding protein	PTHR19424:SF0/3.1E-54/--	molecular_function:GO:0003714//transcription corepressor activity;
CL15990.Contig5_All	1177	0.01	20.11	10.9737	4.89811e-61	Up	3.0464e-63	XP_003591657.1/1.2e-39/ethylene response factor [Medicago truncatula] >AES61908.1 ethylene response factor [Medicago truncatula] >AFK37748.1 unknown [Medicago truncatula]	XM_020366889.1/0.0/PREDICTED: Cajanus cajan ethylene-responsive transcription factor ERF107-like (LOC109804960), mRNA	sp|Q9LY05|EF106_ARATH/3.0e-30/Ethylene-responsive transcription factor ERF106 OS=Arabidopsis thaliana GN=ERF106 PE=2 SV=1	gmx:100499732/6.6e-38/uncharacterized LOC100499732; K09286 EREBP-like factor	At5g07580/7.0e-30/[K] LSE0301 A AP2 domain transcription factor	SM00380/2.2E-36/DNA-binding domain in plant proteins such as APETALA2 and EREBPs	biological_process:GO:0006351//transcription, DNA-templated;cellular_component:GO:0005634//nucleus;molecular_function:GO:0003677//DNA binding;GO:0003700//DNA binding transcription factor activity;
CL21611.Contig3_All	1336	0.01	20.06	10.9701	3.68813e-70	Up	1.93306e-72	XP_016176892.1/3.6e-136/glutamyl-tRNA reductase-binding protein, chloroplastic [Arachis ipaensis]	XM_016082546.2/0.0/PREDICTED: Arachis duranensis glutamyl-tRNA reductase-binding protein, chloroplastic (LOC107463691), mRNA	sp|Q9LU39|GLUBP_ARATH/2.0e-94/Glutamyl-tRNA reductase-binding protein, chloroplastic OS=Arabidopsis thaliana GN=GLUTRBP PE=1 SV=1	NA	NA	PF10615/2.7E-8/Protein of unknown function (DUF2470)	molecular_function:GO:0048037//cofactor binding;
CL16748.Contig6_All	1261	0.01	20.06	10.9701	6.87965e-66	Up	3.90372e-68	KHN04857.1/5.7e-131/Protein vip1 [Glycine soja]	XM_016345670.2/0.0/PREDICTED: Arachis ipaensis binding partner of ACD11 1 (LOC107642345), mRNA	sp|Q9LFD5|BPA1_ARATH/1.7e-79/Binding partner of ACD11 1 OS=Arabidopsis thaliana GN=BPA1 PE=1 SV=1	NA	At4g17720/1.6e-96/[RA] TWOG0188 Predicted RNA binding protein	SM00360/1.6E-7/RNA recognition motif	molecular_function:GO:0003723//RNA binding;
CL3666.Contig6_All	1353	0.01	20.06	10.9701	2.52643e-71	Up	1.29447e-73	XP_019446855.1/1.5e-142/PREDICTED: hypersensitive-induced response protein 2-like [Lupinus angustifolius] >OIW09660.1 hypothetical protein TanjilG_15366 [Lupinus angustifolius]	XM_016335490.2/0.0/PREDICTED: Arachis ipaensis hypersensitive-induced response protein 1 (LOC107631906), transcript variant X1, mRNA	sp|Q6ZIV7|HIR1_ORYSJ/1.6e-139/Hypersensitive-induced response protein 1 OS=Oryza sativa subsp. japonica GN=HIR1 PE=1 SV=1	mng:MNEG_7244/2.0e-06/hypothetical protein; K13412 calcium-dependent protein kinase [EC:2.7.11.1]	At1g69840/4.0e-138/[C] KOG2620 Prohibitins and stomatins of the PID superfamily	PTHR10264/2.3E-210/--	NA
CL25758.Contig1_All	2517	0.01	20.02	10.9672	7.91286e-140	Up	1.69194e-142	XP_016205719.1/3.4e-228/glycogen synthase kinase-3 homolog MsK-3 [Arachis ipaensis]	XM_016350233.2/0.0/PREDICTED: Arachis ipaensis glycogen synthase kinase-3 homolog MsK-3 (LOC107646043), mRNA	sp|P51139|MSK3_MEDSA/3.3e-228/Glycogen synthase kinase-3 homolog MsK-3 OS=Medicago sativa GN=MSK-3 PE=2 SV=2	vvi:100252099/1.2e-219/glycogen synthase kinase-3 homolog MsK-3-like; K03083 glycogen synthase kinase 3 beta [EC:2.7.11.26]	At5g26751/7.8e-212/[G] KOG0658 Glycogen synthase kinase-3	PS50011/44.626/Protein kinase domain profile.	molecular_function:GO:0004674//protein serine/threonine kinase activity;GO:0005524//ATP binding;
CL28416.Contig5_All	1724	0.01	19.9	10.9586	1.61866e-92	Up	6.0482e-95	XP_016175493.1/4.5e-171/uncharacterized protein LOC107618078 [Arachis ipaensis]	XM_016086495.2/0.0/PREDICTED: Arachis duranensis uncharacterized LOC107467406 (LOC107467406), mRNA	NA	NA	NA	PTHR33598/2.0E-197/--	NA
Unigene160459_All	1942	0.01	19.82	10.9527	9.12993e-105	Up	2.83798e-107	ACU20905.1/7.7e-228/unknown, partial [Glycine max]	AK338013.1/0.0/Lotus japonicus cDNA, clone: LjFL2-007-BA11, HTC	sp|Q9LP45|PSD11_ARATH/8.0e-206/26S proteasome non-ATPase regulatory subunit 11 homolog OS=Arabidopsis thaliana GN=RPN6 PE=1 SV=1	lja:Lj1g3v2035090.1/9.6e-228/Lj1g3v2035090.1; -; K03036 26S proteasome regulatory subunit N6	At1g29150/1.9e-205/[O] KOG1463 26S proteasome regulatory complex, subunit RPN6/PSMD11	SM00753/3.8E-62/PCI/PINT associated module	cellular_component:GO:0000502//proteasome complex;
CL11183.Contig1_All	1243	0.01	19.79	10.9506	6.02292e-64	Up	3.5351e-66	NP_001240254.1/1.2e-77/uncharacterized protein LOC100782451 [Glycine max] >ACU21097.1 unknown [Glycine max] >KHN48172.1 28 kDa heat- and acid-stable phosphoprotein [Glycine soja] >KRH30873.1 hypothetical protein GLYMA_11G211500 [Glycine max]	XM_016087622.2/0.0/PREDICTED: Arachis duranensis 28 kDa heat- and acid-stable phosphoprotein (LOC107468351), mRNA	sp|F4IQK5|VCL21_ARATH/2.9e-07/Vicilin-like seed storage protein At2g18540 OS=Arabidopsis thaliana GN=At2g18540 PE=3 SV=1	NA	At5g46020/8.4e-58/[R] KOG3375 Phosphoprotein/predicted coiled-coil protein	PTHR22055:SF2/2.1E-75/--	NA
Unigene126000_All	580	0.01	19.66	10.941	2.68732e-25	Up	4.86262e-27	XP_018837499.1/4.4e-46/PREDICTED: 60S ribosomal protein L37-3-like [Juglans regia]	XM_016319586.2/0.0/PREDICTED: Arachis ipaensis 60S ribosomal protein L37-3 (LOC107617743), mRNA	sp|Q43292|RL372_ARATH/3.1e-44/60S ribosomal protein L37-2 OS=Arabidopsis thaliana GN=RPL37B PE=3 SV=2	adu:107464018/6.5e-47/60S ribosomal protein L37-3; K02922 large subunit ribosomal protein L37e	At1g52300/7.2e-44/[J] KOG3475 60S ribosomal protein L37	NA	biological_process:GO:0006412//translation;cellular_component:GO:0005840//ribosome;molecular_function:GO:0046872//metal ion binding;GO:0003735//structural constituent of ribosome;GO:0019843//rRNA binding;
CL64896.Contig6_All	1977	0.01	19.59	10.9359	1.5173e-105	Up	4.67992e-108	XP_016174579.1/5.5e-266/ubiquitin carboxyl-terminal hydrolase 6 [Arachis ipaensis] >AGH62007.1 ubiquitin carboxyl-terminal hydrolase 6 [Arachis hypogaea]	XM_016083136.2/0.0/PREDICTED: Arachis duranensis ubiquitin carboxyl-terminal hydrolase 6 (LOC107464208), mRNA	sp|Q949Y0|UBP6_ARATH/1.9e-215/Ubiquitin carboxyl-terminal hydrolase 6 OS=Arabidopsis thaliana GN=UBP6 PE=1 SV=1	aip:107617344/8.2e-267/ubiquitin carboxyl-terminal hydrolase 6; K11843 ubiquitin carboxyl-terminal hydrolase 14 [EC:3.4.19.12]	At3g21280/1.3e-209/[O] KOG1872 Ubiquitin-specific protease	PS00973/-/Ubiquitin specific protease (USP) domain signature 2.	biological_process:GO:0006511//ubiquitin-dependent protein catabolic process;GO:0016579//protein deubiquitination;molecular_function:GO:0036459//thiol-dependent ubiquitinyl hydrolase activity;
CL38262.Contig6_All	1631	0.01	19.57	10.9344	1.62322e-85	Up	6.70734e-88	XP_016188008.1/1.5e-163/50S ribosomal protein L1, chloroplastic isoform X1 [Arachis ipaensis]	XM_016332523.1/0.0/PREDICTED: Arachis ipaensis 50S ribosomal protein L1, chloroplastic (LOC107629681), transcript variant X2, mRNA	sp|Q9LY66|RK1_ARATH/1.1e-118/50S ribosomal protein L1, chloroplastic OS=Arabidopsis thaliana GN=RPL1 PE=1 SV=1	aip:107629681/2.2e-164/50S ribosomal protein L1, chloroplastic isoform X1; K02863 large subunit ribosomal protein L1	At3g63490/2.5e-118/[J] KOG1569 50S ribosomal protein L1	PTHR23105:SF5/1.7E-96/--	biological_process:GO:0000470//maturation of LSU-rRNA;GO:0006412//translation;cellular_component:GO:0022625//cytosolic large ribosomal subunit;molecular_function:GO:0003723//RNA binding;GO:0003735//structural constituent of ribosome;
Unigene122497_All	2020	0.01	19.55	10.933	7.04194e-108	Up	2.0986e-110	XP_003629375.1/1.9e-237/NAD-dependent aldehyde dehydrogenase family protein [Medicago truncatula] >AET03851.1 NAD-dependent aldehyde dehydrogenase family protein [Medicago truncatula]	XM_020378473.1/0.0/PREDICTED: Cajanus cajan aldehyde dehydrogenase family 3 member F1-like (LOC109814122), mRNA	sp|Q70E96|AL3F1_ARATH/5.5e-181/Aldehyde dehydrogenase family 3 member F1 OS=Arabidopsis thaliana GN=ALDH3F1 PE=2 SV=2	mtr:MTR_8g076480/2.8e-238/NAD-dependent aldehyde dehydrogenase family protein; K00128 aldehyde dehydrogenase (NAD+) [EC:1.2.1.3]	At4g36250/7.3e-152/[C] KOG2456 Aldehyde dehydrogenase	PTHR11699/0.0/--	biological_process:GO:0006081//cellular aldehyde metabolic process;cellular_component:GO:0016020//membrane;GO:0005783//endoplasmic reticulum;molecular_function:GO:0004030//aldehyde dehydrogenase [NAD(P)+] activity;
Unigene125650_All	3531	0.01	19.54	10.9322	5.1632e-195	Up	7.03804e-198	XP_015952211.1/0.0e+00/phototropin-2 [Arachis duranensis] >XP_020992865.1 phototropin-2 [Arachis duranensis]	XM_016327675.2/0.0/PREDICTED: Arachis ipaensis phototropin-2 (LOC107625032), transcript variant X2, mRNA	sp|P93025|PHOT2_ARATH/0.0e+00/Phototropin-2 OS=Arabidopsis thaliana GN=PHOT2 PE=1 SV=2	adu:107476812/0.0e+00/phototropin-2; K20715 phototropin [EC:2.7.11.1]	At5g58140/0.0e+00/[T] LSE3802 A Protein kinase with redox-sensing domain (nonphototropic hypocotyl)	SM00091/1.0/PAS domain	biological_process:GO:0035556//intracellular signal transduction;cellular_component:GO:0005634//nucleus;GO:0005886//plasma membrane;GO:0005737//cytoplasm;molecular_function:GO:0000155//phosphorelay sensor kinase activity;GO:0004674//protein serine/threonine kinase activity;GO:0005524//ATP binding;
CL23027.Contig2_All	1954	0.01	19.5	10.9293	8.54128e-104	Up	2.70066e-106	XP_015958508.1/6.0e-273/non-specific phospholipase C2 isoform X1 [Arachis duranensis]	XM_016103022.2/0.0/PREDICTED: Arachis duranensis non-specific phospholipase C2 (LOC107482496), transcript variant X1, mRNA	sp|O81020|NPC2_ARATH/2.5e-223/Non-specific phospholipase C2 OS=Arabidopsis thaliana GN=NPC2 PE=2 SV=1	adu:107482496/8.9e-274/non-specific phospholipase C2 isoform X1; K01114 phospholipase C [EC:3.1.4.3]	At2g26870/5.9e-223/[T] LSE1284 A Phospholipase C	PTHR31956/0.0/--	biological_process:GO:0009395//phospholipid catabolic process;GO:0008152//metabolic process;molecular_function:GO:0003993//acid phosphatase activity;GO:0016788//hydrolase activity, acting on ester bonds;
CL10332.Contig1_All	2127	0.01	19.49	10.9285	1.01274e-113	Up	2.82592e-116	XP_016190174.1/6.9e-230/uncharacterized protein LOC107631289 isoform X1 [Arachis ipaensis]	XM_021119530.1/0.0/PREDICTED: Arachis ipaensis uncharacterized LOC107631289 (LOC107631289), transcript variant X3, mRNA	NA	mdm:103415141/4.2e-51/uncharacterized LOC103415141; K13675 UDP-glucose:O-linked fucose beta-1,3-glucosyltransferase [EC:2.4.1.-]	At3g11420/5.2e-156/[G] KOG2246 Galactosyltransferases	PTHR10811/0.0/--	cellular_component:GO:0016021//integral component of membrane;
CL16430.Contig3_All	709	0.01	19.48	10.9278	2.04304e-32	Up	2.79418e-34	KRH21115.1/2.2e-23/hypothetical protein GLYMA_13G221500 [Glycine max]	XM_016107285.2/0.0/PREDICTED: Arachis duranensis 60S ribosomal protein L38 (LOC107486722), mRNA	sp|O22860|RL38_ARATH/7.4e-24/60S ribosomal protein L38 OS=Arabidopsis thaliana GN=RPL38A PE=3 SV=1	adu:107468184/3.3e-24/60S ribosomal protein L38; K02923 large subunit ribosomal protein L38e	At2g43460/1.7e-23/[J] KOG3499 60S ribosomal protein L38	NA	biological_process:GO:0006412//translation;GO:0022618//ribonucleoprotein complex assembly;cellular_component:GO:0005840//ribosome;GO:0022625//cytosolic large ribosomal subunit;molecular_function:GO:0003723//RNA binding;GO:0003735//structural constituent of ribosome;
CL25068.Contig2_All	1734	0.01	19.38	10.9204	1.42109e-90	Up	5.47708e-93	XP_020976802.1/1.5e-179/uncharacterized protein At4g06744 [Arachis ipaensis]	XM_003538582.3/0.0/PREDICTED: Glycine max uncharacterized protein At4g06744-like (LOC100795489), mRNA	sp|Q8W3M4|Y4744_ARATH/4.1e-76/Uncharacterized protein At4g06744 OS=Arabidopsis thaliana GN=At4g06744 PE=2 SV=1	fve:101309130/1.7e-26/LRR receptor-like serine/threonine-protein kinase FLS2; K13420 LRR receptor-like serine/threonine-protein kinase FLS2 [EC:2.7.11.1]	At3g19320/5.4e-103/[M] LSE0601 A Pollen extensin-like protein (Pex)	PTHR27000/3.7E-212/--	molecular_function:GO:0016301//kinase activity;
CL40721.Contig5_All	1842	0.01	19.33	10.9166	2.09205e-96	Up	7.3753e-99	XP_004516968.1/1.8e-226/PREDICTED: glucan endo-1,3-beta-glucosidase [Cicer arietinum]	XM_016107507.1/0.0/PREDICTED: Arachis duranensis glucan endo-1,3-beta-glucosidase (LOC107486933), mRNA	sp|P52409|E13B_WHEAT/7.3e-132/Glucan endo-1,3-beta-glucosidase OS=Triticum aestivum GN=GLC1 PE=2 SV=1	atr:18423853/8.9e-82/glucan endo-1,3-beta-glucosidase 3; K19891 glucan endo-1,3-beta-glucosidase 1/2/3 [EC:3.2.1.39]	At3g55430/3.2e-146/[MVG] LSE0111 A beta-1, 3 glucanase	PF00332/3.4E-87/Glycosyl hydrolases family 17	biological_process:GO:0005975//carbohydrate metabolic process;molecular_function:GO:0004553//hydrolase activity, hydrolyzing O-glycosyl compounds;
CL2686.Contig4_All	1979	0.01	19.28	10.9129	5.46601e-104	Up	1.72099e-106	XP_016175468.1/6.4e-214/uncharacterized protein At1g04910 [Arachis ipaensis]	XM_016319982.2/0.0/PREDICTED: Arachis ipaensis uncharacterized protein At1g04910 (LOC107618056), mRNA	sp|Q8W486|Y1491_ARATH/2.4e-11/Uncharacterized protein At1g04910 OS=Arabidopsis thaliana GN=At1g04910 PE=2 SV=1	NA	At3g21190/5.3e-155/[S] LSE0400 A Predicted auxin-independent growth regulator	PTHR31288/4.1E-280/--	cellular_component:GO:0016021//integral component of membrane;molecular_function:GO:0016757//transferase activity, transferring glycosyl groups;
CL32177.Contig3_All	925	0.01	19.22	10.9084	5.32926e-44	Up	5.06656e-46	XP_020213265.1/1.5e-165/diaminopimelate decarboxylase 1, chloroplastic-like [Cajanus cajan] >KYP70879.1 hypothetical protein KK1_010118 [Cajanus cajan]	XM_016324832.2/0.0/PREDICTED: Arachis ipaensis diaminopimelate decarboxylase 1, chloroplastic (LOC107622796), mRNA	sp|Q949X7|DCDA1_ARATH/1.1e-157/Diaminopimelate decarboxylase 1, chloroplastic OS=Arabidopsis thaliana GN=LYSA1 PE=1 SV=1	ccaj:109797590/2.2e-166/diaminopimelate decarboxylase 1, chloroplastic-like; K01586 diaminopimelate decarboxylase [EC:4.1.1.20]	At3g14390/2.6e-157/[E] KOG0622 Ornithine decarboxylase	PR01179/1.2E-13/Ornithine/diaminopimelate/arginine (ODA) decarboxylase family signature	biological_process:GO:0009089//lysine biosynthetic process via diaminopimelate;molecular_function:GO:0008836//diaminopimelate decarboxylase activity;
Unigene125629_All	1999	0.01	19.22	10.9084	9.12208e-105	Up	2.83798e-107	XP_016187807.1/1.3e-238/heat stress transcription factor A-1b [Arachis ipaensis] >XP_016187808.1 heat stress transcription factor A-1b [Arachis ipaensis] >XP_020973815.1 heat stress transcription factor A-1b [Arachis ipaensis]	XM_016097359.2/0.0/PREDICTED: Arachis duranensis heat stress transcription factor A-1b (LOC107477363), transcript variant X1, mRNA	sp|Q84T61|HSFA1_ORYSJ/5.0e-126/Heat stress transcription factor A-1 OS=Oryza sativa subsp. japonica GN=HSFA1 PE=2 SV=1	aip:107629511/1.9e-239/heat stress transcription factor A-1b; K09419 heat shock transcription factor, other eukaryote	At3g02990/1.2e-119/[K] KOG0627 Heat shock transcription factor	PS00434/-/HSF-type DNA-binding domain signature.	cellular_component:GO:0005634//nucleus;molecular_function:GO:0043565//sequence-specific DNA binding;GO:0003700//DNA binding transcription factor activity;
Unigene160194_All	1879	0.01	19.21	10.9076	5.82588e-98	Up	2.00558e-100	ACI45450.1/6.3e-211/stearoyl-ACP desaturase [Arachis hypogaea]	XM_020350992.1/0.0/PREDICTED: Cajanus cajan stearoyl-[acyl-carrier-protein] 9-desaturase, chloroplastic (LOC109791669), transcript variant X1, mRNA	sp|Q42807|STAD_SOYBN/1.2e-209/Stearoyl-[acyl-carrier-protein] 9-desaturase, chloroplastic OS=Glycine max GN=ACPD PE=2 SV=1	lja:Lj0g3v0353059.1/7.2e-204/Lj0g3v0353059.1; -; K03921 acyl-[acyl-carrier-protein] desaturase [EC:1.14.19.2 1.14.19.11 1.14.19.26]	At2g43710/4.2e-194/[I] LSE0255 A Stearoyl-ACP desaturase	PTHR31155/0.0/--	biological_process:GO:0006633//fatty acid biosynthetic process;cellular_component:GO:0009507//chloroplast;molecular_function:GO:0046872//metal ion binding;GO:0045300//acyl-[acyl-carrier-protein] desaturase activity;
CL33075.Contig7_All	1835	0.01	19.18	10.9054	3.08436e-95	Up	1.10137e-97	XP_020203974.1/1.4e-252/aldehyde dehydrogenase family 3 member H1-like [Cajanus cajan] >KYP38403.1 hypothetical protein KK1_040355 [Cajanus cajan]	XM_020348385.1/0.0/PREDICTED: Cajanus cajan aldehyde dehydrogenase family 3 member H1-like (LOC109789430), mRNA	sp|Q8W033|AL3I1_ARATH/1.3e-200/Aldehyde dehydrogenase family 3 member I1, chloroplastic OS=Arabidopsis thaliana GN=ALDH3I1 PE=1 SV=2	ccaj:109789430/2.1e-253/aldehyde dehydrogenase family 3 member H1-like; K00128 aldehyde dehydrogenase (NAD+) [EC:1.2.1.3]	At1g44170/2.3e-184/[C] KOG2456 Aldehyde dehydrogenase	PTHR11699:SF171/0.0/--	biological_process:GO:0006081//cellular aldehyde metabolic process;molecular_function:GO:0016491//oxidoreductase activity;GO:0004030//aldehyde dehydrogenase [NAD(P)+] activity;
CL37879.Contig2_All	2013	0.01	19.12	10.9009	5.82803e-105	Up	1.80849e-107	KHN03774.1/1.8e-163/hypothetical protein glysoja_011003 [Glycine soja]	XM_019597126.1/0.0/PREDICTED: Lupinus angustifolius uncharacterized LOC109354535 (LOC109354535), mRNA	NA	egr:104456698/8.1e-12/uncharacterized LOC104456698; K06634 cyclin H	NA	PTHR35095/5.3E-167/--	NA
CL42332.Contig1_All	1752	0.01	18.86	10.8811	5.10207e-89	Up	2.01414e-91	XP_016173804.1/5.3e-204/fasciclin-like arabinogalactan protein 1 [Arachis ipaensis]	XM_016080197.2/0.0/PREDICTED: Arachis duranensis fasciclin-like arabinogalactan protein 1 (LOC107461626), mRNA	sp|Q9FM65|FLA1_ARATH/5.3e-140/Fasciclin-like arabinogalactan protein 1 OS=Arabidopsis thaliana GN=FLA1 PE=1 SV=1	dosa:Os04t0498700-01/4.0e-15/Os04g0498700; Haem peroxidase family protein.; K00430 peroxidase [EC:1.11.1.7]	At5g55730/1.2e-139/[RW] LSE0094 A Arabinogalactan proteins (AGPs)	PF02469/3.4E-16/Fasciclin domain	NA
CL16378.Contig5_All	1176	0.01	18.84	10.8796	5.7498e-57	Up	3.92036e-59	XP_003524827.1/7.8e-42/PREDICTED: uncharacterized protein LOC100807379 [Glycine max] >XP_006580068.1 PREDICTED: uncharacterized protein LOC100807379 [Glycine max] >XP_006580069.1 PREDICTED: uncharacterized protein LOC100807379 [Glycine max] >KRH58538.1 hypothetical protein GLYMA_05G134500 [Glycine max] >KRH58539.1 hypothetical protein GLYMA_05G134500 [Glycine max] >KRH58540.1 hypothetical protein…	XM_006580006.2/0.0/PREDICTED: Glycine max uncharacterized LOC100807379 (LOC100807379), transcript variant X3, mRNA	NA	NA	NA	PTHR36320/3.6E-49/--	NA
CL39444.Contig5_All	1488	0.01	18.81	10.8773	3.06607e-74	Up	1.50213e-76	XP_003536682.1/4.8e-145/PREDICTED: IST1 homolog isoform X1 [Glycine max] >KHN05563.1 IST1 like [Glycine soja] >KRH35947.1 hypothetical protein GLYMA_10G273700 [Glycine max]	XM_003536634.3/0.0/PREDICTED: Glycine max IST1 homolog (LOC100814824), transcript variant X1, mRNA	NA	gmx:100814824/7.1e-146/IST1 homolog; K19476 vacuolar protein sorting-associated protein IST1	At1g25420/1.5e-101/[Z] KOG2027 Spindle pole body protein	PTHR12161/4.3E-130/--	biological_process:GO:0015031//protein transport;
CL36386.Contig4_All	2029	0.01	18.74	10.8719	8.53406e-104	Up	2.70066e-106	XP_015932809.1/4.8e-289/probable mitochondrial-processing peptidase subunit beta, mitochondrial [Arachis duranensis] >XP_016166371.1 probable mitochondrial-processing peptidase subunit beta, mitochondrial [Arachis ipaensis]	XM_016310885.2/0.0/PREDICTED: Arachis ipaensis probable mitochondrial-processing peptidase subunit beta, mitochondrial (LOC107609054), mRNA	sp|Q42290|MPPB_ARATH/7.3e-242/Probable mitochondrial-processing peptidase subunit beta, mitochondrial OS=Arabidopsis thaliana GN=At3g02090 PE=1 SV=2	aip:107609054/7.1e-290/probable mitochondrial-processing peptidase subunit beta, mitochondrial; K17732 mitochondrial-processing peptidase subunit beta [EC:3.4.24.64]	At3g02090/1.7e-241/[O] KOG0960 Mitochondrial processing peptidase, beta subunit, and related enzymes (insulinase superfamily)	PTHR11851:SF133/1.2E-229/--	molecular_function:GO:0046872//metal ion binding;GO:0004222//metalloendopeptidase activity;
CL12477.Contig3_All	1816	0.01	18.62	10.8626	2.37639e-91	Up	9.03192e-94	XP_015942541.1/1.7e-266/protein SENSITIVE TO PROTON RHIZOTOXICITY 1 [Arachis duranensis]	XM_016087055.2/0.0/PREDICTED: Arachis duranensis protein SENSITIVE TO PROTON RHIZOTOXICITY 1 (LOC107467843), mRNA	sp|Q9C8N5|STOP1_ARATH/1.1e-153/Protein SENSITIVE TO PROTON RHIZOTOXICITY 1 OS=Arabidopsis thaliana GN=STOP1 PE=2 SV=1	obr:102714333/2.2e-40/uncharacterized LOC102714333; K14412 alpha-1,4-fucosyltransferase [EC:2.4.1.65]	At1g34370/2.7e-153/[R] KOG1721 FOG: Zn-finger	PS00028/-/Zinc finger C2H2 type domain signature.	molecular_function:GO:0003676//nucleic acid binding;
CL1305.Contig6_All	1244	0.01	18.58	10.8595	7.13658e-60	Up	4.54926e-62	XP_020976354.1/9.6e-107/E3 ubiquitin-protein ligase BOI [Arachis ipaensis]	XM_003546189.3/0.0/PREDICTED: Glycine max BOI-related E3 ubiquitin-protein ligase 1 (LOC100797512), mRNA	sp|O81851|BOI_ARATH/2.8e-58/E3 ubiquitin-protein ligase BOI OS=Arabidopsis thaliana GN=BOI PE=1 SV=1	aip:107638791/1.4e-107/E3 ubiquitin-protein ligase BOI; K19042 E3 ubiquitin-protein ligase BOI and related proteins [EC:2.3.2.27]	At4g19700/6.5e-58/[O] KOG1100 Predicted E3 ubiquitin ligase	PTHR10044/1.1E-124/--	NA
Unigene160376_All	660	0.01	18.42	10.8471	5.46061e-28	Up	8.85478e-30	NA	NA	NA	NA	NA	NA	NA
CL25165.Contig2_All	1473	0.01	18.35	10.8416	1.61417e-71	Up	8.24898e-74	XP_016176821.1/2.8e-153/protein PEP-RELATED DEVELOPMENT ARRESTED 1, chloroplastic [Arachis ipaensis]	XM_016321335.1/0.0/PREDICTED: Arachis ipaensis protein PEP-RELATED DEVELOPMENT ARRESTED 1, chloroplastic (LOC107619112), mRNA	sp|Q1H5E9|PRDA1_ARATH/2.4e-141/Protein PEP-RELATED DEVELOPMENT ARRESTED 1, chloroplastic OS=Arabidopsis thaliana GN=PRDA1 PE=1 SV=1	NA	NA	PTHR37262/1.1E-206/--	NA
Unigene171066_All	255	0.01	18.27	10.8353	1.7801e-06	Up	1.14925e-07	XP_007146359.1/3.0e-15/hypothetical protein PHAVU_006G033900g [Phaseolus vulgaris] >ESW18353.1 hypothetical protein PHAVU_006G033900g [Phaseolus vulgaris]	NA	sp|Q9S728|PDF1_ARATH/3.3e-11/Protodermal factor 1 OS=Arabidopsis thaliana GN=PDF1 PE=2 SV=1	ccaj:109817458/3.1e-17/protodermal factor 1-like isoform X1; K03006 DNA-directed RNA polymerase II subunit RPB1 [EC:2.7.7.6]	NA	NA	NA
CL36013.Contig2_All	2091	0.01	18.22	10.8313	3.49506e-104	Up	1.09669e-106	XP_015959774.1/6.0e-263/6-phosphogluconate dehydrogenase, decarboxylating 2, chloroplastic [Arachis duranensis]	XM_016104288.2/0.0/PREDICTED: Arachis duranensis 6-phosphogluconate dehydrogenase, decarboxylating 2, chloroplastic (LOC107483686), mRNA	sp|Q9FFR3|6PGD2_ARATH/1.3e-246/6-phosphogluconate dehydrogenase, decarboxylating 2, chloroplastic OS=Arabidopsis thaliana GN=At5g41670 PE=1 SV=1	adu:107483686/9.0e-264/6-phosphogluconate dehydrogenase, decarboxylating 2, chloroplastic; K00033 6-phosphogluconate dehydrogenase [EC:1.1.1.44 1.1.1.343]	At5g41670/3.1e-246/[G] KOG2653 6-phosphogluconate dehydrogenase	PF03446/2.7E-46/NAD binding domain of 6-phosphogluconate dehydrogenase	biological_process:GO:0006098//pentose-phosphate shunt;GO:0019521//D-gluconate metabolic process;molecular_function:GO:0004616//phosphogluconate dehydrogenase (decarboxylating) activity;
CL6333.Contig3_All	1159	0.01	18.2	10.8297	4.61316e-54	Up	3.3784e-56	XP_015933602.1/2.9e-142/gamma-glutamyl hydrolase 2 [Arachis duranensis]	XM_003543150.3/0.0/PREDICTED: Glycine max gamma-glutamyl hydrolase 2-like (LOC100796947), mRNA	sp|O65355|GGH2_ARATH/2.4e-117/Gamma-glutamyl hydrolase 2 OS=Arabidopsis thaliana GN=GGH2 PE=1 SV=2	var:108333003/2.8e-134/gamma-glutamyl hydrolase 2-like; K01307 gamma-glutamyl hydrolase [EC:3.4.19.9]	At1g78680/5.7e-117/[H] KOG1559 Gamma-glutamyl hydrolase	PS51275/99.38/Gamma-glutamyl hydrolase domain profile.	molecular_function:GO:0008242//omega peptidase activity;
Unigene124031_All	516	0.01	18.09	10.821	9.69343e-20	Up	2.30118e-21	NA	KM061366.1/0.0/Phaseolus vulgaris cultivar Sprite Bng245 marker genomic sequence	NA	NA	NA	NA	NA
CL48184.Contig3_All	1691	0.01	18.01	10.8146	8.00136e-82	Up	3.50514e-84	XP_020988761.1/1.2e-163/CBS domain-containing protein CBSX5 [Arachis duranensis]	XM_021133102.1/0.0/PREDICTED: Arachis duranensis CBS domain-containing protein CBSX5 (LOC107468489), mRNA	sp|Q84WQ5|CBSX5_ARATH/9.5e-78/CBS domain-containing protein CBSX5 OS=Arabidopsis thaliana GN=CBSX5 PE=2 SV=2	NA	At4g27460/1.3e-72/[C] KOG1764 5'-AMP-activated protein kinase, gamma subunit	PS51371/7.919/CBS domain profile.	NA
Unigene128205_All	700	0.01	17.99	10.813	2.45526e-29	Up	3.7786e-31	XP_014510720.1/1.8e-86/PREDICTED: non-classical arabinogalactan protein 31 [Vigna radiata var. radiata]	XM_021139009.1/0.0/PREDICTED: Arachis duranensis non-classical arabinogalactan protein 31 (LOC107480791), mRNA	sp|Q9FZA2|AGP31_ARATH/4.4e-45/Non-classical arabinogalactan protein 31 OS=Arabidopsis thaliana GN=AGP31 PE=1 SV=1	bna:106453391/2.1e-07/cytochrome P450 86A8; K15398 fatty acid omega-hydroxylase [EC:1.14.-.-]	At3g19020/2.3e-20/[M] LSE0601 A Pollen extensin-like protein (Pex)	PF01190/9.5E-18/Pollen proteins Ole e I like	NA
CL59641.Contig5_All	3302	0.01	17.94	10.809	9.87362e-167	Up	1.67048e-169	XP_020973719.1/0.0e+00/alanine--tRNA ligase [Arachis ipaensis]	XM_021118060.1/0.0/PREDICTED: Arachis ipaensis alanine--tRNA ligase (LOC107628722), mRNA	sp|P36428|SYA_ARATH/0.0e+00/Alanine--tRNA ligase OS=Arabidopsis thaliana GN=ALATS PE=1 SV=3	aip:107628722/0.0e+00/alanine--tRNA ligase; K01872 alanyl-tRNA synthetase [EC:6.1.1.7]	At1g50200/0.0e+00/[J] KOG0188 Alanyl-tRNA synthetase	SM00863/1.0E-19/Threonyl and Alanyl tRNA synthetase second additional domain	biological_process:GO:0006400//tRNA modification;GO:0006419//alanyl-tRNA aminoacylation;GO:0070143//mitochondrial alanyl-tRNA aminoacylation;cellular_component:GO:0005829//cytosol;GO:0005739//mitochondrion;GO:0009507//chloroplast;molecular_function:GO:0016597//amino acid binding;GO:0005524//ATP binding;GO:0000049//tRNA binding;GO:0008270//zinc ion binding;GO:0004813//alanine-tRNA ligase activity;
CL5668.Contig3_All	874	0.01	17.91	10.8065	2.15074e-38	Up	2.39768e-40	XP_019446897.1/3.3e-29/PREDICTED: uncharacterized protein LOC109350184 [Lupinus angustifolius]	NA	NA	aly:ARALYDRAFT_656390/2.6e-23/hypothetical protein; K19366 spartin	NA	NA	NA
CL7764.Contig7_All	2019	0.01	17.9	10.8057	1.52536e-98	Up	5.18996e-101	XP_016197951.1/1.3e-302/acetate/butyrate--CoA ligase AAE7, peroxisomal [Arachis ipaensis]	XM_019564155.1/0.0/PREDICTED: Lupinus angustifolius acetate/butyrate--CoA ligase AAE7, peroxisomal-like (LOC109330118), transcript variant X2, mRNA	sp|Q8VZF1|AEE7_ARATH/2.6e-263/Acetate/butyrate--CoA ligase AAE7, peroxisomal OS=Arabidopsis thaliana GN=AAE7 PE=1 SV=1	sbi:8078245/1.2e-151/probable acyl-activating enzyme 1, peroxisomal; K00666 fatty-acyl-CoA synthase [EC:6.2.1.-]	At3g16910/6.0e-263/[I] KOG1176 Acyl-CoA synthetase	PTHR24095/0.0/--	biological_process:GO:0008152//metabolic process;molecular_function:GO:0003824//catalytic activity;GO:0016874//ligase activity;
CL27251.Contig7_All	2724	0.01	17.89	10.8049	9.73281e-136	Up	2.17734e-138	KHN34799.1/7.3e-293/Ankyrin repeat-containing protein [Glycine soja]	XM_003524834.3/0.0/PREDICTED: Glycine max uncharacterized LOC100791999 (LOC100791999), mRNA	sp|Q9C7A2|ITN1_ARATH/7.0e-14/Ankyrin repeat-containing protein ITN1 OS=Arabidopsis thaliana GN=ITN1 PE=1 SV=1	sind:105165041/1.8e-17/uncharacterized protein LOC105165041; K15503 serine/threonine-protein phosphatase 6 regulatory ankyrin repeat subunit B	At3g01750/2.3e-161/[R] KOG0504 FOG: Ankyrin repeat	PS50088/10.553/Ankyrin repeat profile.	NA
Unigene158118_All	505	0.01	17.86	10.8025	5.64679e-19	Up	1.39546e-20	GAU29889.1/3.3e-21/hypothetical protein TSUD_379790 [Trifolium subterraneum]	XM_019569248.1/0.0/PREDICTED: Lupinus angustifolius mitochondrial pyruvate carrier 4 (LOC109333697), mRNA	sp|O49636|MPC4_ARATH/3.3e-18/Mitochondrial pyruvate carrier 4 OS=Arabidopsis thaliana GN=MPC4 PE=3 SV=1	lja:Lj6g3v1786790.1/8.3e-22/Lj6g3v1786790.1; -; K22139 mitochondrial pyruvate carrier 2	At4g22310/7.7e-18/[S] KOG1589 Uncharacterized conserved protein	NA	NA
CL16336.Contig5_All	747	0.01	17.85	10.8017	1.88238e-31	Up	2.65898e-33	XP_021985386.1/4.4e-14/basic proline-rich protein-like [Helianthus annuus] >OTG10782.1 putative root cap [Helianthus annuus]	XM_016116770.2/0.0/PREDICTED: Arachis duranensis uncharacterized LOC107495602 (LOC107495602), mRNA	sp|Q9SN46|LRX5_ARATH/1.8e-12/Leucine-rich repeat extensin-like protein 5 OS=Arabidopsis thaliana GN=LRX5 PE=2 SV=2	sly:101257205/3.1e-09/transcription initiation factor TFIID subunit 12; K03126 transcription initiation factor TFIID subunit 12	Hs4505285/1.7e-13/[WV] KOG1216 von Willebrand factor and related coagulation proteins	PTHR35107:SF2/1.4E-50/--	NA
CL1301.Contig5_All	1525	0.01	17.84	10.8009	2.69852e-72	Up	1.36029e-74	XP_015941199.1/3.8e-182/phosphoglucan phosphatase DSP4, amyloplastic [Arachis duranensis]	XM_016319900.2/0.0/PREDICTED: Arachis ipaensis phosphoglucan phosphatase DSP4, amyloplastic (LOC107617995), transcript variant X2, mRNA	sp|G4LTX4|DSP4_CASSA/3.2e-157/Phosphoglucan phosphatase DSP4, amyloplastic OS=Castanea sativa GN=DSP4 PE=1 SV=1	csl:COCSUDRAFT_8006/1.5e-26/dual-specificity protein phosphatase 6; K14165 atypical dual specificity phosphatase [EC:3.1.3.16 3.1.3.48]	At3g52180_1/4.3e-88/[V] KOG1716 Dual specificity phosphatase	PS50056/10.341/Tyrosine specific protein phosphatases family profile.	biological_process:GO:0007623//circadian rhythm;GO:0005982//starch metabolic process;molecular_function:GO:0019203//carbohydrate phosphatase activity;GO:0008138//protein tyrosine/serine/threonine phosphatase activity;
CL8854.Contig4_All	1115	0.01	17.83	10.8001	9.00727e-51	Up	7.16936e-53	XP_015973342.1/2.0e-108/ubiquitin thioesterase OTU1 [Arachis duranensis] >XP_015973343.1 ubiquitin thioesterase OTU1 [Arachis duranensis] >XP_015973345.1 ubiquitin thioesterase OTU1 [Arachis duranensis] >XP_016166360.1 ubiquitin thioesterase OTU1 [Arachis ipaensis] >XP_016166361.1 ubiquitin thioesterase OTU1 [Arachis ipaensis] >XP_016166362.1 ubiquitin thioesterase OTU1 [Arachis ipaensis] >XP_020…	XM_016310874.2/0.0/PREDICTED: Arachis ipaensis ubiquitin thioesterase OTU1 (LOC107609051), transcript variant X3, mRNA	NA	adu:107496562/3.0e-109/ubiquitin thioesterase OTU1; K13719 ubiquitin thioesterase OTU1 [EC:3.1.2.-]	At1g50670/1.8e-99/[TO] KOG3288 OTU-like cysteine protease	PS50802/10.806/OTU domain profile.	NA
CL8289.Contig6_All	1746	0.01	17.73	10.792	2.23306e-83	Up	9.53162e-86	XP_014505076.1/1.4e-183/PREDICTED: isocitrate dehydrogenase [NADP] [Vigna radiata var. radiata]	XM_016076166.2/0.0/PREDICTED: Arachis duranensis isocitrate dehydrogenase [NADP] (LOC107457966), transcript variant X2, mRNA	sp|Q06197|IDHC_SOYBN/1.2e-184/Isocitrate dehydrogenase [NADP] OS=Glycine max GN=IDH1 PE=2 SV=2	vra:106765092/2.0e-184/isocitrate dehydrogenase [NADP]; K00031 isocitrate dehydrogenase [EC:1.1.1.42]	At1g65930/3.1e-175/[C] KOG1526 NADP-dependent isocitrate dehydrogenase	PTHR11822/1.2E-297/--	biological_process:GO:0006099//tricarboxylic acid cycle;GO:0006097//glyoxylate cycle;GO:0006102//isocitrate metabolic process;cellular_component:GO:0005737//cytoplasm;molecular_function:GO:0000287//magnesium ion binding;GO:0004450//isocitrate dehydrogenase (NADP+) activity;GO:0051287//NAD binding;
CL24583.Contig6_All	2392	0.01	17.73	10.792	4.97234e-117	Up	1.33165e-119	XP_020960233.1/1.7e-253/signal recognition particle 54 kDa protein, chloroplastic isoform X1 [Arachis ipaensis]	XM_021124757.1/0.0/PREDICTED: Arachis duranensis signal recognition particle 54 kDa protein, chloroplastic (LOC107493973), transcript variant X2, mRNA	sp|P37107|SR54C_ARATH/1.2e-219/Signal recognition particle 54 kDa protein, chloroplastic OS=Arabidopsis thaliana GN=FFC PE=1 SV=1	aip:107648849/2.5e-254/signal recognition particle 54 kDa protein, chloroplastic isoform X2; K03106 signal recognition particle subunit SRP54 [EC:3.6.5.4]	At5g03940/2.8e-219/[U] KOG0780 Signal recognition particle, subunit Srp54	SM00382/6.5E-12/ATPases associated with a variety of cellular activities	NA
CL62766.Contig3_All	588	0.01	17.59	10.7805	5.42177e-23	Up	1.08437e-24	XP_015955605.1/3.4e-30/uncharacterized protein LOC107479995 [Arachis duranensis] >XP_016189562.1 uncharacterized protein LOC107630825 [Arachis ipaensis]	XM_016100119.2/0.0/PREDICTED: Arachis duranensis uncharacterized LOC107479995 (LOC107479995), mRNA	NA	NA	At3g48660/1.3e-27/[S] LSE0401 A Uncharacterized protein	NA	cellular_component:GO:0016021//integral component of membrane;
CL60832.Contig3_All	830	0.01	17.56	10.7781	2.62412e-35	Up	3.24242e-37	XP_016194781.1/2.6e-68/30S ribosomal protein 3, chloroplastic [Arachis ipaensis]	BT147140.1/0.0/Lotus japonicus clone JCVI-FLLj-1G17 unknown mRNA	sp|P82412|RRP3_SPIOL/5.4e-50/30S ribosomal protein 3, chloroplastic OS=Spinacia oleracea GN=PSRP3 PE=1 SV=1	aip:107635739/3.9e-69/30S ribosomal protein 3, chloroplastic; K19032 30S ribosomal protein 3	NA	PTHR35108/5.2E-65/--	NA
Unigene123137_All	2227	0.01	17.52	10.7748	2.69229e-107	Up	8.10976e-110	XP_020228286.1/3.9e-191/uncharacterized protein LOC109809398 [Cajanus cajan] >KYP55533.1 hypothetical protein KK1_001745 [Cajanus cajan]	XM_016336856.1/0.0/PREDICTED: Arachis ipaensis uncharacterized LOC107633213 (LOC107633213), mRNA	NA	NA	NA	PTHR26374:SF200/1.2E-253/--	NA
CL32219.Contig1_All	1235	0.01	17.51	10.774	5.35613e-56	Up	3.73068e-58	XP_007160504.1/8.9e-121/hypothetical protein PHAVU_002G327300g [Phaseolus vulgaris] >ESW32498.1 hypothetical protein PHAVU_002G327300g [Phaseolus vulgaris]	XM_007160442.1/0.0/Phaseolus vulgaris hypothetical protein (PHAVU_002G327300g) mRNA, complete cds	sp|Q949S9|SPF27_ARATH/8.4e-92/Pre-mRNA-splicing factor SPF27 homolog OS=Arabidopsis thaliana GN=MOS4 PE=1 SV=1	cam:101508673/3.0e-118/pre-mRNA-splicing factor SPF27 homolog; K12861 pre-mRNA-splicing factor SPF27	At3g18160_2/2.3e-84/[S] KOG3096 Spliceosome-associated coiled-coil protein	PF05700/4.6E-70/Breast carcinoma amplified sequence 2 (BCAS2)	biological_process:GO:0006397//mRNA processing;
CL43272.Contig5_All	1762	0.01	17.45	10.769	8.54903e-83	Up	3.68336e-85	XP_003552583.1/9.6e-137/PREDICTED: transcription factor TCP13-like [Glycine max] >KHN13541.1 Transcription factor TCP13 [Glycine soja] >KRH01308.1 hypothetical protein GLYMA_18G268700 [Glycine max]	XM_003530398.3/0.0/PREDICTED: Glycine max transcription factor TCP13-like (LOC100807091), transcript variant X1, mRNA	sp|Q9FME3|TCP5_ARATH/1.3e-40/Transcription factor TCP5 OS=Arabidopsis thaliana GN=TCP5 PE=1 SV=1	NA	At5g60970/3.0e-40/[K] LSE0380 A Predicted bHLH transcription factor	PS51369/31.469/TCP domain profile.	biological_process:GO:0006355//regulation of transcription, DNA-templated;GO:0006351//transcription, DNA-templated;cellular_component:GO:0005634//nucleus;molecular_function:GO:0003677//DNA binding;
CL13839.Contig3_All	1503	0.01	17.44	10.7682	2.20727e-69	Up	1.17224e-71	XP_019445945.1/2.2e-150/PREDICTED: uncharacterized protein LOC109349559 [Lupinus angustifolius] >OIW10293.1 hypothetical protein TanjilG_28044 [Lupinus angustifolius]	XM_019590400.1/0.0/PREDICTED: Lupinus angustifolius uncharacterized LOC109349559 (LOC109349559), mRNA	NA	lang:109349559/3.3e-151/uncharacterized LOC109349559; K07052 uncharacterized protein	NA	PF02517/1.4E-17/CAAX protease self-immunity	cellular_component:GO:0016021//integral component of membrane;
CL53787.Contig3_All	889	0.01	17.43	10.7674	5.21627e-38	Up	5.9044e-40	XP_015938406.1/4.7e-55/uncharacterized protein LOC107464022 [Arachis duranensis]	XM_016082920.1/0.0/PREDICTED: Arachis duranensis protein TonB (LOC107464022), mRNA	sp|Q9LJ64|PLRX1_ARATH/5.1e-06/Pollen-specific leucine-rich repeat extensin-like protein 1 OS=Arabidopsis thaliana GN=PEX1 PE=2 SV=1	NA	NA	PTHR35713/2.2E-47/--	molecular_function:GO:0016301//kinase activity;
CL25070.Contig8_All	1662	0.01	17.42	10.7665	1.50989e-77	Up	7.07844e-80	XP_016186948.1/1.2e-149/uncharacterized protein LOC107628850 isoform X1 [Arachis ipaensis]	XM_016331462.2/0.0/PREDICTED: Arachis ipaensis uncharacterized LOC107628850 (LOC107628850), transcript variant X1, mRNA	NA	csat:104715885/1.8e-20/kinesin-like protein KIN-7M, chloroplastic; K11498 centromeric protein E	NA	PTHR36348/5.8E-172/--	NA
CL5866.Contig9_All	1217	0.01	17.41	10.7657	1.2119e-54	Up	8.74246e-57	XP_019426233.1/1.2e-88/PREDICTED: mitochondrial import inner membrane translocase subunit TIM22-2-like [Lupinus angustifolius] >XP_019426234.1 PREDICTED: mitochondrial import inner membrane translocase subunit TIM22-2-like [Lupinus angustifolius] >XP_019426235.1 PREDICTED: mitochondrial import inner membrane translocase subunit TIM22-2-like [Lupinus angustifolius]	XM_019587335.1/0.0/PREDICTED: Lupinus angustifolius mitochondrial import inner membrane translocase subunit TIM22-2-like (LOC109347464), mRNA	sp|Q94EH2|TI222_ARATH/4.2e-67/Mitochondrial import inner membrane translocase subunit TIM22-2 OS=Arabidopsis thaliana GN=TIM22-2 PE=1 SV=1	lang:109334760/1.7e-89/mitochondrial import inner membrane translocase subunit TIM22-2-like; K17790 mitochondrial import inner membrane translocase subunit TIM22	At5g55510/2.8e-66/[U] KOG1652 Mitochondrial import inner membrane translocase, subunit TIM17	PF02466/8.4E-16/Tim17/Tim22/Tim23/Pmp24 family	cellular_component:GO:0016021//integral component of membrane;
CL1063.Contig1_All	2460	0.01	17.38	10.7632	3.36667e-118	Up	8.91736e-121	NP_001241391.1/2.0e-257/uncharacterized protein LOC100810451 [Glycine max] >ACU20108.1 unknown [Glycine max] >KHN03063.1 Glucose-1-phosphate adenylyltransferase large subunit 1, chloroplastic [Glycine soja] >KRH51050.1 hypothetical protein GLYMA_07G258500 [Glycine max]	XM_019574839.1/0.0/PREDICTED: Lupinus angustifolius glucose-1-phosphate adenylyltransferase large subunit 3, chloroplastic/amyloplastic (LOC109337789), transcript variant X1, mRNA	sp|P55229|GLGL1_ARATH/6.8e-234/Glucose-1-phosphate adenylyltransferase large subunit 1, chloroplastic OS=Arabidopsis thaliana GN=ADG2 PE=1 SV=3	gmx:100810451/3.0e-258/glucose-1-phosphate adenylyltransferase large subunit 1, chloroplastic-like; K00975 glucose-1-phosphate adenylyltransferase [EC:2.7.7.27]	At5g19220/1.6e-233/[M] KOG1322 GDP-mannose pyrophosphorylase/mannose-1-phosphate guanylyltransferase	PS00808/-/ADP-glucose pyrophosphorylase signature 1.	biological_process:GO:0019252//starch biosynthetic process;GO:0005978//glycogen biosynthetic process;cellular_component:GO:0009507//chloroplast;molecular_function:GO:0008878//glucose-1-phosphate adenylyltransferase activity;GO:0005524//ATP binding;
CL1759.Contig2_All	729	0.01	17.37	10.7624	1.01574e-29	Up	1.53443e-31	XP_016190547.1/4.6e-101/alpha N-terminal protein methyltransferase 1 [Arachis ipaensis]	XM_016335061.2/0.0/PREDICTED: Arachis ipaensis alpha N-terminal protein methyltransferase 1 (LOC107631571), mRNA	sp|Q5PP70|NTM1_ARATH/6.1e-82/Alpha N-terminal protein methyltransferase 1 OS=Arabidopsis thaliana GN=At5g44450 PE=2 SV=1	aip:107631571/6.8e-102/alpha N-terminal protein methyltransferase 1; K16219 protein N-terminal methyltransferase [EC:2.1.1.244]	At5g44450/5.5e-57/[R] KOG3178 Hydroxyindole-O-methyltransferase and related SAM-dependent methyltransferases	PTHR12753:SF4/4.8E-152/--	biological_process:GO:0006480//N-terminal protein amino acid methylation;molecular_function:GO:0008168//methyltransferase activity;
CL17822.Contig1_All	2091	0.01	17.34	10.7599	3.97222e-99	Up	1.34303e-101	XP_015940680.1/3.9e-278/NADH dehydrogenase [ubiquinone] flavoprotein 1, mitochondrial [Arachis duranensis]	XM_016085194.2/0.0/PREDICTED: Arachis duranensis NADH dehydrogenase [ubiquinone] flavoprotein 1, mitochondrial (LOC107466206), mRNA	sp|Q9FNN5|NDUV1_ARATH/5.9e-271/NADH dehydrogenase [ubiquinone] flavoprotein 1, mitochondrial OS=Arabidopsis thaliana GN=At5g08530 PE=1 SV=1	adu:107466206/5.8e-279/NADH dehydrogenase [ubiquinone] flavoprotein 1, mitochondrial; K03942 NADH dehydrogenase (ubiquinone) flavoprotein 1 [EC:1.6.5.3 1.6.99.3]	At5g08530/1.4e-270/[C] KOG2658 NADH:ubiquinone oxidoreductase, NDUFV1/51kDa subunit	PTHR11780/0.0/--	cellular_component:GO:0005743//mitochondrial inner membrane;GO:0070469//respiratory chain;molecular_function:GO:0046872//metal ion binding;GO:0010181//FMN binding;GO:0051539//4 iron, 4 sulfur cluster binding;GO:0051287//NAD binding;GO:0008137//NADH dehydrogenase (ubiquinone) activity;
CL20012.Contig2_All	425	0.01	17.33	10.7591	2.13995e-14	Up	6.9396e-16	XP_020223188.1/1.3e-34/uncharacterized protein LOC109805511 [Cajanus cajan] >KYP60145.1 hypothetical protein KK1_015593 [Cajanus cajan]	XM_020367599.1/0.0/PREDICTED: Cajanus cajan uncharacterized LOC109805511 (LOC109805511), mRNA	NA	NA	NA	NA	NA
CL3956.Contig2_All	2789	0.01	17.29	10.7557	2.26724e-134	Up	5.10236e-137	XP_007152285.1/5.9e-80/hypothetical protein PHAVU_004G116700g [Phaseolus vulgaris] >ESW24279.1 hypothetical protein PHAVU_004G116700g [Phaseolus vulgaris]	XM_021143507.1/0.0/PREDICTED: Arachis duranensis myb-related protein 306-like (LOC107490870), mRNA	sp|P93788|REMO_SOLTU/4.4e-64/Remorin OS=Solanum tuberosum PE=1 SV=1	lang:109353445/1.4e-78/transcription repressor MYB6-like; K09422 transcription factor MYB, plant	At3g61250/3.5e-27/[K] KOG0048 Transcription factor, Myb superfamily	PTHR10641:SF622/5.6E-34/--	NA
Unigene121981_All	1205	0.01	17.28	10.7549	1.1233e-53	Up	8.31948e-56	XP_015944501.1/1.7e-113/serine-threonine kinase receptor-associated protein [Arachis duranensis] >XP_016179643.1 serine-threonine kinase receptor-associated protein [Arachis ipaensis]	XM_016089015.2/0.0/PREDICTED: Arachis duranensis serine-threonine kinase receptor-associated protein (LOC107469639), mRNA	sp|Q38884|EIF3I_ARATH/1.1e-16/Eukaryotic translation initiation factor 3 subunit I OS=Arabidopsis thaliana GN=TIF3I1 PE=2 SV=2	aip:107622292/2.6e-114/serine-threonine kinase receptor-associated protein; K13137 serine-threonine kinase receptor-associated protein	At3g15610/4.1e-102/[I] KOG0278 Serine/threonine kinase receptor-associated protein	PS00678/-/Trp-Asp (WD) repeats signature.	molecular_function:GO:0016301//kinase activity;
CL1501.Contig5_All	1657	0.01	17.11	10.7406	5.42866e-76	Up	2.60302e-78	XP_016184589.1/3.6e-250/LL-diaminopimelate aminotransferase, chloroplastic isoform X4 [Arachis ipaensis]	XM_016329103.2/0.0/PREDICTED: Arachis ipaensis LL-diaminopimelate aminotransferase, chloroplastic (LOC107626263), transcript variant X4, mRNA	sp|Q93ZN9|DAPAT_ARATH/2.6e-221/LL-diaminopimelate aminotransferase, chloroplastic OS=Arabidopsis thaliana GN=DAP PE=1 SV=1	mtr:MTR_4g092620/4.6e-247/LL-diaminopimelate aminotransferase; K10206 LL-diaminopimelate aminotransferase [EC:2.6.1.83]	At4g33680/4.2e-214/[E] KOG0257 Kynurenine aminotransferase, glutamine transaminase K	PF00155/8.4E-35/Aminotransferase class I and II	NA
CL3551.Contig4_All	1243	0.01	17.1	10.7398	4.96366e-55	Up	3.55018e-57	XP_003549666.1/7.3e-107/PREDICTED: 40S ribosomal protein S9-2 [Glycine max] >XP_020227021.1 40S ribosomal protein S9-2 [Cajanus cajan] >KHN18541.1 40S ribosomal protein S9-2 [Glycine soja] >KHN48678.1 40S ribosomal protein S9-2 [Glycine soja] >KRH03454.1 hypothetical protein GLYMA_17G098600 [Glycine max] >KRH56926.1 hypothetical protein GLYMA_05G028000 [Glycine max] >KYP47894.1 40S ribosomal prot…	AK243780.1/0.0/Glycine max cDNA, clone: GMFL01-01-D21	sp|Q9FLF0|RS92_ARATH/7.6e-101/40S ribosomal protein S9-2 OS=Arabidopsis thaliana GN=RPS9C PE=1 SV=1	ccaj:109808429/1.1e-107/40S ribosomal protein S9-2; K02997 small subunit ribosomal protein S9e	At5g39850/1.8e-100/[J] KOG3301 Ribosomal protein S4	PTHR11831:SF13/3.8E-155/--	biological_process:GO:0006412//translation;GO:0045903//positive regulation of translational fidelity;cellular_component:GO:0022627//cytosolic small ribosomal subunit;GO:0015935//small ribosomal subunit;molecular_function:GO:0003735//structural constituent of ribosome;GO:0019843//rRNA binding;
CL11825.Contig2_All	4521	0.01	17.04	10.7347	8.24676e-220	Up	9.8747e-223	XP_015941122.1/0.0e+00/coatomer subunit alpha-1 [Arachis duranensis]	XM_016085636.2/0.0/PREDICTED: Arachis duranensis coatomer subunit alpha-1 (LOC107466641), mRNA	sp|Q94A40|COPA1_ARATH/0.0e+00/Coatomer subunit alpha-1 OS=Arabidopsis thaliana GN=At1g62020 PE=2 SV=2	adu:107466641/0.0e+00/coatomer subunit alpha-1; K05236 coatomer subunit alpha	At1g62020/0.0e+00/[U] KOG0292 Vesicle coat complex COPI, alpha subunit	SM00320/150.0/WD40 repeats	biological_process:GO:0006890//retrograde vesicle-mediated transport, Golgi to ER;GO:0006891//intra-Golgi vesicle-mediated transport;GO:0016192//vesicle-mediated transport;GO:0006886//intracellular protein transport;GO:0006888//ER to Golgi vesicle-mediated transport;cellular_component:GO:0030126//COPI vesicle coat;GO:0000139//Golgi membrane;molecular_function:GO:0005198//structural molecule activ…
Unigene184650_All	3286	0.01	16.99	10.7305	5.59742e-157	Up	1.01732e-159	XP_019436299.1/0.0e+00/PREDICTED: vacuolar protein sorting-associated protein 41 homolog [Lupinus angustifolius] >OIW15790.1 hypothetical protein TanjilG_04325 [Lupinus angustifolius]	XM_016307722.2/0.0/PREDICTED: Arachis ipaensis vacuolar protein sorting-associated protein 41 homolog (LOC107605751), transcript variant X1, mRNA	sp|P93231|VPS41_SOLLC/0.0e+00/Vacuolar protein sorting-associated protein 41 homolog OS=Solanum lycopersicum GN=VPS41 PE=2 SV=1	lang:109342768/0.0e+00/vacuolar protein sorting-associated protein 41 homolog; K20184 vacuolar protein sorting-associated protein 41	At1g08190/0.0e+00/[U] KOG2066 Vacuolar assembly/sorting protein VPS41	SM00299/1.6E-35/Clathrin heavy chain repeat homology	biological_process:GO:0042144//vacuole fusion, non-autophagic;GO:0016192//vesicle-mediated transport;GO:0006886//intracellular protein transport;GO:0006623//protein targeting to vacuole;GO:0035542//regulation of SNARE complex assembly;cellular_component:GO:0005770//late endosome;GO:0005622//intracellular;GO:0030897//HOPS complex;GO:0033263//CORVET complex;molecular_function:GO:0051020//GTPase bin…
CL39455.Contig3_All	779	0.01	16.91	10.7237	1.88025e-31	Up	2.65898e-33	XP_018821061.1/1.7e-32/PREDICTED: subtilisin-like protease SBT3.17 [Juglans regia]	XM_016321806.2/0.0/PREDICTED: Arachis ipaensis subtilisin-like protease SBT3.17 (LOC107619512), mRNA	sp|Q9SVT4|SBT3E_ARATH/5.1e-10/Subtilisin-like protease SBT3.14 OS=Arabidopsis thaliana GN=SBT3.14 PE=3 SV=2	dct:110101229/6.8e-07/uncharacterized protein LOC110101229; K14568 rRNA small subunit pseudouridine methyltransferase Nep1 [EC:2.1.1.260]	At1g71950/9.1e-26/[OR] LSE0115 A Subtilisin-like proteinase	PF05922/6.9E-12/Peptidase inhibitor I9	NA
CL12822.Contig2_All	2739	0.01	16.88	10.7211	1.01507e-128	Up	2.41462e-131	XP_019449930.1/2.0e-290/PREDICTED: serine/threonine receptor-like kinase NFP [Lupinus angustifolius] >OIW07712.1 hypothetical protein TanjilG_19655 [Lupinus angustifolius]	XM_016093214.2/0.0/PREDICTED: Arachis duranensis serine/threonine receptor-like kinase NFP (LOC107473637), mRNA	sp|Q0GXS4|NFP_MEDTR/9.9e-101/Serine/threonine receptor-like kinase NFP OS=Medicago truncatula GN=NFP PE=1 SV=1	pavi:110763550/7.7e-239/serine/threonine receptor-like kinase NFP; K04733 interleukin-1 receptor-associated kinase 4 [EC:2.7.11.1]	At2g33580/2.1e-77/[T] LSE0057 A Protein kinase, contains LysM domains	PTHR27001/4.3E-231/--	cellular_component:GO:0016021//integral component of membrane;molecular_function:GO:0005524//ATP binding;GO:0004672//protein kinase activity;
Unigene2164_All	3258	0.01	16.84	10.7177	2.99029e-154	Up	5.58666e-157	XP_006577175.1/1.6e-257/PREDICTED: long chain acyl-CoA synthetase 1-like [Glycine max] >XP_014629450.1 PREDICTED: long chain acyl-CoA synthetase 1-like [Glycine max] >XP_014629451.1 PREDICTED: long chain acyl-CoA synthetase 1-like [Glycine max] >KRH68292.1 hypothetical protein GLYMA_03G221400 [Glycine max] >KRH68293.1 hypothetical protein GLYMA_03G221400 [Glycine max]	XM_006604688.2/0.0/PREDICTED: Glycine max long chain acyl-CoA synthetase 1-like (LOC100818394), transcript variant X2, mRNA	sp|O22898|LACS1_ARATH/2.7e-206/Long chain acyl-CoA synthetase 1 OS=Arabidopsis thaliana GN=LACS1 PE=2 SV=1	gmx:100807687/2.3e-258/long chain acyl-CoA synthetase 1-like; K01897 long-chain acyl-CoA synthetase [EC:6.2.1.3]	At2g47240/6.4e-206/[I] KOG1256 Long-chain acyl-CoA synthetases (AMP-forming)	PTHR24096/0.0/--	biological_process:GO:0008152//metabolic process;molecular_function:GO:0003824//catalytic activity;
CL44851.Contig2_All	3336	0.01	16.83	10.7168	5.91683e-158	Up	1.06905e-160	XP_019413101.1/0.0e+00/PREDICTED: DNA topoisomerase 1 alpha-like isoform X1 [Lupinus angustifolius] >XP_019413102.1 PREDICTED: DNA topoisomerase 1 alpha-like isoform X2 [Lupinus angustifolius]	XM_019557557.1/0.0/PREDICTED: Lupinus angustifolius DNA topoisomerase 1 alpha-like (LOC109325280), transcript variant X2, mRNA	sp|P30181|TOP1A_ARATH/2.1e-302/DNA topoisomerase 1 alpha OS=Arabidopsis thaliana GN=TOP1A PE=1 SV=1	lang:109325280/0.0e+00/DNA topoisomerase 1 alpha-like; K03163 DNA topoisomerase I [EC:5.99.1.2]	At5g55300/4.9e-302/[L] KOG0981 DNA topoisomerase I	PS00176/-/Eukaryotic DNA topoisomerase I active site.	biological_process:GO:0007059//chromosome segregation;GO:0006338//chromatin remodeling;GO:0006260//DNA replication;GO:0006265//DNA topological change;cellular_component:GO:0031298//replication fork protection complex;GO:0005730//nucleolus;molecular_function:GO:0003677//DNA binding;GO:0003917//DNA topoisomerase type I activity;
CL11502.Contig4_All	2681	0.01	16.8	10.7142	3.27011e-125	Up	8.04104e-128	AEE60913.1/0.0e+00/nodule-enhanced sucrose synthase [Cicer arietinum]	XM_020373246.1/0.0/PREDICTED: Cajanus cajan sucrose synthase (LOC109809843), mRNA	sp|Q9LXL5|SUS4_ARATH/0.0e+00/Sucrose synthase 4 OS=Arabidopsis thaliana GN=SUS4 PE=1 SV=1	cam:101494314/0.0e+00/sucrose synthase; K00695 sucrose synthase [EC:2.4.1.13]	At3g43190/0.0e+00/[M] KOG0853 Glycosyltransferase	PF00862/3.3E-284/Sucrose synthase	biological_process:GO:0005985//sucrose metabolic process;molecular_function:GO:0016157//sucrose synthase activity;
CL7079.Contig8_All	2413	0.01	16.76	10.7108	8.95661e-112	Up	2.55908e-114	XP_004497325.1/0.0e+00/PREDICTED: GRIP and coiled-coil domain-containing protein 2 isoform X2 [Cicer arietinum]	XM_016086844.2/0.0/PREDICTED: Arachis duranensis centrosome-associated protein CEP250 (LOC107467686), mRNA	NA	sind:105178583/4.1e-10/myosin-9; K20283 golgin subfamily A member 4	Hs4758200/2.2e-09/[Z] KOG0516 Dystonin, GAS (Growth-arrest-specific protein), and related proteins	PTHR34121/0.0/--	NA
Unigene164369_All	2488	0.01	16.76	10.7108	1.80155e-115	Up	4.897e-118	XP_017414470.1/0.0e+00/PREDICTED: eukaryotic translation initiation factor 5B [Vigna angularis] >KOM35890.1 hypothetical protein LR48_Vigan02g204000 [Vigna angularis] >BAT94301.1 hypothetical protein VIGAN_08089000 [Vigna angularis var. angularis]	XM_021131518.1/0.0/PREDICTED: Arachis duranensis eukaryotic translation initiation factor 5B (LOC107467802), transcript variant X3, mRNA	sp|A6MVX8|IF2C_RHDSA/2.3e-32/Translation initiation factor IF-2, chloroplastic OS=Rhodomonas salina GN=infB PE=3 SV=1	aip:107617454/0.0e+00/eukaryotic translation initiation factor 5B; K03243 translation initiation factor 5B	At1g76810/4.9e-307/[J] KOG1144 Translation initiation factor 5B (eIF-5B)	PTHR23115/0.0/--	molecular_function:GO:0003743//translation initiation factor activity;GO:0005525//GTP binding;GO:0003924//GTPase activity;
CL23276.Contig4_All	901	0.01	16.74	10.7091	4.826e-37	Up	5.61872e-39	XP_003546517.1/5.5e-88/PREDICTED: 20 kDa chaperonin, chloroplastic [Glycine max] >ACU24395.1 unknown [Glycine max] >KHN42789.1 20 kDa chaperonin, chloroplastic [Glycine soja] >KRH12586.1 hypothetical protein GLYMA_15G180900 [Glycine max]	XR_001385769.1/0.0/PREDICTED: Glycine max 20 kDa chaperonin, chloroplastic-like (LOC100817115), misc_RNA	sp|O65282|CH20_ARATH/5.4e-80/20 kDa chaperonin, chloroplastic OS=Arabidopsis thaliana GN=CPN20 PE=1 SV=2	gmx:100814751/8.2e-89/20 kDa chaperonin, chloroplastic; K04078 chaperonin GroES	At5g20720/1.3e-79/[O] KOG1641 Mitochondrial chaperonin	PTHR10772:SF0/8.5E-63/--	biological_process:GO:0006457//protein folding;GO:0006986//response to unfolded protein;GO:0051085//chaperone cofactor-dependent protein refolding;GO:1901671//positive regulation of superoxide dismutase activity;cellular_component:GO:0005759//mitochondrial matrix;GO:0005737//cytoplasm;GO:0009507//chloroplast;molecular_function:GO:0005524//ATP binding;GO:0046914//transition metal ion binding;GO:00…
CL1799.Contig2_All	2090	0.01	16.71	10.7065	1.97288e-95	Up	7.01844e-98	ABW23506.1/2.3e-230/prepropulchellin IV [Abrus pulchellus subsp. tenuiflorus]	NA	sp|P11140|ABRA_ABRPR/1.5e-218/Abrin-a OS=Abrus precatorius PE=1 SV=2	NA	NA	PS50231/36.886/Lectin domain of ricin B chain profile.	NA
CL3490.Contig10_All	2295	0.01	16.67	10.703	2.37485e-105	Up	7.34398e-108	XP_015966639.1/2.6e-275/LEAF RUST 10 DISEASE-RESISTANCE LOCUS RECEPTOR-LIKE PROTEIN KINASE-like 2.1 isoform X3 [Arachis duranensis]	XM_016111153.2/0.0/PREDICTED: Arachis duranensis LEAF RUST 10 DISEASE-RESISTANCE LOCUS RECEPTOR-LIKE PROTEIN KINASE-like 2.1 (LOC107490379), transcript variant X3, mRNA	sp|Q9FF31|LRL21_ARATH/4.0e-119/LEAF RUST 10 DISEASE-RESISTANCE LOCUS RECEPTOR-LIKE PROTEIN KINASE-like 2.1 OS=Arabidopsis thaliana GN=LRK10L-2.1 PE=3 SV=1	hbr:110668118/1.9e-142/LEAF RUST 10 DISEASE-RESISTANCE LOCUS RECEPTOR-LIKE PROTEIN KINASE-like 2.1; K04733 interleukin-1 receptor-associated kinase 4 [EC:2.7.11.1]	At5g38260/9.3e-119/[T] KOG1187 Serine/threonine protein kinase	PS00107/-/Protein kinases ATP-binding region signature.	NA
CL15190.Contig7_All	1562	0.01	16.65	10.7013	3.44814e-69	Up	1.83953e-71	XP_016190316.1/1.4e-208/protein DJ-1 homolog D isoform X1 [Arachis ipaensis]	XM_016101195.2/0.0/PREDICTED: Arachis duranensis protein DJ-1 homolog D (LOC107480995), transcript variant X1, mRNA	sp|Q9M8R4|DJ1D_ARATH/3.3e-178/Protein DJ-1 homolog D OS=Arabidopsis thaliana GN=DJ1D PE=1 SV=1	aip:107631399/2.1e-209/protein DJ-1 homolog D isoform X1; K18881 D-lactate dehydratase [EC:4.2.1.130]	At3g02720/7.8e-178/[RV] KOG2764 Putative transcriptional regulator DJ-1	PS51276/49.525/PfpI endopeptidase domain profile.	NA
Unigene168457_All	677	0.01	16.64	10.7004	7.10312e-26	Up	1.25833e-27	KHN11747.1/3.7e-52/Tocopherol O-methyltransferase, chloroplastic [Glycine soja]	XM_017576197.1/0.0/PREDICTED: Vigna angularis tocopherol O-methyltransferase, chloroplastic-like (LOC108339045), transcript variant X2, mRNA	sp|Q9ZSK1|GTOMC_ARATH/9.8e-42/Tocopherol O-methyltransferase, chloroplastic OS=Arabidopsis thaliana GN=VTE4 PE=1 SV=2	aip:107643213/5.4e-53/tocopherol O-methyltransferase, chloroplastic; K05928 tocopherol O-methyltransferase [EC:2.1.1.95]	At1g64970/2.3e-41/[IR] KOG1269 SAM-dependent methyltransferases	PTHR10108:SF708/4.0E-47/--	biological_process:GO:0010189//vitamin E biosynthetic process;molecular_function:GO:0051741//2-methyl-6-phytyl-1,4-benzoquinone methyltransferase activity;
CL18485.Contig1_All	1580	0.01	16.59	10.6961	9.03611e-70	Up	4.76026e-72	XP_016205449.1/4.2e-168/uncharacterized protein LOC107645837 [Arachis ipaensis]	XM_016113034.2/0.0/PREDICTED: Arachis duranensis uncharacterized LOC107492065 (LOC107492065), mRNA	NA	NA	NA	PTHR33975:SF2/1.1E-192/--	cellular_component:GO:0016021//integral component of membrane;GO:0009507//chloroplast;
Unigene124792_All	932	0.01	16.48	10.6865	5.21135e-38	Up	5.9044e-40	XP_014503494.1/1.6e-93/PREDICTED: probable signal peptidase complex subunit 2 [Vigna radiata var. radiata]	XM_016075878.2/0.0/PREDICTED: Arachis duranensis probable signal peptidase complex subunit 2 (LOC107457714), mRNA	sp|P58684|SPCS2_ARATH/9.2e-83/Probable signal peptidase complex subunit 2 OS=Arabidopsis thaliana GN=At2g39960 PE=2 SV=1	vra:106763845/2.3e-94/probable signal peptidase complex subunit 2; K12947 signal peptidase complex subunit 2 [EC:3.4.-.-]	NA	PF06703/3.2E-41/Microsomal signal peptidase 25 kDa subunit (SPC25)	biological_process:GO:0045047//protein targeting to ER;GO:0006465//signal peptide processing;cellular_component:GO:0016021//integral component of membrane;GO:0005787//signal peptidase complex;molecular_function:GO:0008233//peptidase activity;
CL7866.Contig2_All	1238	0.01	16.42	10.6812	1.63153e-52	Up	1.24237e-54	XP_019436930.1/7.8e-117/PREDICTED: mannose-P-dolichol utilization defect 1 protein homolog 2 [Lupinus angustifolius]	XM_016116922.2/0.0/PREDICTED: Arachis duranensis mannose-P-dolichol utilization defect 1 protein homolog 2 (LOC107495759), mRNA	sp|Q8VY63|MPU12_ARATH/1.8e-102/Mannose-P-dolichol utilization defect 1 protein homolog 2 OS=Arabidopsis thaliana GN=At4g07390 PE=2 SV=1	lang:109343197/1.2e-117/mannose-P-dolichol utilization defect 1 protein homolog 2; K09660 mannose-P-dolichol utilization defect 1	At5g59470/5.4e-89/[R] KOG3211 Predicted endoplasmic reticulum membrane protein Lec35/MPDU1 involved in monosaccharide-P-dolichol utilization	PF04193/6.0E-15/PQ loop repeat	cellular_component:GO:0016021//integral component of membrane;
CL38062.Contig1_All	1061	0.01	16.42	10.6812	5.33676e-44	Up	5.06656e-46	XP_014507054.1/9.6e-116/PREDICTED: eukaryotic translation initiation factor 3 subunit K [Vigna radiata var. radiata]	XM_016341678.2/0.0/PREDICTED: Arachis ipaensis eukaryotic translation initiation factor 3 subunit K (LOC107638423), mRNA	sp|Q94HF1|EIF3K_ORYSJ/2.8e-96/Eukaryotic translation initiation factor 3 subunit K OS=Oryza sativa subsp. japonica GN=TIF3K1 PE=2 SV=1	vra:106766807/1.4e-116/eukaryotic translation initiation factor 3 subunit K; K15028 translation initiation factor 3 subunit K	At4g33250/2.5e-95/[S] KOG3252 Uncharacterized conserved protein	PF10075/8.5E-18/CSN8/PSMD8/EIF3K family	biological_process:GO:0006446//regulation of translational initiation;GO:0001731//formation of translation preinitiation complex;cellular_component:GO:0016282//eukaryotic 43S preinitiation complex;GO:0033290//eukaryotic 48S preinitiation complex;GO:0005852//eukaryotic translation initiation factor 3 complex;molecular_function:GO:0043022//ribosome binding;GO:0003743//translation initiation factor …
CL9367.Contig2_All	1226	0.01	16.42	10.6812	6.19179e-52	Up	4.80094e-54	XP_020971383.1/1.9e-59/uncharacterized protein LOC107625190 isoform X1 [Arachis ipaensis] >XP_020971384.1 uncharacterized protein LOC107625190 isoform X1 [Arachis ipaensis]	XM_003527672.3/0.0/PREDICTED: Glycine max uncharacterized LOC100788686 (LOC100788686), mRNA	NA	aip:107609959/8.3e-60/uncharacterized protein LOC107609959 isoform X1; K17434 large subunit ribosomal protein L53	NA	NA	NA
CL445.Contig3_All	2417	0.01	16.41	10.6804	1.94992e-109	Up	5.7068e-112	XP_020227787.1/2.9e-285/F-box/LRR-repeat protein 13-like [Cajanus cajan] >XP_020227788.1 F-box/LRR-repeat protein 13-like [Cajanus cajan] >XP_020227789.1 F-box/LRR-repeat protein 13-like [Cajanus cajan] >KYP57342.1 F-box/LRR-repeat protein 14 [Cajanus cajan]	XM_019597526.1/0.0/PREDICTED: Lupinus angustifolius F-box/LRR-repeat protein 13-like (LOC109354792), mRNA	sp|Q8RWU5|FBL3_ARATH/2.9e-19/F-box/LRR-repeat protein 3 OS=Arabidopsis thaliana GN=FBL3 PE=2 SV=1	csl:COCSUDRAFT_45337/7.4e-36/L domain-like protein; K10280 F-box and leucine-rich repeat protein 14	At1g15740/2.1e-214/[R] KOG1947 Leucine rich repeat proteins, some proteins contain F-box	PTHR24006:SF451/2.7E-167/--	NA
CL497.Contig6_All	3141	0.01	16.38	10.6777	2.62147e-144	Up	5.33902e-147	XP_003522269.1/0.0e+00/PREDICTED: aminopeptidase M1 isoform X2 [Glycine max] >XP_006578085.1 PREDICTED: aminopeptidase M1 isoform X2 [Glycine max] >KRH61540.1 hypothetical protein GLYMA_04G053300 [Glycine max] >KRH61541.1 hypothetical protein GLYMA_04G053300 [Glycine max]	XM_019582292.1/0.0/PREDICTED: Lupinus angustifolius aminopeptidase M1 (LOC109343813), mRNA	sp|Q8VZH2|APM1_ARATH/0.0e+00/Aminopeptidase M1 OS=Arabidopsis thaliana GN=APM1 PE=1 SV=1	gmx:100811437/0.0e+00/aminopeptidase M1; K08776 puromycin-sensitive aminopeptidase [EC:3.4.11.-]	At4g33090/2.5e-292/[EO] KOG1046 Puromycin-sensitive aminopeptidase and related aminopeptidases	PF01433/1.2E-138/Peptidase family M1	biological_process:GO:0043171//peptide catabolic process;GO:0006508//proteolysis;cellular_component:GO:0005737//cytoplasm;molecular_function:GO:0042277//peptide binding;GO:0070006//metalloaminopeptidase activity;GO:0004177//aminopeptidase activity;GO:0008237//metallopeptidase activity;GO:0008270//zinc ion binding;
CL12587.Contig16_All	2996	0.01	16.35	10.6751	4.21369e-137	Up	9.29136e-140	XP_016197015.1/0.0e+00/calcium permeable stress-gated cation channel 1 [Arachis ipaensis] >XP_016197016.1 calcium permeable stress-gated cation channel 1 [Arachis ipaensis] >XP_016197017.1 calcium permeable stress-gated cation channel 1 [Arachis ipaensis] >XP_016197019.1 calcium permeable stress-gated cation channel 1 [Arachis ipaensis] >XP_020976022.1 calcium permeable stress-gated cation channe…	XM_003542113.3/0.0/PREDICTED: Glycine max calcium permeable stress-gated cation channel 1-like (LOC100784781), mRNA	sp|Q5XEZ5|CSC1_ARATH/0.0e+00/Calcium permeable stress-gated cation channel 1 OS=Arabidopsis thaliana GN=CSC1 PE=2 SV=1	lang:109350672/0.0e+00/calcium permeable stress-gated cation channel 1-like; K21989 calcium permeable stress-gated cation channel	At4g04340/0.0e+00/[R] KOG1134 Uncharacterized conserved protein	PF02714/1.1E-93/Calcium-dependent channel, 7TM region, putative phosphate	cellular_component:GO:0016021//integral component of membrane;
CL8910.Contig1_All	1998	0.01	16.34	10.6742	7.99558e-89	Up	3.16068e-91	XP_015963472.1/9.8e-271/probable carotenoid cleavage dioxygenase 4, chloroplastic [Arachis duranensis]	XM_016345870.1/0.0/PREDICTED: Arachis ipaensis probable carotenoid cleavage dioxygenase 4, chloroplastic (LOC107642493), mRNA	sp|O49675|CCD4_ARATH/3.5e-220/Probable carotenoid cleavage dioxygenase 4, chloroplastic OS=Arabidopsis thaliana GN=CCD4 PE=1 SV=1	adu:107487371/1.5e-271/probable carotenoid cleavage dioxygenase 4, chloroplastic; K09840 9-cis-epoxycarotenoid dioxygenase [EC:1.13.11.51]	At4g19170/8.1e-220/[Q] KOG1285 Beta, beta-carotene 15,15'-dioxygenase and related enzymes	PF03055/6.8E-95/Retinal pigment epithelial membrane protein	molecular_function:GO:0016702//oxidoreductase activity, acting on single donors with incorporation of molecular oxygen, incorporation of two atoms of oxygen;GO:0046872//metal ion binding;
Unigene41218_All	235	0.01	16.31	10.6715	5.31875e-05	Up	4.22622e-06	XP_016177526.1/2.3e-17/factor Xa inhibitor BuXI [Arachis ipaensis]	NA	sp|P01071|ITRB_SOYBN/6.6e-14/Trypsin inhibitor B OS=Glycine max PE=1 SV=1	NA	NA	PF00197/2.6E-14/Trypsin and protease inhibitor	molecular_function:GO:0004866//endopeptidase inhibitor activity;
CL42783.Contig4_All	1016	0.01	16.25	10.6662	1.73202e-41	Up	1.77302e-43	XP_020239287.1/1.2e-94/prosaposin-like [Cajanus cajan] >XP_020239288.1 prosaposin-like [Cajanus cajan] >XP_020239289.1 prosaposin-like [Cajanus cajan] >KYP42677.1 Proactivator polypeptide [Cajanus cajan]	XM_020383698.1/0.0/PREDICTED: Cajanus cajan prosaposin-like (LOC109818258), transcript variant X1, mRNA	sp|Q39072|CCB15_ARATH/4.5e-06/Cyclin-B1-5 OS=Arabidopsis thaliana GN=CYCB1-5 PE=2 SV=3	ccaj:109818258/1.7e-95/prosaposin-like; K12382 saposin	At3g51730/1.5e-52/[IG] KOG1340 Prosaposin	PS50015/13.667/Saposin B type domain profile.	biological_process:GO:0006629//lipid metabolic process;
CL32410.Contig5_All	947	0.01	16.21	10.6627	5.21381e-38	Up	5.9044e-40	XP_016202974.1/1.3e-92/NADPH:quinone oxidoreductase [Arachis ipaensis]	NM_001248934.1/0.0/Glycine max uncharacterized LOC100305983 (LOC100305983), mRNA &gt;BT089861.1 Soybean clone JCVI-FLGm-3C9 unknown mRNA	sp|Q9LK88|NQR_ARATH/8.8e-81/NADPH:quinone oxidoreductase OS=Arabidopsis thaliana GN=NQR PE=1 SV=1	mtr:MTR_3g019120/5.2e-70/PTI1-like tyrosine-kinase; K13436 pto-interacting protein 1 [EC:2.7.11.1]	At3g27890/2.0e-80/[R] KOG4530 Predicted flavoprotein	PF03358/2.3E-37/NADPH-dependent FMN reductase	molecular_function:GO:0016491//oxidoreductase activity;
CL47686.Contig2_All	264	0.01	16.2	10.6618	4.17793e-06	Up	2.83008e-07	XP_017420805.1/2.5e-25/PREDICTED: 60S ribosomal protein L9-like [Vigna angularis] >KOM40963.1 hypothetical protein LR48_Vigan04g116100 [Vigna angularis]	AK337710.1/0.0/Lotus japonicus cDNA, clone: LjFL1-077-BB02, HTC	sp|P30707|RL9_PEA/8.4e-26/60S ribosomal protein L9 OS=Pisum sativum GN=RPL9 PE=2 SV=1	var:108330772/3.7e-26/60S ribosomal protein L9-like; K02940 large subunit ribosomal protein L9e	At1g33120/9.2e-23/[J] KOG3255 60S ribosomal protein L9	PTHR11655/2.3E-33/--	biological_process:GO:0006412//translation;cellular_component:GO:0005840//ribosome;molecular_function:GO:0003735//structural constituent of ribosome;GO:0019843//rRNA binding;
CL33615.Contig5_All	840	0.01	16.14	10.6564	8.41151e-33	Up	1.13467e-34	XP_015938194.1/4.5e-68/40S ribosomal protein S12 [Arachis duranensis]	XM_016082708.2/0.0/PREDICTED: Arachis duranensis 40S ribosomal protein S12 (LOC107463827), mRNA	sp|Q9XHS0|RS12_HORVU/2.8e-54/40S ribosomal protein S12 OS=Hordeum vulgare GN=RPS12 PE=2 SV=1	adu:107463827/6.7e-69/40S ribosomal protein S12; K02951 small subunit ribosomal protein S12e	At1g15930/1.1e-53/[J] KOG3406 40S ribosomal protein S12	PF01248/7.9E-27/Ribosomal protein L7Ae/L30e/S12e/Gadd45 family	NA
CL2368.Contig4_All	2146	0.01	16.14	10.6564	7.54456e-95	Up	2.71218e-97	XP_016170558.1/6.3e-311/ruBisCO large subunit-binding protein subunit beta, chloroplastic [Arachis ipaensis]	XM_016314929.2/0.0/PREDICTED: Arachis ipaensis ruBisCO large subunit-binding protein subunit beta, chloroplastic (LOC107613080), mRNA	sp|P08927|RUBB_PEA/2.5e-301/RuBisCO large subunit-binding protein subunit beta, chloroplastic OS=Pisum sativum PE=1 SV=2	aip:107613188/9.3e-312/ruBisCO large subunit-binding protein subunit beta, chloroplastic; K04077 chaperonin GroEL	At3g13470/2.6e-288/[O] KOG0356 Mitochondrial chaperonin, Cpn60/Hsp60p	PTHR11353:SF8/0.0/--	biological_process:GO:0042026//protein refolding;cellular_component:GO:0005737//cytoplasm;molecular_function:GO:0005524//ATP binding;
CL6651.Contig4_All	3272	0.01	16.14	10.6564	2.1119e-148	Up	4.1488e-151	XP_016204536.1/0.0e+00/peroxisome biogenesis protein 5 [Arachis ipaensis]	XM_016349050.2/0.0/PREDICTED: Arachis ipaensis peroxisome biogenesis protein 5 (LOC107645041), mRNA	sp|Q9FMA3|PEX5_ARATH/1.4e-306/Peroxisome biogenesis protein 5 OS=Arabidopsis thaliana GN=PEX5 PE=1 SV=1	aip:107645041/0.0e+00/peroxisome biogenesis protein 5; K13342 peroxin-5	At5g56290/3.2e-306/[R] KOG1125 TPR repeat-containing protein	PS50005/13.128/TPR repeat profile.	NA
CL30311.Contig2_All	1529	0.01	16.09	10.6519	2.62515e-65	Up	1.50853e-67	KHN24531.1/2.3e-203/Protein argonaute 1 [Glycine soja]	XM_016347839.2/0.0/PREDICTED: Arachis ipaensis protein argonaute 1 (LOC107644055), transcript variant X2, mRNA	sp|O04379|AGO1_ARATH/9.5e-194/Protein argonaute 1 OS=Arabidopsis thaliana GN=AGO1 PE=1 SV=1	gmx:100778754/3.4e-204/protein argonaute 1-like; K11593 eukaryotic translation initiation factor 2C	At1g48410/2.2e-193/[J] KOG1041 Translation initiation factor 2C (eIF-2C) and related proteins	PTHR22891:SF25/8.2E-294/--	NA
CL19625.Contig1_All	1083	0.01	15.96	10.6402	8.32316e-44	Up	7.9507e-46	XP_007131704.1/2.6e-100/hypothetical protein PHAVU_011G035000g [Phaseolus vulgaris] >ESW03698.1 hypothetical protein PHAVU_011G035000g [Phaseolus vulgaris]	XM_019595432.1/0.0/PREDICTED: Lupinus angustifolius L-ascorbate peroxidase 3, peroxisomal-like (LOC109353210), transcript variant X2, mRNA	sp|Q6ZJJ1|APX4_ORYSJ/7.7e-89/Probable L-ascorbate peroxidase 4, peroxisomal OS=Oryza sativa subsp. japonica GN=APX4 PE=2 SV=1	lang:109355503/3.4e-97/L-ascorbate peroxidase 3, peroxisomal-like; K00434 L-ascorbate peroxidase [EC:1.11.1.11]	At4g35000/1.5e-87/[R] TWOG0189 Peroxidase	PTHR31356:SF9/1.2E-136/--	biological_process:GO:0006979//response to oxidative stress;cellular_component:GO:0016021//integral component of membrane;molecular_function:GO:0020037//heme binding;GO:0004601//peroxidase activity;
CL14349.Contig2_All	884	0.01	15.95	10.6393	1.5455e-34	Up	1.96625e-36	XP_019459581.1/3.8e-81/PREDICTED: photosynthetic NDH subunit of lumenal location 2, chloroplastic-like [Lupinus angustifolius] >OIW02149.1 hypothetical protein TanjilG_02373 [Lupinus angustifolius]	XM_019600670.1/0.0/PREDICTED: Lupinus angustifolius photosynthetic NDH subunit of lumenal location 2, chloroplastic-like (LOC109356996), mRNA	sp|Q9XI73|PNSL2_ARATH/9.7e-50/Photosynthetic NDH subunit of lumenal location 2, chloroplastic OS=Arabidopsis thaliana GN=PNSL2 PE=1 SV=1	lang:109359390/5.6e-82/photosynthetic NDH subunit of lumenal location 2, chloroplastic-like; K08901 photosystem II oxygen-evolving enhancer protein 3	NA	PTHR33399/1.2E-109/--	biological_process:GO:0015979//photosynthesis;cellular_component:GO:0019898//extrinsic component of membrane;GO:0009654//photosystem II oxygen evolving complex;molecular_function:GO:0005509//calcium ion binding;
CL27128.Contig2_All	2061	0.01	15.92	10.6366	1.32838e-89	Up	5.21208e-92	XP_019446187.1/1.2e-207/PREDICTED: IRK-interacting protein-like [Lupinus angustifolius] >OIW10104.1 hypothetical protein TanjilG_21941 [Lupinus angustifolius]	XM_014778697.1/0.0/PREDICTED: Glycine max IRK-interacting protein-like (LOC100789428), mRNA	sp|Q9LXU9|IRKI_ARATH/9.2e-67/IRK-interacting protein OS=Arabidopsis thaliana GN=IRKI PE=1 SV=1	NA	At5g12900/2.1e-66/[S] LSE0049 A Uncharacterized protein	PTHR31029:SF4/1.5E-273/--	NA
CL2375.Contig3_All	2574	0.01	15.87	10.6321	3.88382e-113	Up	1.09204e-115	XP_020204225.1/4.3e-295/subtilisin-like protease Glyma18g48580 [Cajanus cajan]	XM_007139588.1/0.0/Phaseolus vulgaris hypothetical protein (PHAVU_008G047700g) mRNA, partial cds	sp|I1N462|SBT1_SOYBN/2.8e-283/Subtilisin-like protease Glyma18g48580 OS=Glycine max GN=Glyma18g48580 PE=1 SV=3	egu:105043884/9.5e-74/uncharacterized LOC105043884; K15333 tRNA guanosine-2'-O-methyltransferase [EC:2.1.1.34]	At5g59810/6.2e-180/[OR] LSE0115 A Subtilisin-like proteinase	PS00138/-/Serine proteases, subtilase family, serine active site.	molecular_function:GO:0004252//serine-type endopeptidase activity;
CL6395.Contig1_All	1158	0.01	15.87	10.6321	4.27104e-47	Up	3.74658e-49	XP_015947530.1/1.3e-86/myeloid leukemia factor 1 [Arachis duranensis]	XM_016092044.2/0.0/PREDICTED: Arachis duranensis myeloid leukemia factor 1 (LOC107472514), mRNA	NA	vvi:100243132/2.4e-56/myeloid leukemia factor 1; K15622 myeloid leukemia factor 1	NA	PTHR13105:SF9/6.9E-60/--	NA
CL39932.Contig5_All	1348	0.01	15.86	10.6312	8.36337e-56	Up	5.85436e-58	XP_016170089.1/1.2e-171/uncharacterized protein LOC107612847 [Arachis ipaensis]	XM_016314603.2/0.0/PREDICTED: Arachis ipaensis quinone oxidoreductase (LOC107612847), mRNA	sp|Q9AYU1|QR1_TRIVS/1.1e-12/Quinone-oxidoreductase QR1, chloroplastic OS=Triphysaria versicolor PE=1 SV=1	aip:107612847/1.8e-172/uncharacterized protein LOC107612847; K00344 NADPH2:quinone reductase [EC:1.6.5.5]	Hs13236495/3.6e-38/[CR] KOG1198 Zinc-binding oxidoreductase	PTHR11695:SF578/6.2E-248/--	biological_process:GO:0034599//cellular response to oxidative stress;cellular_component:GO:0005737//cytoplasm;molecular_function:GO:0017091//AU-rich element binding;GO:0003960//NADPH:quinone reductase activity;GO:0016491//oxidoreductase activity;
CL17389.Contig6_All	2837	0.01	15.82	10.6275	3.27367e-125	Up	8.04104e-128	XP_015946008.1/0.0e+00/FACT complex subunit SSRP1 isoform X1 [Arachis duranensis]	XM_016090522.2/0.0/PREDICTED: Arachis duranensis FACT complex subunit SSRP1 (LOC107471078), transcript variant X1, mRNA	sp|O04235|SSRP1_VICFA/0.0e+00/FACT complex subunit SSRP1 OS=Vicia faba GN=SSRP1 PE=2 SV=1	adu:107471078/0.0e+00/FACT complex subunit SSRP1 isoform X1; K09272 structure-specific recognition protein 1	At3g28730/2.3e-300/[KLB] KOG0526 Nucleosome-binding factor SPN, POB3 subunit	PS50118/20.727/HMG boxes A and B DNA-binding domains profile.	biological_process:GO:0006281//DNA repair;GO:0006355//regulation of transcription, DNA-templated;GO:0006260//DNA replication;GO:0006351//transcription, DNA-templated;cellular_component:GO:0005634//nucleus;GO:0005694//chromosome;molecular_function:GO:0003677//DNA binding;
Unigene123472_All	706	0.01	15.82	10.6275	4.56918e-26	Up	8.01866e-28	NA	NA	NA	NA	NA	NA	NA
CL8635.Contig9_All	1845	0.01	15.79	10.6248	1.02988e-78	Up	4.74006e-81	NP_001341093.1/4.2e-167/malate dehydrogenase [Glycine max] >AAD56659.1 malate dehydrogenase [Glycine max] >KRH26205.1 hypothetical protein GLYMA_12G159300 [Glycine max]	XM_020368058.1/0.0/PREDICTED: Cajanus cajan malate dehydrogenase, mitochondrial (LOC109805832), mRNA	sp|P17783|MDHM_CITLA/5.9e-166/Malate dehydrogenase, mitochondrial OS=Citrullus lanatus GN=MMDH PE=1 SV=1	gmx:606509/6.2e-168/MDH-1, Mdh1; malate dehydrogenase; K00026 malate dehydrogenase [EC:1.1.1.37]	At3g15020/1.3e-155/[C] KOG1494 NAD-dependent malate dehydrogenase	PTHR11540/1.7E-200/--	biological_process:GO:0006099//tricarboxylic acid cycle;GO:0005975//carbohydrate metabolic process;GO:0006108//malate metabolic process;molecular_function:GO:0030060//L-malate dehydrogenase activity;
CL6485.Contig1_All	1629	0.01	15.73	10.6193	2.04791e-68	Up	1.11552e-70	XP_016205842.1/1.6e-162/ethylene-responsive transcription factor RAP2-12 isoform X2 [Arachis ipaensis] >AFU07640.1 ethylene-responsive element binding factor 1 [Arachis hypogaea]	XM_016350355.2/0.0/PREDICTED: Arachis ipaensis ethylene-responsive transcription factor RAP2-12 (LOC107646157), transcript variant X2, mRNA	sp|Q9LUM4|RAP22_ARATH/4.0e-81/Ethylene-responsive transcription factor RAP2-2 OS=Arabidopsis thaliana GN=RAP2-2 PE=1 SV=2	aip:107646157/3.1e-163/ethylene-responsive transcription factor RAP2-12 isoform X1; K09286 EREBP-like factor	At1g53910/3.9e-79/[K] LSE0301 A AP2 domain transcription factor	PR00367/1.3E-11/Ethylene responsive element binding protein signature	NA
CL11849.Contig2_All	833	0.01	15.71	10.6175	1.20892e-31	Up	1.69443e-33	XP_020210899.1/4.8e-78/methyl-CpG-binding domain-containing protein 4-like [Cajanus cajan]	XM_020355310.1/0.0/PREDICTED: Cajanus cajan methyl-CpG-binding domain-containing protein 4-like (LOC109795773), mRNA	sp|Q9LYB9|MBD4_ARATH/1.5e-52/Methyl-CpG-binding domain-containing protein 4 OS=Arabidopsis thaliana GN=MBD4 PE=1 SV=1	NA	At3g63030/3.5e-52/[KB] KOG4161 Methyl-CpG binding transcription regulators	PF01429/9.4E-15/Methyl-CpG binding domain	cellular_component:GO:0005634//nucleus;molecular_function:GO:0003677//DNA binding;GO:0005524//ATP binding;GO:0008270//zinc ion binding;GO:0004797//thymidine kinase activity;
CL22631.Contig7_All	2068	0.01	15.67	10.6138	1.961e-88	Up	7.78334e-91	XP_016184710.1/2.2e-249/phosphoribosylamine--glycine ligase isoform X1 [Arachis ipaensis]	XM_020370914.1/0.0/PREDICTED: Cajanus cajan phosphoribosylamine--glycine ligase (LOC109808067), transcript variant X4, mRNA	sp|P52420|PUR2_ARATH/2.8e-212/Phosphoribosylamine--glycine ligase, chloroplastic OS=Arabidopsis thaliana GN=PUR2 PE=2 SV=2	ccaj:109808067/9.2e-245/phosphoribosylamine--glycine ligase isoform X1; K01945 phosphoribosylamine---glycine ligase [EC:6.3.4.13]	At1g09830/6.4e-212/[F] KOG0237 Glycinamide ribonucleotide synthetase (GARS)/Aminoimidazole ribonucleotide synthetase (AIRS)	PS50975/39.618/ATP-grasp fold profile.	NA
CL47527.Contig1_All	922	0.01	15.66	10.6129	1.68093e-35	Up	2.06622e-37	NP_001236422.1/4.8e-63/uncharacterized protein LOC100500584 [Glycine max] >ACU15700.1 unknown [Glycine max]	BT139844.1/0.0/Lotus japonicus clone JCVI-FLLj-11H14 unknown mRNA	sp|Q8LD49|TRXX_ARATH/2.3e-46/Thioredoxin X, chloroplastic OS=Arabidopsis thaliana GN=ATHX PE=2 SV=2	var:108344845/1.6e-60/thioredoxin X, chloroplastic; K03671 thioredoxin 1	At1g50320_2/5.5e-46/[O] KOG0910 Thioredoxin-like protein	PR00421/6.0E-7/Thioredoxin family signature	biological_process:GO:0006662//glycerol ether metabolic process;GO:0045454//cell redox homeostasis;cellular_component:GO:0005623//cell;molecular_function:GO:0015035//protein disulfide oxidoreductase activity;
CL4114.Contig6_All	2294	0.01	15.66	10.6129	9.74327e-99	Up	3.30728e-101	XP_016180260.1/0.0e+00/pyrophosphate--fructose 6-phosphate 1-phosphotransferase subunit alpha [Arachis ipaensis]	XM_016091409.2/0.0/PREDICTED: Arachis duranensis pyrophosphate--fructose 6-phosphate 1-phosphotransferase subunit alpha (LOC107471887), mRNA	sp|Q41140|PFPA_RICCO/0.0e+00/Pyrophosphate--fructose 6-phosphate 1-phosphotransferase subunit alpha OS=Ricinus communis GN=PFP-ALPHA PE=3 SV=1	adu:107471887/0.0e+00/pyrophosphate--fructose 6-phosphate 1-phosphotransferase subunit alpha; K00895 diphosphate-dependent phosphofructokinase [EC:2.7.1.90]	At1g76550/3.2e-305/[G] KOG2440 Pyrophosphate-dependent phosphofructo-1-kinase	PF00365/3.2E-26/Phosphofructokinase	cellular_component:GO:0005737//cytoplasm;molecular_function:GO:0046872//metal ion binding;GO:0003872//6-phosphofructokinase activity;GO:0005524//ATP binding;GO:0047334//diphosphate-fructose-6-phosphate 1-phosphotransferase activity;
CL5214.Contig2_All	1404	0.01	15.63	10.6101	1.51705e-57	Up	1.01449e-59	XP_015946544.1/1.1e-124/plant UBX domain-containing protein 1 [Arachis duranensis]	XM_016326254.2/0.0/PREDICTED: Arachis ipaensis plant UBX domain-containing protein 1 (LOC107623859), mRNA	sp|Q9LK22|PUX1_ARATH/9.3e-79/Plant UBX domain-containing protein 1 OS=Arabidopsis thaliana GN=PUX1 PE=1 SV=1	adu:107471569/1.7e-125/plant UBX domain-containing protein 1; K15627 tether containing UBX domain for GLUT4	Hs13129078/1.8e-19/[O] KOG2699 Predicted ubiquitin regulatory protein	PF00789/7.5E-8/UBX domain	NA
CL43101.Contig5_All	1075	0.01	15.62	10.6092	1.87088e-42	Up	1.86317e-44	XP_016201110.1/6.7e-133/mitochondrial carnitine/acylcarnitine carrier-like protein [Arachis ipaensis]	XM_016107819.2/0.0/PREDICTED: Arachis duranensis mitochondrial carnitine/acylcarnitine carrier-like protein (LOC107487209), mRNA	sp|Q93XM7|MCAT_ARATH/3.1e-114/Mitochondrial carnitine/acylcarnitine carrier-like protein OS=Arabidopsis thaliana GN=BOU PE=1 SV=1	gmx:100787332/4.6e-131/mitochondrial carnitine/acylcarnitine carrier-like protein; K15109 solute carrier family 25 (mitochondrial carnitine/acylcarnitine transporter), member 20/29	At5g46800/8.2e-110/[C] KOG0758 Mitochondrial carnitine-acylcarnitine carrier protein	PS50920/20.732/Solute carrier (Solcar) repeat profile.	NA
CL38243.Contig5_All	1269	0.01	15.56	10.6036	3.67498e-51	Up	2.91136e-53	XP_019465067.1/6.5e-103/PREDICTED: uncharacterized protein LOC109363303 [Lupinus angustifolius] >AMK48013.1 putative duf3067 family protein [Lupinus angustifolius]	BT141225.1/0.0/Lotus japonicus clone JCVI-FLLj-2K21 unknown mRNA	NA	NA	NA	PF11267/4.6E-34/Domain of unknown function (DUF3067)	NA
CL52383.Contig3_All	1032	0.01	15.53	10.6008	2.50789e-40	Up	2.6477e-42	NP_001304638.1/1.4e-98/wound-induced protein precursor [Glycine max] >ACU14858.1 unknown [Glycine max]	XM_013595074.1/0.0/Medicago truncatula Chitinase / Hevein / PR-4 / Wheatwin2 mRNA	sp|P43082|HEVL_ARATH/3.4e-86/Hevein-like preproprotein OS=Arabidopsis thaliana GN=HEL PE=1 SV=1	adu:107477929/4.7e-16/endochitinase isoform X1; K20547 basic endochitinase B [EC:3.2.1.14]	At3g04720/7.9e-86/[R] KOG4742 Predicted chitinase	PS00772/-/Barwin domain signature 2.	biological_process:GO:0050832//defense response to fungus;GO:0042742//defense response to bacterium;molecular_function:GO:0008061//chitin binding;
Unigene121856_All	1789	0.01	15.48	10.5962	1.25054e-74	Up	6.0999e-77	XP_016188404.1/1.1e-172/zinc finger CCCH domain-containing protein 13 isoform X2 [Arachis ipaensis]	XM_006592322.2/0.0/PREDICTED: Glycine max zinc finger CCCH domain-containing protein 13-like (LOC100811131), transcript variant X5, mRNA	sp|Q6H7U2|C3H13_ORYSJ/4.2e-60/Zinc finger CCCH domain-containing protein 13 OS=Oryza sativa subsp. japonica GN=Os02g0161200 PE=2 SV=1	NA	NA	PTHR38160/3.9E-88/--	molecular_function:GO:0046872//metal ion binding;
CL8514.Contig4_All	1714	0.01	15.48	10.5962	3.93788e-71	Up	2.03134e-73	XP_015931420.1/7.3e-198/mannose-1-phosphate guanylyltransferase 1 [Arachis duranensis] >XP_020962978.1 mannose-1-phosphate guanylyltransferase 1 [Arachis ipaensis]	XM_016075934.2/0.0/PREDICTED: Arachis duranensis mannose-1-phosphate guanylyltransferase 1 (LOC107457760), mRNA	sp|O22287|GMPP1_ARATH/2.0e-192/Mannose-1-phosphate guanylyltransferase 1 OS=Arabidopsis thaliana GN=CYT1 PE=1 SV=1	adu:107457760/1.1e-198/mannose-1-phosphate guanylyltransferase 1; K00966 mannose-1-phosphate guanylyltransferase [EC:2.7.7.13]	At2g39770/4.7e-192/[M] KOG1322 GDP-mannose pyrophosphorylase/mannose-1-phosphate guanylyltransferase	PF00132/1.1E-7/Bacterial transferase hexapeptide (six repeats)	biological_process:GO:0009058//biosynthetic process;molecular_function:GO:0016779//nucleotidyltransferase activity;
CL29261.Contig4_All	3907	0.01	15.47	10.5953	3.21208e-171	Up	5.2713e-174	XP_016184373.1/2.2e-242/serine/threonine-protein phosphatase BSL1 [Arachis ipaensis]	XM_016328887.2/0.0/PREDICTED: Arachis ipaensis serine/threonine-protein phosphatase BSL1 (LOC107626105), mRNA	sp|Q8L7U5|BSL1_ARATH/2.5e-198/Serine/threonine-protein phosphatase BSL1 OS=Arabidopsis thaliana GN=BSL1 PE=1 SV=2	aip:107626105/3.3e-243/serine/threonine-protein phosphatase BSL1; K01090 protein phosphatase [EC:3.1.3.16]	At4g03080_1/3.0e-117/[R] KOG0379 Kelch repeat-containing proteins	PF00149/3.6E-14/Calcineurin-like phosphoesterase	biological_process:GO:0009742//brassinosteroid mediated signaling pathway;molecular_function:GO:0046872//metal ion binding;GO:0004721//phosphoprotein phosphatase activity;
CL4310.Contig4_All	2117	0.01	15.4	10.5887	5.09862e-89	Up	2.01414e-91	XP_020226466.1/1.7e-265/FRIGIDA-like protein 3 [Cajanus cajan] >XP_020226467.1 FRIGIDA-like protein 3 [Cajanus cajan] >KYP55584.1 Protein FRIGIDA [Cajanus cajan]	XM_020370878.1/0.0/PREDICTED: Cajanus cajan FRIGIDA-like protein 3 (LOC109808058), transcript variant X2, mRNA	sp|Q67ZB3|FRL3_ARATH/5.5e-184/FRIGIDA-like protein 3 OS=Arabidopsis thaliana GN=FRL3 PE=1 SV=1	osa:4334408/5.7e-40/5'-3' exoribonuclease 4; K20553 5'-3' exoribonuclease 4 [EC:3.1.13.-]	NA	PTHR31791:SF12/3.7E-283/--	biological_process:GO:0009908//flower development;GO:0030154//cell differentiation;
Unigene176901_All	2688	0.01	15.23	10.5727	1.01177e-113	Up	2.82592e-116	KHN00954.1/0.0e+00/Lupeol synthase [Glycine soja]	XM_016110853.2/0.0/PREDICTED: Arachis duranensis lupeol synthase (LOC107490080), mRNA	sp|Q764T8|LUPS_GLYGL/0.0e+00/Lupeol synthase OS=Glycyrrhiza glabra GN=LUS1 PE=1 SV=1	adu:107490080/0.0e+00/lupeol synthase; K20659 lupeol synthase [EC:5.4.99.41]	At2g07050/2.8e-284/[I] KOG0497 Oxidosqualene-lanosterol cyclase and related proteins	PF13249/3.0E-39/Squalene-hopene cyclase N-terminal domain	molecular_function:GO:0016866//intramolecular transferase activity;
CL37381.Contig3_All	483	0.01	15.19	10.5689	3.69451e-15	Up	1.14437e-16	KRH53581.1/1.2e-12/hypothetical protein GLYMA_06G133300 [Glycine max]	XM_020381710.1/0.0/PREDICTED: Cajanus cajan cytochrome b5 (LOC109816634), mRNA	sp|Q42342|CYB5E_ARATH/2.8e-11/Cytochrome b5 isoform E OS=Arabidopsis thaliana GN=CYTB5-E PE=1 SV=2	NA	At5g53560/6.7e-11/[C] KOG0537 Cytochrome b5	NA	cellular_component:GO:0016021//integral component of membrane;molecular_function:GO:0046872//metal ion binding;GO:0020037//heme binding;
CL36164.Contig3_All	685	0.01	15.15	10.5651	5.92961e-24	Up	1.13951e-25	OSX74743.1/3.0e-09/hypothetical protein BU14_0269s0023 [Porphyra umbilicalis]	XM_007149345.1/0.0/Phaseolus vulgaris hypothetical protein (PHAVU_005G067700g) mRNA, complete cds	sp|Q9LUI1|LRX6_ARATH/4.6e-07/Leucine-rich repeat extensin-like protein 6 OS=Arabidopsis thaliana GN=LRX6 PE=2 SV=1	osa:4324412/1.2e-07/transcription initiation factor TFIID subunit 15b isoform X1; K13098 RNA-binding protein FUS	At3g22800/1.1e-06/[M] LSE0601 A Pollen extensin-like protein (Pex)	NA	NA
CL18965.Contig8_All	1944	0.01	15.13	10.5632	1.10078e-79	Up	4.98106e-82	AAB03843.2/4.0e-261/aspartic proteinase [Vigna unguiculata] >AAQ14346.1 aspartic proteinase [Vigna unguiculata]	XM_003529597.3/0.0/PREDICTED: Glycine max aspartic proteinase-like (LOC100779619), mRNA	sp|O04057|ASPR_CUCPE/1.5e-236/Aspartic proteinase OS=Cucurbita pepo PE=2 SV=1	var:108347131/5.6e-260/aspartic proteinase; K08245 phytepsin [EC:3.4.23.40]	At1g11910/2.8e-225/[O] KOG1339 Aspartyl protease	PTHR13683:SF364/8.2E-280/--	biological_process:GO:0006508//proteolysis;GO:0030163//protein catabolic process;GO:0006629//lipid metabolic process;molecular_function:GO:0004190//aspartic-type endopeptidase activity;
CL40851.Contig3_All	983	0.01	15.1	10.5603	4.82932e-37	Up	5.61872e-39	XP_016188326.1/1.1e-44/uncharacterized protein LOC107629897 [Arachis ipaensis]	XM_016097998.2/0.0/PREDICTED: Arachis duranensis uncharacterized LOC107477905 (LOC107477905), mRNA	NA	NA	NA	PTHR35292/5.5E-53/--	NA
Unigene120482_All	2940	0.01	14.98	10.5488	4.56761e-123	Up	1.14269e-125	XP_016194395.1/2.2e-263/receptor-like protein kinase FERONIA [Arachis ipaensis]	XM_016338909.2/0.0/PREDICTED: Arachis ipaensis receptor-like protein kinase FERONIA (LOC107635433), mRNA	sp|Q9SCZ4|FERON_ARATH/5.9e-192/Receptor-like protein kinase FERONIA OS=Arabidopsis thaliana GN=FER PE=1 SV=1	mtr:MTR_7g015320/1.0e-196/receptor-like kinase feronia-like protein; K04733 interleukin-1 receptor-associated kinase 4 [EC:2.7.11.1]	At3g51550/1.4e-191/[T] KOG1187 Serine/threonine protein kinase	PS50011/33.488/Protein kinase domain profile.	cellular_component:GO:0016021//integral component of membrane;molecular_function:GO:0004674//protein serine/threonine kinase activity;GO:0005524//ATP binding;
CL3034.Contig3_All	906	0.01	14.98	10.5488	2.22789e-33	Up	2.93624e-35	XP_016204865.1/7.0e-99/uncharacterized protein LOC107645369 [Arachis ipaensis]	XM_016349379.2/0.0/PREDICTED: Arachis ipaensis uncharacterized LOC107645369 (LOC107645369), mRNA	NA	NA	NA	PTHR36359/1.5E-94/--	cellular_component:GO:0016021//integral component of membrane;
Unigene125204_All	2110	0.01	14.98	10.5488	2.70122e-86	Up	1.10607e-88	XP_006592415.1/9.9e-306/PREDICTED: probable indole-3-acetic acid-amido synthetase GH3.5 isoform X2 [Glycine max] >KHN03105.1 Putative indole-3-acetic acid-amido synthetase GH3.5 [Glycine soja] >KRH25516.1 hypothetical protein GLYMA_12G108900 [Glycine max]	XM_019598185.1/0.0/PREDICTED: Lupinus angustifolius jasmonic acid-amido synthetase JAR1-like (LOC109355188), transcript variant X3, mRNA	sp|Q9ZNS2|GH310_ARATH/2.6e-242/Indole-3-acetic acid-amido synthetase GH3.10 OS=Arabidopsis thaliana GN=GH3.10 PE=2 SV=1	gmx:100813472/6.2e-305/probable indole-3-acetic acid-amido synthetase GH3.5; K14487 auxin responsive GH3 gene family	At4g03400/6.1e-242/[R] TWOG0166 Auxin-responsive GH3 protein and related proteins	PF03321/2.0E-180/GH3 auxin-responsive promoter	NA
CL56031.Contig1_All	1912	0.01	14.96	10.5469	2.3573e-77	Up	1.11078e-79	XP_003517814.1/2.6e-188/PREDICTED: probable WRKY transcription factor 4 [Glycine max] >KRH74950.1 hypothetical protein GLYMA_01G053800 [Glycine max]	XM_003517766.3/0.0/PREDICTED: Glycine max probable WRKY transcription factor 4 (LOC100127369), mRNA	sp|Q9XI90|WRKY4_ARATH/4.5e-116/Probable WRKY transcription factor 4 OS=Arabidopsis thaliana GN=WRKY4 PE=1 SV=2	brp:103870946/3.9e-88/WRKY58; probable WRKY transcription factor 58; K08819 cyclin-dependent kinase 12/13 [EC:2.7.11.22 2.7.11.23]	At1g13960/1.0e-115/[KT] LSE0036 A WRKY superfamily transcription factors	PS50811/38.297/WRKY domain profile.	biological_process:GO:0006351//transcription, DNA-templated;cellular_component:GO:0005634//nucleus;molecular_function:GO:0043565//sequence-specific DNA binding;GO:0003700//DNA binding transcription factor activity;
CL19422.Contig1_All	2497	0.01	14.89	10.5401	8.03298e-103	Up	2.57e-105	XP_014521259.1/1.5e-305/PREDICTED: pentatricopeptide repeat-containing protein At1g31920 [Vigna radiata var. radiata] >XP_014521260.1 PREDICTED: pentatricopeptide repeat-containing protein At1g31920 [Vigna radiata var. radiata]	XM_003533402.3/0.0/PREDICTED: Glycine max pentatricopeptide repeat-containing protein At1g31920-like (LOC100816034), mRNA	sp|Q9C6T2|PPR68_ARATH/4.3e-212/Pentatricopeptide repeat-containing protein At1g31920 OS=Arabidopsis thaliana GN=PCMP-H11 PE=2 SV=1	tcc:18613571/3.5e-105/uncharacterized LOC18613571; K03452 magnesium/proton exchanger	At1g31920/1.0e-211/[R] KOG4197 FOG: PPR repeat	PS51375/8.999/Pentatricopeptide (PPR) repeat profile.	biological_process:GO:0009451//RNA modification;cellular_component:GO:0043231//intracellular membrane-bounded organelle;molecular_function:GO:0003723//RNA binding;GO:0008270//zinc ion binding;GO:0004519//endonuclease activity;
Unigene184127_All	631	0.01	14.89	10.5401	4.42545e-21	Up	9.8198e-23	KYP50019.1/5.7e-07/hypothetical protein KK1_028261, partial [Cajanus cajan]	NA	NA	NA	NA	NA	NA
CL6721.Contig7_All	1300	0.01	14.88	10.5392	3.42666e-50	Up	2.7705e-52	XP_003550551.1/3.5e-128/PREDICTED: myb-related protein 308-like [Glycine max] >KHN03315.1 Transcription factor MYB12 [Glycine soja] >KRH02323.1 hypothetical protein GLYMA_17G031600 [Glycine max]	XM_003528576.3/0.0/PREDICTED: Glycine max transcription factor MYB12-like (LOC100795019), mRNA	sp|O22264|MYB12_ARATH/1.3e-61/Transcription factor MYB12 OS=Arabidopsis thaliana GN=MYB12 PE=1 SV=1	gmx:100805532/5.2e-129/myb-related protein 308-like; K09422 transcription factor MYB, plant	At2g47460/2.9e-61/[K] KOG0048 Transcription factor, Myb superfamily	PS51294/15.558/Myb-type HTH DNA-binding domain profile.	biological_process:GO:0030154//cell differentiation;GO:0045893//positive regulation of transcription, DNA-templated;GO:0006357//regulation of transcription from RNA polymerase II promoter;cellular_component:GO:0005634//nucleus;molecular_function:GO:0003677//DNA binding;GO:0000981//RNA polymerase II transcription factor activity, sequence-specific DNA binding;GO:0044212//transcription regulatory r…
CL10648.Contig5_All	730	0.01	14.84	10.5353	2.68772e-25	Up	4.86262e-27	NA	NA	NA	NA	NA	NA	NA
CL24584.Contig3_All	949	0.01	14.82	10.5333	9.94053e-35	Up	1.25298e-36	XP_016194042.1/1.4e-52/acyl carrier protein 2, mitochondrial [Arachis ipaensis] >ACZ06073.1 acyl carrier protein [Arachis hypogaea] >ADB94684.1 acyl carrier protein 2 [Arachis hypogaea]	XM_016106473.2/0.0/PREDICTED: Arachis duranensis acyl carrier protein 2, mitochondrial (LOC107485940), mRNA	sp|O80800|ACPM2_ARATH/1.1e-43/Acyl carrier protein 2, mitochondrial OS=Arabidopsis thaliana GN=MTACP2 PE=1 SV=1	aip:107635172/2.0e-53/acyl carrier protein 2, mitochondrial; K03955 NADH dehydrogenase (ubiquinone) 1 alpha/beta subcomplex 1	At1g65290/2.6e-43/[CIQ] KOG1748 Acyl carrier protein/NADH-ubiquinone oxidoreductase, NDUFAB1/SDAP subunit	PS50075/15.302/Acyl carrier protein phosphopantetheine domain profile.	NA
CL16898.Contig4_All	1226	0.01	14.81	10.5324	1.04255e-46	Up	9.22614e-49	KHN39738.1/2.2e-119/Autophagy-related protein 101 [Glycine soja] >KRH04713.1 hypothetical protein GLYMA_17G180900 [Glycine max]	XM_016112097.2/0.0/PREDICTED: Arachis duranensis autophagy-related protein 101 (LOC107490973), transcript variant X1, mRNA	sp|F4K265|AT101_ARATH/2.1e-95/Autophagy-related protein 101 OS=Arabidopsis thaliana GN=ATG101 PE=1 SV=1	gmx:100811916/4.6e-119/autophagy-related protein 101-like; K19730 autophagy-related protein 101	At5g66930/3.0e-76/[S] KOG4493 Uncharacterized conserved protein	PTHR13292/4.1E-85/--	biological_process:GO:0006914//autophagy;
CL29730.Contig2_All	595	0.01	14.81	10.5324	1.50806e-19	Up	3.61112e-21	XP_014515980.1/5.4e-31/PREDICTED: 10 kDa chaperonin [Vigna radiata var. radiata]	BT137558.1/0.0/Lotus japonicus clone JCVI-FLLj-3O12 unknown mRNA	sp|Q9M1C2|CH101_ARATH/9.5e-25/10 kDa chaperonin 1, chloroplastic OS=Arabidopsis thaliana GN=CPN10-1 PE=2 SV=1	vra:106773747/7.9e-32/10 kDa chaperonin 1, chloroplastic; K04078 chaperonin GroES	At3g60210/2.2e-24/[O] KOG1641 Mitochondrial chaperonin	PF00166/1.5E-11/Chaperonin 10 Kd subunit	biological_process:GO:0006457//protein folding;GO:0006986//response to unfolded protein;GO:0051085//chaperone cofactor-dependent protein refolding;cellular_component:GO:0005759//mitochondrial matrix;GO:0005737//cytoplasm;GO:0009507//chloroplast;molecular_function:GO:0051087//chaperone binding;GO:0046872//metal ion binding;GO:0051082//unfolded protein binding;
CL40915.Contig4_All	1358	0.01	14.78	10.5294	2.54332e-52	Up	1.94959e-54	XP_003597620.2/7.7e-134/myosin-like protein [Medicago truncatula] >AES67871.2 myosin-like protein [Medicago truncatula]	XM_016079924.2/0.0/PREDICTED: Arachis duranensis protein FLX-like 3 (LOC107461435), transcript variant X2, mRNA	sp|Q9C717|FLXL3_ARATH/1.4e-71/Protein FLX-like 3 OS=Arabidopsis thaliana GN=FLXL3 PE=1 SV=1	nta:107761684/8.1e-56/eukaryotic initiation factor 4A-9-like; K03257 translation initiation factor 4A	YKR095w/5.7e-07/[S] KOG4674 Uncharacterized conserved coiled-coil protein	PTHR33405/4.0E-132/--	NA
CL3736.Contig16_All	3852	0.01	14.77	10.5285	4.47463e-161	Up	7.90534e-164	XP_019432712.1/3.9e-239/PREDICTED: protein indeterminate-domain 5, chloroplastic-like isoform X1 [Lupinus angustifolius] >XP_019432713.1 PREDICTED: protein indeterminate-domain 5, chloroplastic-like isoform X1 [Lupinus angustifolius] >XP_019432714.1 PREDICTED: protein indeterminate-domain 5, chloroplastic-like isoform X1 [Lupinus angustifolius] >XP_019432715.1 PREDICTED: protein indeterminate-dom…	XM_019577170.1/0.0/PREDICTED: Lupinus angustifolius protein indeterminate-domain 4, chloroplastic-like (LOC109339682), transcript variant X4, mRNA	sp|Q8GXG1|ASPGB_ARATH/1.2e-155/Probable isoaspartyl peptidase/L-asparaginase 2 OS=Arabidopsis thaliana GN=At3g16150 PE=2 SV=2	adu:107461269/1.4e-177/probable isoaspartyl peptidase/L-asparaginase 2; K13051 beta-aspartyl-peptidase (threonine type) [EC:3.4.19.5]	At2g02070/7.0e-135/[R] KOG1721 FOG: Zn-finger	PTHR10593:SF50/5.9E-255/--	NA
Unigene159969_All	445	0.01	14.69	10.5206	4.54094e-13	Up	1.62623e-14	NA	CP023116.1/0.0/Lupinus angustiflorus cultivar Tanjil chromosome LG-04	NA	NA	NA	NA	NA
Unigene125652_All	1362	0.01	14.66	10.5177	3.97033e-52	Up	3.05938e-54	KHN37267.1/1.3e-144/Zinc finger CCCH domain-containing protein 14 [Glycine soja]	XM_016320198.2/0.0/PREDICTED: Arachis ipaensis zinc finger CCCH domain-containing protein 44 (LOC107618206), mRNA	sp|Q7F8R0|C3H14_ORYSJ/1.5e-97/Zinc finger CCCH domain-containing protein 14 OS=Oryza sativa subsp. japonica GN=Os02g0194200 PE=2 SV=1	gmx:102661410/1.5e-09/UTP--glucose-1-phosphate uridylyltransferase-like; K00963 UTP--glucose-1-phosphate uridylyltransferase [EC:2.7.7.9]	At3g12130/1.5e-68/[R] KOG1677 CCCH-type Zn-finger protein	PS50103/12.042/Zinc finger C3H1-type profile.	molecular_function:GO:0003723//RNA binding;GO:0046872//metal ion binding;
CL32257.Contig2_All	643	0.01	14.62	10.5137	2.86112e-21	Up	6.25764e-23	XP_003617805.1/6.2e-25/transmembrane protein, putative [Medicago truncatula] >AET00764.1 transmembrane protein, putative [Medicago truncatula] >AFK34935.1 unknown [Medicago truncatula]	XM_017574293.1/0.0/PREDICTED: Vigna angularis uncharacterized LOC108337718 (LOC108337718), mRNA	NA	NA	NA	NA	cellular_component:GO:0016021//integral component of membrane;
CL1770.Contig4_All	2769	0.01	14.61	10.5127	1.48812e-112	Up	4.22002e-115	XP_019425085.1/1.4e-246/PREDICTED: MAR-binding filament-like protein 1 isoform X3 [Lupinus angustifolius]	XM_003606177.2/0.0/Medicago truncatula MAR-binding filament-like protein, putative partial mRNA	sp|Q9M7J4|MFP1_TOBAC/1.8e-166/MAR-binding filament-like protein 1-1 OS=Nicotiana tabacum GN=MFP1-1 PE=2 SV=1	zma:103643560/1.8e-30/protein NETWORKED 1D; K20478 golgin subfamily B member 1	YDL058w/1.6e-32/[U] KOG0946 ER-Golgi vesicle-tethering protein p115	PTHR13140/8.2E-14/--	NA
Unigene3114_All	2532	0.01	14.6	10.5118	3.0785e-102	Up	9.93136e-105	XP_015968460.1/1.5e-287/uncharacterized protein LOC107492014 [Arachis duranensis] >XP_015968461.1 uncharacterized protein LOC107492014 [Arachis duranensis]	XM_016112975.2/0.0/PREDICTED: Arachis duranensis uncharacterized LOC107492014 (LOC107492014), transcript variant X2, mRNA	NA	csl:COCSUDRAFT_68410/5.8e-07/hypothetical protein; K00717 glycoprotein 6-alpha-L-fucosyltransferase [EC:2.4.1.68]	NA	PTHR13132:SF29/7.0E-171/--	cellular_component:GO:0016021//integral component of membrane;
CL1307.Contig6_All	2584	0.01	14.6	10.5118	2.23292e-104	Up	6.98864e-107	XP_016181248.1/8.1e-92/RHOMBOID-like protein 9, chloroplastic isoform X1 [Arachis ipaensis]	XM_006603914.2/0.0/PREDICTED: Glycine max RHOMBOID-like protein 9, chloroplastic (LOC100815930), transcript variant X5, mRNA	sp|Q9FFX0|RBL9_ARATH/4.7e-52/RHOMBOID-like protein 9, chloroplastic OS=Arabidopsis thaliana GN=RBL9 PE=2 SV=1	NA	At5g38510/1.1e-51/[T] KOG2289 Rhomboid family proteins	PTHR22936/9.0E-25/--	cellular_component:GO:0016021//integral component of membrane;molecular_function:GO:0004252//serine-type endopeptidase activity;
CL1567.Contig5_All	1820	0.01	14.59	10.5108	1.61333e-71	Up	8.24898e-74	XP_003544634.1/2.5e-196/PREDICTED: uncharacterized protein LOC100788165 isoform X1 [Glycine max] >XP_006596144.1 PREDICTED: uncharacterized protein LOC100788165 isoform X1 [Glycine max] >XP_006596145.1 PREDICTED: uncharacterized protein LOC100788165 isoform X1 [Glycine max] >KHN45072.1 hypothetical protein glysoja_044446 [Glycine soja] >KRH16109.1 hypothetical protein GLYMA_14G133000 [Glycine max…	XM_003550101.3/0.0/PREDICTED: Glycine max uncharacterized LOC100306431 (LOC100306431), transcript variant X1, mRNA	NA	NA	At4g25870/1.2e-124/[S] LSE0353 A Uncharacterized protein	PTHR31042:SF22/1.2E-273/--	cellular_component:GO:0016021//integral component of membrane;molecular_function:GO:0008375//acetylglucosaminyltransferase activity;
CL14110.Contig10_All	1250	0.01	14.47	10.4988	1.0413e-46	Up	9.22614e-49	XP_007156581.1/1.3e-164/hypothetical protein PHAVU_002G000800g [Phaseolus vulgaris] >ESW28575.1 hypothetical protein PHAVU_002G000800g [Phaseolus vulgaris]	XM_006573647.2/0.0/PREDICTED: Glycine max FAD-dependent urate hydroxylase (LOC100787671), transcript variant X3, mRNA	sp|O81816|MO2_ARATH/6.4e-47/Monooxygenase 2 OS=Arabidopsis thaliana GN=MO2 PE=2 SV=1	gmx:100778602/1.3e-20/zeaxanthin epoxidase, chloroplastic-like; K09838 zeaxanthin epoxidase [EC:1.14.15.21]	At2g35660/7.5e-131/[CR] KOG2614 Kynurenine 3-monooxygenase and related flavoprotein monooxygenases	PR00420/1.0E-10/Aromatic-ring hydroxylase (flavoprotein monooxygenase) signature	biological_process:GO:0044550//secondary metabolite biosynthetic process;molecular_function:GO:0004497//monooxygenase activity;GO:0071949//FAD binding;
CL32804.Contig7_All	538	0.01	14.46	10.4979	1.10854e-16	Up	3.1119e-18	XP_016207630.1/7.2e-43/uncharacterized protein LOC107648163 [Arachis ipaensis]	XM_014771391.1/0.0/PREDICTED: Glycine max uncharacterized LOC100796184 (LOC100796184), mRNA	NA	NA	NA	NA	NA
Unigene125334_All	1756	0.01	14.44	10.4959	5.01355e-68	Up	2.74702e-70	XP_020978512.1/1.2e-182/ankyrin repeat domain-containing protein, chloroplastic [Arachis ipaensis] >XP_020978513.1 ankyrin repeat domain-containing protein, chloroplastic [Arachis ipaensis] >XP_020978514.1 ankyrin repeat domain-containing protein, chloroplastic [Arachis ipaensis] >XP_020978515.1 ankyrin repeat domain-containing protein, chloroplastic [Arachis ipaensis]	XM_021122856.1/0.0/PREDICTED: Arachis ipaensis ankyrin repeat domain-containing protein, chloroplastic (LOC110271702), transcript variant X4, mRNA	sp|Q05753|AKRP_ARATH/1.8e-135/Ankyrin repeat domain-containing protein, chloroplastic OS=Arabidopsis thaliana GN=AKRP PE=1 SV=2	gra:105789417/1.1e-145/ankyrin repeat domain-containing protein, chloroplastic; K12897 transformer-2 protein	At5g40160/2.9e-48/[R] KOG0504 FOG: Ankyrin repeat	PF12796/3.5E-11/Ankyrin repeats (3 copies)	NA
Unigene176955_All	4319	0.01	14.41	10.4929	7.21024e-177	Up	1.11388e-179	XP_017422240.1/0.0e+00/PREDICTED: DNA-directed RNA polymerase II subunit RPB2-like [Vigna angularis] >KOM39913.1 hypothetical protein LR48_Vigan04g011100 [Vigna angularis] >BAT80074.1 hypothetical protein VIGAN_02303700 [Vigna angularis var. angularis]	XM_016324511.2/0.0/PREDICTED: Arachis ipaensis DNA-directed RNA polymerase II subunit RPB2 (LOC107622567), mRNA	sp|Q42877|RPB2_SOLLC/0.0e+00/DNA-directed RNA polymerase II subunit RPB2 OS=Solanum lycopersicum GN=RPB2 PE=2 SV=1	var:108331809/0.0e+00/DNA-directed RNA polymerase II subunit RPB2-like; K03010 DNA-directed RNA polymerase II subunit RPB2 [EC:2.7.7.6]	At4g21710/0.0e+00/[K] KOG0214 RNA polymerase II, second largest subunit	PF04563/7.8E-76/RNA polymerase beta subunit	biological_process:GO:0006351//transcription, DNA-templated;molecular_function:GO:0003899//DNA-directed 5'-3' RNA polymerase activity;GO:0032549//ribonucleoside binding;GO:0003677//DNA binding;
CL22319.Contig2_All	2390	0.01	14.41	10.4929	7.53336e-95	Up	2.71218e-97	XP_016205053.1/1.7e-301/U4/U6 small nuclear ribonucleoprotein PRP4-like protein [Arachis ipaensis] >XP_020959460.1 U4/U6 small nuclear ribonucleoprotein PRP4-like protein [Arachis ipaensis] >XP_020959461.1 U4/U6 small nuclear ribonucleoprotein PRP4-like protein [Arachis ipaensis]	XM_016349567.2/0.0/PREDICTED: Arachis ipaensis U4/U6 small nuclear ribonucleoprotein PRP4-like protein (LOC107645519), transcript variant X1, mRNA	sp|O22212|PRP4L_ARATH/4.7e-208/U4/U6 small nuclear ribonucleoprotein PRP4-like protein OS=Arabidopsis thaliana GN=LIS PE=2 SV=1	aip:107645519/2.5e-302/U4/U6 small nuclear ribonucleoprotein PRP4-like protein; K12662 U4/U6 small nuclear ribonucleoprotein PRP4	At2g41500/1.1e-207/[A] KOG0272 U4/U6 small nuclear ribonucleoprotein Prp4 (contains WD40 repeats)	SM00320/0.037/WD40 repeats	biological_process:GO:0000398//mRNA splicing, via spliceosome;cellular_component:GO:0046540//U4/U6 x U5 tri-snRNP complex;molecular_function:GO:0017070//U6 snRNA binding;GO:0030621//U4 snRNA binding;
CL35469.Contig14_All	1113	0.01	14.35	10.4868	1.6022e-40	Up	1.68723e-42	XP_006581030.1/7.5e-95/PREDICTED: uncharacterized protein LOC100806004 isoform X1 [Glycine max] >XP_006581031.1 PREDICTED: uncharacterized protein LOC100806004 isoform X1 [Glycine max] >XP_006581032.1 PREDICTED: uncharacterized protein LOC100806004 isoform X1 [Glycine max] >XP_006581033.1 PREDICTED: uncharacterized protein LOC100806004 isoform X1 [Glycine max] >XP_014621967.1 PREDICTED: uncharact…	XM_021115392.1/0.0/PREDICTED: Arachis ipaensis transcription initiation factor TFIID subunit 7 (LOC107624853), mRNA	sp|B9DG24|TAF7_ARATH/5.0e-59/Transcription initiation factor TFIID subunit 7 OS=Arabidopsis thaliana GN=TAF7 PE=1 SV=1	gmx:100781772/4.2e-95/transcription initiation factor TFIID subunit 7-like; K03132 transcription initiation factor TFIID subunit 7	At1g55300/4.0e-67/[K] KOG4011 Transcription initiation factor TFIID, subunit TAF7	PF04658/5.3E-32/TAFII55 protein conserved region	biological_process:GO:0006357//regulation of transcription from RNA polymerase II promoter;GO:0006367//transcription initiation from RNA polymerase II promoter;GO:0051123//RNA polymerase II transcriptional preinitiation complex assembly;cellular_component:GO:0005669//transcription factor TFIID complex;molecular_function:GO:0044212//transcription regulatory region DNA binding;GO:0003713//transcrip…
CL21460.Contig5_All	2044	0.01	14.34	10.4858	1.10014e-79	Up	4.98106e-82	XP_016170952.1/7.4e-282/external alternative NAD(P)H-ubiquinone oxidoreductase B1, mitochondrial isoform X3 [Arachis ipaensis]	XM_016315466.2/0.0/PREDICTED: Arachis ipaensis external alternative NAD(P)H-ubiquinone oxidoreductase B1, mitochondrial (LOC107613462), transcript variant X3, mRNA	sp|M1BYJ7|ENDB1_SOLTU/1.3e-259/External alternative NAD(P)H-ubiquinone oxidoreductase B1, mitochondrial OS=Solanum tuberosum GN=NDB1 PE=3 SV=1	aip:107613462/1.1e-282/external alternative NAD(P)H-ubiquinone oxidoreductase B1, mitochondrial isoform X3; K17871 NADH:ubiquinone reductase (non-electrogenic) [EC:1.6.5.9]	At4g28220/4.9e-220/[C] KOG2495 NADH-dehydrogenase (ubiquinone)	SM00054/3.2E-4/EF-hand, calcium binding motif	molecular_function:GO:0005509//calcium ion binding;GO:0016491//oxidoreductase activity;
CL17762.Contig6_All	650	0.01	14.33	10.4848	4.43239e-21	Up	9.8198e-23	NA	NA	NA	NA	NA	NA	NA
CL20557.Contig10_All	1874	0.01	14.33	10.4848	1.72328e-72	Up	8.66838e-75	XP_019448166.1/2.6e-217/PREDICTED: uncharacterized protein LOC109351224 isoform X2 [Lupinus angustifolius]	XM_019592621.1/0.0/PREDICTED: Lupinus angustifolius uncharacterized LOC109351224 (LOC109351224), transcript variant X2, mRNA	NA	lang:109351224/3.9e-218/uncharacterized LOC109351224; K18666 activating signal cointegrator complex subunit 1	At3g16230/5.4e-125/[K] KOG2814 Transcription coactivator complex, P50 component (LigT RNA ligase/phosphodiesterase family)	PF00013/3.2E-10/KH domain	molecular_function:GO:0003723//RNA binding;
CL30757.Contig2_All	1004	0.01	14.32	10.4838	6.90862e-36	Up	8.39058e-38	KRH74045.1/4.5e-107/hypothetical protein GLYMA_02G308100 [Glycine max]	XM_016117428.2/0.0/PREDICTED: Arachis duranensis transmembrane emp24 domain-containing protein p24beta2 (LOC107496218), transcript variant X3, mRNA	sp|Q9S7M9|P24B2_ARATH/1.0e-87/Transmembrane emp24 domain-containing protein p24beta2 OS=Arabidopsis thaliana GN=At3g07680 PE=1 SV=1	adu:107496218/1.3e-106/transmembrane emp24 domain-containing protein p24beta2 isoform X1; K20347 p24 family protein beta-1	At3g07680/2.4e-87/[U] KOG1692 Putative cargo transport protein EMP24 (p24 protein family)	PTHR22811:SF50/1.2E-139/--	biological_process:GO:0006810//transport;cellular_component:GO:0016021//integral component of membrane;GO:0005789//endoplasmic reticulum membrane;
CL13954.Contig7_All	2300	0.01	14.32	10.4838	2.22081e-90	Up	8.59492e-93	XP_003528851.1/2.9e-290/PREDICTED: signal peptide peptidase-like 4 [Glycine max] >KHN26959.1 Signal peptide peptidase-like 2B [Glycine soja] >KRH48125.1 hypothetical protein GLYMA_07G069900 [Glycine max]	XM_003528803.3/0.0/PREDICTED: Glycine max signal peptide peptidase-like 4 (LOC100795197), mRNA	sp|Q0WMJ8|SIPL4_ARATH/3.4e-235/Signal peptide peptidase-like 4 OS=Arabidopsis thaliana GN=SPPL4 PE=2 SV=1	vra:106759184/2.5e-275/signal peptide peptidase-like 4; K09597 signal peptide peptidase-like 2B [EC:3.4.23.-]	At1g63690/1.9e-217/[R] KOG2442 Uncharacterized conserved protein, contains PA domain	PTHR12174:SF41/0.0/--	cellular_component:GO:0005765//lysosomal membrane;GO:0071556//integral component of lumenal side of endoplasmic reticulum membrane;GO:0071458//integral component of cytoplasmic side of endoplasmic reticulum membrane;GO:0016021//integral component of membrane;GO:0030660//Golgi-associated vesicle membrane;molecular_function:GO:0004190//aspartic-type endopeptidase activity;
CL9120.Contig3_All	2298	0.01	14.31	10.4828	2.22234e-90	Up	8.59492e-93	XP_016182193.1/3.3e-262/3-ketoacyl-CoA synthase 1 [Arachis ipaensis]	XM_016326707.2/0.0/PREDICTED: Arachis ipaensis 3-ketoacyl-CoA synthase 1 (LOC107624223), mRNA	sp|Q9MAM3|KCS1_ARATH/9.8e-219/3-ketoacyl-CoA synthase 1 OS=Arabidopsis thaliana GN=KCS1 PE=1 SV=1	mtr:MTR_7g118170/2.5e-243/3-ketoacyl-CoA synthase-like protein; K15397 3-ketoacyl-CoA synthase [EC:2.3.1.199]	At1g01120/1.6e-216/[I] LSE0253 A Fatty acid elongase/3-ketoacyl-CoA synthase	PTHR31561:SF1/0.0/--	biological_process:GO:0006633//fatty acid biosynthetic process;cellular_component:GO:0016021//integral component of membrane;molecular_function:GO:0016747//transferase activity, transferring acyl groups other than amino-acyl groups;
CL50270.Contig3_All	945	0.01	14.27	10.4788	2.22699e-33	Up	2.93624e-35	XP_015958124.1/3.4e-48/uncharacterized protein LOC107482219 [Arachis duranensis]	XM_003629780.1/0.0/Medicago truncatula hypothetical protein partial mRNA	NA	NA	NA	PTHR34287/1.4E-36/--	NA
CL15942.Contig4_All	2130	0.01	14.25	10.4767	8.54373e-83	Up	3.68336e-85	XP_015932096.1/1.1e-310/uncharacterized protein LOC107458406 [Arachis duranensis]	XM_016076610.2/0.0/PREDICTED: Arachis duranensis uncharacterized LOC107458406 (LOC107458406), mRNA	NA	NA	NA	PTHR31469/0.0/--	cellular_component:GO:0016021//integral component of membrane;
CL33810.Contig5_All	992	0.01	14.18	10.4696	4.09574e-35	Up	5.08816e-37	AFK33464.1/1.9e-33/unknown [Lotus japonicus] >AFK45024.1 unknown [Lotus japonicus]	XM_020349765.1/0.0/PREDICTED: Cajanus cajan universal stress protein PHOS32-like (LOC109790581), mRNA	sp|Q8LGG8|USPAL_ARATH/2.1e-08/Universal stress protein A-like protein OS=Arabidopsis thaliana GN=At3g01520 PE=1 SV=2	NA	At3g17020/5.5e-28/[T] TWOG0093 FOG: USPA domain	PTHR31964:SF47/8.8E-26/--	NA
CL55733.Contig2_All	564	0.01	14.16	10.4676	2.9643e-17	Up	8.05284e-19	XP_016196909.1/3.6e-53/CASP-like protein 1E2 [Arachis ipaensis]	BT148376.1/0.0/Lotus japonicus clone JCVI-FLLj-10E3 unknown mRNA	sp|C6TBD0|CSPL6_SOYBN/3.2e-54/CASP-like protein 1E1 OS=Glycine max PE=2 SV=1	NA	NA	PTHR11615/5.7E-66/--	cellular_component:GO:0016021//integral component of membrane;GO:0005886//plasma membrane;molecular_function:GO:0051536//iron-sulfur cluster binding;
CL1603.Contig4_All	1364	0.01	14.15	10.4666	2.19743e-50	Up	1.76549e-52	XP_017410731.1/1.1e-111/PREDICTED: nucleoside diphosphate kinase III, chloroplastic/mitochondrial-like [Vigna angularis] >BAT72988.1 hypothetical protein VIGAN_01043600 [Vigna angularis var. angularis]	XM_019589084.1/0.0/PREDICTED: Lupinus angustifolius nucleoside diphosphate kinase 3-like (LOC109348594), transcript variant X1, mRNA	sp|O49203|NDK3_ARATH/2.3e-106/Nucleoside diphosphate kinase III, chloroplastic/mitochondrial OS=Arabidopsis thaliana GN=NDPK3 PE=1 SV=1	var:108322936/1.6e-112/nucleoside diphosphate kinase III, chloroplastic/mitochondrial-like; K00940 nucleoside-diphosphate kinase [EC:2.7.4.6]	At4g11010/5.3e-106/[F] KOG0888 Nucleoside diphosphate kinase	PS00469/-/Nucleoside diphosphate kinases active site.	biological_process:GO:0006228//UTP biosynthetic process;GO:0006241//CTP biosynthetic process;GO:0006183//GTP biosynthetic process;molecular_function:GO:0005524//ATP binding;GO:0004550//nucleoside diphosphate kinase activity;
CL27761.Contig5_All	1954	0.01	14.14	10.4656	7.98653e-75	Up	3.88714e-77	XP_020219463.1/2.4e-221/phenylalanine--tRNA ligase, chloroplastic/mitochondrial [Cajanus cajan] >XP_020219464.1 phenylalanine--tRNA ligase, chloroplastic/mitochondrial [Cajanus cajan] >XP_020219465.1 phenylalanine--tRNA ligase, chloroplastic/mitochondrial [Cajanus cajan]	XM_006574784.2/0.0/PREDICTED: Glycine max phenylalanine--tRNA ligase, chloroplastic/mitochondrial (LOC100779145), transcript variant X6, mRNA	sp|Q94K73|SYFM_ARATH/1.5e-188/Phenylalanine--tRNA ligase, chloroplastic/mitochondrial OS=Arabidopsis thaliana GN=At3g58140 PE=1 SV=1	ccaj:109802486/3.6e-222/phenylalanine--tRNA ligase, chloroplastic/mitochondrial; K01889 phenylalanyl-tRNA synthetase alpha chain [EC:6.1.1.20]	At3g58140/6.3e-185/[J] KOG2783 Phenylalanyl-tRNA synthetase	PS51447/24.485/Ferredoxin-fold anticodon binding (FDX-ACB) domain profile.	biological_process:GO:0006432//phenylalanyl-tRNA aminoacylation;cellular_component:GO:0005739//mitochondrion;molecular_function:GO:0004826//phenylalanine-tRNA ligase activity;GO:0005524//ATP binding;GO:0000049//tRNA binding;
CL23622.Contig1_All	2421	0.01	14.13	10.4645	2.87909e-94	Up	1.04808e-96	XP_015932464.1/0.0e+00/transmembrane 9 superfamily member 11 [Arachis duranensis] >XP_016199827.1 transmembrane 9 superfamily member 11 [Arachis ipaensis]	XM_016344341.2/0.0/PREDICTED: Arachis ipaensis transmembrane 9 superfamily member 11 (LOC107640838), mRNA	sp|Q9FYQ8|TMN11_ARATH/0.0e+00/Transmembrane 9 superfamily member 11 OS=Arabidopsis thaliana GN=TMN11 PE=2 SV=1	gmx:100819368/0.0e+00/transmembrane 9 superfamily member 11-like; K17086 transmembrane 9 superfamily member 2/4	At5g35160/0.0e+00/[U] KOG1278 Endosomal membrane proteins, EMP70	PF02990/9.6E-181/Endomembrane protein 70	cellular_component:GO:0016021//integral component of membrane;
CL9973.Contig7_All	3397	0.01	14.11	10.4625	9.23977e-135	Up	2.07198e-137	XP_020228167.1/0.0e+00/coatomer subunit beta'-2-like [Cajanus cajan]	XM_020372578.1/0.0/PREDICTED: Cajanus cajan coatomer subunit beta&apos;-2-like (LOC109809313), mRNA	sp|Q9C827|COB22_ARATH/0.0e+00/Coatomer subunit beta'-2 OS=Arabidopsis thaliana GN=At1g52360 PE=1 SV=1	ccaj:109809313/0.0e+00/coatomer subunit beta'-2-like; K17302 coatomer subunit beta'	At1g52360/0.0e+00/[U] KOG0276 Vesicle coat complex COPI, beta' subunit	PS50082/12.514/Trp-Asp (WD) repeats profile.	biological_process:GO:0006890//retrograde vesicle-mediated transport, Golgi to ER;GO:0006891//intra-Golgi vesicle-mediated transport;GO:0016192//vesicle-mediated transport;GO:0006886//intracellular protein transport;GO:0006888//ER to Golgi vesicle-mediated transport;cellular_component:GO:0030126//COPI vesicle coat;GO:0000139//Golgi membrane;GO:0030117//membrane coat;GO:0030663//COPI-coated vesicl…
Unigene170005_All	490	0.01	14.09	10.4605	3.30366e-14	Up	1.089e-15	XP_017423029.1/9.9e-07/PREDICTED: 40S ribosomal protein S15a [Vigna angularis] >XP_017423037.1 PREDICTED: 40S ribosomal protein S15a [Vigna angularis] >XP_017429254.1 PREDICTED: 40S ribosomal protein S15a [Vigna angularis] >XP_020254627.1 40S ribosomal protein S15a [Asparagus officinalis] >XP_020254628.1 40S ribosomal protein S15a [Asparagus officinalis] >XP_020267370.1 40S ribosomal protein S15a…	BT136706.1/0.0/Lotus japonicus clone JCVI-FLLj-5L15 unknown mRNA	sp|Q9AT34|RS15A_DAUCA/6.0e-09/40S ribosomal protein S15a OS=Daucus carota GN=RPS15A PE=2 SV=3	lang:109330393/1.5e-07/40S ribosomal protein S15a-1; K02957 small subunit ribosomal protein S15Ae	At1g07770/1.4e-08/[J] KOG1754 40S ribosomal protein S15/S22	NA	biological_process:GO:0006412//translation;cellular_component:GO:0005840//ribosome;molecular_function:GO:0003735//structural constituent of ribosome;
CL11441.Contig3_All	510	0.01	14.06	10.4574	5.75392e-15	Up	1.7958e-16	XP_022159053.1/3.8e-17/60S ribosomal protein L38-like isoform X1 [Momordica charantia] >XP_022159054.1 60S ribosomal protein L38-like isoform X2 [Momordica charantia]	XM_017568731.1/0.0/PREDICTED: Vigna angularis 60S ribosomal protein L38 (LOC108333322), mRNA	sp|O22860|RL38_ARATH/4.3e-18/60S ribosomal protein L38 OS=Arabidopsis thaliana GN=RPL38A PE=3 SV=1	mcha:111025496/5.6e-18/60S ribosomal protein L38-like isoform X1; K02923 large subunit ribosomal protein L38e	At2g43460/1.0e-17/[J] KOG3499 60S ribosomal protein L38	NA	biological_process:GO:0006412//translation;cellular_component:GO:0005840//ribosome;molecular_function:GO:0003735//structural constituent of ribosome;
CL31128.Contig1_All	896	0.01	14.06	10.4574	7.11929e-31	Up	1.02753e-32	XP_020999110.1/5.0e-73/heat shock protein 90-5, chloroplastic [Arachis duranensis]	XM_021143451.1/0.0/PREDICTED: Arachis duranensis heat shock protein 90-5, chloroplastic (LOC107490896), mRNA	sp|Q9SIF2|HS905_ARATH/1.0e-62/Heat shock protein 90-5, chloroplastic OS=Arabidopsis thaliana GN=HSP90-5 PE=1 SV=1	adu:107490896/7.4e-74/heat shock protein 90-5, chloroplastic; K09487 heat shock protein 90kDa beta	At2g04030/2.4e-62/[O] KOG0019 Molecular chaperone (HSP90 family)	PF00183/2.6E-39/Hsp90 protein	biological_process:GO:0006457//protein folding;GO:0006950//response to stress;molecular_function:GO:0005524//ATP binding;GO:0051082//unfolded protein binding;
CL15968.Contig1_All	630	0.01	14.06	10.4574	6.22474e-20	Up	1.46641e-21	XP_016197537.1/7.6e-36/cysteine proteinase inhibitor 1 [Arachis ipaensis]	XM_007153958.1/0.0/Phaseolus vulgaris hypothetical protein (PHAVU_003G084300g) mRNA, complete cds	sp|Q6TPK4|CYT1_ACTDE/3.3e-28/Cysteine proteinase inhibitor 1 OS=Actinidia deliciosa PE=1 SV=1	aip:107638693/1.1e-36/cysteine proteinase inhibitor 1; K13899 cystatin-C	At5g47550/1.7e-27/[O] LSE0450 A Cysteine proteinase inhibitor B (cystatin B)	NA	molecular_function:GO:0004869//cysteine-type endopeptidase inhibitor activity;
CL43385.Contig7_All	952	0.01	14.04	10.4553	5.40302e-33	Up	7.23064e-35	XP_015963436.1/6.3e-66/uncharacterized protein LOC107487333 [Arachis duranensis]	XM_016107950.2/0.0/PREDICTED: Arachis duranensis uncharacterized LOC107487333 (LOC107487333), mRNA	NA	NA	NA	PTHR34048:SF1/8.2E-91/--	cellular_component:GO:0016021//integral component of membrane;
CL27007.Contig3_All	1190	0.01	14.04	10.4553	7.68814e-43	Up	7.56602e-45	XP_006576138.1/2.8e-103/PREDICTED: germin-like protein 21 isoform X1 [Glycine max] >ACG69497.1 germin-like protein 1 [Glycine max] >KHN14199.1 Germin-like protein 5-1 [Glycine soja] >KRH68383.1 hypothetical protein GLYMA_03G227400 [Glycine max]	XM_006576075.2/0.0/PREDICTED: Glycine max germin-like protein 21 (GLP21), transcript variant X1, mRNA	sp|Q9S8P4|RHRE_PEA/9.0e-91/Rhicadhesin receptor OS=Pisum sativum GN=GER1 PE=1 SV=2	NA	At1g09560/3.0e-81/[V] LSE0346 A Germin/oxalate oxidase	PTHR31238/2.3E-155/--	biological_process:GO:0010497//plasmodesmata-mediated intercellular transport;GO:2000280//regulation of root development;cellular_component:GO:0009506//plasmodesma;GO:0005618//cell wall;GO:0005576//extracellular region;molecular_function:GO:0045735//nutrient reservoir activity;GO:0030145//manganese ion binding;
CL44843.Contig2_All	2781	0.01	14.02	10.4533	1.83878e-108	Up	5.43068e-111	XP_020230341.1/1.0e-310/BTB/POZ domain-containing protein At5g67385 [Cajanus cajan]	XM_003517288.3/0.0/PREDICTED: Glycine max BTB/POZ domain-containing protein At5g67385-like (LOC100814596), mRNA	sp|Q66GP0|Y5738_ARATH/1.1e-232/BTB/POZ domain-containing protein At5g67385 OS=Arabidopsis thaliana GN=At5g67385 PE=1 SV=2	zju:107411570/2.4e-30/26S protease regulatory subunit 6B homolog; K03063 26S proteasome regulatory subunit T3	At3g49970/1.4e-161/[T] LSE1207 A Photoreceptor NPH1 (nonphototropic hypocotyl 1)-interacting protein	PF03000/5.5E-85/NPH3 family	NA
CL10308.Contig3_All	2271	0.01	13.97	10.4481	4.50738e-87	Up	1.82395e-89	XP_007144609.1/1.8e-223/hypothetical protein PHAVU_007G169800g [Phaseolus vulgaris] >ESW16603.1 hypothetical protein PHAVU_007G169800g [Phaseolus vulgaris]	XM_019572798.1/0.0/PREDICTED: Lupinus angustifolius uncharacterized LOC109336289 (LOC109336289), transcript variant X2, mRNA	sp|Q9FGW9|GTE10_ARATH/7.6e-06/Transcription factor GTE10 OS=Arabidopsis thaliana GN=GTE10 PE=1 SV=2	rcu:8266776/4.3e-110/uncharacterized LOC8266776; K16302 metal transporter CNNM	Hs13124875/2.0e-09/[Z] KOG0161 Myosin class II heavy chain	PTHR16223:SF12/1.2E-38/--	cellular_component:GO:0016021//integral component of membrane;
CL28015.Contig1_All	663	0.01	13.9	10.4409	4.4356e-21	Up	9.8198e-23	XP_016176636.1/6.5e-70/chaperone protein dnaJ 8, chloroplastic [Arachis ipaensis]	XM_016321150.1/0.0/PREDICTED: Arachis ipaensis chaperone protein dnaJ 8, chloroplastic (LOC107618955), mRNA	sp|Q9SAG8|DNAJ8_ARATH/3.4e-47/Chaperone protein dnaJ 8, chloroplastic OS=Arabidopsis thaliana GN=ATJ8 PE=2 SV=1	cann:107840167/8.9e-08/chaperone protein DnaJ; K03686 molecular chaperone DnaJ	At1g80920/7.9e-47/[O] KOG0715 Molecular chaperone (DnaJ superfamily)	PF00226/6.1E-15/DnaJ domain	NA
CL1142.Contig4_All	2085	0.01	13.9	10.4409	6.582e-79	Up	3.02058e-81	XP_015967516.1/1.7e-132/carboxylesterase 1 [Arachis duranensis]	XM_016112030.2/0.0/PREDICTED: Arachis duranensis carboxylesterase 1 (LOC107491227), mRNA	sp|Q0ZPV7|CXE1_ACTER/1.2e-93/Carboxylesterase 1 OS=Actinidia eriantha GN=CXE1 PE=1 SV=1	ppp:PHYPADRAFT_118478/7.3e-40/GLP1; GLP1 GID1-like protein; K14493 gibberellin receptor GID1 [EC:3.-.-.-]	At5g62180/6.1e-85/[V] KOG1515 Arylacetamide deacetylase	PF07859/1.5E-45/alpha/beta hydrolase fold	biological_process:GO:0008152//metabolic process;molecular_function:GO:0016787//hydrolase activity;
CL30609.Contig1_All	2128	0.01	13.76	10.4263	7.03132e-80	Up	3.17416e-82	XP_019438032.1/3.2e-203/PREDICTED: low-temperature-induced cysteine proteinase [Lupinus angustifolius] >XP_019438033.1 PREDICTED: low-temperature-induced cysteine proteinase [Lupinus angustifolius] >OIW14825.1 hypothetical protein TanjilG_17050 [Lupinus angustifolius]	XM_020363300.1/0.0/PREDICTED: Cajanus cajan low-temperature-induced cysteine proteinase (LOC109802088), mRNA	sp|Q9LT78|RD21C_ARATH/5.9e-117/Probable cysteine protease RD21C OS=Arabidopsis thaliana GN=RD21C PE=1 SV=1	ppp:PHYPADRAFT_204314/7.1e-115/hypothetical protein; K16292 KDEL-tailed cysteine endopeptidase [EC:3.4.22.-]	At1g09850_1/5.7e-139/[O] KOG1543 Cysteine proteinase Cathepsin L	PTHR12411:SF387/1.9E-262/--	molecular_function:GO:0008234//cysteine-type peptidase activity;
CL26317.Contig1_All	1175	0.01	13.75	10.4252	2.70526e-41	Up	2.78232e-43	XP_014514195.1/2.6e-77/PREDICTED: protein indeterminate-domain 2-like [Vigna radiata var. radiata]	XM_016113111.2/0.0/PREDICTED: Arachis duranensis protein indeterminate-domain 2 (LOC107492129), mRNA	sp|P10496|GRP2_PHAVU/1.0e-06/Glycine-rich cell wall structural protein 1.8 OS=Phaseolus vulgaris PE=2 SV=1	ini:109182817/1.0e-06/transcription initiation factor TFIID subunit 15b; K13098 RNA-binding protein FUS	At1g49750/5.4e-06/[M] LSE0601 A Pollen extensin-like protein (Pex)	PTHR10593/6.7E-40/--	molecular_function:GO:0046872//metal ion binding;GO:0003676//nucleic acid binding;
CL11324.Contig1_All	769	0.01	13.68	10.4179	6.5109e-25	Up	1.19744e-26	XP_020210824.1/2.1e-104/peptidyl-prolyl cis-trans isomerase CYP19-4 [Cajanus cajan] >KYP76108.1 Peptidyl-prolyl cis-trans isomerase CYP19-4 [Cajanus cajan]	XM_016308783.2/0.0/PREDICTED: Arachis ipaensis peptidyl-prolyl cis-trans isomerase CYP19-4 (LOC107606727), mRNA	sp|Q9SP02|CP20A_ARATH/4.0e-100/Peptidyl-prolyl cis-trans isomerase CYP20-1 OS=Arabidopsis thaliana GN=CYP20-1 PE=1 SV=1	aip:107606727/4.5e-104/peptidyl-prolyl cis-trans isomerase CYP19-4; K01802 peptidylprolyl isomerase [EC:5.2.1.8]	At5g58710/9.4e-100/[O] KOG0865 Cyclophilin type peptidyl-prolyl cis-trans isomerase	PF00160/3.6E-48/Cyclophilin type peptidyl-prolyl cis-trans isomerase/CLD	biological_process:GO:0006457//protein folding;molecular_function:GO:0003755//peptidyl-prolyl cis-trans isomerase activity;
CL35051.Contig3_All	891	0.01	13.68	10.4179	1.0143e-29	Up	1.53443e-31	XP_016169946.1/1.8e-38/uncharacterized protein LOC107612740 [Arachis ipaensis]	XM_016314460.2/0.0/PREDICTED: Arachis ipaensis uncharacterized LOC107612740 (LOC107612740), mRNA	NA	NA	NA	NA	NA
Unigene2237_All	2666	0.01	13.67	10.4168	4.52226e-101	Up	1.48307e-103	XP_020218135.1/7.4e-189/protein WVD2-like 7 [Cajanus cajan] >XP_020218136.1 protein WVD2-like 7 [Cajanus cajan] >XP_020218137.1 protein WVD2-like 7 [Cajanus cajan] >XP_020218138.1 protein WVD2-like 7 [Cajanus cajan] >XP_020218139.1 protein WVD2-like 7 [Cajanus cajan] >XP_020218140.1 protein WVD2-like 7 [Cajanus cajan]	XM_020362551.1/0.0/PREDICTED: Cajanus cajan protein WVD2-like 7 (LOC109801472), transcript variant X6, mRNA	sp|Q67Y69|WDL7_ARATH/1.3e-20/Protein WVD2-like 7 OS=Arabidopsis thaliana GN=WDL7 PE=2 SV=1	gra:105783395/1.4e-06/nucleolin 1-like; K11294 nucleolin	At2g35880/3.9e-12/[S] LSE0281 A Uncharacterized protein	PTHR31358:SF6/8.2E-171/--	NA
CL17284.Contig1_All	2300	0.01	13.64	10.4136	4.2251e-86	Up	1.7357e-88	XP_016175015.1/5.5e-217/CBL-interacting serine/threonine-protein kinase 5 [Arachis ipaensis]	XR_137175.3/0.0/PREDICTED: Glycine max CBL-interacting serine/threonine-protein kinase 5-like (LOC100797846), misc_RNA	sp|Q9LEU7|CIPK5_ARATH/8.2e-157/CBL-interacting serine/threonine-protein kinase 5 OS=Arabidopsis thaliana GN=CIPK5 PE=2 SV=1	aip:107617696/8.2e-218/CBL-interacting serine/threonine-protein kinase 5; K07198 5'-AMP-activated protein kinase, catalytic alpha subunit [EC:2.7.11.11]	At5g10930/1.9e-156/[T] KOG0583 Serine/threonine protein kinase	PS50011/52.485/Protein kinase domain profile.	biological_process:GO:0018107//peptidyl-threonine phosphorylation;GO:0007165//signal transduction;GO:0018105//peptidyl-serine phosphorylation;GO:0035556//intracellular signal transduction;cellular_component:GO:0005622//intracellular;molecular_function:GO:0004674//protein serine/threonine kinase activity;GO:0005524//ATP binding;
Unigene126747_All	1239	0.01	13.63	10.4126	2.02862e-43	Up	1.9579e-45	XP_007025107.2/4.5e-149/PREDICTED: urease accessory protein G [Theobroma cacao]	XM_016101941.2/0.0/PREDICTED: Arachis duranensis urease accessory protein G (LOC107481657), mRNA	sp|E0ZS47|UREG_ORYSI/8.9e-142/Urease accessory protein G OS=Oryza sativa subsp. indica GN=UREG PE=2 SV=1	tcc:18596520/6.7e-150/urease accessory protein G; K03189 urease accessory protein	At1g80480/1.7e-10/[H] KOG2743 Cobalamin synthesis protein	PF02492/3.9E-32/CobW/HypB/UreG, nucleotide-binding domain	biological_process:GO:0006807//nitrogen compound metabolic process;molecular_function:GO:0016151//nickel cation binding;GO:0003924//GTPase activity;
CL54740.Contig1_All	1282	0.01	13.62	10.4115	3.69547e-45	Up	3.3928e-47	NP_001239618.1/1.2e-123/uncharacterized protein LOC100788480 [Glycine max] >ACU18608.1 unknown [Glycine max] >KHN05462.1 Ribosomal RNA small subunit methyltransferase NEP1 [Glycine soja]	BT149673.1/0.0/Lotus japonicus clone JCVI-FLLj-2B2 unknown mRNA	NA	gmx:100788480/1.7e-124/ribosomal RNA small subunit methyltransferase NEP1-like; K14568 rRNA small subunit pseudouridine methyltransferase Nep1 [EC:2.1.1.260]	At3g57000/1.4e-92/[J] KOG3073 Protein required for 18S rRNA maturation and 40S ribosome biogenesis	PF03587/4.4E-73/EMG1/NEP1 methyltransferase	biological_process:GO:0000462//maturation of SSU-rRNA from tricistronic rRNA transcript (SSU-rRNA, 5.8S rRNA, LSU-rRNA);GO:0070475//rRNA base methylation;cellular_component:GO:0032040//small-subunit processome;GO:0005730//nucleolus;molecular_function:GO:0070037//rRNA (pseudouridine) methyltransferase activity;GO:0019843//rRNA binding;
CL15859.Contig2_All	1125	0.01	13.6	10.4094	8.84407e-39	Up	9.73658e-41	XP_015935450.1/5.4e-117/fructokinase-2 [Arachis duranensis]	XM_003546857.2/0.0/PREDICTED: Glycine max probable fructokinase-4 (LOC100803713), mRNA	sp|Q9LNE3|SCRK2_ARATH/5.1e-104/Probable fructokinase-2 OS=Arabidopsis thaliana GN=At1g06030 PE=2 SV=1	adu:107461466/8.0e-118/fructokinase-2; K00847 fructokinase [EC:2.7.1.4]	At1g06030/1.2e-103/[G] KOG2855 Ribokinase	PTHR10584:SF168/9.9E-170/--	molecular_function:GO:0016301//kinase activity;GO:0016773//phosphotransferase activity, alcohol group as acceptor;
CL3145.Contig4_All	1154	0.01	13.58	10.4073	6.10318e-40	Up	6.52008e-42	KHN06482.1/1.0e-158/hypothetical protein glysoja_010826 [Glycine soja]	XR_001388461.1/0.0/PREDICTED: Glycine max uncharacterized LOC100809342 (LOC100809342), misc_RNA	NA	NA	At3g13510/3.5e-143/[OR] LSE0110 A Predicted carboxyl-terminal proteinase, contains an unknown domain	PTHR31589/3.2E-216/--	NA
CL36311.Contig1_All	1372	0.01	13.56	10.4051	1.2194e-48	Up	1.01882e-50	XP_015967472.1/2.9e-181/GDSL esterase/lipase At3g48460 [Arachis duranensis]	XM_019609193.1/0.0/PREDICTED: Lupinus angustifolius GDSL esterase/lipase At3g48460-like (LOC109363031), transcript variant X1, mRNA	sp|Q9STM6|GDL57_ARATH/8.7e-130/GDSL esterase/lipase At3g48460 OS=Arabidopsis thaliana GN=At3g48460 PE=2 SV=1	pxb:103944122/1.8e-66/GDSL esterase/lipase At5g45910-like; K21026 acetylajmaline esterase [EC:3.1.1.80]	At3g48460/2.0e-129/[RI] LSE0388 A Predicted lipase	PTHR22835:SF231/1.1E-221/--	molecular_function:GO:0016788//hydrolase activity, acting on ester bonds;
CL33183.Contig2_All	1027	0.01	13.55	10.4041	9.9321e-35	Up	1.25298e-36	XP_016166987.1/1.1e-55/protein EARLY RESPONSIVE TO DEHYDRATION 15 [Arachis ipaensis]	NA	sp|Q39096|ERD15_ARATH/6.5e-13/Protein EARLY RESPONSIVE TO DEHYDRATION 15 OS=Arabidopsis thaliana GN=ERD15 PE=1 SV=1	NA	NA	PTHR33790:SF3/2.2E-51/--	NA
CL15604.Contig5_All	1598	0.01	13.54	10.403	2.37115e-57	Up	1.59199e-59	XP_006602712.1/4.9e-204/PREDICTED: alpha-galactosidase 1 isoform X1 [Glycine max]	AK245758.1/0.0/Glycine max cDNA, clone: GMFL01-40-J07	sp|Q9FT97|AGAL1_ARATH/3.2e-192/Alpha-galactosidase 1 OS=Arabidopsis thaliana GN=AGAL1 PE=2 SV=1	mtr:MTR_7g073650/1.0e-203/alpha-galactosidase-like protein; K07407 alpha-galactosidase [EC:3.2.1.22]	At5g08380/7.5e-192/[G] KOG2366 Alpha-D-galactosidase (melibiase)	PTHR11452:SF18/1.1E-304/--	biological_process:GO:0005975//carbohydrate metabolic process;molecular_function:GO:0052692//raffinose alpha-galactosidase activity;
CL7301.Contig1_All	1213	0.01	13.54	10.403	2.92255e-42	Up	2.92378e-44	BAA02117.1/2.2e-84/GTP-binding protein [Pisum sativum] >prf||2001457J GTP-binding protein	XM_019608408.1/0.0/PREDICTED: Lupinus angustifolius ras-related protein RABD2a-like (LOC109362552), mRNA	sp|P28188|RAD2A_ARATH/1.2e-82/Ras-related protein RABD2a OS=Arabidopsis thaliana GN=RABD2A PE=1 SV=3	mtr:MTR_8g006970/4.3e-85/RAB GTPase-like protein A5D; K07874 Ras-related protein Rab-1A	At1g02130/2.8e-82/[TU] KOG0084 GTPase Rab1/YPT1, small G protein superfamily, and related GTP-binding proteins	PS51419/31.555/small GTPase Rab1 family profile.	molecular_function:GO:0005525//GTP binding;GO:0003924//GTPase activity;
CL22038.Contig1_All	2989	0.01	13.46	10.3945	2.32865e-112	Up	6.62228e-115	XP_003601419.1/0.0e+00/copper amine oxidase, enzyme domain protein [Medicago truncatula] >AES71670.1 copper amine oxidase, enzyme domain protein [Medicago truncatula]	XM_003546850.3/0.0/PREDICTED: Glycine max primary amine oxidase-like (LOC100798399), transcript variant X3, mRNA	sp|Q8H1H9|AMO_ARATH/1.2e-245/Primary amine oxidase OS=Arabidopsis thaliana GN=At1g62810 PE=2 SV=1	mtr:MTR_3g080500/0.0e+00/copper amine oxidase, enzyme domain protein; K00276 primary-amine oxidase [EC:1.4.3.21]	At4g12290/7.0e-292/[Q] KOG1186 Copper amine oxidase	PF02727/2.2E-20/Copper amine oxidase, N2 domain	biological_process:GO:0009308//amine metabolic process;cellular_component:GO:0016021//integral component of membrane;molecular_function:GO:0008131//primary amine oxidase activity;GO:0005507//copper ion binding;GO:0048038//quinone binding;
CL2501.Contig1_All	1549	0.01	13.44	10.3923	4.95625e-55	Up	3.55018e-57	XP_015943800.1/2.1e-164/isoaspartyl peptidase/L-asparaginase [Arachis duranensis]	AK337199.1/0.0/Lotus japonicus cDNA, clone: LjFL1-049-AD06, HTC	sp|Q9ZSD6|ASPG_LUPLU/3.2e-149/Isoaspartyl peptidase/L-asparaginase OS=Lupinus luteus PE=1 SV=1	adu:107468931/3.2e-165/isoaspartyl peptidase/L-asparaginase; K13051 beta-aspartyl-peptidase (threonine type) [EC:3.4.19.5]	At5g08100/8.1e-135/[E] KOG1592 Asparaginase	PTHR10188:SF24/1.3E-160/--	cellular_component:GO:0005829//cytosol;molecular_function:GO:0016787//hydrolase activity;GO:0004067//asparaginase activity;
CL26479.Contig4_All	1606	0.01	13.43	10.3912	2.36738e-57	Up	1.59199e-59	XP_015946187.1/4.1e-142/zinc-finger homeodomain protein 10 [Arachis duranensis]	XM_007139515.1/0.0/Phaseolus vulgaris hypothetical protein (PHAVU_008G041300g) mRNA, complete cds	sp|Q9FIW9|ZHD10_ARATH/2.3e-97/Zinc-finger homeodomain protein 10 OS=Arabidopsis thaliana GN=ZHD10 PE=1 SV=1	ghi:107952004/1.8e-09/formin-like protein 6; K05747 Wiskott-Aldrich syndrome protein	At5g39760/5.3e-97/[S] LSE0375 A Uncharacterized	PTHR31948:SF8/1.6E-119/--	molecular_function:GO:0003677//DNA binding;
CL25165.Contig4_All	1420	0.01	13.38	10.3859	8.37187e-50	Up	6.82248e-52	XP_020987933.1/7.0e-138/protein PEP-RELATED DEVELOPMENT ARRESTED 1, chloroplastic [Arachis duranensis]	XM_016321335.1/0.0/PREDICTED: Arachis ipaensis protein PEP-RELATED DEVELOPMENT ARRESTED 1, chloroplastic (LOC107619112), mRNA	sp|Q1H5E9|PRDA1_ARATH/5.8e-129/Protein PEP-RELATED DEVELOPMENT ARRESTED 1, chloroplastic OS=Arabidopsis thaliana GN=PRDA1 PE=1 SV=1	NA	NA	PTHR37262/1.0E-190/--	NA
CL48042.Contig6_All	1119	0.01	13.36	10.3837	5.21504e-38	Up	5.9044e-40	XP_015948553.1/1.7e-126/BI1-like protein [Arachis duranensis]	XM_016327400.2/0.0/PREDICTED: Arachis ipaensis BI1-like protein (LOC107624915), mRNA	sp|Q9SA63|LFG4_ARATH/1.9e-111/Protein LIFEGUARD 4 OS=Arabidopsis thaliana GN=LFG4 PE=2 SV=1	adu:107473492/2.5e-127/BI1-like protein; K06890 uncharacterized protein	At1g03070/4.5e-111/[T] KOG2322 N-methyl-D-aspartate receptor glutamate-binding subunit	PF01027/2.0E-46/Inhibitor of apoptosis-promoting Bax1	cellular_component:GO:0016021//integral component of membrane;
Unigene1612_All	2495	0.01	13.33	10.3805	9.7185e-92	Up	3.66772e-94	KOM34386.1/5.7e-135/hypothetical protein LR48_Vigan02g053600 [Vigna angularis]	XM_003535923.3/0.0/PREDICTED: Glycine max 7-hydroxymethyl chlorophyll a reductase, chloroplastic (LOC100791244), mRNA	sp|Q8GS60|HCAR_ARATH/1.2e-124/7-hydroxymethyl chlorophyll a reductase, chloroplastic OS=Arabidopsis thaliana GN=HCAR PE=1 SV=1	var:108326663/8.5e-136/7-hydroxymethyl chlorophyll a reductase, chloroplastic; K18010 7-hydroxymethyl chlorophyll a reductase [EC:1.17.7.2]	NA	PTHR31332:SF0/5.4E-136/--	NA
Unigene173518_All	2108	0.01	13.32	10.3794	1.41744e-76	Up	6.73594e-79	XP_015962122.1/1.5e-245/polyphenol oxidase I, chloroplastic-like [Arachis duranensis]	XM_003552307.3/0.0/PREDICTED: Glycine max polyphenol oxidase I, chloroplastic-like (LOC100785410), mRNA	sp|P43309|PPO_MALDO/6.0e-146/Polyphenol oxidase, chloroplastic OS=Malus domestica PE=2 SV=1	adu:107486089/2.2e-246/polyphenol oxidase I, chloroplastic-like; K00422 polyphenol oxidase [EC:1.10.3.1]	NA	PTHR11474/3.0E-220/--	biological_process:GO:0046148//pigment biosynthetic process;molecular_function:GO:0046872//metal ion binding;GO:0004097//catechol oxidase activity;
CL8199.Contig9_All	1116	0.01	13.31	10.3783	1.26659e-37	Up	1.45399e-39	XP_020226090.1/8.9e-80/protein Dr1 homolog isoform X1 [Cajanus cajan] >KYP56760.1 Protein Dr1 isogeny [Cajanus cajan]	XM_016088582.2/0.0/PREDICTED: Arachis duranensis protein Dr1 homolog (LOC107469199), transcript variant X1, mRNA	sp|P49592|NC2B_ARATH/5.3e-69/Protein Dr1 homolog OS=Arabidopsis thaliana GN=DR1 PE=1 SV=1	lja:Lj4g3v1774670.1/3.5e-81/Lj4g3v1774670.1; -; K21751 down-regulator of transcription 1	At5g23090/1.2e-68/[K] KOG0871 Class 2 transcription repressor NC2, beta subunit (Dr1)	PF00808/7.9E-22/Histone-like transcription factor (CBF/NF-Y) and archaeal histone	cellular_component:GO:0005634//nucleus;molecular_function:GO:0046982//protein heterodimerization activity;
CL6065.Contig4_All	1084	0.01	13.27	10.374	2.8532e-36	Up	3.40728e-38	XP_007160022.1/1.2e-126/hypothetical protein PHAVU_002G286100g [Phaseolus vulgaris] >ESW32016.1 hypothetical protein PHAVU_002G286100g [Phaseolus vulgaris]	XM_003525366.3/0.0/PREDICTED: Glycine max gamma carbonic anhydrase-like 2, mitochondrial (LOC100805621), mRNA	sp|Q9SMN1|GCAL2_ARATH/6.9e-114/Gamma carbonic anhydrase-like 2, mitochondrial OS=Arabidopsis thaliana GN=GAMMACAL2 PE=1 SV=1	cpap:110825945/3.6e-06/50S ribosomal protein HLP, mitochondrial isoform X1; K02874 large subunit ribosomal protein L14	NA	PTHR13061/6.1E-106/--	NA
CL21651.Contig2_All	3297	0.01	13.27	10.374	1.11882e-122	Up	2.81392e-125	KYP66629.1/0.0e+00/Aconitate hydratase, cytoplasmic, partial [Cajanus cajan]	XM_019589308.1/0.0/PREDICTED: Lupinus angustifolius aconitate hydratase 1-like (LOC109348758), transcript variant X2, mRNA	sp|P49608|ACOC_CUCMA/0.0e+00/Aconitate hydratase, cytoplasmic OS=Cucurbita maxima PE=2 SV=1	lang:109332798/0.0e+00/aconitate hydratase 1; K01681 aconitate hydratase [EC:4.2.1.3]	At4g35830/0.0e+00/[AJ] KOG0452 RNA-binding translational regulator IRP (aconitase superfamily)	PF00330/9.4E-177/Aconitase family (aconitate hydratase)	biological_process:GO:0008152//metabolic process;molecular_function:GO:0003994//aconitate hydratase activity;GO:0051539//4 iron, 4 sulfur cluster binding;
CL6529.Contig2_All	1696	0.01	13.16	10.3619	1.1171e-59	Up	7.13892e-62	XP_015934128.1/3.4e-248/MLO-like protein 1 isoform X1 [Arachis duranensis]	XM_016310904.2/0.0/PREDICTED: Arachis ipaensis MLO-like protein 1 (LOC107609079), transcript variant X1, mRNA	sp|O49621|MLO1_ARATH/1.3e-199/MLO-like protein 1 OS=Arabidopsis thaliana GN=MLO1 PE=1 SV=1	adu:107460288/5.1e-249/MLO-like protein 1 isoform X1; K08472 mlo protein	At4g02600/3.0e-199/[R] LSE0264 A Seven transmembrane protein Mlo	PTHR31942/0.0/--	biological_process:GO:0006952//defense response;GO:0009607//response to biotic stimulus;cellular_component:GO:0016021//integral component of membrane;molecular_function:GO:0005516//calmodulin binding;
CL24270.Contig4_All	284	0.01	13.13	10.3587	1.5066e-05	Up	1.09364e-06	AAQ84111.1/1.8e-16/Clt1 [Citrus trifoliata]	BT090610.1/0.0/Soybean clone JCVI-FLGm-4N4 unknown mRNA	sp|Q9ZNS6|RCI2B_ARATH/1.0e-16/Hydrophobic protein RCI2B OS=Arabidopsis thaliana GN=RCI2B PE=2 SV=1	NA	At3g05890/2.4e-16/[R] KOG1773 Stress responsive protein	NA	cellular_component:GO:0016021//integral component of membrane;
CL16789.Contig3_All	1791	0.01	13.04	10.3487	8.7822e-63	Up	5.27904e-65	XP_015956470.1/5.0e-258/monothiol glutaredoxin-S17 [Arachis duranensis]	XM_016100984.2/0.0/PREDICTED: Arachis duranensis monothiol glutaredoxin-S17 (LOC107480808), mRNA	sp|Q9ZPH2|GRS17_ARATH/4.3e-206/Monothiol glutaredoxin-S17 OS=Arabidopsis thaliana GN=GRXS17 PE=1 SV=1	cmo:103485896/6.7e-26/uncharacterized monothiol glutaredoxin ycf64-like; K07390 monothiol glutaredoxin	At4g04950/1.0e-205/[O] KOG0911 Glutaredoxin-related protein	PS51354/25.442/Glutaredoxin domain profile.	biological_process:GO:0045454//cell redox homeostasis;cellular_component:GO:0005623//cell;molecular_function:GO:0015035//protein disulfide oxidoreductase activity;GO:0009055//electron transfer activity;
CL16962.Contig3_All	1580	0.01	13.04	10.3487	1.21101e-54	Up	8.74246e-57	XP_007139342.1/1.4e-166/hypothetical protein PHAVU_008G021400g [Phaseolus vulgaris] >ESW11336.1 hypothetical protein PHAVU_008G021400g [Phaseolus vulgaris]	XM_021122138.1/0.0/PREDICTED: Arachis ipaensis protein FLX-like 2 (LOC107635519), transcript variant X3, mRNA	sp|Q84TD8|FLXL2_ARATH/5.9e-82/Protein FLX-like 2 OS=Arabidopsis thaliana GN=FLXL2 PE=1 SV=1	gra:105784008/6.4e-28/uncharacterized LOC105784008; K00161 pyruvate dehydrogenase E1 component alpha subunit [EC:1.2.4.1]	NA	PTHR33405:SF5/4.5E-144/--	NA
CL22629.Contig1_All	997	0.01	12.98	10.3421	3.18735e-32	Up	4.38476e-34	XP_016186625.1/3.8e-98/abscisic acid receptor PYL4 [Arachis ipaensis]	AP006077.1/0.0/Lotus japonicus genomic DNA, chromosome 3, clone: LjT46B01, TM0116, complete sequence	sp|O80920|PYL4_ARATH/1.3e-66/Abscisic acid receptor PYL4 OS=Arabidopsis thaliana GN=PYL4 PE=1 SV=1	aip:107628487/5.7e-99/abscisic acid receptor PYL4; K14496 abscisic acid receptor PYR/PYL family	At2g38310/3.0e-66/[S] LSE0385 A Uncharacterized protein	PF10604/9.6E-20/Polyketide cyclase / dehydrase and lipid transport	NA
CL3014.Contig2_All	454	0.01	12.97	10.341	9.63653e-12	Up	3.8109e-13	NA	XM_017560388.1/0.0/PREDICTED: Vigna angularis probable E3 ubiquitin-protein ligase RHC2A (LOC108326815), mRNA	NA	NA	NA	NA	NA
CL10787.Contig7_All	1791	0.01	12.91	10.3343	5.25784e-62	Up	3.20128e-64	XP_006605387.1/4.3e-217/PREDICTED: uncharacterized protein LOC100815055 isoform X1 [Glycine max] >XP_006605388.1 PREDICTED: uncharacterized protein LOC100815055 isoform X1 [Glycine max] >XP_014627733.1 PREDICTED: uncharacterized protein LOC100815055 isoform X1 [Glycine max] >XP_014627734.1 PREDICTED: uncharacterized protein LOC100815055 isoform X1 [Glycine max] >XP_014627735.1 PREDICTED: uncharac…	XM_014772251.1/0.0/PREDICTED: Glycine max probable UDP-sugar transporter protein SLC35A4-like (LOC100815055), transcript variant X7, mRNA	sp|Q9C5H6|CSTR3_ARATH/4.2e-193/CMP-sialic acid transporter 3 OS=Arabidopsis thaliana GN=UTR6 PE=2 SV=1	mis:MICPUN_69116/8.4e-85/Drug/Metabolite transporter superfamily; K15273 solute carrier family 35 (probable UDP-sugar transporter), member A4	At3g59360/3.6e-179/[G] KOG2234 Predicted UDP-galactose transporter	PTHR10231:SF25/4.7E-266/--	cellular_component:GO:0016021//integral component of membrane;GO:0000139//Golgi membrane;molecular_function:GO:0005351//sugar:proton symporter activity;
CL10192.Contig4_All	1251	0.01	12.9	10.3332	1.73111e-41	Up	1.77302e-43	XP_015972261.1/5.6e-107/phospholipid hydroperoxide glutathione peroxidase, chloroplastic [Arachis duranensis]	XM_016116775.2/0.0/PREDICTED: Arachis duranensis phospholipid hydroperoxide glutathione peroxidase, chloroplastic (LOC107495609), mRNA	sp|O24296|GPX1_PEA/6.5e-100/Phospholipid hydroperoxide glutathione peroxidase, chloroplastic OS=Pisum sativum PE=2 SV=1	adu:107495609/8.4e-108/phospholipid hydroperoxide glutathione peroxidase, chloroplastic; K00432 glutathione peroxidase [EC:1.11.1.9]	At2g25080/4.3e-86/[O] KOG1651 Glutathione peroxidase	PS51355/73.37/Glutathione peroxidase profile.	biological_process:GO:0006979//response to oxidative stress;molecular_function:GO:0004602//glutathione peroxidase activity;
CL7922.Contig11_All	409	0.01	12.89	10.332	4.87297e-10	Up	2.19916e-11	XP_016184687.1/1.6e-71/BEL1-like homeodomain protein 1 [Arachis ipaensis] >XP_016184689.1 BEL1-like homeodomain protein 1 [Arachis ipaensis] >XP_020972324.1 BEL1-like homeodomain protein 1 [Arachis ipaensis]	XM_016095893.2/0.0/PREDICTED: Arachis duranensis BEL1-like homeodomain protein 1 (LOC107476145), transcript variant X5, mRNA	sp|Q9SJ56|BLH1_ARATH/1.3e-65/BEL1-like homeodomain protein 1 OS=Arabidopsis thaliana GN=BLH1 PE=1 SV=1	bdi:100844103/4.5e-42/homeobox protein BEL1 homolog; K16670 homeobox protein Meis2	At2g35940/3.1e-65/[K] KOG0773 Transcription factor MEIS1 and related HOX domain proteins	PTHR11850/1.2E-119/--	biological_process:GO:0006355//regulation of transcription, DNA-templated;cellular_component:GO:0005634//nucleus;molecular_function:GO:0003677//DNA binding;
CL3536.Contig2_All	502	0.01	12.86	10.3287	1.89724e-13	Up	6.60384e-15	KHN23283.1/1.4e-19/Elongation factor 1-delta [Glycine soja]	XM_003526915.3/0.0/PREDICTED: Glycine max elongation factor 1-delta (LOC100777627), mRNA	sp|P29545|EF1B_ORYSJ/4.5e-20/Elongation factor 1-beta OS=Oryza sativa subsp. japonica GN=Os07g0662500 PE=1 SV=3	gmx:100777627/2.6e-20/elongation factor 1-delta; K03232 elongation factor 1-beta	At1g30230/4.0e-19/[K] KOG1668 Elongation factor 1 beta/delta chain	NA	cellular_component:GO:0005853//eukaryotic translation elongation factor 1 complex;molecular_function:GO:0003746//translation elongation factor activity;
CL12887.Contig5_All	1424	0.01	12.85	10.3276	7.20559e-48	Up	6.17826e-50	KHN09903.1/3.9e-144/Auxin-induced protein 5NG4-like protein [Glycine soja]	XM_016109649.2/0.0/PREDICTED: Arachis duranensis WAT1-related protein At3g28050 (LOC107488873), transcript variant X1, mRNA	sp|Q94JU2|WTR18_ARATH/8.3e-67/WAT1-related protein At3g28050 OS=Arabidopsis thaliana GN=At3g28050 PE=2 SV=1	nto:104085001/1.6e-59/WAT1-related protein At3g18200 isoform X1; K17500 integrin-linked kinase-associated serine/threonine phosphatase 2C [EC:3.1.3.16]	At3g28050/1.9e-66/[R] LSE0148 A Nodulin-like protein	PF00892/3.5E-10/EamA-like transporter family	biological_process:GO:0006810//transport;cellular_component:GO:0016021//integral component of membrane;GO:0005886//plasma membrane;molecular_function:GO:0022857//transmembrane transporter activity;
CL13524.Contig4_All	1387	0.01	12.84	10.3264	1.62816e-46	Up	1.44781e-48	XP_016187712.1/1.4e-82/chaperone protein dnaJ 20, chloroplastic [Arachis ipaensis]	XM_020360373.1/0.0/PREDICTED: Cajanus cajan chaperone protein dnaJ 20, chloroplastic-like (LOC109799753), mRNA	sp|Q9SDN0|DNJ20_ARATH/6.9e-50/Chaperone protein dnaJ 20, chloroplastic OS=Arabidopsis thaliana GN=ATJ20 PE=1 SV=2	han:110919534/1.5e-12/uncharacterized protein LOC110919534; K02634 apocytochrome f	At4g13830/1.6e-49/[O] KOG0712 Molecular chaperone (DnaJ superfamily)	PR00625/1.7E-15/DnaJ domain signature	NA
CL17905.Contig1_All	1287	0.01	12.81	10.3231	1.20222e-42	Up	1.1873e-44	XP_016184747.1/4.7e-157/uncharacterized protein LOC107626388 [Arachis ipaensis]	XM_016329261.2/0.0/PREDICTED: Arachis ipaensis uncharacterized LOC107626388 (LOC107626388), mRNA	NA	zju:107421442/3.4e-48/uncharacterized protein LOC107421442 isoform X1; K03354 anaphase-promoting complex subunit 7	NA	PS00195/-/Glutaredoxin active site.	biological_process:GO:0006749//glutathione metabolic process;GO:0045454//cell redox homeostasis;cellular_component:GO:0005623//cell;GO:0005737//cytoplasm;molecular_function:GO:0004364//glutathione transferase activity;GO:0009055//electron transfer activity;
Unigene188185_All	330	0.01	12.8	10.3219	4.89566e-07	Up	2.97396e-08	OIW02733.1/9.5e-14/hypothetical protein TanjilG_29509 [Lupinus angustifolius]	BT141412.1/0.0/Lotus japonicus clone JCVI-FLLj-10H10 unknown mRNA	sp|Q93VH9|RS41_ARATH/2.7e-13/40S ribosomal protein S4-1 OS=Arabidopsis thaliana GN=RPS4A PE=2 SV=1	lang:109360573/1.4e-14/40S ribosomal protein S4-1-like; K02987 small subunit ribosomal protein S4e	At2g17360/6.3e-13/[J] KOG0378 40S ribosomal protein S4	NA	biological_process:GO:0006412//translation;cellular_component:GO:0005840//ribosome;molecular_function:GO:0003735//structural constituent of ribosome;GO:0019843//rRNA binding;
CL21062.Contig5_All	703	0.01	12.79	10.3208	1.06868e-20	Up	2.41818e-22	XP_016161899.1/4.9e-76/peroxidase 44 [Arachis ipaensis]	XM_016115382.2/0.0/PREDICTED: Arachis duranensis peroxidase 44 (LOC107494323), mRNA	sp|Q93V93|PER44_ARATH/8.8e-46/Peroxidase 44 OS=Arabidopsis thaliana GN=PER44 PE=2 SV=1	aip:107604748/7.3e-77/peroxidase 44; K00430 peroxidase [EC:1.11.1.7]	At4g26010/2.1e-45/[R] TWOG0189 Peroxidase	PTHR31235/2.2E-104/--	NA
CL31301.Contig8_All	3134	0.01	12.76	10.3174	8.94824e-112	Up	2.55908e-114	XP_003525359.1/0.0e+00/PREDICTED: uncharacterized protein LOC100776565 [Glycine max] >XP_006580546.1 PREDICTED: uncharacterized protein LOC100776565 [Glycine max] >XP_014631324.1 PREDICTED: uncharacterized protein LOC100776565 [Glycine max] >KHM99932.1 Putative WRKY transcription factor 19 [Glycine soja] >KRH59994.1 hypothetical protein GLYMA_05G213300 [Glycine max] >KRH59995.1 hypothetical prote…	XM_014778634.1/0.0/PREDICTED: Glycine max uncharacterized LOC100784837 (LOC100784837), transcript variant X3, mRNA	sp|Q9SZ67|WRK19_ARATH/4.5e-81/Probable WRKY transcription factor 19 OS=Arabidopsis thaliana GN=WRKY19 PE=3 SV=1	egr:104446937/8.5e-08/DNA-directed RNA polymerase II subunit RPB1-like; K03006 DNA-directed RNA polymerase II subunit RPB1 [EC:2.7.7.6]	At1g64140/1.4e-229/[S] TWOG0130 Uncharacterized protein, contains EGF domain	PTHR31827:SF14/0.0/--	NA
CL10060.Contig1_All	2072	0.01	12.74	10.3151	1.03349e-71	Up	5.25664e-74	XP_016205849.1/8.3e-273/pectinesterase 3 [Arachis ipaensis]	XM_016350363.2/0.0/PREDICTED: Arachis ipaensis pectinesterase 3 (LOC107646162), mRNA	sp|Q43111|PME3_PHAVU/2.3e-251/Pectinesterase 3 OS=Phaseolus vulgaris GN=MPE3 PE=2 SV=1	aip:107646162/1.2e-273/pectinesterase 3; K01051 pectinesterase [EC:3.1.1.11]	At1g53840/8.2e-207/[M] LSE0024 A Pectinesterase	SM00856/5.2E-43/Plant invertase/pectin methylesterase inhibitor	NA
CL10433.Contig5_All	1855	0.01	12.73	10.314	1.47178e-63	Up	8.70534e-66	XP_016181517.1/4.4e-241/cytochrome P450 90A1 isoform X1 [Arachis ipaensis]	XM_016326031.2/0.0/PREDICTED: Arachis ipaensis cytochrome P450 90A1 (LOC107623684), transcript variant X1, mRNA	sp|Q42569|C90A1_ARATH/4.1e-215/Cytochrome P450 90A1 OS=Arabidopsis thaliana GN=CYP90A1 PE=2 SV=1	aip:107623684/6.6e-242/cytochrome P450 90A1 isoform X1; K09588 cytochrome P450 family 90 subfamily A polypeptide 1 [EC:1.14.-.-]	At5g05690/9.5e-215/[QI] KOG0157 Cytochrome P450 CYP4/CYP19/CYP26 subfamilies	PS00086/-/Cytochrome P450 cysteine heme-iron ligand signature.	cellular_component:GO:0016021//integral component of membrane;molecular_function:GO:0016705//oxidoreductase activity, acting on paired donors, with incorporation or reduction of molecular oxygen;GO:0020037//heme binding;GO:0005506//iron ion binding;GO:0004497//monooxygenase activity;
CL65743.Contig5_All	2081	0.01	12.73	10.314	4.21235e-72	Up	2.13464e-74	NA	NA	NA	lja:Lj1g3v1500500.1/6.9e-06/Lj1g3v1500500.1; -; K01114 phospholipase C [EC:3.1.4.3]	NA	NA	NA
CL20791.Contig2_All	1401	0.01	12.72	10.3129	1.62914e-46	Up	1.44781e-48	XP_016175152.1/8.8e-109/uncharacterized protein LOC107617797 [Arachis ipaensis] >XP_016177091.1 uncharacterized protein LOC107619347 [Arachis ipaensis]	XM_016086499.2/0.0/PREDICTED: Arachis duranensis uncharacterized LOC107467409 (LOC107467409), mRNA	NA	adu:107467409/1.3e-109/uncharacterized protein LOC107467409; K17808 mitochondrial protein import protein ZIM17	At5g27280/1.5e-58/[S] KOG3277 Uncharacterized conserved protein	PTHR20922:SF15/4.2E-90/--	biological_process:GO:0006457//protein folding;GO:0050821//protein stabilization;GO:0030150//protein import into mitochondrial matrix;cellular_component:GO:0005739//mitochondrion;molecular_function:GO:0008270//zinc ion binding;GO:0051087//chaperone binding;
CL28355.Contig1_All	947	0.01	12.72	10.3129	1.01484e-29	Up	1.53443e-31	XP_020228988.1/7.6e-88/uncharacterized protein LOC109809967 [Cajanus cajan] >KYP56501.1 hypothetical protein KK1_002742 [Cajanus cajan]	XM_020373399.1/0.0/PREDICTED: Cajanus cajan uncharacterized LOC109809967 (LOC109809967), mRNA	NA	NA	NA	PTHR37233/6.3E-100/--	cellular_component:GO:0016021//integral component of membrane;
Unigene191516_All	1576	0.01	12.68	10.3083	6.66985e-53	Up	5.04504e-55	NP_001238410.1/7.1e-240/UDP-glucose 6-dehydrogenase 1 [Glycine max] >XP_006584641.1 PREDICTED: UDP-glucose 6-dehydrogenase 1 isoform X1 [Glycine max] >Q96558.1 RecName: Full=UDP-glucose 6-dehydrogenase 1; Short=UDP-Glc dehydrogenase 1; Short=UDP-GlcDH 1; Short=UDPGDH 1; AltName: Full=Gm-UGD1 >AAB58398.1 UDP-glucose dehydrogenase [Glycine max] >KRH44990.1 hypothetical protein GLYMA_08G243000 [Glyc…	XM_016338857.2/0.0/PREDICTED: Arachis ipaensis UDP-glucose 6-dehydrogenase 1 (LOC107635385), mRNA	sp|Q96558|UGDH1_SOYBN/4.3e-242/UDP-glucose 6-dehydrogenase 1 OS=Glycine max GN=UGD1 PE=2 SV=1	vvi:100264653/1.3e-235/UDP-glucose 6-dehydrogenase-like; K00012 UDPglucose 6-dehydrogenase [EC:1.1.1.22]	At3g29360/2.6e-229/[GT] KOG2666 UDP-glucose/GDP-mannose dehydrogenase	PTHR11374/0.0/--	biological_process:GO:0006065//UDP-glucuronate biosynthetic process;GO:0006024//glycosaminoglycan biosynthetic process;cellular_component:GO:0005634//nucleus;GO:0005829//cytosol;molecular_function:GO:0003979//UDP-glucose 6-dehydrogenase activity;GO:0051287//NAD binding;
CL5455.Contig4_All	888	0.01	12.67	10.3072	2.06158e-27	Up	3.4218e-29	XP_020974305.1/1.6e-79/protein ECERIFERUM 3 [Arachis ipaensis]	XM_019593685.1/0.0/PREDICTED: Lupinus angustifolius protein ECERIFERUM 3-like (LOC109351957), mRNA	sp|Q8H1Z0|CER3_ARATH/5.5e-69/Protein ECERIFERUM 3 OS=Arabidopsis thaliana GN=CER3 PE=1 SV=1	csv:101203441/9.4e-21/protein ECERIFERUM 1; K15404 aldehyde decarbonylase [EC:4.1.99.5]	At5g57800/1.3e-68/[I] LSE1286 A CER1 protein involved in wax synthesis, and related proteins	PTHR11863:SF2/4.1E-113/--	biological_process:GO:0008610//lipid biosynthetic process;cellular_component:GO:0016021//integral component of membrane;molecular_function:GO:0005506//iron ion binding;GO:0016491//oxidoreductase activity;
CL11606.Contig2_All	1653	0.01	12.56	10.2946	3.1833e-55	Up	2.26234e-57	XP_020207790.1/9.7e-139/tobamovirus multiplication protein 2A-like [Cajanus cajan] >KYP33316.1 hypothetical protein KK1_045837 [Cajanus cajan]	AK287354.1/0.0/Glycine max cDNA, clone: GMFL01-51-B05	sp|Q9C5W7|TOM2A_ARATH/4.0e-113/Tobamovirus multiplication protein 2A OS=Arabidopsis thaliana GN=TOM2A PE=1 SV=1	mdm:103415953/2.4e-70/tobamovirus multiplication protein 2A-like; K17353 tetraspanin-18	Hs4504813/9.9e-06/[R] KOG3882 Tetraspanin family integral membrane protein	PTHR19282:SF262/1.1E-94/--	cellular_component:GO:0016021//integral component of membrane;
CL5150.Contig3_All	1270	0.01	12.53	10.2912	4.21455e-41	Up	4.36614e-43	XP_016174541.1/2.5e-94/chalcone--flavonone isomerase 2 [Arachis ipaensis]	XM_019572310.1/0.0/PREDICTED: Lupinus angustifolius chalcone--flavonone isomerase 2-like (LOC109335996), mRNA	sp|A4F1Q8|CFI_CLITE/2.1e-90/Chalcone--flavonone isomerase OS=Clitoria ternatea GN=CHI PE=2 SV=1	aip:107617316/3.7e-95/chalcone--flavonone isomerase 2; K01859 chalcone isomerase [EC:5.5.1.6]	NA	PTHR28039/1.3E-131/--	NA
Unigene123208_All	2404	0.01	12.52	10.29	8.55965e-83	Up	3.68336e-85	XP_016184381.1/1.4e-308/protease Do-like 2, chloroplastic isoform X1 [Arachis ipaensis]	XM_016328895.2/0.0/PREDICTED: Arachis ipaensis protease Do-like 2, chloroplastic (LOC107626110), transcript variant X1, mRNA	sp|O82261|DEGP2_ARATH/1.2e-256/Protease Do-like 2, chloroplastic OS=Arabidopsis thaliana GN=DEGP2 PE=1 SV=2	zma:100277723/3.9e-13/cl62390_1; uncharacterized protein LOC100277723 precursor; K08669 HtrA serine peptidase 2 [EC:3.4.21.108]	At2g47940/4.3e-252/[O] KOG1320 Serine protease	PTHR22939:SF83/0.0/--	NA
CL581.Contig8_All	1313	0.01	12.51	10.2889	1.20189e-42	Up	1.1873e-44	KHN42513.1/1.3e-130/PHD finger protein ALFIN-LIKE 1 [Glycine soja] >KRH65724.1 hypothetical protein GLYMA_03G057300 [Glycine max]	XM_016328459.2/0.0/PREDICTED: Arachis ipaensis PHD finger protein ALFIN-LIKE 2 (LOC107625753), mRNA	sp|Q9FFF5|ALFL1_ARATH/5.2e-108/PHD finger protein ALFIN-LIKE 1 OS=Arabidopsis thaliana GN=AL1 PE=1 SV=1	dct:110097844/2.1e-69/ferric reduction oxidase 6-like isoform X1; K00521 ferric-chelate reductase [EC:1.16.1.7]	At5g05610/1.2e-107/[R] KOG1632 Uncharacterized PHD Zn-finger protein	PF00628/3.7E-11/PHD-finger	biological_process:GO:0006355//regulation of transcription, DNA-templated;molecular_function:GO:0042393//histone binding;GO:0046872//metal ion binding;
CL20519.Contig3_All	2201	0.01	12.5	10.2877	3.26471e-75	Up	1.5785e-77	XP_015934330.1/0.0e+00/pentatricopeptide repeat-containing protein At3g49240 [Arachis duranensis]	XM_016307838.2/0.0/PREDICTED: Arachis ipaensis pentatricopeptide repeat-containing protein At3g49240 (LOC107605900), mRNA	sp|Q9M3A8|PP273_ARATH/1.9e-227/Pentatricopeptide repeat-containing protein At3g49240, mitochondrial OS=Arabidopsis thaliana GN=EMB1796 PE=1 SV=1	csv:101205583/4.5e-40/pentatricopeptide repeat-containing protein At5g61990, mitochondrial; K17964 leucine-rich PPR motif-containing protein, mitochondrial	At3g49240/4.4e-227/[R] KOG4197 FOG: PPR repeat	PS51375/8.1/Pentatricopeptide (PPR) repeat profile.	NA
CL17157.Contig1_All	1093	0.01	12.49	10.2866	1.5468e-34	Up	1.96625e-36	XP_007147409.1/7.4e-79/hypothetical protein PHAVU_006G122000g [Phaseolus vulgaris] >ESW19403.1 hypothetical protein PHAVU_006G122000g [Phaseolus vulgaris]	XM_021111125.1/0.0/PREDICTED: Arachis ipaensis thioredoxin-like protein YLS8 (LOC107619296), transcript variant X2, mRNA	sp|Q9FE62|YLS8_ARATH/3.2e-79/Thioredoxin-like protein YLS8 OS=Arabidopsis thaliana GN=YLS8 PE=2 SV=1	hbr:110660208/3.5e-78/thioredoxin-like protein YLS8; K12859 U5 snRNP protein, DIM1 family	At5g08290/7.6e-79/[AD] KOG3414 Component of the U4/U6.U5 snRNP/mitosis protein DIM1	PF02966/2.9E-67/Mitosis protein DIM1	biological_process:GO:0000398//mRNA splicing, via spliceosome;cellular_component:GO:0005681//spliceosomal complex;
CL22041.Contig1_All	2524	0.01	12.47	10.2842	7.04063e-87	Up	2.86222e-89	XP_020215811.1/1.6e-257/xaa-Pro dipeptidase [Cajanus cajan]	XM_019590882.1/0.0/PREDICTED: Lupinus angustifolius xaa-Pro dipeptidase-like (LOC109349858), transcript variant X2, mRNA	sp|F4HZG9|ICP55_ARATH/6.0e-36/Intermediate cleaving peptidase 55, mitochondrial OS=Arabidopsis thaliana GN=ICP55 PE=1 SV=1	ccaj:109799626/2.3e-258/xaa-Pro dipeptidase; K14213 Xaa-Pro dipeptidase [EC:3.4.13.9]	Hs18590513/7.5e-146/[R] KOG2737 Putative metallopeptidase	PF00557/3.1E-55/Metallopeptidase family M24	molecular_function:GO:0004177//aminopeptidase activity;GO:0030145//manganese ion binding;
CL24004.Contig8_All	1812	0.01	12.45	10.2819	1.19897e-60	Up	7.5019e-63	XP_020213947.1/1.8e-218/violaxanthin de-epoxidase, chloroplastic isoform X2 [Cajanus cajan]	XM_020358358.1/0.0/PREDICTED: Cajanus cajan violaxanthin de-epoxidase, chloroplastic (LOC109798128), transcript variant X6, mRNA	sp|Q40593|VDE_TOBAC/1.3e-181/Violaxanthin de-epoxidase, chloroplastic OS=Nicotiana tabacum GN=VDE1 PE=2 SV=1	gmx:100778118/2.2e-218/violaxanthin de-epoxidase, chloroplastic-like; K09839 violaxanthin de-epoxidase [EC:1.23.5.1]	NA	PTHR33970:SF1/3.2E-249/--	cellular_component:GO:0009507//chloroplast;molecular_function:GO:0046422//violaxanthin de-epoxidase activity;
Unigene157682_All	1530	0.01	12.45	10.2819	2.19597e-50	Up	1.76549e-52	XP_016188440.1/3.3e-202/membrane metalloprotease ARASP, chloroplastic [Arachis ipaensis]	CP023120.1/0.0/Lupinus angustiflorus cultivar Tanjil chromosome LG-08	sp|O80885|ARASP_ARATH/2.5e-170/Membrane metalloprotease ARASP, chloroplastic OS=Arabidopsis thaliana GN=ARASP PE=2 SV=1	NA	NA	SM00228/3.1E-11/Domain present in PSD-95, Dlg, and ZO-1/2.	cellular_component:GO:0016021//integral component of membrane;molecular_function:GO:0004222//metalloendopeptidase activity;
CL31840.Contig4_All	2372	0.01	12.43	10.2796	4.78786e-81	Up	2.12556e-83	XP_016180583.1/2.5e-228/protein LTV1 homolog [Arachis ipaensis]	XM_016325097.2/0.0/PREDICTED: Arachis ipaensis protein LTV1 homolog (LOC107622998), mRNA	sp|Q9FPQ6|GP1_CHLRE/3.2e-07/Vegetative cell wall protein gp1 OS=Chlamydomonas reinhardtii GN=GP1 PE=1 SV=1	aip:107622998/3.7e-229/protein LTV1 homolog; K14798 protein LTV1	At3g49990/1.0e-128/[S] KOG2637 Uncharacterized conserved protein	PTHR21531/2.5E-117/--	biological_process:GO:0000056//ribosomal small subunit export from nucleus;GO:0042274//ribosomal small subunit biogenesis;cellular_component:GO:0005634//nucleus;GO:0034448//EGO complex;GO:0030688//preribosome, small subunit precursor;GO:0031902//late endosome membrane;
CL60716.Contig3_All	878	0.01	12.42	10.2784	1.88737e-26	Up	3.25624e-28	AFK49671.1/2.0e-103/nuclear transcription factor Y subunit C2 [Medicago truncatula]	XM_020357968.1/0.0/PREDICTED: Cajanus cajan nuclear transcription factor Y subunit C-3-like (LOC109797825), transcript variant X2, mRNA	sp|Q8L4B2|NFYC9_ARATH/1.0e-67/Nuclear transcription factor Y subunit C-9 OS=Arabidopsis thaliana GN=NFYC9 PE=1 SV=1	mtr:MTR_7g113680/3.0e-104/nuclear transcription factor Y protein; K08066 nuclear transcription factor Y, gamma	At1g08970/2.4e-67/[K] KOG1657 CCAAT-binding factor, subunit C (HAP5)	PF00808/7.0E-22/Histone-like transcription factor (CBF/NF-Y) and archaeal histone	cellular_component:GO:0005634//nucleus;molecular_function:GO:0046982//protein heterodimerization activity;
CL17398.Contig2_All	1260	0.01	12.39	10.275	3.90388e-40	Up	4.1549e-42	XP_016171616.1/1.4e-142/DDRGK domain-containing protein 1 [Arachis ipaensis]	XM_016316130.2/0.0/PREDICTED: Arachis ipaensis DDRGK domain-containing protein 1 (LOC107613929), mRNA	sp|Q94C53|DDRGK_ARATH/1.4e-113/DDRGK domain-containing protein 1 OS=Arabidopsis thaliana GN=At4g27120 PE=2 SV=1	cre:CHLREDRAFT_17930/2.9e-07/FAP208; flagella associated protein; K13118 protein DGCR14	At4g27120/2.3e-103/[S] KOG3054 Uncharacterized conserved protein	PTHR13270/4.0E-146/--	cellular_component:GO:0016021//integral component of membrane;
CL42783.Contig2_All	998	0.01	12.37	10.2726	1.10553e-30	Up	1.61245e-32	XP_020239287.1/1.2e-94/prosaposin-like [Cajanus cajan] >XP_020239288.1 prosaposin-like [Cajanus cajan] >XP_020239289.1 prosaposin-like [Cajanus cajan] >KYP42677.1 Proactivator polypeptide [Cajanus cajan]	XM_020383698.1/0.0/PREDICTED: Cajanus cajan prosaposin-like (LOC109818258), transcript variant X1, mRNA	sp|Q39072|CCB15_ARATH/4.4e-06/Cyclin-B1-5 OS=Arabidopsis thaliana GN=CYCB1-5 PE=2 SV=3	ccaj:109818258/1.7e-95/prosaposin-like; K12382 saposin	At3g51730/1.5e-52/[IG] KOG1340 Prosaposin	PS50015/13.667/Saposin B type domain profile.	biological_process:GO:0006629//lipid metabolic process;
CL1387.Contig3_All	747	0.01	12.36	10.2715	1.18105e-21	Up	2.54112e-23	XP_015966026.1/2.8e-13/kunitz-type trypsin inhibitor-like 2 protein [Arachis duranensis]	BT136641.1/0.0/Lotus japonicus clone JCVI-FLLj-2F1 unknown mRNA	sp|P81726|ICI2_CANLI/1.0e-12/Subtilisin inhibitor CLSI-II OS=Canavalia lineata PE=1 SV=1	NA	NA	NA	molecular_function:GO:0008233//peptidase activity;GO:0004866//endopeptidase inhibitor activity;
CL6802.Contig3_All	1062	0.01	12.35	10.2703	5.40087e-33	Up	7.23064e-35	XP_015943352.1/2.3e-186/splicing factor 3B subunit 1 [Arachis duranensis]	XM_021112925.1/0.0/PREDICTED: Arachis ipaensis splicing factor 3B subunit 1 (LOC107621579), transcript variant X3, mRNA	NA	adu:107468562/3.5e-187/splicing factor 3B subunit 1; K12828 splicing factor 3B subunit 1	At5g64270/3.3e-151/[A] KOG0213 Splicing factor 3b, subunit 1	PTHR12097:SF1/2.4E-212/--	NA
CL15456.Contig1_All	980	0.01	12.33	10.268	6.54222e-30	Up	9.7781e-32	XP_015947050.2/5.4e-105/cilia- and flagella-associated protein 20 isoform X1 [Arachis duranensis]	XM_016091564.2/0.0/PREDICTED: Arachis duranensis cilia- and flagella-associated protein 20 (LOC107471996), transcript variant X1, mRNA	sp|A8IU92|CFA20_CHLRE/9.7e-91/Cilia- and flagella-associated protein 20 OS=Chlamydomonas reinhardtii GN=CFAP20 PE=1 SV=1	NA	At3g12300/1.6e-96/[K] KOG3213 Transcription factor IIB	PTHR12458/2.2E-170/--	NA
CL66708.Contig2_All	497	0.01	12.29	10.2633	1.09718e-12	Up	4.00466e-14	NP_001237993.2/1.5e-07/uncharacterized protein LOC100500432 precursor [Glycine max] >KRH01340.1 hypothetical protein GLYMA_18G270300 [Glycine max]	NA	NA	NA	NA	NA	NA
CL7380.Contig23_All	2757	0.01	12.27	10.2609	7.04339e-94	Up	2.58096e-96	KOM31050.1/0.0e+00/hypothetical protein LR48_Vigan01g060500 [Vigna angularis]	XM_016334603.2/0.0/PREDICTED: Arachis ipaensis vesicle-fusing ATPase (LOC107631234), mRNA	sp|Q9M0Y8|NSF_ARATH/4.5e-287/Vesicle-fusing ATPase OS=Arabidopsis thaliana GN=NSF PE=2 SV=2	vra:106769219/0.0e+00/vesicle-fusing ATPase; K06027 vesicle-fusing ATPase [EC:3.6.4.6]	At4g04910/1.1e-286/[O] KOG0741 AAA+-type ATPase	PS00674/-/AAA-protein family signature.	molecular_function:GO:0005524//ATP binding;
CL6721.Contig8_All	1299	0.01	12.26	10.2597	2.70737e-41	Up	2.78232e-43	XP_003550551.1/3.5e-128/PREDICTED: myb-related protein 308-like [Glycine max] >KHN03315.1 Transcription factor MYB12 [Glycine soja] >KRH02323.1 hypothetical protein GLYMA_17G031600 [Glycine max]	XM_003528576.3/0.0/PREDICTED: Glycine max transcription factor MYB12-like (LOC100795019), mRNA	sp|O22264|MYB12_ARATH/1.2e-61/Transcription factor MYB12 OS=Arabidopsis thaliana GN=MYB12 PE=1 SV=1	gmx:100805532/5.2e-129/myb-related protein 308-like; K09422 transcription factor MYB, plant	At2g47460/2.9e-61/[K] KOG0048 Transcription factor, Myb superfamily	SM00717/2.0E-16/SANT SWI3, ADA2, N-CoR and TFIIIB'' DNA-binding domains	biological_process:GO:0030154//cell differentiation;GO:0045893//positive regulation of transcription, DNA-templated;GO:0006357//regulation of transcription from RNA polymerase II promoter;cellular_component:GO:0005634//nucleus;molecular_function:GO:0003677//DNA binding;GO:0000981//RNA polymerase II transcription factor activity, sequence-specific DNA binding;GO:0044212//transcription regulatory r…
CL4093.Contig1_All	2551	0.01	12.26	10.2597	2.70476e-86	Up	1.10607e-88	XP_004496750.1/0.0e+00/PREDICTED: long chain acyl-CoA synthetase 6, peroxisomal [Cicer arietinum]	KU301860.1/0.0/Arachis hypogaea cultivar Fuhua 8 long chain acyl-CoA synthetase 6 (LACS6) mRNA, complete cds	sp|Q8LPS1|LACS6_ARATH/0.0e+00/Long chain acyl-CoA synthetase 6, peroxisomal OS=Arabidopsis thaliana GN=LACS6 PE=1 SV=1	cam:101498056/0.0e+00/long chain acyl-CoA synthetase 6, peroxisomal; K01897 long-chain acyl-CoA synthetase [EC:6.2.1.3]	At5g27600/5.0e-307/[I] KOG1256 Long-chain acyl-CoA synthetases (AMP-forming)	PF00501/7.2E-108/AMP-binding enzyme	biological_process:GO:0008152//metabolic process;molecular_function:GO:0003824//catalytic activity;
CL5845.Contig1_All	3821	0.01	12.25	10.2586	3.13987e-132	Up	7.25082e-135	XP_016190821.1/0.0e+00/26S proteasome non-ATPase regulatory subunit 1 homolog A [Arachis ipaensis]	XM_016335335.2/0.0/PREDICTED: Arachis ipaensis 26S proteasome non-ATPase regulatory subunit 1 homolog A (LOC107631786), mRNA	sp|O48844|PSD1A_ARATH/0.0e+00/26S proteasome non-ATPase regulatory subunit 1 homolog A OS=Arabidopsis thaliana GN=RPN2A PE=1 SV=1	aip:107631786/0.0e+00/26S proteasome non-ATPase regulatory subunit 1 homolog A; K03032 26S proteasome regulatory subunit N2	At2g32730/0.0e+00/[O] KOG2062 26S proteasome regulatory complex, subunit RPN2/PSMD1	PTHR10943:SF3/0.0/--	biological_process:GO:0042176//regulation of protein catabolic process;cellular_component:GO:0000502//proteasome complex;GO:0016021//integral component of membrane;molecular_function:GO:0030234//enzyme regulator activity;
Unigene127322_All	1948	0.01	12.21	10.2538	2.4615e-64	Up	1.43554e-66	KHN18739.1/2.3e-179/hypothetical protein glysoja_021490 [Glycine soja]	XM_003553540.3/0.0/PREDICTED: Glycine max uncharacterized LOC100814311 (LOC100814311), mRNA	NA	nnu:104598469/1.4e-08/nuclear pore complex protein NUP62; K14306 nuclear pore complex protein Nup62	YKR092c/1.7e-09/[Y] KOG2992 Nucleolar GTPase/ATPase p130	PTHR33623/1.2E-226/--	NA
CL12930.Contig3_All	495	0.01	12.18	10.2503	1.69032e-12	Up	6.28432e-14	XP_014507815.1/1.1e-29/PREDICTED: glycine-rich cell wall structural protein 1.0-like [Vigna radiata var. radiata]	XM_017561960.1/0.0/PREDICTED: Vigna angularis glycine-rich cell wall structural protein 1.0-like (LOC108328144), mRNA	sp|Q9T0K5|LRX3_ARATH/2.5e-26/Leucine-rich repeat extensin-like protein 3 OS=Arabidopsis thaliana GN=LRX3 PE=1 SV=1	aip:107619883/1.5e-23/formin-like protein 20; K02184 formin 2	At4g13340/5.7e-26/[M] LSE0601 A Pollen extensin-like protein (Pex)	NA	NA
Unigene159301_All	712	0.01	12.13	10.2444	6.22262e-20	Up	1.46641e-21	XP_015933892.1/9.5e-43/probable small nuclear ribonucleoprotein F isoform X1 [Arachis duranensis]	NM_001354178.1/0.0/Glycine max probable small nuclear ribonucleoprotein F (LOC100305783), mRNA	sp|Q9SUM2|RUXF_ARATH/1.6e-39/Probable small nuclear ribonucleoprotein F OS=Arabidopsis thaliana GN=At4g30220 PE=3 SV=1	adu:107460080/1.4e-43/probable small nuclear ribonucleoprotein F isoform X1; K11098 small nuclear ribonucleoprotein F	At4g30220/3.8e-39/[A] KOG3482 Small nuclear ribonucleoprotein (snRNP) SMF	SM00651/8.6E-25/snRNP Sm proteins	biological_process:GO:0000387//spliceosomal snRNP assembly;cellular_component:GO:0005681//spliceosomal complex;GO:0005732//small nucleolar ribonucleoprotein complex;GO:0019013//viral nucleocapsid;molecular_function:GO:0003723//RNA binding;
CL40204.Contig8_All	318	0.01	12.1	10.2408	2.71267e-06	Up	1.80346e-07	XP_020236301.1/1.3e-44/uncharacterized protein LOC109815895 [Cajanus cajan]	KF824249.1/0.0/Capsicum annuum clone CaSSR_35 microsatellite sequence	sp|P09756|CB23_SOYBN/2.5e-40/Chlorophyll a-b binding protein 3, chloroplastic OS=Glycine max GN=CAB3 PE=3 SV=1	ccaj:109815895/1.9e-45/uncharacterized protein LOC109815895; K08912 light-harvesting complex II chlorophyll a/b binding protein 1	At2g34430/7.1e-38/[C] LSE0391 A Chlorophyll A/B binding protein	PTHR21649:SF26/6.0E-59/--	biological_process:GO:0009768//photosynthesis, light harvesting in photosystem I;GO:0009416//response to light stimulus;GO:0018298//protein-chromophore linkage;cellular_component:GO:0010287//plastoglobule;GO:0009535//chloroplast thylakoid membrane;GO:0009523//photosystem II;GO:0016021//integral component of membrane;GO:0009941//chloroplast envelope;GO:0009522//photosystem I;molecular_function:GO:…
Unigene181235_All	2823	0.01	12.1	10.2408	7.53895e-95	Up	2.71218e-97	XP_016174810.1/0.0e+00/seed linoleate 9S-lipoxygenase [Arachis ipaensis]	XM_016319324.2/0.0/PREDICTED: Arachis ipaensis seed linoleate 9S-lipoxygenase (LOC107617549), mRNA	sp|P24095|LOXX_SOYBN/0.0e+00/Seed linoleate 9S-lipoxygenase OS=Glycine max GN=LOX1.4 PE=1 SV=1	aip:107617549/0.0e+00/seed linoleate 9S-lipoxygenase; K15718 linoleate 9S-lipoxygenase [EC:1.13.11.58]	At1g55020/7.8e-285/[I] TWOG0111 Lipoxygenase	PTHR11771:SF48/0.0/--	biological_process:GO:0031408//oxylipin biosynthetic process;molecular_function:GO:0016702//oxidoreductase activity, acting on single donors with incorporation of molecular oxygen, incorporation of two atoms of oxygen;GO:0046872//metal ion binding;
CL6264.Contig10_All	924	0.01	12.1	10.2408	2.06125e-27	Up	3.4218e-29	KRH47723.1/1.6e-66/hypothetical protein GLYMA_07G046200 [Glycine max]	KF033312.1/0.0/Phaseolus vulgaris clone BE1752 ubiquitin conjugating enzyme 2 mRNA, complete cds	sp|Q9SHI7|UBC34_ARATH/2.3e-49/Ubiquitin-conjugating enzyme E2 34 OS=Arabidopsis thaliana GN=UBC34 PE=2 SV=1	gmx:100778181/6.9e-67/ubiquitin-conjugating enzyme E2 34-like; K04554 ubiquitin-conjugating enzyme E2 J2 [EC:2.3.2.23]	At1g17280/5.3e-49/[O] KOG0894 Ubiquitin-protein ligase	PTHR24067:SF42/1.3E-29/--	biological_process:GO:0030433//ubiquitin-dependent ERAD pathway;GO:0000209//protein polyubiquitination;cellular_component:GO:0005783//endoplasmic reticulum;GO:0016021//integral component of membrane;molecular_function:GO:0061630//ubiquitin protein ligase activity;GO:0031625//ubiquitin protein ligase binding;
CL5426.Contig1_All	1871	0.01	12.05	10.2348	1.19846e-60	Up	7.5019e-63	XP_019451457.1/5.7e-228/PREDICTED: protein DETOXIFICATION 35-like [Lupinus angustifolius]	XM_003556071.3/0.0/PREDICTED: Glycine max protein DETOXIFICATION 35 (LOC100799559), mRNA	sp|F4JTB3|DTX35_ARATH/1.2e-195/Protein DETOXIFICATION 35 OS=Arabidopsis thaliana GN=DTX35 PE=1 SV=1	lang:109353576/8.4e-229/protein DETOXIFICATION 35-like; K03327 multidrug resistance protein, MATE family	At4g25640/3.1e-173/[R] KOG1347 Uncharacterized membrane protein, predicted efflux pump	PF01554/1.6E-24/MatE	biological_process:GO:0006855//drug transmembrane transport;cellular_component:GO:0016021//integral component of membrane;molecular_function:GO:0015238//drug transmembrane transporter activity;GO:0015297//antiporter activity;
Unigene125626_All	1721	0.01	12.03	10.2324	3.1821e-55	Up	2.26234e-57	XP_003552078.1/3.2e-185/PREDICTED: mitochondrial ubiquitin ligase activator of NFKB 1-like [Glycine max] >KRG99500.1 hypothetical protein GLYMA_18G149800 [Glycine max]	XM_003520871.3/0.0/PREDICTED: Glycine max mitochondrial ubiquitin ligase activator of NFKB 1-like (LOC100800058), transcript variant X2, mRNA	sp|Q9SYH3|SPL2P_ARATH/2.1e-104/E3 ubiquitin-protein ligase SPL2 OS=Arabidopsis thaliana GN=SPL2 PE=2 SV=1	gmx:100811939/4.7e-186/mitochondrial ubiquitin ligase activator of NFKB 1-like; K15688 E3 ubiquitin-protein ligase MUL1 [EC:2.3.2.27]	Hs4502139/4.2e-07/[DR] KOG1101 Apoptosis inhibitor IAP1 and related BIR domain proteins	PF12483/7.1E-37/E3 Ubiquitin ligase	biological_process:GO:0006996//organelle organization;cellular_component:GO:0016021//integral component of membrane;molecular_function:GO:0004842//ubiquitin-protein transferase activity;
CL3307.Contig1_All	2306	0.01	12.01	10.23	8.49523e-76	Up	4.08478e-78	XP_016180480.1/1.5e-235/protein NTM1-like 9 [Arachis ipaensis]	NM_001289282.2/0.0/Glycine max NAC transcription factor (NAC021), mRNA	sp|F4JN35|NTL9_ARATH/2.9e-77/Protein NTM1-like 9 OS=Arabidopsis thaliana GN=NTL9 PE=1 SV=1	NA	At4g35580/6.8e-77/[S] LSE0117 A No apical meristem (NAM) developmental protein and related proteins	PTHR31989:SF5/1.6E-173/--	NA
CL58092.Contig5_All	1213	0.01	11.99	10.2276	3.08883e-37	Up	3.58052e-39	AFK40678.1/2.7e-61/unknown [Lotus japonicus]	XM_016111530.2/0.0/PREDICTED: Arachis duranensis glycine-rich RNA-binding protein 4, mitochondrial (LOC107490721), mRNA	sp|Q9FX45|ORRM6_ARATH/6.4e-36/Organelle RRM domain-containing protein 6, chloroplastic OS=Arabidopsis thaliana GN=ORRM6 PE=1 SV=1	cam:101509393/1.8e-54/glycine-rich RNA-binding protein 4, mitochondrial; K13195 cold-inducible RNA-binding protein	At1g73530/1.5e-35/[R] KOG0118 FOG: RRM domain	SM00360/8.3E-25/RNA recognition motif	molecular_function:GO:0003723//RNA binding;
CL54740.Contig5_All	1293	0.01	11.97	10.2252	6.09556e-40	Up	6.52008e-42	NP_001239618.1/1.2e-123/uncharacterized protein LOC100788480 [Glycine max] >ACU18608.1 unknown [Glycine max] >KHN05462.1 Ribosomal RNA small subunit methyltransferase NEP1 [Glycine soja]	BT149673.1/0.0/Lotus japonicus clone JCVI-FLLj-2B2 unknown mRNA	NA	gmx:100788480/1.7e-124/ribosomal RNA small subunit methyltransferase NEP1-like; K14568 rRNA small subunit pseudouridine methyltransferase Nep1 [EC:2.1.1.260]	At3g57000/1.4e-92/[J] KOG3073 Protein required for 18S rRNA maturation and 40S ribosome biogenesis	PF03587/4.4E-73/EMG1/NEP1 methyltransferase	biological_process:GO:0000462//maturation of SSU-rRNA from tricistronic rRNA transcript (SSU-rRNA, 5.8S rRNA, LSU-rRNA);GO:0070475//rRNA base methylation;cellular_component:GO:0032040//small-subunit processome;GO:0005730//nucleolus;molecular_function:GO:0070037//rRNA (pseudouridine) methyltransferase activity;GO:0019843//rRNA binding;
CL20525.Contig1_All	2207	0.01	11.97	10.2252	4.21457e-72	Up	2.13464e-74	XP_017410280.1/2.3e-119/PREDICTED: homeobox-leucine zipper protein ATHB-6-like [Vigna angularis] >KOM30740.1 hypothetical protein LR48_Vigan01g029500 [Vigna angularis] >BAT73417.1 hypothetical protein VIGAN_01089600 [Vigna angularis var. angularis]	XM_003551967.3/0.0/PREDICTED: Glycine max homeobox-leucine zipper protein ATHB-6 (LOC100777924), mRNA	sp|P46668|ATHB6_ARATH/9.5e-70/Homeobox-leucine zipper protein ATHB-6 OS=Arabidopsis thaliana GN=ATHB-6 PE=1 SV=1	var:108322637/3.4e-120/homeobox-leucine zipper protein ATHB-6-like; K09338 homeobox-leucine zipper protein	At2g22430/3.8e-69/[K] KOG0483 Transcription factor HEX, contains HOX and HALZ domains	SM00389/6.3E-18/Homeodomain	cellular_component:GO:0005634//nucleus;molecular_function:GO:0043565//sequence-specific DNA binding;GO:0003700//DNA binding transcription factor activity;
CL4529.Contig8_All	2513	0.01	11.96	10.224	8.55433e-83	Up	3.68336e-85	XP_003522532.1/1.4e-205/PREDICTED: growth-regulating factor 7-like isoform X2 [Glycine max] >KHN19542.1 hypothetical protein glysoja_027799 [Glycine soja] >KRH64330.1 hypothetical protein GLYMA_04G230600 [Glycine max] >KRH64331.1 hypothetical protein GLYMA_04G230600 [Glycine max]	XM_003522484.3/0.0/PREDICTED: Glycine max growth-regulating factor 7-like (LOC100803096), transcript variant X2, mRNA	sp|Q8L8A8|GRF2_ARATH/6.0e-36/Growth-regulating factor 2 OS=Arabidopsis thaliana GN=GRF2 PE=1 SV=1	NA	At4g37740/9.1e-35/[S] LSE0397 A Uncharacterized protein	PTHR31602/7.2E-228/--	biological_process:GO:0032502//developmental process;GO:0006355//regulation of transcription, DNA-templated;GO:0006351//transcription, DNA-templated;cellular_component:GO:0005634//nucleus;molecular_function:GO:0005524//ATP binding;
Unigene122508_All	1411	0.01	11.94	10.2216	5.33526e-44	Up	5.06656e-46	XP_016180951.1/4.3e-164/uncharacterized protein LOC107623268 [Arachis ipaensis]	XM_003531495.3/0.0/PREDICTED: Glycine max probable nitronate monooxygenase (LOC100785537), mRNA	NA	NA	At5g64250/8.4e-155/[C] TWOG0962 Glycolate oxidase	PF03060/4.3E-46/Nitronate monooxygenase	biological_process:GO:0046686//response to cadmium ion;GO:0009610//response to symbiotic fungus;cellular_component:GO:0005829//cytosol;molecular_function:GO:0018580//nitronate monooxygenase activity;GO:0051213//dioxygenase activity;
CL31740.Contig2_All	1168	0.01	11.94	10.2216	1.6813e-35	Up	2.06622e-37	XP_016175139.1/6.2e-108/3-isopropylmalate dehydratase small subunit 3 [Arachis ipaensis] >XP_016175140.1 3-isopropylmalate dehydratase small subunit 3 [Arachis ipaensis] >XP_020968357.1 3-isopropylmalate dehydratase small subunit 3 [Arachis ipaensis]	XR_002368308.1/0.0/PREDICTED: Arachis duranensis 3-isopropylmalate dehydratase small subunit 3 (LOC107463797), transcript variant X4, misc_RNA	sp|Q9ZW85|LEUD3_ARATH/7.2e-85/3-isopropylmalate dehydratase small subunit 3 OS=Arabidopsis thaliana GN=At2g43090 PE=1 SV=1	adu:107463797/7.1e-109/3-isopropylmalate dehydratase small subunit 3; K01704 3-isopropylmalate/(R)-2-methylmalate dehydratase small subunit [EC:4.2.1.33 4.2.1.35]	At2g43090/1.7e-84/[E] KOG0454 3-isopropylmalate dehydratase (aconitase superfamily)	PTHR11670/2.6E-90/--	biological_process:GO:0008152//metabolic process;molecular_function:GO:0016836//hydro-lyase activity;
CL1805.Contig16_All	2025	0.01	11.91	10.218	2.62882e-65	Up	1.50853e-67	XP_020212302.1/3.8e-238/serine/threonine-protein kinase AFC2 isoform X1 [Cajanus cajan] >KYP69595.1 Serine/threonine-protein kinase AFC2 [Cajanus cajan]	XM_003526942.3/0.0/PREDICTED: Glycine max serine/threonine-protein kinase AFC2-like (LOC100791858), transcript variant X1, mRNA	sp|P51567|AFC2_ARATH/1.0e-211/Serine/threonine-protein kinase AFC2 OS=Arabidopsis thaliana GN=AFC2 PE=1 SV=1	ccaj:109796876/5.7e-239/serine/threonine-protein kinase AFC2 isoform X1; K08287 dual-specificity kinase [EC:2.7.12.1]	At4g24740/2.4e-211/[T] KOG0671 LAMMER dual specificity kinases	SM00220/1.0E-74/Serine/Threonine protein kinases, catalytic domain	molecular_function:GO:0005524//ATP binding;GO:0004672//protein kinase activity;
CL34119.Contig5_All	2637	0.01	11.9	10.2167	7.036e-87	Up	2.86222e-89	XP_020215650.1/0.0e+00/actin-interacting protein 1-2-like [Cajanus cajan] >KYP67471.1 66 kDa stress protein [Cajanus cajan]	XM_019590612.1/0.0/PREDICTED: Lupinus angustifolius actin-interacting protein 1-2-like (LOC109349698), mRNA	sp|Q9LV35|AIP12_ARATH/1.9e-274/Actin-interacting protein 1-2 OS=Arabidopsis thaliana GN=AIP1-2 PE=2 SV=1	csat:104703597/2.1e-15/notchless protein homolog; K14855 ribosome assembly protein 4	At3g18060/6.4e-273/[Z] KOG0318 WD40 repeat stress protein/actin interacting protein	PS50294/35.567/Trp-Asp (WD) repeats circular profile.	NA
CL25099.Contig1_All	940	0.01	11.89	10.2155	2.06291e-27	Up	3.4218e-29	XP_015968758.1/2.1e-69/protein NUCLEAR FUSION DEFECTIVE 2 [Arachis duranensis]	NA	sp|Q9FYL8|NFD2_ARATH/3.1e-46/Protein NUCLEAR FUSION DEFECTIVE 2 OS=Arabidopsis thaliana GN=NFD2 PE=2 SV=1	NA	NA	PS50142/15.8/Ribonuclease III family domain profile.	biological_process:GO:0006396//RNA processing;molecular_function:GO:0004525//ribonuclease III activity;
CL23039.Contig3_All	794	0.01	11.89	10.2155	2.02638e-22	Up	4.1904e-24	XP_019433438.1/1.1e-76/PREDICTED: peptidyl-prolyl cis-trans isomerase CYP19-3 [Lupinus angustifolius] >OIW21623.1 hypothetical protein TanjilG_06776 [Lupinus angustifolius]	XM_019577893.1/0.0/PREDICTED: Lupinus angustifolius peptidyl-prolyl cis-trans isomerase CYP19-3 (LOC109340254), mRNA	sp|Q38867|CP19C_ARATH/3.3e-73/Peptidyl-prolyl cis-trans isomerase CYP19-3 OS=Arabidopsis thaliana GN=CYP19-3 PE=2 SV=2	lang:109340254/1.7e-77/peptidyl-prolyl cis-trans isomerase CYP19-3; K01802 peptidylprolyl isomerase [EC:5.2.1.8]	At3g56070/7.7e-73/[O] KOG0865 Cyclophilin type peptidyl-prolyl cis-trans isomerase	PF00160/6.1E-44/Cyclophilin type peptidyl-prolyl cis-trans isomerase/CLD	NA
CL14121.Contig1_All	656	0.01	11.88	10.2143	1.23038e-17	Up	3.27012e-19	NP_001236598.1/4.1e-48/uncharacterized protein LOC100306550 [Glycine max] >XP_014620638.1 PREDICTED: uncharacterized protein LOC100306550 isoform X1 [Glycine max] >ACU14772.1 unknown [Glycine max] >KHN48297.1 V-type proton ATPase subunit G [Glycine soja] >KRH19861.1 hypothetical protein GLYMA_13G139900 [Glycine max] >KRH19862.1 hypothetical protein GLYMA_13G139900 [Glycine max]	XM_014765152.1/0.0/PREDICTED: Glycine max uncharacterized LOC100306550 (LOC100306550), transcript variant X1, mRNA	sp|Q9SP55|VATG_CITLI/2.1e-41/V-type proton ATPase subunit G OS=Citrus limon GN=VATG PE=3 SV=1	gmx:100306550/6.0e-49/uncharacterized LOC100306550; K02152 V-type H+-transporting ATPase subunit G	At3g01390/7.9e-39/[C] KOG1772 Vacuolar H+-ATPase V1 sector, subunit G	PTHR12713/1.3E-53/--	biological_process:GO:0015992//proton transport;cellular_component:GO:0016471//vacuolar proton-transporting V-type ATPase complex;
Unigene181559_All	1971	0.01	11.87	10.2131	3.59348e-63	Up	2.14374e-65	XP_014513897.1/2.6e-231/PREDICTED: phosphatidate cytidylyltransferase 1-like [Vigna radiata var. radiata] >XP_014513898.1 PREDICTED: phosphatidate cytidylyltransferase 1-like [Vigna radiata var. radiata] >XP_014513899.1 PREDICTED: phosphatidate cytidylyltransferase 1-like [Vigna radiata var. radiata] >XP_014513900.1 PREDICTED: phosphatidate cytidylyltransferase 1-like [Vigna radiata var. radiata]…	XM_016342036.2/0.0/PREDICTED: Arachis ipaensis phosphatidate cytidylyltransferase 1 (LOC107638679), mRNA	sp|O04940|CDS1_SOLTU/1.5e-204/Phosphatidate cytidylyltransferase 1 OS=Solanum tuberosum GN=CDS1 PE=1 SV=1	vra:106772188/3.8e-232/phosphatidate cytidylyltransferase 1; K00981 phosphatidate cytidylyltransferase [EC:2.7.7.41]	At4g22340/1.9e-200/[I] KOG1440 CDP-diacylglycerol synthase	PF01148/6.3E-86/Cytidylyltransferase family	biological_process:GO:0016024//CDP-diacylglycerol biosynthetic process;cellular_component:GO:0016021//integral component of membrane;molecular_function:GO:0004605//phosphatidate cytidylyltransferase activity;
CL61842.Contig2_All	944	0.01	11.86	10.2119	1.32012e-27	Up	2.18054e-29	XP_003523189.1/6.6e-68/PREDICTED: acyl-coenzyme A thioesterase 13 isoform X2 [Glycine max] >KHN31227.1 Acyl-coenzyme A thioesterase 13 [Glycine soja] >KRH63918.1 hypothetical protein GLYMA_04G204300 [Glycine max]	XM_019574219.1/0.0/PREDICTED: Lupinus angustifolius acyl-coenzyme A thioesterase 13 (LOC109337279), mRNA	NA	gmx:100805426/9.9e-69/acyl-coenzyme A thioesterase 13; K17362 acyl-coenzyme A thioesterase 13 [EC:3.1.2.-]	At1g04290/2.4e-49/[R] KOG3328 HGG motif-containing thioesterase	PTHR21660/6.8E-61/--	cellular_component:GO:0005737//cytoplasm;molecular_function:GO:0047617//acyl-CoA hydrolase activity;
CL11974.Contig7_All	1101	0.01	11.83	10.2082	8.40984e-33	Up	1.13467e-34	XP_016183926.1/5.7e-111/54S ribosomal protein L24, mitochondrial [Arachis ipaensis]	XM_016094792.2/0.0/PREDICTED: Arachis duranensis 54S ribosomal protein L24, mitochondrial (LOC107475170), mRNA	NA	aip:107625736/8.4e-112/54S ribosomal protein L24, mitochondrial; K02902 large subunit ribosomal protein L28	At4g31460/7.9e-76/[J] KOG3278 Mitochondrial/chloroplast ribosomal protein L28	PF00830/1.2E-20/Ribosomal L28 family	NA
CL16024.Contig7_All	2158	0.01	11.8	10.2046	2.20616e-69	Up	1.17224e-71	XP_016167778.1/9.6e-163/thylakoidal processing peptidase 1, chloroplastic isoform X1 [Arachis ipaensis]	XM_016312292.2/0.0/PREDICTED: Arachis ipaensis thylakoidal processing peptidase 1, chloroplastic (LOC107610191), transcript variant X1, mRNA	sp|Q9M9Z2|TPP2_ARATH/4.7e-106/Probable thylakoidal processing peptidase 2, chloroplastic OS=Arabidopsis thaliana GN=TPP2 PE=2 SV=1	aip:107610191/1.4e-163/thylakoidal processing peptidase 1, chloroplastic isoform X1; K03100 signal peptidase I [EC:3.4.21.89]	At1g06870/1.1e-105/[O] KOG0171 Mitochondrial inner membrane protease, subunit IMP1	PTHR12383/1.1E-151/--	cellular_component:GO:0016021//integral component of membrane;molecular_function:GO:0008236//serine-type peptidase activity;
CL912.Contig1_All	2296	0.01	11.79	10.2033	4.80097e-74	Up	2.35722e-76	XP_010277598.1/1.2e-219/PREDICTED: serine--glyoxylate aminotransferase [Nelumbo nucifera] >XP_010277599.1 PREDICTED: serine--glyoxylate aminotransferase [Nelumbo nucifera]	XM_016117729.2/0.0/PREDICTED: Arachis duranensis serine--glyoxylate aminotransferase (LOC107496470), mRNA	sp|Q56YA5|SGAT_ARATH/6.8e-212/Serine--glyoxylate aminotransferase OS=Arabidopsis thaliana GN=AGT1 PE=1 SV=2	tcc:18589941/1.9e-219/serine--glyoxylate aminotransferase; K00830 alanine-glyoxylate transaminase / serine-glyoxylate transaminase / serine-pyruvate transaminase [EC:2.6.1.44 2.6.1.45 2.6.1.51]	At2g13360/1.6e-211/[R] KOG2862 Alanine-glyoxylate aminotransferase AGT1	PTHR21152:SF21/4.6E-171/--	molecular_function:GO:0008483//transaminase activity;
CL31820.Contig6_All	1724	0.01	11.78	10.2021	2.95808e-54	Up	2.15288e-56	XP_015957251.1/2.3e-199/ras GTPase-activating protein-binding protein 2 [Arachis duranensis]	XM_016101765.2/0.0/PREDICTED: Arachis duranensis ras GTPase-activating protein-binding protein 2 (LOC107481484), mRNA	sp|Q7XTT4|NUCL2_ORYSJ/4.4e-06/Nucleolin 2 OS=Oryza sativa subsp. japonica GN=Os04g0620700 PE=2 SV=2	jcu:105630554/1.2e-99/ras GTPase-activating protein-binding protein 1; K17265 Ras GTPase-activating protein-binding protein 1 [EC:3.6.4.12 3.6.4.13]	At5g60980/1.2e-81/[T] KOG0116 RasGAP SH3 binding protein rasputin, contains NTF2 and RRM domains	PF00076/4.1E-14/RNA recognition motif. (a.k.a. RRM, RBD, or RNP domain)	biological_process:GO:0006810//transport;cellular_component:GO:0005622//intracellular;molecular_function:GO:0003723//RNA binding;
Unigene121869_All	2332	0.01	11.76	10.1997	3.26651e-75	Up	1.5785e-77	XP_016163828.1/1.0e-290/serine/threonine-protein kinase tricorner [Arachis ipaensis]	XM_016308342.1/0.0/PREDICTED: Arachis ipaensis serine/threonine-protein kinase tricorner (LOC107606298), mRNA	sp|F4HPN2|IRE4_ARATH/2.2e-69/Probable serine/threonine protein kinase IRE4 OS=Arabidopsis thaliana GN=IRE4 PE=2 SV=1	egu:105040391/4.7e-237/serine/threonine-protein kinase 38; K08790 serine/threonine kinase 38 [EC:2.7.11.1]	At4g33080/2.6e-238/[R] KOG0605 NDR and related serine/threonine kinases	PTHR24356:SF206/0.0/--	molecular_function:GO:0004674//protein serine/threonine kinase activity;GO:0005524//ATP binding;
CL16210.Contig5_All	1743	0.01	11.75	10.1984	1.21056e-54	Up	8.74246e-57	XP_015964224.1/4.6e-83/B-box zinc finger protein 18 [Arachis duranensis]	XM_003517143.3/0.0/PREDICTED: Glycine max B-box zinc finger protein 18-like (LOC100780544), transcript variant X2, mRNA	sp|C0SVM5|BBX19_ARATH/2.3e-42/B-box zinc finger protein 19 OS=Arabidopsis thaliana GN=BBX19 PE=1 SV=1	csat:104769830/1.2e-06/zinc finger protein CONSTANS-like; K12135 zinc finger protein CONSTANS	At2g21320/5.5e-31/[R] LSE0153 A CONSTANS-like B-box Zn-finger protein	PTHR31832/9.9E-95/--	biological_process:GO:0006355//regulation of transcription, DNA-templated;GO:0009640//photomorphogenesis;cellular_component:GO:0005634//nucleus;molecular_function:GO:0000989//transcription factor activity, transcription factor binding;GO:0008270//zinc ion binding;
CL20386.Contig5_All	1072	0.01	11.71	10.1935	1.88167e-31	Up	2.65898e-33	XP_020994594.1/3.9e-133/soluble inorganic pyrophosphatase 6, chloroplastic [Arachis duranensis]	XM_021138935.1/0.0/PREDICTED: Arachis duranensis soluble inorganic pyrophosphatase 6, chloroplastic (LOC107480536), mRNA	sp|Q9LXC9|IPYR6_ARATH/3.0e-122/Soluble inorganic pyrophosphatase 6, chloroplastic OS=Arabidopsis thaliana GN=PPA6 PE=1 SV=1	adu:107480536/5.8e-134/soluble inorganic pyrophosphatase 6, chloroplastic; K01507 inorganic pyrophosphatase [EC:3.6.1.1]	At5g09650/7.1e-122/[C] KOG1626 Inorganic pyrophosphatase/Nucleosome remodeling factor, subunit NURF38	PS00387/-/Inorganic pyrophosphatase signature.	NA
CL60192.Contig4_All	1427	0.01	11.71	10.1935	1.29776e-43	Up	1.24766e-45	KRH77574.1/4.3e-151/hypothetical protein GLYMA_01G221500 [Glycine max]	XM_007158457.1/0.0/Phaseolus vulgaris hypothetical protein (PHAVU_002G159000g) mRNA, complete cds	sp|Q38897|BEL1_ARATH/2.3e-85/Homeobox protein BEL1 homolog OS=Arabidopsis thaliana GN=BEL1 PE=1 SV=2	bdi:100844103/9.7e-68/homeobox protein BEL1 homolog; K16670 homeobox protein Meis2	At5g41410/5.4e-85/[K] KOG0773 Transcription factor MEIS1 and related HOX domain proteins	PS50071/11.872/'Homeobox' domain profile.	biological_process:GO:0006355//regulation of transcription, DNA-templated;cellular_component:GO:0005634//nucleus;molecular_function:GO:0003677//DNA binding;
CL29266.Contig3_All	870	0.01	11.7	10.1923	1.57518e-24	Up	2.94876e-26	XP_015933648.1/9.7e-106/probable glutathione S-transferase [Arachis duranensis]	NM_001250784.2/0.0/Glycine max 2,4-D inducible glutathione S-transferase (GSTa), mRNA	sp|Q03666|GSTX4_TOBAC/1.6e-92/Probable glutathione S-transferase OS=Nicotiana tabacum PE=2 SV=1	lang:109348044/1.4e-101/probable glutathione S-transferase; K00799 glutathione S-transferase [EC:2.5.1.18]	At1g17180/2.8e-84/[O] KOG0406 Glutathione S-transferase	NA	NA
CL3083.Contig2_All	1634	0.01	11.7	10.1923	9.00425e-51	Up	7.16936e-53	XP_016175490.1/2.3e-172/GATA transcription factor 8 [Arachis ipaensis]	XM_016320004.2/0.0/PREDICTED: Arachis ipaensis GATA transcription factor 8 (LOC107618075), mRNA	sp|Q9SV30|GATA8_ARATH/1.7e-68/GATA transcription factor 8 OS=Arabidopsis thaliana GN=GATA8 PE=2 SV=1	adu:107464083/2.6e-40/GATA transcription factor 9; K17895 GATA-binding protein 3	At3g54810/4.1e-68/[K] KOG1601 GATA-4/5/6 transcription factors	PS50114/11.49/GATA-type zinc finger domain profile.	biological_process:GO:0030154//cell differentiation;cellular_component:GO:0005634//nucleus;GO:0005667//transcription factor complex;molecular_function:GO:0001228//transcriptional activator activity, RNA polymerase II transcription regulatory region sequence-specific DNA binding;GO:0000977//RNA polymerase II regulatory region sequence-specific DNA binding;GO:0003682//chromatin binding;GO:0008270//…
CL31922.Contig2_All	932	0.01	11.67	10.1886	1.20777e-26	Up	2.07502e-28	XP_019459372.1/1.4e-46/PREDICTED: uncharacterized protein LOC109359239 [Lupinus angustifolius] >XP_019459404.1 PREDICTED: uncharacterized protein LOC109359264 [Lupinus angustifolius] >OIW02484.1 hypothetical protein TanjilG_05077 [Lupinus angustifolius] >OIW02485.1 hypothetical protein TanjilG_05078 [Lupinus angustifolius]	XM_019576165.1/0.0/PREDICTED: Lupinus angustifolius uncharacterized LOC109338830 (LOC109338830), mRNA	NA	sind:105162010/1.1e-08/UDP-N-acetylglucosamine transferase subunit ALG14 homolog; K07441 beta-1,4-N-acetylglucosaminyltransferase [EC:2.4.1.141]	At1g72430/4.0e-28/[RT] LSE0432 A Auxin responsive protein	PTHR31374/1.3E-66/--	biological_process:GO:0009733//response to auxin;
CL16330.Contig4_All	925	0.01	11.65	10.1861	1.88679e-26	Up	3.25624e-28	XP_015973672.1/1.2e-101/vacuolar protein sorting-associated protein 29 [Arachis duranensis] >XP_015973673.1 vacuolar protein sorting-associated protein 29 [Arachis duranensis] >XP_015973674.1 vacuolar protein sorting-associated protein 29 [Arachis duranensis] >XP_016165977.1 vacuolar protein sorting-associated protein 29 [Arachis ipaensis] >XP_016165978.1 vacuolar protein sorting-associated prote…	XM_016310493.2/0.0/PREDICTED: Arachis ipaensis vacuolar protein sorting-associated protein 29 (LOC107608764), transcript variant X3, mRNA	sp|Q9STT2|VPS29_ARATH/1.3e-92/Vacuolar protein sorting-associated protein 29 OS=Arabidopsis thaliana GN=VPS29 PE=2 SV=1	aip:107608764/1.7e-102/vacuolar protein sorting-associated protein 29; K18467 vacuolar protein sorting-associated protein 29	At3g47810/3.0e-92/[U] KOG3325 Membrane coat complex Retromer, subunit VPS29/PEP11	PTHR11124/8.8E-85/--	biological_process:GO:0006886//intracellular protein transport;GO:0042147//retrograde transport, endosome to Golgi;cellular_component:GO:0005768//endosome;GO:0030904//retromer complex;GO:0005829//cytosol;molecular_function:GO:0008270//zinc ion binding;
Unigene124473_All	2785	0.01	11.64	10.1849	5.43506e-90	Up	2.11654e-92	XP_020239593.1/0.0e+00/probable E3 ubiquitin-protein ligase RHG1A [Cajanus cajan]	XM_006581182.2/0.0/PREDICTED: Glycine max probable E3 ubiquitin-protein ligase HIP1 (LOC100783014), transcript variant X4, mRNA	sp|Q9FMM4|RHG1A_ARATH/3.7e-111/Probable E3 ubiquitin-protein ligase RHG1A OS=Arabidopsis thaliana GN=RHG1A PE=2 SV=1	gmx:100784575/1.0e-302/probable E3 ubiquitin-protein ligase HIP1; K10635 E3 ubiquitin-protein ligase Arkadia [EC:2.3.2.27]	At5g42940/8.6e-111/[O] KOG0800 FOG: Predicted E3 ubiquitin ligase	PF13639/1.4E-11/Ring finger domain	biological_process:GO:0043161//proteasome-mediated ubiquitin-dependent protein catabolic process;molecular_function:GO:0061630//ubiquitin protein ligase activity;
CL52216.Contig2_All	2888	0.01	11.63	10.1836	2.69429e-93	Up	9.97372e-96	XP_006577887.1/2.4e-249/PREDICTED: RNA polymerase sigma factor sigB-like [Glycine max] >KRH60664.1 hypothetical protein GLYMA_04G002000 [Glycine max]	XM_020373553.1/0.0/PREDICTED: Cajanus cajan RNA polymerase sigma factor sigB (LOC109810160), mRNA	sp|O22056|SIGB_ARATH/4.9e-191/RNA polymerase sigma factor sigB OS=Arabidopsis thaliana GN=SIGB PE=2 SV=2	bvg:104899997/3.6e-186/RNA polymerase sigma factor sigB; K03086 RNA polymerase primary sigma factor	At1g08540/1.1e-190/[K] LSE1296 A Plastidial RNA polymerase sigma-subunit	PF04542/2.9E-18/Sigma-70 region 2	biological_process:GO:0071482//cellular response to light stimulus;GO:0006399//tRNA metabolic process;GO:0009658//chloroplast organization;GO:0006352//DNA-templated transcription, initiation;GO:0010114//response to red light;cellular_component:GO:0009507//chloroplast;molecular_function:GO:0003677//DNA binding;GO:0001053//plastid sigma factor activity;GO:0003700//DNA binding transcription factor a…
Unigene200313_All	1588	0.01	11.61	10.1812	7.793e-49	Up	6.49238e-51	XP_020214933.1/4.6e-223/isovaleryl-CoA dehydrogenase, mitochondrial [Cajanus cajan] >KYP68488.1 hypothetical protein KK1_022114 [Cajanus cajan]	XM_003540700.3/0.0/PREDICTED: Glycine max isovaleryl-CoA dehydrogenase, mitochondrial-like (LOC100784046), mRNA	sp|Q9FS87|IVD_SOLTU/5.4e-208/Isovaleryl-CoA dehydrogenase, mitochondrial OS=Solanum tuberosum GN=IVD PE=1 SV=2	ccaj:109798910/6.9e-224/isovaleryl-CoA dehydrogenase, mitochondrial; K00253 isovaleryl-CoA dehydrogenase [EC:1.3.8.4]	At3g45300/2.7e-202/[EI] KOG0141 Isovaleryl-CoA dehydrogenase	PTHR10909/9.2E-301/--	molecular_function:GO:0050660//flavin adenine dinucleotide binding;GO:0003995//acyl-CoA dehydrogenase activity;
CL17773.Contig1_All	1052	0.01	11.61	10.1812	1.72757e-30	Up	2.53034e-32	XP_019444644.1/7.6e-81/PREDICTED: protein SGT1 homolog A-like [Lupinus angustifolius]	XM_019589099.1/0.0/PREDICTED: Lupinus angustifolius protein SGT1 homolog A-like (LOC109348601), mRNA	sp|Q0JL44|SGT1_ORYSJ/6.8e-66/Protein SGT1 homolog OS=Oryza sativa subsp. japonica GN=SGT1 PE=1 SV=1	lang:109348601/1.1e-81/protein SGT1 homolog A-like; K12795 suppressor of G2 allele of SKP1	At4g11260_2/5.6e-63/[T] KOG1309 Suppressor of G2 allele of skp1	PS51203/8.74/CS domain profile.	NA
CL25922.Contig4_All	1044	0.01	11.56	10.1749	4.19375e-30	Up	6.23106e-32	XP_020233450.1/9.2e-103/selT-like protein [Cajanus cajan] >KYP49075.1 SelT-like protein [Cajanus cajan]	XM_020377861.1/0.0/PREDICTED: Cajanus cajan selT-like protein (LOC109813639), mRNA	sp|Q9STZ2|SELT_ARATH/1.3e-77/SelT-like protein OS=Arabidopsis thaliana GN=At3g47300 PE=2 SV=2	NA	At5g58640/2.5e-79/[R] KOG3286 Selenoprotein T	PTHR13544:SF0/3.4E-115/--	NA
CL35686.Contig3_All	3053	0.01	11.54	10.1724	3.727e-98	Up	1.27805e-100	XP_007200307.1/0.0e+00/arginine decarboxylase [Prunus persica] >BAG68575.1 arginine decarboxylase [Prunus persica] >ONH90916.1 hypothetical protein PRUPE_8G083100 [Prunus persica]	XM_016079790.2/0.0/PREDICTED: Arachis duranensis arginine decarboxylase-like (LOC107461299), mRNA	sp|Q43075|SPE1_PEA/0.0e+00/Arginine decarboxylase OS=Pisum sativum PE=2 SV=1	pper:18766643/0.0e+00/arginine decarboxylase; K01583 arginine decarboxylase [EC:4.1.1.19]	NA	PF02784/1.8E-42/Pyridoxal-dependent decarboxylase, pyridoxal binding domain	biological_process:GO:0008295//spermidine biosynthetic process;GO:0006527//arginine catabolic process;molecular_function:GO:0008792//arginine decarboxylase activity;
CL68883.Contig1_All	2644	0.01	11.5	10.1674	5.84815e-84	Up	2.46654e-86	GAU42743.1/5.9e-215/hypothetical protein TSUD_77800 [Trifolium subterraneum]	XM_007137662.1/0.0/Phaseolus vulgaris hypothetical protein (PHAVU_009G150500g) mRNA, complete cds	sp|F4HRJ4|M3K3A_ARATH/1.6e-164/Mitogen-activated protein kinase kinase kinase 3 OS=Arabidopsis thaliana GN=MAPKKK3 PE=1 SV=1	zju:107425633/2.3e-168/mitogen-activated protein kinase kinase kinase YODA isoform X1; K04421 mitogen-activated protein kinase kinase kinase 3 [EC:2.7.11.25]	At1g53570/2.6e-165/[T] KOG0198 MEKK and related serine/threonine protein kinases	PTHR24361/3.9E-211/--	molecular_function:GO:0005524//ATP binding;GO:0004672//protein kinase activity;
Unigene127790_All	386	0.05	57.49	10.1672	7.68397e-43	Up	7.56602e-45	NA	NA	NA	NA	NA	NA	NA
CL21997.Contig3_All	1620	0.01	11.49	10.1662	2.04418e-49	Up	1.68007e-51	XP_016186869.1/3.5e-141/basic leucine zipper 23 isoform X2 [Arachis ipaensis] >XP_020973667.1 basic leucine zipper 23 isoform X2 [Arachis ipaensis]	XR_001589695.2/0.0/PREDICTED: Arachis duranensis basic leucine zipper 23 (LOC107476569), transcript variant X2, misc_RNA	sp|Q8VY76|BZP19_ARATH/4.2e-91/Basic leucine zipper 19 OS=Arabidopsis thaliana GN=BZIP19 PE=2 SV=1	NA	NA	SM00338/2.9E-10/basic region leucin zipper	NA
CL28859.Contig3_All	1762	0.01	11.47	10.1636	4.61484e-54	Up	3.3784e-56	XP_015942356.1/3.2e-225/COBW domain-containing protein 1 [Arachis duranensis]	XM_003536727.3/0.0/PREDICTED: Glycine max COBW domain-containing protein 1 (LOC100820337), mRNA	sp|Q688R1|MTP1_ORYSJ/9.1e-07/Metal tolerance protein 1 OS=Oryza sativa subsp. japonica GN=MTP1 PE=2 SV=1	nta:107815916/3.5e-11/probable zinc transporter protein DDB_G0291141; K14692 solute carrier family 30 (zinc transporter), member 5/7	At1g80480/9.1e-183/[H] KOG2743 Cobalamin synthesis protein	PTHR13748/6.6E-204/--	NA
CL63979.Contig1_All	333	0.01	11.45	10.1611	1.78098e-06	Up	1.14925e-07	XP_016177526.1/1.4e-20/factor Xa inhibitor BuXI [Arachis ipaensis]	NA	sp|P10822|ICW3_PSOTE/6.9e-17/Chymotrypsin inhibitor 3 OS=Psophocarpus tetragonolobus PE=1 SV=2	NA	NA	PS00283/-/Soybean trypsin inhibitor (Kunitz) protease inhibitors family signature.	NA
CL12759.Contig5_All	2308	0.01	11.43	10.1586	2.69709e-72	Up	1.36029e-74	KHN18006.1/1.9e-305/Cellulose synthase-like protein H1 [Glycine soja]	XM_019592174.1/0.0/PREDICTED: Lupinus angustifolius cellulose synthase-like protein H1 (LOC109350865), transcript variant X1, mRNA	sp|Q339N5|CSLH1_ORYSJ/1.3e-197/Cellulose synthase-like protein H1 OS=Oryza sativa subsp. japonica GN=CSLH1 PE=2 SV=2	tcc:18612304/9.2e-169/Fanconi anemia group D2 protein homolog; K10891 fanconi anemia group D2 protein	At2g32540/9.1e-191/[MG] LSE0129 A Cellulose synthase catalytic subunit	PTHR13301/0.0/--	biological_process:GO:0030244//cellulose biosynthetic process;GO:0009833//plant-type primary cell wall biogenesis;GO:0071555//cell wall organization;cellular_component:GO:0005794//Golgi apparatus;GO:0016021//integral component of membrane;GO:0005886//plasma membrane;molecular_function:GO:0016759//cellulose synthase activity;GO:0016760//cellulose synthase (UDP-forming) activity;
CL18110.Contig6_All	1134	0.01	11.4	10.1548	8.40485e-33	Up	1.13467e-34	XP_016197625.1/4.3e-114/acylpyruvase FAHD1, mitochondrial [Arachis ipaensis]	XM_016082154.2/0.0/PREDICTED: Arachis duranensis acylpyruvase FAHD1, mitochondrial (LOC107463369), mRNA	NA	aip:107638759/6.4e-115/acylpyruvase FAHD1, mitochondrial; K01557 acylpyruvate hydrolase [EC:3.7.1.5]	At4g15940/7.4e-93/[R] KOG1535 Predicted fumarylacetoacetate hydralase	PTHR11820/5.3E-117/--	biological_process:GO:0008152//metabolic process;molecular_function:GO:0003824//catalytic activity;
Unigene122661_All	1445	0.01	11.39	10.1536	4.93138e-43	Up	4.82142e-45	XP_020202882.1/8.5e-123/translocon-associated protein subunit alpha [Cajanus cajan]	XM_016097199.2/0.0/PREDICTED: Arachis duranensis translocon-associated protein subunit alpha (LOC107477213), mRNA	sp|P45434|SSRA_ARATH/6.4e-83/Translocon-associated protein subunit alpha OS=Arabidopsis thaliana GN=At2g21160 PE=2 SV=3	ccaj:109788546/1.3e-123/translocon-associated protein subunit alpha; K13249 translocon-associated protein subunit alpha	At2g21160/1.5e-82/[U] KOG1631 Translocon-associated complex TRAP, alpha subunit	PTHR12924:SF0/1.7E-100/--	biological_process:GO:0006613//cotranslational protein targeting to membrane;cellular_component:GO:0005783//endoplasmic reticulum;GO:0016021//integral component of membrane;GO:0005789//endoplasmic reticulum membrane;
Unigene173299_All	1887	0.01	11.37	10.151	9.72173e-58	Up	6.46482e-60	XP_020958686.1/8.5e-224/lupeol synthase [Arachis ipaensis]	XM_014772284.1/0.0/PREDICTED: Glycine max lupeol synthase (LOC100810400), transcript variant X3, mRNA	sp|Q8W3Z2|LUPS_BETPL/1.8e-181/Lupeol synthase OS=Betula platyphylla GN=OSCBPW PE=1 SV=1	aip:107644513/1.3e-224/lupeol synthase; K20659 lupeol synthase [EC:5.4.99.41]	At1g66960/3.9e-131/[I] KOG0497 Oxidosqualene-lanosterol cyclase and related proteins	PTHR11764:SF19/0.0/--	molecular_function:GO:0016866//intramolecular transferase activity;
CL20143.Contig1_All	2215	0.01	11.36	10.1497	1.31211e-68	Up	7.10862e-71	XP_016193364.1/0.0e+00/protein LEO1 homolog [Arachis ipaensis]	XM_016087838.2/0.0/PREDICTED: Arachis duranensis protein LEO1 homolog (LOC107468529), mRNA	sp|Q9FNQ0|VIP4_ARATH/3.6e-194/Protein LEO1 homolog OS=Arabidopsis thaliana GN=VIP4 PE=1 SV=1	aip:107634356/0.0e+00/protein LEO1 homolog; K15177 RNA polymerase-associated protein LEO1	At5g61150_2/2.9e-146/[S] KOG2428 Uncharacterized conserved protein	PTHR23146/2.2E-177/--	biological_process:GO:0006368//transcription elongation from RNA polymerase II promoter;GO:0016570//histone modification;cellular_component:GO:0016593//Cdc73/Paf1 complex;
CL46810.Contig5_All	3159	0.01	11.36	10.1497	2.70489e-100	Up	8.99358e-103	XP_020978207.1/1.8e-274/uncharacterized protein LOC107631827 isoform X1 [Arachis ipaensis] >XP_020978210.1 uncharacterized protein LOC107631827 isoform X1 [Arachis ipaensis]	XM_021122551.1/0.0/PREDICTED: Arachis ipaensis uncharacterized LOC107631827 (LOC107631827), transcript variant X2, mRNA	sp|B9DHT4|ARIA_ARATH/1.9e-10/ARM REPEAT PROTEIN INTERACTING WITH ABF2 OS=Arabidopsis thaliana GN=ARIA PE=1 SV=2	obr:102718644/2.3e-08/peroxidase 18-like; K00430 peroxidase [EC:1.11.1.7]	YLR337c/1.7e-09/[Z] KOG4462 WASP-interacting protein VRP1/WIP, contains WH2 domain	PTHR23315/7.0E-260/--	cellular_component:GO:0005634//nucleus;GO:0005737//cytoplasm;
CL55700.Contig4_All	1827	0.01	11.36	10.1497	1.30693e-55	Up	9.18696e-58	ACJ07138.1/5.8e-177/malonyl-CoA:ACP transacylase 1-2 [Arachis hypogaea]	XM_016350009.2/0.0/PREDICTED: Arachis ipaensis malonyl CoA-acyl carrier protein transacylase (LOC107645848), mRNA	NA	lang:109330192/2.4e-172/malonyl CoA-acyl carrier protein transacylase-like; K00645 [acyl-carrier-protein] S-malonyltransferase [EC:2.3.1.39]	At2g30200/1.0e-160/[I] KOG2926 Malonyl-CoA:ACP transacylase	PTHR10982/3.6E-188/--	NA
CL12820.Contig3_All	550	0.01	11.35	10.1485	2.94357e-13	Up	1.03631e-14	XP_003540101.1/3.9e-44/PREDICTED: uncharacterized protein LOC100775288 [Glycine max] >KHN46466.1 hypothetical protein glysoja_035142 [Glycine soja] >KRH24014.1 hypothetical protein GLYMA_12G016700 [Glycine max]	XM_003540053.2/0.0/PREDICTED: Glycine max uncharacterized LOC100775288 (LOC100775288), mRNA	NA	NA	NA	NA	NA
CL1659.Contig7_All	2294	0.01	11.34	10.1472	3.94197e-71	Up	2.03134e-73	XP_016193970.1/9.6e-312/protein LUTEIN DEFICIENT 5, chloroplastic [Arachis ipaensis]	XM_003552382.3/0.0/PREDICTED: Glycine max protein LUTEIN DEFICIENT 5, chloroplastic (CYP97C10), mRNA	sp|Q93VK5|LUT5_ARATH/1.2e-264/Protein LUTEIN DEFICIENT 5, chloroplastic OS=Arabidopsis thaliana GN=CYP97A3 PE=1 SV=1	aip:107635112/1.4e-312/protein LUTEIN DEFICIENT 5, chloroplastic; K15747 beta-ring hydroxylase [EC:1.14.-.-]	At1g31800/2.8e-264/[QI] KOG0157 Cytochrome P450 CYP4/CYP19/CYP26 subfamilies	PF00067/5.5E-88/Cytochrome P450	molecular_function:GO:0016705//oxidoreductase activity, acting on paired donors, with incorporation or reduction of molecular oxygen;GO:0020037//heme binding;GO:0005506//iron ion binding;GO:0004497//monooxygenase activity;
Unigene122050_All	1293	0.01	11.34	10.1472	8.13187e-38	Up	9.26548e-40	XP_015957708.1/5.5e-182/UV-B-induced protein At3g17800, chloroplastic [Arachis duranensis]	XR_002359936.1/0.0/PREDICTED: Arachis ipaensis UV-B-induced protein At3g17800, chloroplastic (LOC107631740), transcript variant X2, misc_RNA	sp|Q9LVJ0|UVB31_ARATH/7.6e-136/UV-B-induced protein At3g17800, chloroplastic OS=Arabidopsis thaliana GN=At3g17800 PE=2 SV=1	NA	At3g17800/1.8e-135/[S] LSE0312 A Uncharacterized protein	PTHR31808:SF4/2.7E-255/--	NA
CL23173.Contig1_All	2697	0.01	11.33	10.1459	1.52301e-84	Up	6.38282e-87	XP_020237007.1/0.0e+00/CSC1-like protein ERD4 [Cajanus cajan] >KYP45164.1 putative membrane protein C24H6.13 [Cajanus cajan]	XM_020381418.1/0.0/PREDICTED: Cajanus cajan CSC1-like protein ERD4 (LOC109816407), mRNA	sp|Q9C8G5|CSCLD_ARATH/5.1e-291/CSC1-like protein ERD4 OS=Arabidopsis thaliana GN=ERD4 PE=2 SV=1	ccaj:109816407/0.0e+00/CSC1-like protein ERD4; K21989 calcium permeable stress-gated cation channel	At1g30360/1.2e-290/[R] KOG1134 Uncharacterized conserved protein	PF14703/1.2E-12/Cytosolic domain of 10TM putative phosphate transporter	cellular_component:GO:0016021//integral component of membrane;
CL14233.Contig1_All	977	0.01	11.31	10.1434	3.20367e-27	Up	5.36966e-29	XP_017187350.1/9.4e-09/PREDICTED: wiskott-Aldrich syndrome protein family member 2-like [Malus domestica]	XM_010099895.1/0.0/Morus notabilis hypothetical protein partial mRNA	NA	NA	NA	NA	NA
CL11535.Contig1_All	724	0.01	11.3	10.1421	5.65229e-19	Up	1.39546e-20	XP_019448710.1/8.5e-15/PREDICTED: uncharacterized protein LOC109351634 [Lupinus angustifolius] >OIW08583.1 hypothetical protein TanjilG_03259 [Lupinus angustifolius]	XM_007132120.1/0.0/Phaseolus vulgaris hypothetical protein (PHAVU_011G072900g) mRNA, complete cds	NA	NA	NA	NA	NA
CL49897.Contig1_All	1217	0.01	11.27	10.1383	4.09486e-35	Up	5.08816e-37	XP_015947656.1/1.7e-55/uncharacterized protein LOC107472666 [Arachis duranensis]	XM_016092170.2/0.0/PREDICTED: Arachis duranensis uncharacterized LOC107472666 (LOC107472666), mRNA	NA	NA	At1g33810/1.8e-41/[RI] LSE0388 A Predicted lipase	PTHR37191/1.1E-77/--	NA
CL11095.Contig3_All	2588	0.01	11.26	10.137	1.83913e-80	Up	8.21394e-83	XP_003539735.1/1.4e-256/PREDICTED: interactor of constitutive active ROPs 3 isoform X1 [Glycine max] >XP_003539736.1 PREDICTED: interactor of constitutive active ROPs 3 isoform X1 [Glycine max] >XP_006592228.1 PREDICTED: interactor of constitutive active ROPs 3 isoform X1 [Glycine max] >XP_006592229.1 PREDICTED: interactor of constitutive active ROPs 3 isoform X1 [Glycine max] >XP_006592230.1 PRE…	XM_014764558.1/0.0/PREDICTED: Glycine max interactor of constitutive active ROPs 3 (LOC100798862), transcript variant X2, mRNA	sp|Q9LSS5|ICR3_ARATH/1.6e-137/Interactor of constitutive active ROPs 3 OS=Arabidopsis thaliana GN=ICR3 PE=1 SV=1	mus:103974110/4.3e-114/interactor of constitutive active ROPs 3-like isoform X1; K10352 myosin heavy chain	At5g60210/6.1e-135/[S] LSE0085 A Uncharacterized protein	PTHR34224/0.0/--	NA
CL27849.Contig5_All	2002	0.01	11.25	10.1357	4.896e-61	Up	3.0464e-63	XP_015972907.1/8.1e-257/protein DGCR14 [Arachis duranensis]	XM_016117421.2/0.0/PREDICTED: Arachis duranensis protein DGCR14 (LOC107496212), mRNA	NA	adu:107496212/1.2e-257/protein DGCR14; K13118 protein DGCR14	At3g07790/1.2e-194/[R] KOG2627 Nuclear protein ES2	PF09751/5.5E-99/Nuclear protein Es2	NA
CL14094.Contig2_All	511	0.01	11.24	10.1344	6.27096e-12	Up	2.42848e-13	XP_021690492.1/7.5e-50/pyruvate dehydrogenase E1 component subunit beta-3, chloroplastic [Hevea brasiliensis]	XM_020348772.1/0.0/PREDICTED: Cajanus cajan pyruvate dehydrogenase E1 component subunit beta-3, chloroplastic-like (LOC109789741), mRNA	sp|O64688|ODPB3_ARATH/5.1e-51/Pyruvate dehydrogenase E1 component subunit beta-3, chloroplastic OS=Arabidopsis thaliana GN=E1-BETA-2 PE=2 SV=1	hbr:110641790/1.1e-50/pyruvate dehydrogenase E1 component subunit beta-3, chloroplastic-like; K00162 pyruvate dehydrogenase E1 component beta subunit [EC:1.2.4.1]	At2g34590/1.2e-50/[C] KOG0524 Pyruvate dehydrogenase E1, beta subunit	PF02780/4.3E-25/Transketolase, C-terminal domain	biological_process:GO:0008152//metabolic process;molecular_function:GO:0003824//catalytic activity;
Unigene176231_All	1303	0.01	11.23	10.1331	8.1395e-38	Up	9.26548e-40	XP_019439258.1/6.6e-167/PREDICTED: cinnamoyl-CoA reductase 1-like [Lupinus angustifolius]	XM_019562445.1/0.0/PREDICTED: Lupinus angustifolius cinnamoyl-CoA reductase 1-like (LOC109328839), mRNA	sp|Q9S9N9|CCR1_ARATH/4.8e-69/Cinnamoyl-CoA reductase 1 OS=Arabidopsis thaliana GN=CCR1 PE=1 SV=1	atr:18447024/4.0e-76/cinnamoyl-CoA reductase 1; K09753 cinnamoyl-CoA reductase [EC:1.2.1.44]	At5g58490/1.4e-132/[V] KOG1502 Flavonol reductase/cinnamoyl-CoA reductase	PTHR10366:SF369/4.1E-215/--	NA
CL46585.Contig2_All	550	0.01	11.23	10.1331	2.94805e-13	Up	1.03631e-14	XP_020214068.1/3.2e-70/uncharacterized protein LOC109798271 isoform X1 [Cajanus cajan]	NM_001254420.2/0.0/Glycine max ferredoxin-3, chloroplastic-like (LOC100785611), mRNA	sp|P27788|FER3_MAIZE/1.1e-46/Ferredoxin-3, chloroplastic OS=Zea mays GN=FDX3 PE=1 SV=1	ccaj:109798271/4.7e-71/uncharacterized protein LOC109798271 isoform X1; K02639 ferredoxin	NA	PTHR19370/7.4E-85/--	biological_process:GO:0022900//electron transport chain;cellular_component:GO:0009507//chloroplast;molecular_function:GO:0009055//electron transfer activity;GO:0046872//metal ion binding;GO:0051537//2 iron, 2 sulfur cluster binding;
CL9193.Contig5_All	1052	0.01	11.23	10.1331	1.57886e-29	Up	2.4079e-31	XP_004496505.1/9.8e-145/PREDICTED: uncharacterized protein LOC101505330 [Cicer arietinum]	XM_003556087.3/0.0/PREDICTED: Glycine max uncharacterized LOC100808097 (LOC100808097), transcript variant X3, mRNA	NA	cam:101505330/1.5e-145/uncharacterized LOC101505330; K07052 uncharacterized protein	NA	PF02517/3.1E-21/CAAX protease self-immunity	cellular_component:GO:0016021//integral component of membrane;
CL37252.Contig6_All	3249	0.01	11.22	10.1319	7.5684e-102	Up	2.44564e-104	XP_015955886.2/0.0e+00/LOW QUALITY PROTEIN: probable inactive ATP-dependent zinc metalloprotease FTSHI 2, chloroplastic [Arachis duranensis]	XM_016100400.2/0.0/PREDICTED: Arachis duranensis probable inactive ATP-dependent zinc metalloprotease FTSHI 2, chloroplastic (LOC107480261), mRNA	sp|A8MPR5|FTSI2_ARATH/0.0e+00/Probable inactive ATP-dependent zinc metalloprotease FTSHI 2, chloroplastic OS=Arabidopsis thaliana GN=FTSHI2 PE=1 SV=1	ccp:CHC_T00009248001/7.8e-89/cell division protein FtsH; K03798 cell division protease FtsH [EC:3.4.24.-]	At3g16290/0.0e+00/[O] KOG0731 AAA+-type ATPase containing the peptidase M41 domain	PTHR23076/0.0/--	NA
CL18094.Contig6_All	1645	0.01	11.21	10.1306	5.00138e-49	Up	4.13726e-51	NP_001239880.1/1.3e-196/uncharacterized protein LOC100812847 [Glycine max] >ACU18035.1 unknown [Glycine max] >KHN03255.1 30S ribosomal protein S1, chloroplastic [Glycine soja] >KRH02416.1 hypothetical protein GLYMA_17G037700 [Glycine max]	XM_020374625.1/0.0/PREDICTED: Cajanus cajan 30S ribosomal protein S1, chloroplastic (LOC109811000), transcript variant X3, mRNA	sp|P29344|RR1_SPIOL/4.9e-188/30S ribosomal protein S1, chloroplastic OS=Spinacia oleracea GN=RPS1 PE=1 SV=1	gmx:100812847/2.0e-197/30S ribosomal protein S1, chloroplastic-like; K02945 small subunit ribosomal protein S1	At5g29771/5.0e-183/[J] LSE0381 A Plastidial ribosomal protein S1	PS50126/22.294/S1 domain profile.	cellular_component:GO:0005840//ribosome;molecular_function:GO:0003676//nucleic acid binding;
CL13010.Contig5_All	1119	0.01	11.19	10.128	1.21008e-31	Up	1.69443e-33	XP_016190653.1/1.2e-97/protein EXORDIUM-like 2 [Arachis ipaensis]	XM_016335167.2/0.0/PREDICTED: Arachis ipaensis protein EXORDIUM-like 2 (LOC107631652), mRNA	sp|Q9FE06|EXOL2_ARATH/4.8e-78/Protein EXORDIUM-like 2 OS=Arabidopsis thaliana GN=EXL2 PE=2 SV=1	mdm:103418195/1.5e-15/protein SEH1-like; K14299 nucleoporin SEH1	NA	PTHR31279/6.8E-141/--	NA
CL599.Contig7_All	1222	0.01	11.18	10.1267	6.38193e-35	Up	7.9846e-37	AFK47124.1/3.8e-100/unknown [Lotus japonicus]	XM_016328329.2/0.0/PREDICTED: Arachis ipaensis probable glutathione S-transferase (LOC107625637), mRNA	sp|P32110|GSTX6_SOYBN/8.1e-79/Probable glutathione S-transferase OS=Glycine max GN=HSP26-A PE=2 SV=1	lja:Lj0g3v0288329.1/5.7e-101/Lj0g3v0288329.1; -; K00799 glutathione S-transferase [EC:2.5.1.18]	At3g09270/1.3e-63/[O] KOG0406 Glutathione S-transferase	PS50404/20.428/Soluble glutathione S-transferase N-terminal domain profile.	molecular_function:GO:0016740//transferase activity;
Unigene179919_All	1165	0.01	11.17	10.1254	5.39871e-33	Up	7.23064e-35	XP_011078595.1/1.2e-63/temperature-induced lipocalin-1 [Sesamum indicum]	CP023124.1/0.0/Lupinus angustiflorus cultivar Tanjil chromosome LG-12	sp|Q9FGT8|TIL_ARATH/5.6e-61/Temperature-induced lipocalin-1 OS=Arabidopsis thaliana GN=TIL PE=1 SV=1	sind:105162288/1.8e-64/temperature-induced lipocalin-1; K03098 apolipoprotein D and lipocalin family protein	At5g58070/1.3e-60/[M] KOG4824 Apolipoprotein D/Lipocalin	PF08212/2.0E-40/Lipocalin-like domain	NA
CL69045.Contig2_All	3032	0.01	11.14	10.1215	4.50479e-94	Up	1.6447e-96	XP_016162706.1/0.0e+00/EIN3-binding F-box protein 1 [Arachis ipaensis]	XM_016307220.2/0.0/PREDICTED: Arachis ipaensis EIN3-binding F-box protein 1 (LOC107605358), mRNA	sp|Q9SKK0|EBF1_ARATH/2.3e-215/EIN3-binding F-box protein 1 OS=Arabidopsis thaliana GN=EBF1 PE=1 SV=1	aip:107605358/0.0e+00/EIN3-binding F-box protein 1; K14515 EIN3-binding F-box protein	At2g25490/5.3e-215/[R] KOG1947 Leucine rich repeat proteins, some proteins contain F-box	SM00367/0.069/Leucine-rich repeat - CC (cysteine-containing) subfamily	NA
CL10433.Contig7_All	5422	0.01	11.14	10.1215	8.92365e-173	Up	1.43344e-175	XP_020212586.1/0.0e+00/nuclear pore complex protein NUP88 isoform X2 [Cajanus cajan] >KYP75861.1 hypothetical protein KK1_020069 [Cajanus cajan]	XM_020356997.1/0.0/PREDICTED: Cajanus cajan nuclear pore complex protein NUP88 (LOC109797078), transcript variant X2, mRNA	sp|Q9FFK6|NUP88_ARATH/1.4e-271/Nuclear pore complex protein NUP88 OS=Arabidopsis thaliana GN=NUP88 PE=1 SV=1	gmx:100801853/0.0e+00/nuclear pore complex protein NUP88-like; K14318 nuclear pore complex protein Nup88	At5g05680/3.2e-271/[YU] KOG4460 Nuclear pore complex, Nup88/rNup84 component	PF10168/6.0E-9/Nuclear pore component	biological_process:GO:0000055//ribosomal large subunit export from nucleus;GO:0006406//mRNA export from nucleus;GO:0000056//ribosomal small subunit export from nucleus;GO:0006606//protein import into nucleus;cellular_component:GO:0005643//nuclear pore;molecular_function:GO:0005215//transporter activity;
CL25658.Contig1_All	2472	0.01	11.13	10.1202	1.32868e-75	Up	6.41004e-78	XP_003630941.1/3.5e-262/ankyrin repeat plant-like protein [Medicago truncatula] >AET05417.1 ankyrin repeat plant-like protein [Medicago truncatula]	XM_003525183.3/0.0/PREDICTED: Glycine max ankyrin repeat-containing protein At2g01680-like (LOC100799055), mRNA	sp|Q9ZU96|Y2168_ARATH/6.6e-213/Ankyrin repeat-containing protein At2g01680 OS=Arabidopsis thaliana GN=At2g01680 PE=2 SV=1	ini:109174648/3.5e-41/ankyrin repeat-containing protein At5g02620-like; K15503 serine/threonine-protein phosphatase 6 regulatory ankyrin repeat subunit B	At2g01680/1.5e-212/[R] KOG0504 FOG: Ankyrin repeat	PF12796/1.9E-8/Ankyrin repeats (3 copies)	cellular_component:GO:0016021//integral component of membrane;
CL24920.Contig1_All	672	0.01	11.11	10.1176	7.12929e-17	Up	1.98305e-18	XP_011036020.1/3.7e-57/PREDICTED: 60S ribosomal protein L35a-1 [Populus euphratica]	XM_016310729.2/0.0/PREDICTED: Arachis ipaensis 60S ribosomal protein L35a-1 (LOC107608940), mRNA	sp|Q9LMK0|R35A1_ARATH/9.0e-56/60S ribosomal protein L35a-1 OS=Arabidopsis thaliana GN=RPL35AA PE=3 SV=1	aip:107608940/5.6e-58/60S ribosomal protein L35a-1; K02917 large subunit ribosomal protein L35Ae	At1g07070/2.1e-55/[J] KOG0887 60S ribosomal protein L35A/L37	PF01247/1.4E-44/Ribosomal protein L35Ae	biological_process:GO:0006412//translation;cellular_component:GO:0005840//ribosome;molecular_function:GO:0003735//structural constituent of ribosome;
CL15767.Contig6_All	1669	0.01	11.09	10.115	3.19952e-49	Up	2.63646e-51	XP_016188895.1/3.3e-203/3-hydroxyisobutyryl-CoA hydrolase-like protein 3, mitochondrial isoform X1 [Arachis ipaensis]	XM_016333409.2/0.0/PREDICTED: Arachis ipaensis 3-hydroxyisobutyryl-CoA hydrolase-like protein 3, mitochondrial (LOC107630315), transcript variant X1, mRNA	sp|Q9T0K7|HIBC6_ARATH/1.2e-165/3-hydroxyisobutyryl-CoA hydrolase-like protein 3, mitochondrial OS=Arabidopsis thaliana GN=At4g13360 PE=1 SV=2	lang:109349780/1.2e-186/3-hydroxyisobutyryl-CoA hydrolase-like protein 3, mitochondrial; K05605 3-hydroxyisobutyryl-CoA hydrolase [EC:3.1.2.4]	At4g13360/7.6e-163/[I] KOG1684 Enoyl-CoA hydratase	PF16113/2.1E-104/Enoyl-CoA hydratase/isomerase	molecular_function:GO:0003860//3-hydroxyisobutyryl-CoA hydrolase activity;
CL13899.Contig4_All	928	0.01	11.08	10.1137	4.17759e-25	Up	7.63068e-27	XP_014496556.1/1.2e-101/PREDICTED: 60S ribosomal protein L13a-4-like [Vigna radiata var. radiata] >XP_017416923.1 PREDICTED: 60S ribosomal protein L13a-4 [Vigna angularis] >KOM37898.1 hypothetical protein LR48_Vigan03g128000 [Vigna angularis] >BAT84359.1 hypothetical protein VIGAN_04170400 [Vigna angularis var. angularis]	XM_007140538.1/0.0/Phaseolus vulgaris hypothetical protein (PHAVU_008G125900g) mRNA, complete cds	sp|Q9FKC0|R13A4_ARATH/2.0e-98/60S ribosomal protein L13a-4 OS=Arabidopsis thaliana GN=RPL13AD PE=2 SV=1	vra:106758138/1.8e-102/60S ribosomal protein L13a-4; K02872 large subunit ribosomal protein L13Ae	At5g48760/4.8e-98/[J] KOG3204 60S ribosomal protein L13a	PTHR11545/1.0E-122/--	biological_process:GO:0006412//translation;cellular_component:GO:0015934//large ribosomal subunit;molecular_function:GO:0003735//structural constituent of ribosome;
CL25329.Contig3_All	2999	0.01	11.07	10.1124	2.53465e-92	Up	9.49114e-95	NP_001236591.2/0.0e+00/beta-amyrin synthase [Glycine max] >KRH46975.1 hypothetical protein GLYMA_07G001300 [Glycine max]	KY440185.1/0.0/Glycyrrhiza uralensis isolate GUH91 beta-amyrin synthase mRNA, complete cds	sp|Q9LRH8|BAMS_PEA/0.0e+00/Beta-amyrin synthase OS=Pisum sativum GN=OSCPSY PE=2 SV=1	var:108320601/0.0e+00/beta-amyrin synthase; K15813 beta-amyrin synthase [EC:5.4.99.39]	At1g78950/0.0e+00/[I] KOG0497 Oxidosqualene-lanosterol cyclase and related proteins	PTHR11764/0.0/--	molecular_function:GO:0016866//intramolecular transferase activity;
CL4886.Contig7_All	1257	0.01	11.06	10.1111	1.07938e-35	Up	1.31669e-37	XP_016167451.1/8.6e-47/protein ELF4-LIKE 4 [Arachis ipaensis] >XP_020963184.1 protein ELF4-LIKE 4 [Arachis ipaensis]	XM_016311965.2/0.0/PREDICTED: Arachis ipaensis protein ELF4-LIKE 4 (LOC107609908), transcript variant X2, mRNA	sp|O80877|EF4L1_ARATH/1.4e-20/Protein ELF4-LIKE 1 OS=Arabidopsis thaliana GN=EFL1 PE=2 SV=1	NA	At2g29950/3.2e-20/[S] LSE0080 A Uncharacterized protein	PF07011/2.3E-36/Protein of unknown function (DUF1313)	NA
CL23989.Contig2_All	994	0.01	11.05	10.1098	3.20776e-27	Up	5.36966e-29	XP_016181650.1/1.3e-114/stem-specific protein TSJT1 [Arachis ipaensis]	XM_016326164.2/0.0/PREDICTED: Arachis ipaensis stem-specific protein TSJT1 (LOC107623790), mRNA	sp|P24805|TSJT1_TOBAC/2.4e-20/Stem-specific protein TSJT1 OS=Nicotiana tabacum GN=TSJT1 PE=2 SV=1	mdm:103409501/9.9e-19/putative glycerol-3-phosphate transporter 4; K13783 MFS transporter, OPA family, solute carrier family 37 (glycerol-3-phosphate transporter), member 1/2	NA	PTHR11772:SF14/2.8E-159/--	NA
CL19865.Contig1_All	2278	0.01	11.04	10.1085	8.40697e-69	Up	4.52994e-71	XP_016190030.1/1.3e-271/transcription factor VOZ1 isoform X2 [Arachis ipaensis]	XM_021139033.1/0.0/PREDICTED: Arachis duranensis transcription factor VOZ1 (LOC107480754), transcript variant X3, mRNA	sp|Q9SGQ0|VOZ1_ARATH/1.7e-202/Transcription factor VOZ1 OS=Arabidopsis thaliana GN=VOZ1 PE=1 SV=1	NA	NA	PTHR33873/0.0/--	NA
CL17464.Contig1_All	3392	0.01	11.03	10.1072	5.83305e-105	Up	1.80849e-107	XP_006588851.1/0.0e+00/PREDICTED: uncharacterized protein LOC100793363 [Glycine max] >KHN02605.1 LETM1 and EF-hand domain-containing protein anon-60Da, mitochondrial [Glycine soja] >KRH32787.1 hypothetical protein GLYMA_10G075900 [Glycine max]	XM_006575235.2/0.0/PREDICTED: Glycine max uncharacterized LOC100775395 (LOC100775395), transcript variant X1, mRNA	sp|Q9CAX1|TBL8_ARATH/2.0e-42/Protein trichome birefringence-like 8 OS=Arabidopsis thaliana GN=TBL8 PE=2 SV=1	han:110886575/1.9e-29/uncharacterized protein LOC110886575; K17800 LETM1 and EF-hand domain-containing protein 1, mitochondrial	At5g06220/1.1e-203/[S] KOG1043 Ca2+-binding transmembrane protein LETM1/MRS7	PTHR14009:SF9/1.7E-200/--	biological_process:GO:0006875//cellular metal ion homeostasis;cellular_component:GO:0005623//cell;
Unigene126927_All	557	0.01	11.03	10.1072	2.94715e-13	Up	1.03631e-14	NA	NA	NA	NA	NA	NA	NA
CL16247.Contig1_All	2068	0.01	11.02	10.1059	8.22201e-62	Up	5.02362e-64	XP_004503331.1/1.3e-270/PREDICTED: vacuolar fusion protein CCZ1 homolog isoform X2 [Cicer arietinum]	XM_016090910.2/0.0/PREDICTED: Arachis duranensis vacuolar fusion protein CCZ1 homolog B (LOC107471448), transcript variant X3, mRNA	sp|C0Z274|CCZ1B_ARATH/3.7e-193/Vacuolar fusion protein CCZ1 homolog B OS=Arabidopsis thaliana GN=CCZ1B PE=1 SV=1	NA	At1g80910/8.7e-193/[V] KOG2622 Putative myrosinase precursor	PTHR13056/1.3E-163/--	NA
CL14541.Contig5_All	955	0.01	11.02	10.1059	7.10633e-26	Up	1.25833e-27	XP_017442605.1/8.1e-90/PREDICTED: actin-related protein 2/3 complex subunit 4 isoform X2 [Vigna angularis]	NM_001249700.1/0.0/Glycine max uncharacterized LOC100527736 (LOC100527736), mRNA &gt;BT092605.1 Soybean clone JCVI-FLGm-11G24 unknown mRNA	sp|F4JUL9|ARPC4_ARATH/1.8e-86/Actin-related protein 2/3 complex subunit 4 OS=Arabidopsis thaliana GN=ARPC4 PE=1 SV=1	var:108347705/1.2e-90/actin-related protein 2/3 complex subunit 4; K05755 actin related protein 2/3 complex, subunit 4	Hs5031595/6.2e-61/[Z] KOG1876 Actin-related protein Arp2/3 complex, subunit ARPC4	PTHR22629/6.4E-135/--	biological_process:GO:0034314//Arp2/3 complex-mediated actin nucleation;GO:0030041//actin filament polymerization;cellular_component:GO:0005885//Arp2/3 protein complex;GO:0005737//cytoplasm;molecular_function:GO:0003779//actin binding;
CL26377.Contig7_All	1603	0.01	11	10.1033	1.04161e-46	Up	9.22614e-49	XP_003538190.1/2.3e-169/PREDICTED: protein SEH1 [Glycine max] >KHN35070.1 Nucleoporin SEH1 [Glycine soja] >KRH27852.1 hypothetical protein GLYMA_11G018300 [Glycine max]	XM_003538142.3/0.0/PREDICTED: Glycine max protein SEH1 (LOC100780788), mRNA	sp|Q93VR9|SEH1_ARATH/3.7e-132/Protein SEH1 OS=Arabidopsis thaliana GN=SEH1 PE=1 SV=1	gmx:100780788/3.4e-170/protein SEH1; K14299 nucleoporin SEH1	At1g64350/2.5e-126/[YU] KOG2445 Nuclear pore complex component (sc Seh1)	PTHR11024/9.3E-105/--	NA
CL26042.Contig5_All	1495	0.01	10.99	10.102	4.93004e-43	Up	4.82142e-45	XP_015963920.1/3.8e-134/transcription factor MYB44 [Arachis duranensis] >AHB59606.1 putative MYB-related protein 20 [Arachis hypogaea]	KT031262.1/0.0/Glycine max clone HN_CCL_49 MYB/HD-like transcription factor (Glyma11g05550.1_like1) mRNA, partial cds	sp|Q9FDW1|MYB44_ARATH/7.4e-74/Transcription factor MYB44 OS=Arabidopsis thaliana GN=MYB44 PE=1 SV=1	aip:107642741/5.6e-135/transcription factor MYB44; K09422 transcription factor MYB, plant	At5g67300/1.7e-73/[K] KOG0048 Transcription factor, Myb superfamily	PF00249/1.1E-14/Myb-like DNA-binding domain	molecular_function:GO:0003677//DNA binding;
Unigene122963_All	1228	0.01	10.99	10.102	1.54615e-34	Up	1.96625e-36	NP_001241368.1/1.0e-153/annexin D4-like [Glycine max] >ADG59899.1 annexin 11 [Glycine max] >KHN25119.1 Annexin D4 [Glycine soja] >KRH13431.1 hypothetical protein GLYMA_15G238400 [Glycine max]	NM_001254439.1/0.0/Glycine max annexin D4-like (ANN11), mRNA &gt;HM012592.1 Glycine max annexin 11 (ANN11) mRNA, complete cds	sp|Q9ZVJ6|ANXD4_ARATH/1.8e-94/Annexin D4 OS=Arabidopsis thaliana GN=ANN4 PE=2 SV=1	gmx:100796623/1.5e-154/ANN11; annexin D4-like; K17098 annexin D	At2g38750/4.2e-94/[U] KOG0819 Annexin	PF00191/1.1E-9/Annexin	molecular_function:GO:0005544//calcium-dependent phospholipid binding;GO:0005509//calcium ion binding;
CL27808.Contig3_All	1178	0.01	10.96	10.098	8.40318e-33	Up	1.13467e-34	XP_020987284.1/2.4e-67/lectin [Arachis duranensis]	XM_020347028.1/0.0/PREDICTED: Cajanus cajan lectin alpha chain-like (LOC109788332), mRNA	sp|P42088|LEC_LEUMI/4.5e-50/Lectin OS=Leucomphalos mildbraedii PE=1 SV=1	pavi:110774458/4.7e-28/L-type lectin-domain containing receptor kinase IX.1-like; K04733 interleukin-1 receptor-associated kinase 4 [EC:2.7.11.1]	At3g53810/4.7e-18/[T] LSE0015 A Receptor-like protein kinase, contains lectin domains	PTHR32401:SF5/1.7E-68/--	NA
CL17066.Contig5_All	2257	0.01	10.95	10.0967	1.91777e-67	Up	1.06155e-69	XP_014511227.1/1.0e-268/PREDICTED: WD repeat-containing protein WRAP73 isoform X2 [Vigna radiata var. radiata]	XM_019572357.1/0.0/PREDICTED: Lupinus angustifolius WD repeat-containing protein WRAP73 (LOC109336025), mRNA	NA	NA	At5g07590/6.3e-229/[R] KOG4497 Uncharacterized conserved protein WDR8, contains WD repeats	PTHR16220/2.9E-261/--	NA
CL11032.Contig12_All	1255	0.01	10.95	10.0967	2.62298e-35	Up	3.24242e-37	XP_016183766.1/4.1e-158/NADPH-dependent aldo-keto reductase, chloroplastic [Arachis ipaensis]	XM_016094695.2/0.0/PREDICTED: Arachis duranensis NADPH-dependent aldo-keto reductase, chloroplastic (LOC107475044), mRNA	sp|Q0PGJ6|AKRC9_ARATH/1.9e-131/NADPH-dependent aldo-keto reductase, chloroplastic OS=Arabidopsis thaliana GN=AKR4C9 PE=1 SV=1	ccaj:109817574/2.9e-140/aldo-keto reductase family 4 member C9-like; K00002 alcohol dehydrogenase (NADP+) [EC:1.1.1.2]	At3g53880/1.6e-125/[R] KOG1577 Aldo/keto reductase family proteins	PF00248/6.2E-51/Aldo/keto reductase family	NA
CL2144.Contig13_All	2461	0.01	10.94	10.0954	4.79574e-74	Up	2.35722e-76	XP_015962820.1/0.0e+00/THO complex subunit 1 isoform X1 [Arachis duranensis]	XM_016107334.2/0.0/PREDICTED: Arachis duranensis THO complex subunit 1 (LOC107486759), transcript variant X1, mRNA	sp|Q93VM9|THOC1_ARATH/4.2e-260/THO complex subunit 1 OS=Arabidopsis thaliana GN=THO1 PE=1 SV=1	adu:107486759/0.0e+00/THO complex subunit 1 isoform X1; K12878 THO complex subunit 1	At5g09860/4.2e-242/[Y] KOG2491 Nuclear matrix protein	PF11957/9.6E-99/THO complex subunit 1 transcription elongation factor	NA
CL46461.Contig4_All	624	0.01	10.93	10.0941	3.69674e-15	Up	1.14437e-16	XP_007163923.1/4.7e-38/hypothetical protein PHAVU_L005300g [Phaseolus vulgaris] >ESW35917.1 hypothetical protein PHAVU_L005300g [Phaseolus vulgaris]	CP023125.1/0.0/Lupinus angustiflorus cultivar Tanjil chromosome LG-13	NA	mtr:MTR_7g055590/1.1e-07/transducin family protein/WD-40 repeat protein; K03363 cell division cycle 20, cofactor of APC complex	NA	PTHR33648:SF1/4.5E-65/--	NA
Unigene120711_All	2029	0.01	10.92	10.0928	4.56691e-60	Up	2.899e-62	XP_003521106.1/4.3e-298/PREDICTED: protein NRT1/ PTR FAMILY 3.1 [Glycine max] >KHN12180.1 Putative nitrite transporter [Glycine soja] >KRH66693.1 hypothetical protein GLYMA_03G122500 [Glycine max]	XM_003554054.3/0.0/PREDICTED: Glycine max protein NRT1/ PTR FAMILY 3.1-like (LOC100794603), transcript variant X1, mRNA	sp|Q9SX20|PTR18_ARATH/2.0e-191/Protein NRT1/ PTR FAMILY 3.1 OS=Arabidopsis thaliana GN=NPF3.1 PE=2 SV=1	gmx:100812695/6.4e-299/protein NRT1/ PTR FAMILY 3.1; K14638 solute carrier family 15 (peptide/histidine transporter), member 3/4	At1g68570/4.7e-191/[E] KOG1237 H+/oligopeptide symporter	PTHR11654:SF92/0.0/--	cellular_component:GO:0016021//integral component of membrane;molecular_function:GO:0005215//transporter activity;
CL25383.Contig8_All	2566	0.01	10.9	10.0901	3.69082e-77	Up	1.7431e-79	XP_020977561.1/0.0e+00/glutamine--fructose-6-phosphate aminotransferase [isomerizing] 2 [Arachis ipaensis]	XM_016106495.2/0.0/PREDICTED: Arachis duranensis glutamine--fructose-6-phosphate aminotransferase [isomerizing] 2 (LOC107485955), mRNA	sp|O19908|GLMS_CYACA/5.1e-75/Glutamine--fructose-6-phosphate aminotransferase [isomerizing] OS=Cyanidium caldarium GN=glmS PE=3 SV=3	aip:107635155/0.0e+00/glutamine--fructose-6-phosphate aminotransferase [isomerizing] 2; K00820 glucosamine---fructose-6-phosphate aminotransferase (isomerizing) [EC:2.6.1.16]	At3g24090/0.0e+00/[M] KOG1268 Glucosamine 6-phosphate synthetases, contain amidotransferase and phosphosugar isomerase domains	PF01380/4.2E-22/SIS domain	biological_process:GO:1901135//carbohydrate derivative metabolic process;cellular_component:GO:0005829//cytosol;molecular_function:GO:0097367//carbohydrate derivative binding;GO:0008483//transaminase activity;
CL66.Contig5_All	1825	0.01	10.9	10.0901	2.73752e-53	Up	2.0487e-55	XP_016189524.1/4.3e-273/glutamate--cysteine ligase, chloroplastic isoform X1 [Arachis ipaensis] >XP_016189525.1 glutamate--cysteine ligase, chloroplastic isoform X1 [Arachis ipaensis]	XM_016100064.2/0.0/PREDICTED: Arachis duranensis glutamate--cysteine ligase, chloroplastic (LOC107479947), transcript variant X2, mRNA	sp|Q9ZNX6|GSH1_MEDTR/8.5e-258/Glutamate--cysteine ligase, chloroplastic OS=Medicago truncatula GN=GSH1 PE=2 SV=1	aip:107630795/6.4e-274/glutamate--cysteine ligase, chloroplastic isoform X1; K01919 glutamate--cysteine ligase [EC:6.3.2.2]	NA	PF04107/1.5E-96/Glutamate-cysteine ligase family 2(GCS2)	biological_process:GO:0006750//glutathione biosynthetic process;molecular_function:GO:0004357//glutamate-cysteine ligase activity;
CL11265.Contig7_All	1530	0.01	10.88	10.0875	8.33249e-44	Up	7.9507e-46	XP_015954059.1/1.2e-170/uncharacterized protein At4g15545 [Arachis duranensis] >XP_015954060.1 uncharacterized protein At4g15545 [Arachis duranensis] >XP_020993744.1 uncharacterized protein At4g15545 [Arachis duranensis] >XP_020993745.1 uncharacterized protein At4g15545 [Arachis duranensis] >XP_020993746.1 uncharacterized protein At4g15545 [Arachis duranensis]	XM_021118614.1/0.0/PREDICTED: Arachis ipaensis uncharacterized protein At4g15545 (LOC107630042), transcript variant X3, mRNA	sp|Q93W28|Y4554_ARATH/2.7e-63/Uncharacterized protein At4g15545 OS=Arabidopsis thaliana GN=At4g15545 PE=1 SV=1	NA	NA	PTHR31218:SF17/4.1E-38/--	biological_process:GO:0006810//transport;cellular_component:GO:0016021//integral component of membrane;GO:0005886//plasma membrane;molecular_function:GO:0022857//transmembrane transporter activity;
CL13392.Contig7_All	1426	0.01	10.88	10.0875	1.60424e-40	Up	1.68723e-42	XP_015942042.1/2.8e-78/uncharacterized protein LOC107467455 [Arachis duranensis] >XP_016175362.1 uncharacterized protein LOC107617979 [Arachis ipaensis]	XM_016086556.2/0.0/PREDICTED: Arachis duranensis uncharacterized LOC107467455 (LOC107467455), mRNA	NA	NA	NA	PTHR33384/2.9E-66/--	NA
CL11553.Contig1_All	946	0.01	10.87	10.0861	2.68851e-25	Up	4.86262e-27	XP_015969604.1/1.4e-97/40S ribosomal protein S10-1 [Arachis duranensis]	XM_021124379.1/0.0/PREDICTED: Arachis ipaensis 40S ribosomal protein S10-1 (LOC107643971), transcript variant X2, mRNA	sp|P0DKK9|RS10B_ORYSJ/7.1e-83/40S ribosomal protein S10-2 OS=Oryza sativa subsp. japonica GN=RPS10-2 PE=2 SV=1	adu:107493035/2.0e-98/40S ribosomal protein S10-1; K02947 small subunit ribosomal protein S10e	At4g25740/1.7e-79/[J] KOG3344 40s ribosomal protein s10	PTHR12146:SF7/4.7E-130/--	NA
CL4366.Contig12_All	3016	0.01	10.84	10.0821	5.82741e-91	Up	2.22416e-93	XP_016197501.1/0.0e+00/kinesin-like protein KIN-13A [Arachis ipaensis] >XP_016197508.1 kinesin-like protein KIN-13A [Arachis ipaensis]	XM_006583960.2/0.0/PREDICTED: Glycine max kinesin-13A-like (LOC100778915), transcript variant X2, mRNA	sp|Q940B8|KN13A_ARATH/0.0e+00/Kinesin-like protein KIN-13A OS=Arabidopsis thaliana GN=KIN13A PE=1 SV=1	aip:107638655/0.0e+00/kinesin-like protein KIN-13A; K10393 kinesin family member 2/24	At3g16630/0.0e+00/[Z] KOG0246 Kinesin-like protein	PF00225/1.2E-93/Kinesin motor domain	biological_process:GO:0007018//microtubule-based movement;cellular_component:GO:0005874//microtubule;GO:0005871//kinesin complex;molecular_function:GO:0005524//ATP binding;GO:0003777//microtubule motor activity;GO:0008017//microtubule binding;GO:0016887//ATPase activity;
CL35864.Contig6_All	734	0.01	10.84	10.0821	2.11509e-18	Up	5.39256e-20	NA	NA	NA	NA	NA	NA	NA
CL33903.Contig4_All	1118	0.01	10.83	10.0808	1.72883e-30	Up	2.53034e-32	XP_015963845.1/8.6e-107/LOB domain-containing protein 37 [Arachis duranensis]	NM_001353947.1/0.0/Glycine max LBD domain-containing transcription factor (LBD5), mRNA	sp|Q9FN11|LBD37_ARATH/5.7e-71/LOB domain-containing protein 37 OS=Arabidopsis thaliana GN=LBD37 PE=2 SV=1	NA	At5g67420/1.3e-70/[R] LSE0040 A Lateral organ boundaries domain (LOB)	PF03195/1.3E-26/Protein of unknown function DUF260	NA
CL2057.Contig2_All	1491	0.01	10.82	10.0795	2.92803e-42	Up	2.92378e-44	XP_015962538.1/4.4e-175/protein TAB2 homolog, chloroplastic [Arachis duranensis] >XP_015947619.1 protein TAB2 homolog, chloroplastic [Arachis duranensis]	XM_016107052.2/0.0/PREDICTED: Arachis duranensis protein TAB2 homolog, chloroplastic (LOC107486498), mRNA	sp|Q9SFB3|ATAB2_ARATH/5.3e-149/Protein TAB2 homolog, chloroplastic OS=Arabidopsis thaliana GN=ATAB2 PE=2 SV=1	NA	NA	PF06485/4.3E-86/Protein of unknown function (DUF1092)	NA
CL9383.Contig3_All	1370	0.01	10.82	10.0795	1.38048e-38	Up	1.52791e-40	XP_016176843.1/1.7e-109/uncharacterized protein LOC107619104 isoform X1 [Arachis ipaensis]	XM_016321552.2/0.0/PREDICTED: Arachis ipaensis uncharacterized LOC107619104 (LOC107619104), transcript variant X4, mRNA	NA	aip:107619104/2.6e-110/uncharacterized protein LOC107619104 isoform X1; K22184 bromodomain-containing protein 9	NA	NA	NA
CL49919.Contig3_All	1969	0.01	10.81	10.0782	2.37021e-57	Up	1.59199e-59	XP_007134753.1/1.6e-164/hypothetical protein PHAVU_010G072900g [Phaseolus vulgaris] >ESW06747.1 hypothetical protein PHAVU_010G072900g [Phaseolus vulgaris]	XM_007134691.1/0.0/Phaseolus vulgaris hypothetical protein (PHAVU_010G072900g) mRNA, complete cds	sp|O81316|SCL6_ARATH/1.1e-21/Scarecrow-like protein 6 OS=Arabidopsis thaliana GN=SCL6 PE=1 SV=1	cmo:103489258/1.0e-06/mediator of RNA polymerase II transcription subunit 25; K15168 mediator of RNA polymerase II transcription subunit 25	At4g00150/2.6e-21/[TK] LSE0487 A Gibberellin response modulator/Predicted transcription factor	PF03514/2.2E-9/GRAS domain family	biological_process:GO:0006355//regulation of transcription, DNA-templated;GO:0006351//transcription, DNA-templated;
CL4154.Contig1_All	1550	0.01	10.78	10.0741	5.33376e-44	Up	5.06656e-46	XP_016197398.1/1.4e-216/probable serine incorporator [Arachis ipaensis]	XM_016103188.2/0.0/PREDICTED: Arachis duranensis probable serine incorporator (LOC107482665), mRNA	NA	adu:107488874/2.4e-11/AUGMIN subunit 4-like isoform X1; K16587 HAUS augmin-like complex subunit 4	At1g16180/1.4e-158/[S] KOG2592 Tumor differentially expressed (TDE) protein	PTHR10383/0.0/--	cellular_component:GO:0016021//integral component of membrane;
CL6730.Contig3_All	2170	0.01	10.77	10.0728	1.47244e-63	Up	8.70534e-66	XP_016207994.1/1.5e-83/protein MODIFIER OF SNC1 11 isoform X4 [Arachis ipaensis]	XM_016352508.2/0.0/PREDICTED: Arachis ipaensis protein MODIFIER OF SNC1 11 (LOC107648692), transcript variant X6, mRNA	sp|Q9LZ08|MOS11_ARATH/2.3e-36/Protein MODIFIER OF SNC1 11 OS=Arabidopsis thaliana GN=MOS11 PE=1 SV=1	aip:107648692/4.0e-81/protein MODIFIER OF SNC1 11 isoform X1; K18732 SAP domain-containing ribonucleoprotein	NA	PTHR12381/1.1E-58/--	NA
CL50071.Contig3_All	299	0.01	10.75	10.0701	5.33022e-05	Up	4.22622e-06	KCW52706.1/9.9e-10/hypothetical protein EUGRSUZ_J02069 [Eucalyptus grandis]	NA	NA	NA	NA	NA	NA
CL44879.Contig6_All	655	0.01	10.74	10.0688	6.40521e-16	Up	1.8871e-17	XP_015968899.1/3.4e-55/universal stress protein A-like protein [Arachis duranensis] >XP_016205760.1 universal stress protein A-like protein [Arachis ipaensis]	XM_016350274.2/0.0/PREDICTED: Arachis ipaensis universal stress protein A-like protein (LOC107646084), mRNA	sp|Q8LGG8|USPAL_ARATH/5.9e-12/Universal stress protein A-like protein OS=Arabidopsis thaliana GN=At3g01520 PE=1 SV=2	NA	At3g62550/1.1e-32/[T] TWOG0093 FOG: USPA domain	PR01438/1.78E-11/Universal stress protein signature	biological_process:GO:0006950//response to stress;
CL12606.Contig22_All	2816	0.01	10.73	10.0674	9.13674e-84	Up	3.87064e-86	XP_015933490.1/0.0e+00/uncharacterized protein LOC107459752 isoform X1 [Arachis duranensis]	XM_016078004.2/0.0/PREDICTED: Arachis duranensis uncharacterized LOC107459752 (LOC107459752), transcript variant X1, mRNA	NA	NA	NA	PF12576/5.3E-33/Protein of unknown function (DUF3754)	NA
CL7708.Contig7_All	1635	0.01	10.72	10.0661	1.62767e-46	Up	1.44781e-48	XP_015933553.1/4.5e-205/protein DJ-1 homolog B [Arachis duranensis]	XM_016078067.2/0.0/PREDICTED: Arachis duranensis protein DJ-1 homolog B (LOC107459800), mRNA	sp|Q9MAH3|DJ1B_ARATH/2.4e-155/Protein DJ-1 homolog B OS=Arabidopsis thaliana GN=DJ1B PE=1 SV=1	lang:109357252/1.9e-200/protein DJ-1 homolog B-like; K03152 protein deglycase [EC:3.5.1.124]	At1g53280/5.7e-155/[RV] KOG2764 Putative transcriptional regulator DJ-1	PF01965/3.6E-43/DJ-1/PfpI family	NA
CL31876.Contig3_All	622	0.01	10.7	10.0634	8.87058e-15	Up	2.81806e-16	XP_017426457.1/2.3e-40/PREDICTED: 60S ribosomal protein L34 [Vigna angularis] >KOM45752.1 hypothetical protein LR48_Vigan06g105800 [Vigna angularis] >BAT99251.1 hypothetical protein VIGAN_10065300 [Vigna angularis var. angularis]	NM_001349631.1/0.0/Glycine max 60S ribosomal protein L34 (LOC100306077), mRNA	sp|P40590|RL34_PEA/8.4e-40/60S ribosomal protein L34 OS=Pisum sativum GN=RPL34 PE=2 SV=1	var:108335048/3.4e-41/60S ribosomal protein L34; K02915 large subunit ribosomal protein L34e	At1g26880/4.8e-38/[J] KOG1790 60s ribosomal protein L34	NA	biological_process:GO:0006412//translation;cellular_component:GO:0005840//ribosome;molecular_function:GO:0003735//structural constituent of ribosome;
CL7866.Contig6_All	1174	0.01	10.7	10.0634	7.75558e-32	Up	1.07977e-33	XP_019436930.1/3.0e-110/PREDICTED: mannose-P-dolichol utilization defect 1 protein homolog 2 [Lupinus angustifolius]	XM_016116922.2/0.0/PREDICTED: Arachis duranensis mannose-P-dolichol utilization defect 1 protein homolog 2 (LOC107495759), mRNA	sp|Q8VY63|MPU12_ARATH/2.4e-96/Mannose-P-dolichol utilization defect 1 protein homolog 2 OS=Arabidopsis thaliana GN=At4g07390 PE=2 SV=1	lang:109343197/4.5e-111/mannose-P-dolichol utilization defect 1 protein homolog 2; K09660 mannose-P-dolichol utilization defect 1	At5g59470/7.1e-83/[R] KOG3211 Predicted endoplasmic reticulum membrane protein Lec35/MPDU1 involved in monosaccharide-P-dolichol utilization	PF04193/6.8E-14/PQ loop repeat	cellular_component:GO:0016021//integral component of membrane;
Unigene183128_All	1446	0.01	10.7	10.0634	1.60261e-40	Up	1.68723e-42	XP_015963626.1/3.6e-105/deSI-like protein At4g17486 [Arachis duranensis] >XP_016201468.1 deSI-like protein At4g17486 [Arachis ipaensis]	XM_016345982.2/0.0/PREDICTED: Arachis ipaensis deSI-like protein At4g17486 (LOC107642585), mRNA	sp|Q93VG8|PPDEX_ARATH/6.6e-80/DeSI-like protein At4g17486 OS=Arabidopsis thaliana GN=At4g17486 PE=2 SV=1	ccp:CHC_T00009047001/7.1e-10/Possible serine/threonine protein kinase; K08825 dual specificity tyrosine-phosphorylation-regulated kinase 1 [EC:2.7.12.1]	At5g47310/2.7e-84/[S] KOG0324 Uncharacterized conserved protein	PTHR12378/5.3E-100/--	NA
CL51195.Contig1_All	803	0.01	10.66	10.058	2.57747e-20	Up	5.95486e-22	XP_016203570.1/3.3e-44/non-specific lipid-transfer protein 2 [Arachis ipaensis] >XP_020998785.1 non-specific lipid-transfer protein 2-like [Arachis duranensis]	XM_021143126.1/0.0/PREDICTED: Arachis duranensis non-specific lipid-transfer protein 2-like (LOC110281308), mRNA	sp|Q43681|NLTP_VIGUN/1.2e-22/Probable non-specific lipid-transfer protein AKCS9 OS=Vigna unguiculata PE=2 SV=1	NA	At3g18280/3.2e-26/[I] LSE1540 A Lipid transfer protein type 2	NA	biological_process:GO:0006869//lipid transport;
CL3837.Contig3_All	2415	0.01	10.64	10.0553	1.51079e-70	Up	7.84986e-73	XP_015937538.1/0.0e+00/pumilio homolog 24 [Arachis duranensis]	XM_016082052.2/0.0/PREDICTED: Arachis duranensis pumilio homolog 24 (LOC107463276), mRNA	sp|Q9LRZ3|PUM24_ARATH/1.4e-202/Pumilio homolog 24 OS=Arabidopsis thaliana GN=APUM24 PE=1 SV=1	adu:107463276/0.0e+00/pumilio homolog 24; K14844 pumilio homology domain family member 6	At3g16810/1.8e-160/[J] KOG2050 Puf family RNA-binding protein	PS50303/21.406/Pumilio homology domain (PUM-HD) profile.	biological_process:GO:0006417//regulation of translation;cellular_component:GO:0005730//nucleolus;molecular_function:GO:0003729//mRNA binding;
CL40871.Contig6_All	1504	0.01	10.63	10.0539	7.11706e-42	Up	7.19994e-44	XP_014498839.1/2.0e-98/PREDICTED: lipid phosphate phosphatase gamma, chloroplastic [Vigna radiata var. radiata]	XM_016082497.2/0.0/PREDICTED: Arachis duranensis lipid phosphate phosphatase gamma, chloroplastic (LOC107463657), transcript variant X5, mRNA	sp|Q6NLA5|LPPG_ARATH/1.6e-84/Lipid phosphate phosphatase gamma OS=Arabidopsis thaliana GN=LPPG PE=1 SV=1	aip:107626505/4.5e-100/lipid phosphate phosphatase gamma, chloroplastic; K07252 dolichyldiphosphatase [EC:3.6.1.43]	Hs4505285/1.7e-12/[WV] KOG1216 von Willebrand factor and related coagulation proteins	PTHR11247/3.6E-74/--	biological_process:GO:0006487//protein N-linked glycosylation;GO:0006651//diacylglycerol biosynthetic process;cellular_component:GO:0030176//integral component of endoplasmic reticulum membrane;GO:0016021//integral component of membrane;GO:0009507//chloroplast;molecular_function:GO:0047874//dolichyldiphosphatase activity;
CL13901.Contig6_All	1235	0.01	10.63	10.0539	1.4255e-33	Up	1.87111e-35	XP_006602911.1/3.5e-101/PREDICTED: binding partner of ACD11 1-like isoform X1 [Glycine max]	XM_006602849.2/0.0/PREDICTED: Glycine max binding partner of ACD11 1-like (LOC100784005), transcript variant X3, mRNA	sp|Q9LFD5|BPA1_ARATH/1.6e-26/Binding partner of ACD11 1 OS=Arabidopsis thaliana GN=BPA1 PE=1 SV=1	NA	At3g01210/8.4e-58/[RA] TWOG0188 Predicted RNA binding protein	NA	molecular_function:GO:0003723//RNA binding;
CL35658.Contig1_All	1160	0.01	10.62	10.0526	2.9345e-31	Up	4.17262e-33	XP_016204554.1/2.3e-131/high mobility group B protein 10 [Arachis ipaensis]	XM_016349068.2/0.0/PREDICTED: Arachis ipaensis high mobility group B protein 10 (LOC107645058), mRNA	sp|Q9LTT3|HMG10_ARATH/3.5e-79/High mobility group B protein 10 OS=Arabidopsis thaliana GN=HMGB10 PE=1 SV=1	bpg:Bathy12g03340/2.0e-07/CG4797; K09272 structure-specific recognition protein 1	At3g13350_1/1.9e-40/[K] KOG2744 DNA-binding proteins Bright/BRCAA1/RBP1 and related proteins containing BRIGHT domain	PTHR13711/1.2E-100/--	NA
CL13848.Contig3_All	1567	0.01	10.61	10.0512	8.32782e-44	Up	7.9507e-46	XP_015953353.1/3.8e-177/traB domain-containing protein isoform X1 [Arachis duranensis]	XM_016097867.2/0.0/PREDICTED: Arachis duranensis traB domain-containing protein (LOC107477804), transcript variant X1, mRNA	sp|Q7G6K7|FH3_ORYSJ/3.0e-09/Formin-like protein 3 OS=Oryza sativa subsp. japonica GN=FH3 PE=2 SV=2	hbr:110633608/2.3e-06/formin-like protein 14 isoform X1; K05747 Wiskott-Aldrich syndrome protein	7299711/3.4e-32/[T] KOG2860 Uncharacterized conserved protein, contains TraB domain	PTHR21530:SF0/1.4E-137/--	cellular_component:GO:0016021//integral component of membrane;
CL27623.Contig4_All	2018	0.01	10.6	10.0498	9.72955e-58	Up	6.46482e-60	XP_016207973.1/8.5e-246/uncharacterized protein LOC107648676 [Arachis ipaensis]	XM_016352487.2/0.0/PREDICTED: Arachis ipaensis uncharacterized LOC107648676 (LOC107648676), mRNA	NA	NA	At3g09690/2.7e-178/[R] LSE0410 A Predicted alpha/beta hydrolase	PF12697/4.1E-12/Alpha/beta hydrolase family	NA
CL27398.Contig8_All	2358	0.01	10.6	10.0498	2.04892e-68	Up	1.11552e-70	XP_015934092.1/4.7e-147/probable serine/threonine-protein kinase PBL21 [Arachis duranensis]	XM_016078606.2/0.0/PREDICTED: Arachis duranensis probable serine/threonine-protein kinase PBL21 (LOC107460255), mRNA	sp|Q9LDZ5|PBL21_ARATH/1.1e-111/Probable serine/threonine-protein kinase PBL21 OS=Arabidopsis thaliana GN=PBL21 PE=1 SV=1	nnu:104592805/7.3e-105/serine/threonine-protein kinase PBS1; K13430 serine/threonine-protein kinase PBS1 [EC:2.7.11.1]	At1g20650_2/6.8e-109/[T] KOG1187 Serine/threonine protein kinase	SM00220/2.0E-33/Serine/Threonine protein kinases, catalytic domain	molecular_function:GO:0004674//protein serine/threonine kinase activity;GO:0005524//ATP binding;
CL35863.Contig3_All	1238	0.01	10.58	10.0471	1.42637e-33	Up	1.87111e-35	KHN37461.1/3.6e-130/BTB/POZ domain-containing protein [Glycine soja]	XM_003527480.3/0.0/PREDICTED: Glycine max BTB/POZ domain-containing protein At3g05675-like (LOC100812225), mRNA	sp|Q8RX01|Y3567_ARATH/1.5e-51/BTB/POZ domain-containing protein At3g05675 OS=Arabidopsis thaliana GN=At3g05675 PE=2 SV=1	NA	NA	PTHR31060/3.3E-161/--	NA
CL14526.Contig3_All	2895	0.01	10.57	10.0458	6.22042e-85	Up	2.59196e-87	XP_015939299.1/0.0e+00/subtilisin-like protease SBT1.4 [Arachis duranensis]	XM_019572380.1/0.0/PREDICTED: Lupinus angustifolius subtilisin-like protease SBT1.4 (LOC109336036), mRNA	sp|Q9LVJ1|SBT14_ARATH/1.9e-299/Subtilisin-like protease SBT1.4 OS=Arabidopsis thaliana GN=SBT1.4 PE=2 SV=1	nsy:104224633/2.4e-81/uncharacterized protein LOC104224633; K15333 tRNA guanosine-2'-O-methyltransferase [EC:2.1.1.34]	At3g14067/1.8e-289/[OR] LSE0115 A Subtilisin-like proteinase	PF00082/2.2E-41/Subtilase family	molecular_function:GO:0004252//serine-type endopeptidase activity;
CL19491.Contig2_All	2576	0.01	10.57	10.0458	5.09777e-75	Up	2.47706e-77	XP_004502064.1/7.5e-263/PREDICTED: serine/threonine-protein kinase WNK8 [Cicer arietinum]	XM_016341528.2/0.0/PREDICTED: Arachis ipaensis serine/threonine-protein kinase WNK8 (LOC107638314), mRNA	sp|Q6EU49|WNK4_ORYSJ/5.6e-154/Probable serine/threonine-protein kinase WNK4 OS=Oryza sativa subsp. japonica GN=WNK4 PE=2 SV=1	cam:101511676/1.1e-263/serine/threonine-protein kinase WNK8; K08867 WNK lysine deficient protein kinase [EC:2.7.11.1]	At5g41990/4.3e-149/[R] KOG0584 Serine/threonine protein kinase	PTHR13902:SF56/3.5E-280/--	molecular_function:GO:0004674//protein serine/threonine kinase activity;GO:0005524//ATP binding;
CL31367.Contig1_All	2327	0.01	10.57	10.0458	3.00077e-67	Up	1.66583e-69	XP_015953198.1/6.0e-296/GTPase LSG1-2 [Arachis duranensis]	XM_016097712.2/0.0/PREDICTED: Arachis duranensis GTPase LSG1-2 (LOC107477658), mRNA	sp|Q9SJF1|LSG12_ARATH/7.6e-227/GTPase LSG1-2 OS=Arabidopsis thaliana GN=LSG1-2 PE=1 SV=1	adu:107477658/8.9e-297/GTPase LSG1-2; K14539 large subunit GTPase 1 [EC:3.6.1.-]	At1g08410/1.8e-226/[R] KOG1424 Predicted GTP-binding protein MMR1	PS51721/35.582/Circularly permuted (CP)-type guanine nucleotide-binding (G) domain profile.	biological_process:GO:0042254//ribosome biogenesis;cellular_component:GO:0005829//cytosol;molecular_function:GO:0005525//GTP binding;GO:0003924//GTPase activity;
CL30499.Contig5_All	1571	0.06	63.39	10.0451	3.26084e-269	Up	3.05042e-272	XP_020239975.1/2.2e-225/BAHD acyltransferase DCR [Cajanus cajan] >KYP41780.1 putative acetyltransferase At3g50280 family [Cajanus cajan]	XM_020384386.1/0.0/PREDICTED: Cajanus cajan BAHD acyltransferase DCR (LOC109818853), mRNA	sp|Q9FF86|DCR_ARATH/1.3e-161/BAHD acyltransferase DCR OS=Arabidopsis thaliana GN=DCR PE=2 SV=1	ccaj:109818853/3.3e-226/BAHD acyltransferase DCR; K19747 BAHD acyltransferase [EC:2.3.1.-]	At5g23940/3.0e-161/[RQ] TWOG0156 Predicted anthranilate N-hydroxycinnamoyl/benzoyltransferase	PTHR31896/0.0/--	molecular_function:GO:0016747//transferase activity, transferring acyl groups other than amino-acyl groups;
CL16941.Contig3_All	2081	0.01	10.56	10.0444	1.74862e-59	Up	1.12028e-61	XP_020977959.1/7.6e-266/signal peptide peptidase-like 2 [Arachis ipaensis]	XM_021122300.1/0.0/PREDICTED: Arachis ipaensis signal peptide peptidase-like 2 (LOC107635775), mRNA	sp|Q4V3B8|SIPL3_ARATH/4.2e-192/Signal peptide peptidase-like 3 OS=Arabidopsis thaliana GN=SPPL3 PE=2 SV=1	aip:107635775/1.1e-266/signal peptide peptidase-like 2; K09597 signal peptide peptidase-like 2B [EC:3.4.23.-]	At2g43105/1.1e-171/[R] KOG2442 Uncharacterized conserved protein, contains PA domain	PTHR12174/0.0/--	cellular_component:GO:0005765//lysosomal membrane;GO:0071556//integral component of lumenal side of endoplasmic reticulum membrane;GO:0071458//integral component of cytoplasmic side of endoplasmic reticulum membrane;GO:0016021//integral component of membrane;GO:0030660//Golgi-associated vesicle membrane;molecular_function:GO:0004190//aspartic-type endopeptidase activity;
CL67641.Contig1_All	2934	0.01	10.55	10.043	4.22785e-86	Up	1.7357e-88	XP_015961689.1/1.3e-276/DEAD-box ATP-dependent RNA helicase 8 [Arachis duranensis]	XM_016106203.2/0.0/PREDICTED: Arachis duranensis DEAD-box ATP-dependent RNA helicase 8 (LOC107485674), mRNA	sp|Q8RXK6|RH8_ARATH/3.3e-251/DEAD-box ATP-dependent RNA helicase 8 OS=Arabidopsis thaliana GN=RH8 PE=2 SV=1	adu:107485674/2.0e-277/DEAD-box ATP-dependent RNA helicase 8; K12614 ATP-dependent RNA helicase DDX6/DHH1 [EC:3.6.4.13]	At4g00660/5.0e-242/[A] KOG0326 ATP-dependent RNA helicase	PS51194/24.167/Superfamilies 1 and 2 helicase C-terminal domain profile.	molecular_function:GO:0005524//ATP binding;GO:0004386//helicase activity;GO:0003676//nucleic acid binding;
CL2121.Contig13_All	2076	0.01	10.54	10.0417	2.72583e-59	Up	1.758e-61	XP_015947623.1/2.0e-298/protein ECERIFERUM 1 [Arachis duranensis]	XR_136391.3/0.0/PREDICTED: Glycine max protein ECERIFERUM 1-like (LOC100818020), misc_RNA	sp|F4HVY0|CER1_ARATH/3.8e-222/Protein ECERIFERUM 1 OS=Arabidopsis thaliana GN=CER1 PE=1 SV=1	lja:Lj3g3v0618250.1/2.6e-303/Lj3g3v0618250.1; -; K15404 aldehyde decarbonylase [EC:4.1.99.5]	At2g37700/5.9e-205/[I] LSE1286 A CER1 protein involved in wax synthesis, and related proteins	PTHR11863:SF41/3.7E-295/--	biological_process:GO:0008610//lipid biosynthetic process;molecular_function:GO:0005506//iron ion binding;GO:0016491//oxidoreductase activity;
CL44113.Contig2_All	1986	0.01	10.46	10.0307	5.3623e-56	Up	3.73068e-58	XP_014519078.1/3.0e-195/PREDICTED: uncharacterized protein At5g49945-like [Vigna radiata var. radiata]	XM_021141394.1/0.0/PREDICTED: Arachis duranensis uncharacterized protein At5g49945 (LOC107482576), mRNA	sp|Q94CC0|Y5994_ARATH/1.0e-147/Uncharacterized protein At5g49945 OS=Arabidopsis thaliana GN=At5g49945 PE=2 SV=1	apro:F751_5195/5.5e-21/Magnesium-protoporphyrin IX monomethyl ester [oxidative] cyclase 2, chloroplastic; K04035 magnesium-protoporphyrin IX monomethyl ester (oxidative) cyclase [EC:1.14.13.81]	At4g24330/3.0e-158/[S] KOG2357 Uncharacterized conserved protein	PF07946/4.0E-88/Protein of unknown function (DUF1682)	cellular_component:GO:0016021//integral component of membrane;
CL30802.Contig1_All	1107	0.01	10.45	10.0293	3.83626e-29	Up	5.92958e-31	XP_015935917.1/1.0e-75/uncharacterized protein At4g22758 [Arachis duranensis]	XM_016080431.2/0.0/PREDICTED: Arachis duranensis uncharacterized protein At4g22758 (LOC107461875), mRNA	sp|Q56XJ7|Y4276_ARATH/4.8e-14/Uncharacterized protein At4g22758 OS=Arabidopsis thaliana GN=At4g22758 PE=2 SV=1	NA	At2g27830/1.5e-37/[R] KOG4197 FOG: PPR repeat	PTHR33270/3.3E-84/--	NA
CL12475.Contig4_All	2956	0.01	10.44	10.0279	1.03641e-85	Up	4.27424e-88	XP_020215862.1/0.0e+00/inactive protein kinase SELMODRAFT_444075-like [Cajanus cajan]	XM_019590886.1/0.0/PREDICTED: Lupinus angustifolius inactive protein kinase SELMODRAFT_444075-like (LOC109349860), transcript variant X2, mRNA	sp|Q9SX31|PERK9_ARATH/2.8e-85/Proline-rich receptor-like protein kinase PERK9 OS=Arabidopsis thaliana GN=PERK9 PE=1 SV=1	han:110886952/5.2e-209/inactive protein kinase SELMODRAFT_444075-like; K04733 interleukin-1 receptor-associated kinase 4 [EC:2.7.11.1]	At3g13690/3.1e-244/[T] KOG1187 Serine/threonine protein kinase	PTHR27001/2.6E-273/--	molecular_function:GO:0005524//ATP binding;GO:0004672//protein kinase activity;
[truncated: 34,028 more rows]

## Sheet: Rep1-Control-VS-Rep2-Disease.Po
Supplementary File S2: Datasets of the relative expression of the identified DEGs in all samples.
[truncated: 36,486 more rows]
