# Supplementary material for: De novo transcriptome assembly of Dalbergia sissoo Roxb. (Fabaceae) under Botryodiplodia theobromae-induced dieback disease
Source: Sci Rep. 2023 Nov 22;13:20503. doi: 10.1038/s41598-023-45982-8 (PMC10665356; doi:10.1038/s41598-023-45982-8)
Supplement: Supplementary file 6 — Supplementary Table S1. [file 41598_2023_45982_MOESM6_ESM.xlsx]

## Sheet: All.GeneExpression.FPKM
Table S1: The relative expression of Unigenes in all the samples and their annotations in 7 functional databases.
gene_id	transcript_id(s)	Rep1-Control_FPKM	Rep1-Disease_FPKM	Rep2-Disease_FPKM	Nr	Nt	Swissprot	KEGG	KOG	Interpro	GO
CL9241.Contig10_All	CL9241.Contig10_All	4369.7	4342.59	6018.23	XP_016194773.1/6.2e-95/ribulose bisphosphate carboxylase small chain 1, chloroplastic [Arachis ipaensis]	XM_016107461.2/0.0/PREDICTED: Arachis duranensis ribulose bisphosphate carboxylase small chain 1, chloroplastic (LOC107486888), transcript variant X1, mRNA	sp|O65194|RBS_MEDSA/2.8e-84/Ribulose bisphosphate carboxylase small chain, chloroplastic OS=Medicago sativa PE=2 SV=1	aip:107635732/9.2e-96/ribulose bisphosphate carboxylase small chain 1, chloroplastic; K01602 ribulose-bisphosphate carboxylase small chain [EC:4.1.1.39]	NA	PTHR31262/6.4E-138/--	NA
CL20392.Contig2_All	CL20392.Contig2_All	3750.4	3235.41	2029.46	XP_016190537.1/6.0e-149/chlorophyll a-b binding protein of LHCII type 1 [Arachis ipaensis]	XM_016335051.2/0.0/PREDICTED: Arachis ipaensis chlorophyll a-b binding protein of LHCII type 1 (LOC107631562), mRNA	sp|P09756|CB23_SOYBN/4.2e-147/Chlorophyll a-b binding protein 3, chloroplastic OS=Glycine max GN=CAB3 PE=3 SV=1	aip:107631562/8.9e-150/chlorophyll a-b binding protein of LHCII type 1; K08912 light-harvesting complex II chlorophyll a/b binding protein 1	At1g29930/6.0e-136/[C] LSE0391 A Chlorophyll A/B binding protein	PTHR21649:SF26/5.6E-230/--	biological_process:GO:0009768//photosynthesis, light harvesting in photosystem I;GO:0009416//response to light stimulus;GO:0018298//protein-chromophore linkage;cellular_component:GO:0010287//plastoglobule;GO:0009535//chloroplast thylakoid membrane;GO:0009523//photosystem II;GO:0016021//integral component of membrane;GO:0009941//chloroplast envelope;GO:0009522//photosystem I;molecular_function:GO:…
Unigene15134_All	Unigene15134_All	3256	1548.05	3813.66	NP_001237736.1/1.7e-12/serine protease inhibitor-like precursor [Glycine max] >ACA23203.1 putative serine protease inhibitor [Glycine max] >KRH00721.1 hypothetical protein GLYMA_18G231400 [Glycine max]	NA	sp|Q8W4Y8|IBB_LENCU/2.2e-09/Bowman-Birk type proteinase inhibitor OS=Lens culinaris PE=1 SV=2	NA	NA	NA	cellular_component:GO:0005576//extracellular region;molecular_function:GO:0004867//serine-type endopeptidase inhibitor activity;GO:0008233//peptidase activity;
CL33174.Contig2_All	CL33174.Contig2_All	2913.37	4107.52	4766.84	YP_009115414.1/0.0e+00/photosystem I P700 chlorophyll a apoprotein A2 (chloroplast) [Acacia ligulata] >CED95160.1 PsaB; photosystem I P700 chlorophyll a apoprotein A2 (chloroplast) [Acacia ligulata] >CUR00707.1 psaB (chloroplast) [Acacia ashbyae] >CUR06344.1 psaB (chloroplast) [Acacia rostellifera]	KU862308.1/0.0/Glycyrrhiza uralensis voucher MPS004535 chloroplast, complete genome	sp|Q3V535|PSAB_ACOCL/0.0e+00/Photosystem I P700 chlorophyll a apoprotein A2 OS=Acorus calamus GN=psaB PE=3 SV=1	gmx:3989267/0.0e+00/psaB, GlmaCp012; photosystem I P700 chlorophyll a apoprotein A2; K02690 photosystem I P700 chlorophyll a apoprotein A2	AtCh022/0.0e+00/[C] LSE2188 A Photosystem I P700 apoprotein A2	PS00419/-/Photosystem I psaA and psaB proteins signature.	biological_process:GO:0018298//protein-chromophore linkage;GO:0015979//photosynthesis;cellular_component:GO:0009535//chloroplast thylakoid membrane;GO:0042651//thylakoid membrane;GO:0016021//integral component of membrane;GO:0009536//plastid;GO:0009522//photosystem I;molecular_function:GO:0000287//magnesium ion binding;GO:0009055//electron transfer activity;GO:0051539//4 iron, 4 sulfur cluster bi…
CL66261.Contig2_All	CL66261.Contig2_All	2545.25	1147.11	1093.37	YP_009369780.1/0.0e+00/hypothetical protein Ycf2 (chloroplast) [Maackia floribunda] >YP_009369797.1 hypothetical protein Ycf2 (chloroplast) [Maackia floribunda] >AOP18562.1 hypothetical protein Ycf2 (chloroplast) [Maackia floribunda] >AOP18563.1 hypothetical protein Ycf2 (chloroplast) [Maackia floribunda]	KX852443.1/0.0/Piptadenia communis chloroplast, complete genome	sp|Q9B1K6|YCF2_LOTJA/0.0e+00/Protein Ycf2 OS=Lotus japonicus GN=ycf2-A PE=3 SV=1	tcc:9978124/2.9e-280/rbcL, ThcaC_p028; ribulose 1,5-bisphosphate carboxylase/oxygenase large subunit; K01601 ribulose-bisphosphate carboxylase large chain [EC:4.1.1.39]	AtCh031/1.7e-270/[C] LSE2181 A Ribulose 1,5-bisphosphate carboxylase, large subunit	PTHR33078:SF4/0.0/--	NA
CL9241.Contig3_All	CL9241.Contig3_All	2446.85	2385.48	3293.8	XP_016194773.1/9.5e-78/ribulose bisphosphate carboxylase small chain 1, chloroplastic [Arachis ipaensis]	NM_001248385.2/0.0/Glycine max Ribulose bisphosphate carboxylase small chain 1, chloroplastic (RBCS-1), mRNA	sp|Q42822|RBS_GLYTO/4.6e-77/Ribulose bisphosphate carboxylase small chain, chloroplastic OS=Glycine tomentella GN=RBCS PE=3 SV=1	aip:107635732/1.4e-78/ribulose bisphosphate carboxylase small chain 1, chloroplastic; K01602 ribulose-bisphosphate carboxylase small chain [EC:4.1.1.39]	NA	PR00152/3.0E-62/RuBisCO small subunit signature	NA
CL2127.Contig8_All	CL2127.Contig8_All	2358.26	507.83	773.25	AAV34606.1/1.0e-273/beta-glycosidase [Dalbergia nigrescens]	AY766303.1/0.0/Dalbergia nigrescens beta-glycosidase mRNA, complete cds	sp|A3RF67|BAGBG_DALNI/3.6e-263/Isoflavonoid 7-O-beta-apiosyl-glucoside beta-glycosidase OS=Dalbergia nigrescens PE=1 SV=1	adu:107461460/1.8e-190/beta-glucosidase 12-like; K01188 beta-glucosidase [EC:3.2.1.21]	At2g44480/4.6e-152/[G] KOG0626 Beta-glucosidase, lactase phlorizinhydrolase, and related proteins	PS00653/-/Glycosyl hydrolases family 1 N-terminal signature.	biological_process:GO:0005975//carbohydrate metabolic process;molecular_function:GO:0004553//hydrolase activity, hydrolyzing O-glycosyl compounds;
CL2816.Contig6_All	CL2816.Contig6_All	2113.23	13142.4	3011.02	BAF50740.1/7.5e-11/trypsin inhibitor [Apios americana]	NA	sp|Q41066|IBB2_PEA/6.8e-09/Seed trypsin/chymotrypsin inhibitor TI5-72 OS=Pisum sativum GN=TI572 PE=2 SV=1	NA	NA	NA	cellular_component:GO:0005576//extracellular region;molecular_function:GO:0004867//serine-type endopeptidase inhibitor activity;GO:0008233//peptidase activity;
CL9241.Contig9_All	CL9241.Contig9_All	2041.69	2881.87	2204.3	XP_016194773.1/1.8e-94/ribulose bisphosphate carboxylase small chain 1, chloroplastic [Arachis ipaensis]	XM_016339287.2/0.0/PREDICTED: Arachis ipaensis ribulose bisphosphate carboxylase small chain 1, chloroplastic (LOC107635732), mRNA	sp|O65194|RBS_MEDSA/2.9e-84/Ribulose bisphosphate carboxylase small chain, chloroplastic OS=Medicago sativa PE=2 SV=1	aip:107635732/2.7e-95/ribulose bisphosphate carboxylase small chain 1, chloroplastic; K01602 ribulose-bisphosphate carboxylase small chain [EC:4.1.1.39]	NA	PTHR31262:SF4/8.2E-138/--	NA
CL41952.Contig3_All	CL41952.Contig3_All	1725.08	705.68	1017.73	NP_001237487.1/4.0e-83/abscisic stress ripening-like protein [Glycine max] >AAR26524.1 abscisic stress ripening-like protein [Glycine max] >KRG91659.1 hypothetical protein GLYMA_20G167500 [Glycine max]	XM_020376478.1/0.0/PREDICTED: Cajanus cajan POU domain, class 4, transcription factor 1-like (LOC109812497), mRNA	sp|P37219|ASR2_SOLLC/3.4e-31/Abscisic stress-ripening protein 2 OS=Solanum lycopersicum GN=ASR2 PE=4 SV=1	cam:101502876/3.5e-12/glycine-rich RNA-binding protein 3, mitochondrial; K12741 heterogeneous nuclear ribonucleoprotein A1/A3	At5g40490/1.2e-10/[R] KOG0118 FOG: RRM domain	PF02496/9.0E-36/ABA/WDS induced protein	biological_process:GO:0006950//response to stress;
CL33174.Contig1_All	CL33174.Contig1_All	1590.49	2748.09	3389.06	AMM06269.1/0.0e+00/'photosystem I P700 apoprotein A1 (chloroplast) [Vicia sativa]	KX852442.1/0.0/Parkia javanica chloroplast, complete genome	sp|Q49KZ8|PSAA_EUCGG/0.0e+00/Photosystem I P700 chlorophyll a apoprotein A1 OS=Eucalyptus globulus subsp. globulus GN=psaA PE=3 SV=1	pmum:18668025/0.0e+00/psaA, CP95_p067; photosystem I P700 apoprotein A1; K02689 photosystem I P700 chlorophyll a apoprotein A1	AtCh023/0.0e+00/[C] LSE2188 A Photosystem I P700 apoprotein A2	PS00419/-/Photosystem I psaA and psaB proteins signature.	biological_process:GO:0018298//protein-chromophore linkage;GO:0015979//photosynthesis;cellular_component:GO:0009535//chloroplast thylakoid membrane;GO:0016021//integral component of membrane;GO:0009522//photosystem I;molecular_function:GO:0000287//magnesium ion binding;GO:0009055//electron transfer activity;GO:0051539//4 iron, 4 sulfur cluster binding;GO:0016168//chlorophyll binding;GO:0016491//o…
CL5191.Contig1_All	CL5191.Contig1_All	1401.52	0.25	0	NA	NA	NA	NA	NA	NA	NA
CL9241.Contig2_All	CL9241.Contig2_All	1382.79	1937.07	1788.78	XP_016194773.1/1.8e-94/ribulose bisphosphate carboxylase small chain 1, chloroplastic [Arachis ipaensis]	XM_016339287.2/0.0/PREDICTED: Arachis ipaensis ribulose bisphosphate carboxylase small chain 1, chloroplastic (LOC107635732), mRNA	sp|O65194|RBS_MEDSA/2.9e-84/Ribulose bisphosphate carboxylase small chain, chloroplastic OS=Medicago sativa PE=2 SV=1	aip:107635732/2.7e-95/ribulose bisphosphate carboxylase small chain 1, chloroplastic; K01602 ribulose-bisphosphate carboxylase small chain [EC:4.1.1.39]	NA	SM00961/3.1E-40/Ribulose bisphosphate carboxylase, small chain	NA
CL2127.Contig2_All	CL2127.Contig2_All	1296.66	916.56	430.23	AAV34606.1/9.0e-271/beta-glycosidase [Dalbergia nigrescens]	AY766303.1/0.0/Dalbergia nigrescens beta-glycosidase mRNA, complete cds	sp|A3RF67|BAGBG_DALNI/6.8e-255/Isoflavonoid 7-O-beta-apiosyl-glucoside beta-glycosidase OS=Dalbergia nigrescens PE=1 SV=1	adu:107461460/2.6e-190/beta-glucosidase 12-like; K01188 beta-glucosidase [EC:3.2.1.21]	At5g42260/4.3e-151/[G] KOG0626 Beta-glucosidase, lactase phlorizinhydrolase, and related proteins	PTHR10353/0.0/--	NA
CL8613.Contig1_All	CL8613.Contig1_All	1248	783.82	333.39	YP_009368377.1/9.0e-253/Acetyl-CoA carboxylase carboxyltransferase beta subunit (chloroplast) [Ammopiptanthus mongolicus] >YP_009368462.1 Acetyl-CoA carboxylase carboxyltransferase beta subunit (chloroplast) [Ammopiptanthus nanus] >ARK36883.1 Acetyl-CoA carboxylase carboxyltransferase beta subunit (chloroplast) [Ammopiptanthus mongolicus] >ARK36968.1 Acetyl-CoA carboxylase carboxyltransferase bet…	KJ468098.1/0.0/Indigofera tinctoria chloroplast, complete genome	sp|Q9BBS1|ACCD_LOTJA/2.1e-238/Acetyl-coenzyme A carboxylase carboxyl transferase subunit beta, chloroplastic OS=Lotus japonicus GN=accD PE=3 SV=1	hbr:10351913/8.5e-224/accD, HebrCp050; acetyl-CoA carboxylase beta subunit; K01963 acetyl-CoA carboxylase carboxyl transferase subunit beta [EC:6.4.1.2]	AtCh032/2.4e-176/[EI] KOG0540 3-Methylcrotonyl-CoA carboxylase, non-biotin containing subunit/Acetyl-CoA carboxylase carboxyl transferase, subunit beta	PF01039/2.2E-20/Carboxyl transferase domain	biological_process:GO:2001295//malonyl-CoA biosynthetic process;GO:0006633//fatty acid biosynthetic process;cellular_component:GO:0009317//acetyl-CoA carboxylase complex;GO:0009570//chloroplast stroma;molecular_function:GO:0003989//acetyl-CoA carboxylase activity;GO:0005524//ATP binding;GO:0008270//zinc ion binding;
CL5063.Contig8_All	CL5063.Contig8_All	1194.92	816.84	1700.43	NA	NA	NA	NA	NA	NA	NA
CL5063.Contig12_All	CL5063.Contig12_All	1190.67	504.55	1230.22	NA	NA	NA	NA	NA	NA	NA
CL64603.Contig1_All	CL64603.Contig1_All	1061.18	28.71	172.9	XP_003628180.1/8.2e-18/cytochrome b6-F complex subunit 5 [Medicago truncatula] >AET02656.1 cytochrome b6-F complex subunit 5 [Medicago truncatula]	KJ468098.1/0.0/Indigofera tinctoria chloroplast, complete genome	sp|Q6ENU5|PETG_SACOF/7.7e-13/Cytochrome b6-f complex subunit 5 OS=Saccharum officinarum GN=petG PE=3 SV=1	mtr:MTR_4g050840/1.1e-14/cytochrome b6-F complex subunit 5; K02640 cytochrome b6-f complex subunit 5	NA	NA	biological_process:GO:0017004//cytochrome complex assembly;GO:0055114//oxidation-reduction process;GO:0015979//photosynthesis;cellular_component:GO:0009535//chloroplast thylakoid membrane;GO:0009512//cytochrome b6f complex;GO:0016021//integral component of membrane;molecular_function:GO:0003676//nucleic acid binding;GO:0045158//electron transporter, transferring electrons within cytochrome b6/f c…
CL11836.Contig4_All	CL11836.Contig4_All	1048.69	1413.02	1147.12	XP_015972771.1/1.0e-149/chlorophyll a-b binding protein 215, chloroplastic [Arachis duranensis] >XP_016165889.1 chlorophyll a-b binding protein 215, chloroplastic [Arachis ipaensis]	BT146188.1/0.0/Lotus japonicus clone JCVI-FLLj-14L16 unknown mRNA	sp|P27518|CB21_GOSHI/9.0e-146/Chlorophyll a-b binding protein 151, chloroplastic OS=Gossypium hirsutum GN=CAB-151 PE=2 SV=2	aip:107608697/1.6e-150/chlorophyll a-b binding protein 215, chloroplastic; K08913 light-harvesting complex II chlorophyll a/b binding protein 2	At2g05100/3.1e-141/[C] LSE0391 A Chlorophyll A/B binding protein	PTHR21649:SF8/1.2E-194/--	biological_process:GO:0009768//photosynthesis, light harvesting in photosystem I;GO:0009416//response to light stimulus;GO:0018298//protein-chromophore linkage;GO:0009765//photosynthesis, light harvesting;cellular_component:GO:0010287//plastoglobule;GO:0009535//chloroplast thylakoid membrane;GO:0009523//photosystem II;GO:0016021//integral component of membrane;GO:0009941//chloroplast envelope;GO:…
Unigene189433_All	Unigene189433_All	977.76	190	0.08	YP_009415389.1/4.4e-17/photosystem II protein I (plastid) [Stewartia sinensis] >YP_009416172.1 photosystem II protein I (plastid) [Stewartia cordifolia] >YP_009416259.1 photosystem II protein I (plastid) [Stewartia rubiginosa] >YP_009418082.1 photosystem II protein I (plastid) [Stewartia malacodendron] >YP_009418517.1 photosystem II protein I (plastid) [Stewartia calcicola] >YP_009418604.1 photos…	KX388160.1/0.0/Maackia floribunda chloroplast, complete genome	sp|P59762|PSBI_ATRBE/1.7e-13/Photosystem II reaction center protein I OS=Atropa belladonna GN=psbI PE=3 SV=1	nta:7564683/8.1e-16/psbI, NitaCp150; photosystem II protein I; K02710 photosystem II PsbI protein	NA	NA	biological_process:GO:0015979//photosynthesis;cellular_component:GO:0009539//photosystem II reaction center;GO:0009535//chloroplast thylakoid membrane;GO:0016021//integral component of membrane;
CL49038.Contig8_All	CL49038.Contig8_All	948.11	373.64	429.93	XP_015954958.1/3.9e-153/uncharacterized protein LOC107479325 [Arachis duranensis]	AP009667.1/0.0/Lotus japonicus genomic DNA, chromosome 6, clone: LjT23A02, TM0306, complete sequence	NA	lang:109359716/1.3e-52/DNA gyrase subunit A, chloroplastic/mitochondrial-like; K02469 DNA gyrase subunit A [EC:5.99.1.3]	At2g10780/5.3e-113/[R] KOG0017 FOG: Transposon-encoded proteins with TYA, reverse transcriptase, integrase domains in various combinations	PS50994/9.756/Integrase catalytic domain profile.	NA
CL11443.Contig3_All	CL11443.Contig3_All	946.24	975.06	1279.89	XP_016163508.1/6.4e-127/photosystem II 22 kDa protein, chloroplastic [Arachis ipaensis]	XM_003601983.2/0.0/Medicago truncatula light-harvesting complex I chlorophyll A/B-binding protein mRNA	sp|Q02060|PSBS_SPIOL/2.5e-107/Photosystem II 22 kDa protein, chloroplastic OS=Spinacia oleracea GN=PSBS PE=1 SV=1	aip:107606055/9.6e-128/photosystem II 22 kDa protein, chloroplastic; K03542 photosystem II 22kDa protein	NA	PTHR14154/2.6E-145/--	cellular_component:GO:0016021//integral component of membrane;
CL67362.Contig3_All	CL67362.Contig3_All	941.39	1452.81	924.99	XP_016162110.1/7.5e-220/glyceraldehyde-3-phosphate dehydrogenase A, chloroplastic [Arachis ipaensis] >AEH04452.1 glyceraldehyde-3-phosphate dehydrogenase [Arachis hypogaea]	NM_001251555.2/0.0/Glycine max glyceraldehyde-3-phosphate dehydrogenase A subunit (LOC732655), mRNA	sp|P12858|G3PA_PEA/1.2e-209/Glyceraldehyde-3-phosphate dehydrogenase A, chloroplastic OS=Pisum sativum GN=GAPA PE=2 SV=2	aip:107604910/1.1e-220/glyceraldehyde-3-phosphate dehydrogenase A, chloroplastic; K05298 glyceraldehyde-3-phosphate dehydrogenase (NADP+) (phosphorylating) [EC:1.2.1.13]	At3g26650/1.2e-201/[G] KOG0657 Glyceraldehyde 3-phosphate dehydrogenase	PF02800/1.5E-66/Glyceraldehyde 3-phosphate dehydrogenase, C-terminal domain	biological_process:GO:0006006//glucose metabolic process;molecular_function:GO:0016620//oxidoreductase activity, acting on the aldehyde or oxo group of donors, NAD or NADP as acceptor;GO:0050661//NADP binding;GO:0051287//NAD binding;
CL5100.Contig1_All	CL5100.Contig1_All	902.62	46.61	1.49	YP_009341772.1/7.4e-212/photosystem II protein D2 (chloroplast) [Castanopsis concinna] >ALN96514.1 photosystem II protein D2 (chloroplast) [Castanopsis concinna]	KJ468098.1/0.0/Indigofera tinctoria chloroplast, complete genome	sp|Q9BBT0|PSBD_LOTJA/1.2e-211/Photosystem II D2 protein OS=Lotus japonicus GN=psbD PE=3 SV=1	jcu:7564848/3.0e-210/psbD, JacuC_p015; photosystem II protein D2; K02706 photosystem II P680 reaction center D2 protein [EC:1.10.3.9]	AtCh018/2.7e-209/[C] LSE2189 A Photosystem II protein D1/D2	PS00244/-/Photosynthetic reaction center proteins signature.	biological_process:GO:0009772//photosynthetic electron transport in photosystem II;GO:0018298//protein-chromophore linkage;cellular_component:GO:0009535//chloroplast thylakoid membrane;GO:0009523//photosystem II;GO:0016021//integral component of membrane;molecular_function:GO:0005506//iron ion binding;GO:0045156//electron transporter, transferring electrons within the cyclic electron transport pa…
Unigene2375_All	Unigene2375_All	902.2	3225.03	1986.2	NP_001237736.1/3.0e-11/serine protease inhibitor-like precursor [Glycine max] >ACA23203.1 putative serine protease inhibitor [Glycine max] >KRH00721.1 hypothetical protein GLYMA_18G231400 [Glycine max]	NA	sp|Q8W4Y8|IBB_LENCU/8.5e-11/Bowman-Birk type proteinase inhibitor OS=Lens culinaris PE=1 SV=2	NA	NA	NA	cellular_component:GO:0005576//extracellular region;molecular_function:GO:0004867//serine-type endopeptidase inhibitor activity;GO:0008233//peptidase activity;
CL159.Contig4_All	CL159.Contig4_All	891.78	1132.76	498.67	XP_020214688.1/1.4e-70/photosystem I subunit O [Cajanus cajan] >KYP68699.1 hypothetical protein KK1_022340 [Cajanus cajan]	XM_020359099.1/0.0/PREDICTED: Cajanus cajan photosystem I subunit O (LOC109798724), mRNA	sp|Q949Q5|PSAO_ARATH/5.9e-58/Photosystem I subunit O OS=Arabidopsis thaliana GN=PSAO PE=1 SV=1	ccaj:109798724/2.1e-71/photosystem I subunit O; K14332 photosystem I subunit PsaO	NA	PTHR36311/3.3E-79/--	cellular_component:GO:0016021//integral component of membrane;
CL40204.Contig12_All	CL40204.Contig12_All	873.45	925.85	482.62	XP_020236301.1/5.4e-64/uncharacterized protein LOC109815895 [Cajanus cajan]	XM_020380712.1/0.0/PREDICTED: Cajanus cajan uncharacterized LOC109815895 (LOC109815895), mRNA	sp|P09756|CB23_SOYBN/2.3e-59/Chlorophyll a-b binding protein 3, chloroplastic OS=Glycine max GN=CAB3 PE=3 SV=1	ccaj:109815895/8.1e-65/uncharacterized protein LOC109815895; K08912 light-harvesting complex II chlorophyll a/b binding protein 1	At2g34430/3.0e-57/[C] LSE0391 A Chlorophyll A/B binding protein	PF00504/1.7E-21/Chlorophyll A-B binding protein	biological_process:GO:0009768//photosynthesis, light harvesting in photosystem I;GO:0009416//response to light stimulus;GO:0018298//protein-chromophore linkage;cellular_component:GO:0010287//plastoglobule;GO:0009535//chloroplast thylakoid membrane;GO:0009523//photosystem II;GO:0016021//integral component of membrane;GO:0009941//chloroplast envelope;GO:0009522//photosystem I;molecular_function:GO:…
CL35031.Contig3_All	CL35031.Contig3_All	858.44	597.69	1484.48	XP_015941588.1/1.1e-88/early light-induced protein, chloroplastic [Arachis duranensis]	XM_020383248.1/0.0/PREDICTED: Cajanus cajan early light-induced protein, chloroplastic (LOC109817894), mRNA	sp|P11432|ELI_PEA/1.9e-64/Early light-induced protein, chloroplastic OS=Pisum sativum PE=2 SV=1	aly:ARALYDRAFT_330043/7.4e-53/hypothetical protein; K22139 mitochondrial pyruvate carrier 2	NA	PTHR14154:SF5/6.1E-69/--	NA
CL20392.Contig1_All	CL20392.Contig1_All	854.9	2575.44	2066.76	XP_016190537.1/6.3e-149/chlorophyll a-b binding protein of LHCII type 1 [Arachis ipaensis]	XM_016335051.2/0.0/PREDICTED: Arachis ipaensis chlorophyll a-b binding protein of LHCII type 1 (LOC107631562), mRNA	sp|P09756|CB23_SOYBN/4.4e-147/Chlorophyll a-b binding protein 3, chloroplastic OS=Glycine max GN=CAB3 PE=3 SV=1	adu:107481703/9.3e-150/chlorophyll a-b binding protein of LHCII type 1; K08912 light-harvesting complex II chlorophyll a/b binding protein 1	At1g29930/6.3e-136/[C] LSE0391 A Chlorophyll A/B binding protein	PTHR21649:SF26/5.6E-230/--	biological_process:GO:0009768//photosynthesis, light harvesting in photosystem I;GO:0009416//response to light stimulus;GO:0018298//protein-chromophore linkage;cellular_component:GO:0010287//plastoglobule;GO:0009535//chloroplast thylakoid membrane;GO:0009523//photosystem II;GO:0016021//integral component of membrane;GO:0009941//chloroplast envelope;GO:0009522//photosystem I;molecular_function:GO:…
CL15141.Contig1_All	CL15141.Contig1_All	854.87	318.71	548.14	XP_016176720.1/1.1e-85/lectin [Arachis ipaensis]	NA	sp|Q39529|LEC2_CLAKE/6.0e-65/Agglutinin-2 OS=Cladrastis kentukea PE=1 SV=1	zju:107425082/2.9e-35/probable L-type lectin-domain containing receptor kinase I.2; K04733 interleukin-1 receptor-associated kinase 4 [EC:2.7.11.1]	At5g06740/4.3e-21/[T] LSE0015 A Receptor-like protein kinase, contains lectin domains	PF00139/4.1E-58/Legume lectin domain	NA
Unigene1151_All	Unigene1151_All	811.62	482	859.7	NA	AP015122.1/0.0/Vigna angularis var. angularis DNA, scaffold: Scaffold_0078, complete sequence, cultivar: Shumari	NA	NA	NA	NA	NA
CL37138.Contig4_All	CL37138.Contig4_All	796.81	801.07	953.84	XP_015932271.1/2.4e-64/photosystem II 10 kDa polypeptide, chloroplastic [Arachis duranensis]	XM_016076785.2/0.0/PREDICTED: Arachis duranensis photosystem II 10 kDa polypeptide, chloroplastic (LOC107458567), mRNA	sp|P06183|PSBR_SOLTU/2.8e-57/Photosystem II 10 kDa polypeptide, chloroplastic OS=Solanum tuberosum GN=PSBR PE=2 SV=1	adu:107458567/3.6e-65/photosystem II 10 kDa polypeptide, chloroplastic; K03541 photosystem II 10kDa protein	NA	PTHR34369:SF2/5.0E-86/--	biological_process:GO:0015979//photosynthesis;cellular_component:GO:0016021//integral component of membrane;GO:0009654//photosystem II oxygen evolving complex;
CL59990.Contig1_All	CL59990.Contig1_All	754.4	772.73	460.83	NA	NA	NA	NA	NA	NA	NA
Unigene188102_All	Unigene188102_All	745.43	187.04	464.89	KHN18309.1/7.2e-41/Repetitive proline-rich cell wall protein 1 [Glycine soja]	J03625.1/0.0/Soybean (G.max) hydroproline-rich protein mRNA, partial cds	sp|P08012|PRP1_SOYBN/4.4e-43/Repetitive proline-rich cell wall protein 1 OS=Glycine max GN=PRP1 PE=3 SV=1	gmx:102668510/1.6e-29/repetitive proline-rich cell wall protein 1-like; K03006 DNA-directed RNA polymerase II subunit RPB1 [EC:2.7.7.6]	At3g22120/9.1e-15/[R] LSE0121 A AAI domain	NA	biological_process:GO:0007275//multicellular organism development;cellular_component:GO:0005618//cell wall;GO:0005576//extracellular region;molecular_function:GO:0005199//structural constituent of cell wall;
CL18436.Contig1_All	CL18436.Contig1_All	727.44	373.37	647.4	XP_015931337.1/8.2e-162/probable aquaporin PIP-type 7a [Arachis duranensis] >XP_016166069.1 probable aquaporin PIP-type 7a [Arachis ipaensis]	XM_016075851.2/0.0/PREDICTED: Arachis duranensis probable aquaporin PIP-type 7a (LOC107457689), mRNA	sp|P25794|PIP2_PEA/1.7e-151/Probable aquaporin PIP-type 7a OS=Pisum sativum GN=TRG-31 PE=2 SV=2	adu:107457689/1.2e-162/probable aquaporin PIP-type 7a; K09872 aquaporin PIP	At2g45960/1.1e-142/[G] KOG0223 Aquaporin (major intrinsic protein family)	PF00230/9.0E-83/Major intrinsic protein	NA
CL2127.Contig10_All	CL2127.Contig10_All	725.97	1556.2	3074.72	AAV34606.1/9.0e-271/beta-glycosidase [Dalbergia nigrescens]	AY766303.1/0.0/Dalbergia nigrescens beta-glycosidase mRNA, complete cds	sp|A3RF67|BAGBG_DALNI/6.8e-255/Isoflavonoid 7-O-beta-apiosyl-glucoside beta-glycosidase OS=Dalbergia nigrescens PE=1 SV=1	adu:107461460/2.6e-190/beta-glucosidase 12-like; K01188 beta-glucosidase [EC:3.2.1.21]	At5g42260/4.3e-151/[G] KOG0626 Beta-glucosidase, lactase phlorizinhydrolase, and related proteins	PTHR10353/0.0/--	NA
CL7970.Contig4_All	CL7970.Contig4_All	705.02	1230.22	723.96	ABY54820.1/1.3e-18/lipid transfer protein [Arachis diogoi]	DQ479313.1/0.0/Prosopis juliflora non-specific lipid transfer-like protein mRNA, complete cds	sp|A0A158V755|NLTP2_PEA/1.1e-19/Non-specific lipid-transfer protein 2 OS=Pisum sativum PE=2 SV=1	NA	At5g59310/8.2e-13/[I] LSE0123 A Lipid transfer protein type 1	NA	NA
CL6974.Contig4_All	CL6974.Contig4_All	667.17	444.18	44.03	KHN19692.1/3.2e-33/Putative non-specific lipid-transfer protein AKCS9 [Glycine soja] >KRG93187.1 hypothetical protein GLYMA_19G002300 [Glycine max]	XM_010535922.2/0.0/PREDICTED: Tarenaya hassleriana non-specific lipid-transfer protein 2-like (LOC104809836), mRNA	sp|Q43681|NLTP_VIGUN/8.7e-28/Probable non-specific lipid-transfer protein AKCS9 OS=Vigna unguiculata PE=2 SV=1	NA	At3g18280/8.0e-24/[I] LSE1540 A Lipid transfer protein type 2	SM00499/5.8E-7/Plant lipid transfer protein / seed storage protein / trypsin-alpha amylase inhibitor domain family	NA
CL23130.Contig1_All	CL23130.Contig1_All	645.96	952.9	345.9	OIV89726.1/4.6e-150/hypothetical protein TanjilG_03599 [Lupinus angustifolius]	CP023129.1/0.0/Lupinus angustiflorus cultivar Tanjil chromosome LG-17	NA	han:110926720/2.2e-85/uncharacterized protein LOC110926720; K22020 mucin-19	Hs8923828/2.6e-07/[F] LSE2852 H Membrane nucleoside transporter	NA	NA
CL33833.Contig1_All	CL33833.Contig1_All	628.54	843.31	764.82	AHY32748.1/5.0e-31/ribosomal protein L33 (chloroplast) [Arachis hypogaea] >ANJ01535.1 ribosomal protein L33 (chloroplast) [Arachis hypogaea]	KX289923.1/0.0/Caragana korshinskii chloroplast, complete genome	sp|B5LMP5|RK33_CICAR/4.6e-29/50S ribosomal protein L33, chloroplastic OS=Cicer arietinum GN=rpl33 PE=3 SV=1	cam:6797496/1.1e-27/rpl33, CiarC_p040; ribosomal protein L33; K02913 large subunit ribosomal protein L33	NA	PF00471/2.0E-20/Ribosomal protein L33	biological_process:GO:0006412//translation;cellular_component:GO:0005840//ribosome;GO:0009507//chloroplast;molecular_function:GO:0003735//structural constituent of ribosome;
CL25819.Contig1_All	CL25819.Contig1_All	610.21	846.73	695.01	XP_020239108.1/1.0e-54/photosystem I reaction center subunit IV B, chloroplastic [Cajanus cajan] >KYP42841.1 hypothetical protein KK1_035728 [Cajanus cajan]	XM_020383519.1/0.0/PREDICTED: Cajanus cajan photosystem I reaction center subunit IV B, chloroplastic (LOC109818116), mRNA	sp|Q41229|PSAEB_NICSY/1.4e-48/Photosystem I reaction center subunit IV B, chloroplastic OS=Nicotiana sylvestris GN=PSAEB PE=1 SV=1	ccaj:109818116/1.5e-55/photosystem I reaction center subunit IV B, chloroplastic; K02693 photosystem I subunit IV	NA	PD004772/5.0E-24/I PHOTOSYSTEM SUBUNIT IV REACTION CENTER MEMBRANE PHOTOSYNTHESIS THYLAKOID CHLOROPLAST	biological_process:GO:0015979//photosynthesis;cellular_component:GO:0009538//photosystem I reaction center;
CL58933.Contig2_All	CL58933.Contig2_All	607.25	13.38	21.4	GAU50644.1/2.3e-61/hypothetical protein TSUD_184360 [Trifolium subterraneum]	AP007305.2/0.0/Lotus japonicus genomic DNA, chromosome 3, clone: LjT29I08, TM1257, complete sequence	sp|P14009|14KD_DAUCA/7.8e-38/14 kDa proline-rich protein DC2.15 OS=Daucus carota PE=2 SV=1	bvg:104906049/1.4e-18/ubiquitin carboxyl-terminal hydrolase 36; K11855 ubiquitin carboxyl-terminal hydrolase 36/42 [EC:3.4.19.12]	At2g45180/5.8e-44/[R] LSE0121 A AAI domain	NA	NA
Unigene5026_All	Unigene5026_All	600.78	665.72	511.69	XP_015938445.1/1.6e-70/photosystem I reaction center subunit VI-2, chloroplastic [Arachis duranensis] >XP_016174489.1 photosystem I reaction center subunit VI-2, chloroplastic [Arachis ipaensis] >ABI84258.1 photosystem I psaH protein [Arachis hypogaea]	XM_016082959.2/0.0/PREDICTED: Arachis duranensis photosystem I reaction center subunit VI-2, chloroplastic (LOC107464057), mRNA	sp|Q9SUI6|PSAH2_ARATH/4.6e-59/Photosystem I reaction center subunit VI-2, chloroplastic OS=Arabidopsis thaliana GN=PSAH2 PE=2 SV=1	aip:107617260/2.3e-71/photosystem I reaction center subunit VI-2, chloroplastic; K02695 photosystem I subunit VI	NA	PTHR34787/6.5E-95/--	biological_process:GO:0015979//photosynthesis;cellular_component:GO:0009538//photosystem I reaction center;
CL11836.Contig5_All	CL11836.Contig5_All	599.42	813.08	241.94	XP_015972771.1/3.1e-48/chlorophyll a-b binding protein 215, chloroplastic [Arachis duranensis] >XP_016165889.1 chlorophyll a-b binding protein 215, chloroplastic [Arachis ipaensis]	BT146188.1/0.0/Lotus japonicus clone JCVI-FLLj-14L16 unknown mRNA	sp|P27518|CB21_GOSHI/2.8e-46/Chlorophyll a-b binding protein 151, chloroplastic OS=Gossypium hirsutum GN=CAB-151 PE=2 SV=2	adu:107496085/4.6e-49/chlorophyll a-b binding protein 215, chloroplastic; K08913 light-harvesting complex II chlorophyll a/b binding protein 2	At2g05100/4.8e-44/[C] LSE0391 A Chlorophyll A/B binding protein	PF00504/5.6E-6/Chlorophyll A-B binding protein	biological_process:GO:0009768//photosynthesis, light harvesting in photosystem I;GO:0009416//response to light stimulus;GO:0018298//protein-chromophore linkage;GO:0009765//photosynthesis, light harvesting;cellular_component:GO:0010287//plastoglobule;GO:0009535//chloroplast thylakoid membrane;GO:0009523//photosystem II;GO:0016021//integral component of membrane;GO:0009941//chloroplast envelope;GO:…
CL7970.Contig3_All	CL7970.Contig3_All	583.03	546.38	216.84	ABY54820.1/1.4e-35/lipid transfer protein [Arachis diogoi]	DQ479313.1/0.0/Prosopis juliflora non-specific lipid transfer-like protein mRNA, complete cds	sp|A0AT31|NLTP5_LENCU/3.0e-35/Non-specific lipid-transfer protein 5 OS=Lens culinaris PE=3 SV=1	NA	At5g59310/1.6e-26/[I] LSE0123 A Lipid transfer protein type 1	SM00499/9.6E-18/Plant lipid transfer protein / seed storage protein / trypsin-alpha amylase inhibitor domain family	NA
Unigene15003_All	Unigene15003_All	577.66	318.41	242.59	XP_016173970.1/7.2e-257/extensin-2 [Arachis ipaensis]	XM_016318484.2/0.0/PREDICTED: Arachis ipaensis extensin-2 (LOC107616532), mRNA	sp|Q9M1G9|EXTN2_ARATH/1.6e-88/Extensin-2 OS=Arabidopsis thaliana GN=EXT2 PE=2 SV=1	spen:107018969/2.3e-87/extensin-2-like; K03006 DNA-directed RNA polymerase II subunit RPB1 [EC:2.7.7.6]	At3g54590/3.8e-88/[M] LSE0120 A Extensin and related proteins	PF04554/3.1E-5/Extensin-like region	biological_process:GO:0009664//plant-type cell wall organization;molecular_function:GO:0005199//structural constituent of cell wall;
CL5191.Contig3_All	CL5191.Contig3_All	554.73	45.26	2.61	CUR04764.1/1.2e-19/rpl32 (chloroplast) [Acacia murrayana] >CUR04855.1 rpl32 (chloroplast) [Acacia murrayana]	JN083701.1/0.0/Grazielodendron rio-docensis ndhF-rpl32 intergenic spacer, partial sequence; and ribosomal protein L32 (rpl32) gene, partial cds	sp|Q2L961|RK32_GOSHI/1.1e-17/50S ribosomal protein L32, chloroplastic OS=Gossypium hirsutum GN=rpl32 PE=3 SV=1	rcu:11542379/1.6e-16/rpl32, RCOM_ORF00103; ribosomal protein L32; K02911 large subunit ribosomal protein L32	NA	NA	NA
CL12639.Contig4_All	CL12639.Contig4_All	544.04	1168.83	865.38	KHN37803.1/4.8e-44/hypothetical protein glysoja_016927, partial [Glycine soja]	XM_020374152.1/0.0/PREDICTED: Cajanus cajan extensin-3-like (LOC109810640), mRNA	sp|Q9FS16|EXTN3_ARATH/8.9e-35/Extensin-3 OS=Arabidopsis thaliana GN=EXT3 PE=1 SV=3	sind:105179491/1.8e-27/extensin-3; K05747 Wiskott-Aldrich syndrome protein	At1g21310/2.1e-34/[M] LSE0120 A Extensin and related proteins	NA	NA
CL14142.Contig3_All	CL14142.Contig3_All	543.3	431.68	509.18	XP_014492069.1/1.1e-37/PREDICTED: metallothionein-like protein 2 [Vigna radiata var. radiata]	XM_016328241.2/0.0/PREDICTED: Arachis ipaensis metallothionein-like protein 2 (LOC107625568), mRNA	sp|P43390|MT2_ACTDE/9.4e-37/Metallothionein-like protein type 2 OS=Actinidia deliciosa GN=pKIWI504 PE=2 SV=1	NA	At3g09390/2.4e-27/[P] KOG4738 Predicted metallothionein	NA	molecular_function:GO:0046872//metal ion binding;
Unigene4650_All	Unigene4650_All	542.67	256.74	506.53	ERM97427.1/2.3e-20/hypothetical protein AMTR_s02909p00006680 [Amborella trichopoda]	KX852438.1/0.0/Archidendron lucyi chloroplast, complete genome	NA	NA	NA	NA	NA
CL1475.Contig2_All	CL1475.Contig2_All	541.19	1271.1	785.17	AHY32783.1/0.0e+00/hypothetical chloroplast RF19 (chloroplast) [Arachis hypogaea]	KX257487.1/0.0/Arachis hypogaea chloroplast, complete genome	sp|Q9BBN6|TI214_LOTJA/0.0e+00/Protein TIC 214 OS=Lotus japonicus GN=TIC214 PE=3 SV=1	pper:9978791/9.9e-225/ndhH, PrpeC_p078; NADH-plastoquinone oxidoreductase subunit 7; K05579 NAD(P)H-quinone oxidoreductase subunit H [EC:1.6.5.3]	AtCh079/2.0e-215/[C] KOG2870 NADH:ubiquinone oxidoreductase, NDUFS2/49 kDa subunit	PTHR33163:SF3/0.0/--	NA
CL66261.Contig3_All	CL66261.Contig3_All	538.64	603.41	428.37	YP_009369780.1/0.0e+00/hypothetical protein Ycf2 (chloroplast) [Maackia floribunda] >YP_009369797.1 hypothetical protein Ycf2 (chloroplast) [Maackia floribunda] >AOP18562.1 hypothetical protein Ycf2 (chloroplast) [Maackia floribunda] >AOP18563.1 hypothetical protein Ycf2 (chloroplast) [Maackia floribunda]	KX852443.1/0.0/Piptadenia communis chloroplast, complete genome	sp|Q9B1K6|YCF2_LOTJA/0.0e+00/Protein Ycf2 OS=Lotus japonicus GN=ycf2-A PE=3 SV=1	ccaj:29293597/2.6e-306/psbB, BKH98_gp036; photosystem II 47 kDa protein; K02704 photosystem II CP47 chlorophyll apoprotein	AtCh083/3.4e-134/[C] KOG4668 NADH dehydrogenase subunits 2, 5, and related proteins	PTHR33078:SF4/0.0/--	NA
CL912.Contig4_All	CL912.Contig4_All	537.64	786.11	1082.79	XP_010277598.1/9.8e-220/PREDICTED: serine--glyoxylate aminotransferase [Nelumbo nucifera] >XP_010277599.1 PREDICTED: serine--glyoxylate aminotransferase [Nelumbo nucifera]	XM_016117729.2/0.0/PREDICTED: Arachis duranensis serine--glyoxylate aminotransferase (LOC107496470), mRNA	sp|Q56YA5|SGAT_ARATH/5.6e-212/Serine--glyoxylate aminotransferase OS=Arabidopsis thaliana GN=AGT1 PE=1 SV=2	tcc:18589941/1.6e-219/serine--glyoxylate aminotransferase; K00830 alanine-glyoxylate transaminase / serine-glyoxylate transaminase / serine-pyruvate transaminase [EC:2.6.1.44 2.6.1.45 2.6.1.51]	At2g13360/1.3e-211/[R] KOG2862 Alanine-glyoxylate aminotransferase AGT1	PTHR21152:SF21/4.6E-171/--	molecular_function:GO:0008483//transaminase activity;
CL59508.Contig3_All	CL59508.Contig3_All	531.15	334.14	147.84	ABY54820.1/5.0e-42/lipid transfer protein [Arachis diogoi]	EU183364.1/0.0/Arachis diogoi lipid transfer protein mRNA, complete cds	sp|Q9M5X8|NLTP_PRUAV/6.6e-39/Non-specific lipid-transfer protein OS=Prunus avium PE=1 SV=1	NA	At2g38540/1.3e-29/[I] LSE0123 A Lipid transfer protein type 1	PS00597/-/Plant lipid transfer proteins signature.	NA
CL23664.Contig1_All	CL23664.Contig1_All	530.38	212.68	136.26	KHN12915.1/3.7e-70/Disease resistance response protein DRRG49-C [Glycine soja] >KRH37039.1 hypothetical protein GLYMA_09G040400 [Glycine max]	NM_001249408.2/0.0/Glycine max uncharacterized LOC100527201 (LOC100527201), mRNA	sp|P27047|DRR4_PEA/2.8e-67/Disease resistance response protein DRRG49-C OS=Pisum sativum PE=2 SV=1	NA	NA	SM01037/0.0034/Pathogenesis-related protein Bet v I family	biological_process:GO:0006952//defense response;GO:0009607//response to biotic stimulus;
CL3745.Contig8_All	CL3745.Contig8_All	526.13	310.45	448.83	XP_016167160.1/7.7e-277/catalase [Arachis ipaensis]	XM_016311675.2/0.0/PREDICTED: Arachis ipaensis catalase isozyme 1 (LOC107609666), mRNA	sp|O48561|CATA4_SOYBN/2.1e-258/Catalase-4 OS=Glycine max GN=CAT4 PE=2 SV=1	aip:107609665/1.1e-277/catalase; K03781 catalase [EC:1.11.1.6]	At4g35090/5.9e-256/[P] KOG0047 Catalase	SM01060/2.2E-243/--	biological_process:GO:0006979//response to oxidative stress;GO:0042744//hydrogen peroxide catabolic process;molecular_function:GO:0046872//metal ion binding;GO:0020037//heme binding;GO:0004096//catalase activity;
CL24235.Contig1_All	CL24235.Contig1_All	522.53	663.57	563.02	XP_004512591.1/2.3e-149/PREDICTED: chlorophyll a-b binding protein CP26, chloroplastic [Cicer arietinum]	XM_003534000.3/0.0/PREDICTED: Glycine max chlorophyll a-b binding protein CP26, chloroplastic (LOC100806585), mRNA	sp|Q9XF89|CB5_ARATH/2.9e-136/Chlorophyll a-b binding protein CP26, chloroplastic OS=Arabidopsis thaliana GN=LHCB5 PE=1 SV=1	cam:101494343/3.5e-150/chlorophyll a-b binding protein CP26, chloroplastic; K08916 light-harvesting complex II chlorophyll a/b binding protein 5	At4g10340/6.8e-136/[C] LSE0391 A Chlorophyll A/B binding protein	PF00504/3.6E-45/Chlorophyll A-B binding protein	biological_process:GO:0009765//photosynthesis, light harvesting;GO:0018298//protein-chromophore linkage;cellular_component:GO:0009535//chloroplast thylakoid membrane;GO:0009523//photosystem II;GO:0016021//integral component of membrane;GO:0009522//photosystem I;molecular_function:GO:0016168//chlorophyll binding;
CL29649.Contig3_All	CL29649.Contig3_All	521.34	660.53	545.04	XP_004499692.1/2.3e-70/PREDICTED: photosystem I reaction center subunit V, chloroplastic [Cicer arietinum]	XM_007148594.1/0.0/Phaseolus vulgaris hypothetical protein (PHAVU_005G004000g) mRNA, complete cds	sp|Q9S7N7|PSAG_ARATH/6.9e-56/Photosystem I reaction center subunit V, chloroplastic OS=Arabidopsis thaliana GN=PSAG PE=1 SV=1	cam:101488425/3.4e-71/photosystem I reaction center subunit V, chloroplastic; K08905 photosystem I subunit V	NA	PS01026/-/Photosystem I psaG and psaK proteins signature.	biological_process:GO:0015979//photosynthesis;cellular_component:GO:0016021//integral component of membrane;GO:0009522//photosystem I;molecular_function:GO:0016168//chlorophyll binding;
Unigene15731_All	Unigene15731_All	518.21	624.49	551.3	CDP17428.1/1.6e-77/unnamed protein product [Coffea canephora]	KC189947.1/0.0/Vicia faba mitochondrion, complete genome	NA	pda:103708605/2.5e-08/eIF-2-alpha kinase GCN2; K16196 eukaryotic translation initiation factor 2-alpha kinase 4 [EC:2.7.11.1]	NA	NA	NA
CL48884.Contig3_All	CL48884.Contig3_All	512.85	543.24	280.91	AFK39849.1/6.1e-59/unknown [Lotus japonicus] >AFK41376.1 unknown [Lotus japonicus]	NM_001251071.2/0.0/Glycine max putative photosystem I reaction center subunit psaK 247 (LOC100527056), mRNA	sp|Q9SUI5|PSAK_ARATH/1.2e-56/Photosystem I reaction center subunit psaK, chloroplastic OS=Arabidopsis thaliana GN=PSAK PE=2 SV=2	ccaj:109808239/1.2e-59/photosystem I reaction center subunit psaK, chloroplastic; K02698 photosystem I subunit X	NA	NA	NA
CL2816.Contig5_All	CL2816.Contig5_All	504.12	1012.9	734.06	NP_001237736.1/1.3e-13/serine protease inhibitor-like precursor [Glycine max] >ACA23203.1 putative serine protease inhibitor [Glycine max] >KRH00721.1 hypothetical protein GLYMA_18G231400 [Glycine max]	NA	sp|Q8W4Y8|IBB_LENCU/1.2e-08/Bowman-Birk type proteinase inhibitor OS=Lens culinaris PE=1 SV=2	NA	NA	NA	cellular_component:GO:0005576//extracellular region;molecular_function:GO:0004867//serine-type endopeptidase inhibitor activity;GO:0008233//peptidase activity;
CL5063.Contig11_All	CL5063.Contig11_All	501.47	207.07	492.24	NA	NA	NA	NA	NA	NA	NA
CL9241.Contig4_All	CL9241.Contig4_All	494.71	1526.54	929.39	XP_016194773.1/2.4e-49/ribulose bisphosphate carboxylase small chain 1, chloroplastic [Arachis ipaensis]	NM_001248385.2/0.0/Glycine max Ribulose bisphosphate carboxylase small chain 1, chloroplastic (RBCS-1), mRNA	sp|Q42822|RBS_GLYTO/1.9e-51/Ribulose bisphosphate carboxylase small chain, chloroplastic OS=Glycine tomentella GN=RBCS PE=3 SV=1	aip:107635732/3.6e-50/ribulose bisphosphate carboxylase small chain 1, chloroplastic; K01602 ribulose-bisphosphate carboxylase small chain [EC:4.1.1.39]	NA	PTHR31262/6.6E-75/--	biological_process:GO:0015977//carbon fixation;GO:0009853//photorespiration;GO:0015979//photosynthesis;cellular_component:GO:0009507//chloroplast;molecular_function:GO:0004497//monooxygenase activity;GO:0016984//ribulose-bisphosphate carboxylase activity;
CL7970.Contig2_All	CL7970.Contig2_All	494.15	354.4	838.86	ABX56711.1/3.6e-41/LTP isoallergen 1 precursor [Arachis hypogaea]	DQ479313.1/0.0/Prosopis juliflora non-specific lipid transfer-like protein mRNA, complete cds	sp|A0AT32|NLTP6_LENCU/3.3e-39/Non-specific lipid-transfer protein 6 OS=Lens culinaris PE=1 SV=1	NA	At2g38540/3.6e-28/[I] LSE0123 A Lipid transfer protein type 1	PTHR33076/2.8E-54/--	NA
CL20809.Contig9_All	CL20809.Contig9_All	492.86	251.81	217.11	XP_020997037.1/8.4e-76/extensin-2 isoform X3 [Arachis duranensis]	XM_020369042.1/0.0/PREDICTED: Cajanus cajan extensin-2-like (LOC109806586), mRNA	sp|P06599|EXTN_DAUCA/7.2e-48/Extensin OS=Daucus carota PE=2 SV=1	sind:105163613/5.3e-51/extensin-like; K05747 Wiskott-Aldrich syndrome protein	At2g43150/9.2e-62/[M] LSE0120 A Extensin and related proteins	NA	biological_process:GO:0009664//plant-type cell wall organization;molecular_function:GO:0005199//structural constituent of cell wall;
CL33833.Contig3_All	CL33833.Contig3_All	486.24	537.8	59.12	AHY32748.1/1.0e-30/ribosomal protein L33 (chloroplast) [Arachis hypogaea] >ANJ01535.1 ribosomal protein L33 (chloroplast) [Arachis hypogaea]	KX289923.1/0.0/Caragana korshinskii chloroplast, complete genome	sp|B5LMP5|RK33_CICAR/9.5e-29/50S ribosomal protein L33, chloroplastic OS=Cicer arietinum GN=rpl33 PE=3 SV=1	cam:6797496/2.3e-27/rpl33, CiarC_p040; ribosomal protein L33; K02913 large subunit ribosomal protein L33	NA	NA	biological_process:GO:0006412//translation;cellular_component:GO:0005840//ribosome;GO:0009507//chloroplast;molecular_function:GO:0003735//structural constituent of ribosome;
CL5063.Contig16_All	CL5063.Contig16_All	476.42	330.73	920.17	NA	NA	NA	NA	NA	NA	NA
CL16015.Contig6_All	CL16015.Contig6_All	475.84	651.13	587.59	XP_002284493.1/6.7e-144/PREDICTED: chlorophyll a-b binding protein 13, chloroplastic [Vitis vinifera]	XM_020369157.1/0.0/PREDICTED: Cajanus cajan chlorophyll a-b binding protein 13, chloroplastic-like (LOC109806683), mRNA	sp|P27489|CB23_SOLLC/2.0e-140/Chlorophyll a-b binding protein 13, chloroplastic OS=Solanum lycopersicum GN=CAB13 PE=1 SV=1	vvi:100260599/1.0e-144/chlorophyll a-b binding protein 13, chloroplastic; K08914 light-harvesting complex II chlorophyll a/b binding protein 3	At5g54270/3.1e-136/[C] LSE0391 A Chlorophyll A/B binding protein	PTHR21649:SF11/6.3E-198/--	biological_process:GO:0009768//photosynthesis, light harvesting in photosystem I;GO:0009416//response to light stimulus;GO:0018298//protein-chromophore linkage;GO:0009765//photosynthesis, light harvesting;cellular_component:GO:0010287//plastoglobule;GO:0009535//chloroplast thylakoid membrane;GO:0009523//photosystem II;GO:0016021//integral component of membrane;GO:0009941//chloroplast envelope;GO:…
Unigene215817_All	Unigene215817_All	475.29	515.89	320.07	YP_009369786.1/7.3e-268/NADH dehydrogenase subunit 4 (chloroplast) [Maackia floribunda] >AOP18584.1 NADH dehydrogenase subunit 4 (chloroplast) [Maackia floribunda]	KX257487.1/0.0/Arachis hypogaea chloroplast, complete genome	sp|Q9BBP3|NU4C_LOTJA/1.9e-265/NAD(P)H-quinone oxidoreductase chain 4, chloroplastic OS=Lotus japonicus GN=ndhD PE=3 SV=1	mtr:MTR_7g021720/5.9e-267/NAD(P)H-quinone oxidoreductase chain 4; K05575 NAD(P)H-quinone oxidoreductase subunit 4 [EC:1.6.5.3]	AtCh073/9.5e-247/[C] KOG4845 NADH dehydrogenase, subunit 4	PF00361/4.4E-59/Proton-conducting membrane transporter	biological_process:GO:0009773//photosynthetic electron transport in photosystem I;GO:0042773//ATP synthesis coupled electron transport;cellular_component:GO:0009535//chloroplast thylakoid membrane;GO:0042651//thylakoid membrane;GO:0016021//integral component of membrane;GO:0009522//photosystem I;molecular_function:GO:0009055//electron transfer activity;GO:0051539//4 iron, 4 sulfur cluster binding…
CL28157.Contig4_All	CL28157.Contig4_All	461.08	172.09	221.9	XP_003545327.1/4.5e-229/PREDICTED: cysteine proteinase RD21a [Glycine max] >KRH15406.1 hypothetical protein GLYMA_14G085800 [Glycine max]	XM_016307584.2/0.0/PREDICTED: Arachis ipaensis low-temperature-induced cysteine proteinase (LOC107605639), mRNA	sp|P43297|RD21A_ARATH/4.0e-198/Cysteine proteinase RD21A OS=Arabidopsis thaliana GN=RD21A PE=1 SV=1	bna:106439437/6.7e-129/cysteine proteinase COT44-like; K01365 cathepsin L [EC:3.4.22.15]	At1g47128_1/3.3e-158/[O] KOG1543 Cysteine proteinase Cathepsin L	SM00848/9.3E-22/Cathepsin propeptide inhibitor domain (I29)	biological_process:GO:0051603//proteolysis involved in cellular protein catabolic process;cellular_component:GO:0005615//extracellular space;GO:0005764//lysosome;molecular_function:GO:0008234//cysteine-type peptidase activity;GO:0004197//cysteine-type endopeptidase activity;
CL19668.Contig1_All	CL19668.Contig1_All	456.55	567.23	458.59	XP_015957693.1/8.5e-74/ferredoxin [Arachis duranensis] >XP_016190751.1 ferredoxin [Arachis ipaensis]	XM_016102207.2/0.0/PREDICTED: Arachis duranensis ferredoxin (LOC107481865), mRNA	sp|Q43517|FER1_SOLLC/8.9e-60/Ferredoxin-1, chloroplastic OS=Solanum lycopersicum GN=SEND33 PE=2 SV=1	adu:107481865/1.3e-74/ferredoxin; K02639 ferredoxin	NA	PF00111/3.2E-18/2Fe-2S iron-sulfur cluster binding domain	NA
CL629.Contig4_All	CL629.Contig4_All	449.83	812.49	737.5	XP_015951956.1/2.4e-211/fructose-bisphosphate aldolase 1, chloroplastic [Arachis duranensis]	XM_003540916.3/0.0/PREDICTED: Glycine max fructose-bisphosphate aldolase 1, chloroplastic (LOC100775844), mRNA	sp|Q9SJU4|ALFP1_ARATH/4.8e-193/Fructose-bisphosphate aldolase 1, chloroplastic OS=Arabidopsis thaliana GN=FBA1 PE=1 SV=2	adu:107476624/3.5e-212/fructose-bisphosphate aldolase 1, chloroplastic; K01623 fructose-bisphosphate aldolase, class I [EC:4.1.2.13]	At2g01140/8.7e-169/[G] KOG1557 Fructose-biphosphate aldolase	PF00274/1.9E-158/Fructose-bisphosphate aldolase class-I	biological_process:GO:0006096//glycolytic process;molecular_function:GO:0004332//fructose-bisphosphate aldolase activity;
CL39386.Contig6_All	CL39386.Contig6_All	449.6	571.47	504.42	ERN02618.1/0.0e+00/hypothetical protein AMTR_s00390p00012910 [Amborella trichopoda]	KM103376.1/0.0/Wisteria floribunda voucher IRGC105690 from South Korea chloroplast, complete genome	sp|Q8HVY3|RPOC2_SOYBN/0.0e+00/DNA-directed RNA polymerase subunit beta'' OS=Glycine max GN=rpoC2 PE=3 SV=2	ccaj:29293617/0.0e+00/rpoC2, BKH98_gp061; RNA polymerase beta' subunit; K03046 DNA-directed RNA polymerase subunit beta' [EC:2.7.7.6]	AtCh015/0.0e+00/[K] KOG0214 RNA polymerase II, second largest subunit	PTHR19376:SF38/0.0/--	NA
CL2880.Contig2_All	CL2880.Contig2_All	446.93	336.2	87.35	XP_015957268.1/1.1e-43/nodulin-related protein 1 [Arachis duranensis]	XM_020358066.1/0.0/PREDICTED: Cajanus cajan nodulin-related protein 1-like (LOC109797904), mRNA	sp|Q9ZQ80|NDRP1_ARATH/3.4e-24/Nodulin-related protein 1 OS=Arabidopsis thaliana GN=NRP1 PE=1 SV=1	NA	NA	PTHR35098/1.1E-28/--	NA
CL24622.Contig8_All	CL24622.Contig8_All	444.11	553.1	588.22	XP_016170248.1/3.2e-200/peroxisomal (S)-2-hydroxy-acid oxidase GLO1 isoform X1 [Arachis ipaensis]	XM_016314762.2/0.0/PREDICTED: Arachis ipaensis peroxisomal (S)-2-hydroxy-acid oxidase GLO1 (LOC107612960), transcript variant X1, mRNA	sp|Q9LRR9|GLO1_ARATH/4.8e-193/Peroxisomal (S)-2-hydroxy-acid oxidase GLO1 OS=Arabidopsis thaliana GN=GLO1 PE=1 SV=1	adu:107459742/4.7e-201/peroxisomal (S)-2-hydroxy-acid oxidase GLO1 isoform X1; K11517 (S)-2-hydroxy-acid oxidase [EC:1.1.3.15]	At3g14420/1.1e-192/[C] KOG0538 Glycolate oxidase	PTHR10578:SF70/1.4E-304/--	molecular_function:GO:0010181//FMN binding;GO:0016491//oxidoreductase activity;
CL29587.Contig5_All	CL29587.Contig5_All	443.43	251.87	374.02	KYP69078.1/6.1e-58/Zinc finger protein 512B family [Cajanus cajan]	CP023125.1/0.0/Lupinus angustiflorus cultivar Tanjil chromosome LG-13	sp|Q9T0I5|PRP4_ARATH/2.2e-20/Proline-rich protein 4 OS=Arabidopsis thaliana GN=PRP4 PE=2 SV=1	ota:OT_ostta16g01560/5.7e-21/Carbohydrate binding module family 25; K00703 starch synthase [EC:2.4.1.21]	Hs7705566/1.6e-13/[S] KOG4562 Uncharacterized conserved protein (tumor-rejection antigen MAGE in humans)	NA	NA
CL1737.Contig4_All	CL1737.Contig4_All	442.04	274.92	470.89	XP_014628670.1/0.0e+00/PREDICTED: LOW QUALITY PROTEIN: uncharacterized protein LOC106797892, partial [Glycine max]	AC236227.2/0.0/Glycine max clone GM_WBc0132D03, complete sequence	sp|P31843|RRPO_OENBE/9.6e-33/RNA-directed DNA polymerase homolog OS=Oenothera berteroana PE=4 SV=1	dct:110098611/3.1e-124/uncharacterized protein LOC110098611; K19525 vacuolar protein sorting-associated protein 13A/C	At1g35647/0.0e+00/[R] KOG0017 FOG: Transposon-encoded proteins with TYA, reverse transcriptase, integrase domains in various combinations	PS50158/9.224/Zinc finger CCHC-type profile.	biological_process:GO:0015074//DNA integration;molecular_function:GO:0008270//zinc ion binding;GO:0003676//nucleic acid binding;
CL28136.Contig6_All	CL28136.Contig6_All	441	502.95	483.38	XP_003617328.1/1.3e-111/oxygen-evolving enhancer protein 2-1 [Medicago truncatula] >AET00287.1 oxygen-evolving enhancer protein 2-1 [Medicago truncatula]	XM_020354588.1/0.0/PREDICTED: Cajanus cajan oxygen-evolving enhancer protein 2, chloroplastic-like (LOC109795162), mRNA	sp|P93566|PSBP_SOLTU/1.4e-102/Oxygen-evolving enhancer protein 2, chloroplastic OS=Solanum tuberosum GN=PSBP PE=2 SV=1	lja:Lj2g3v3071910.1/1.3e-113/Lj2g3v3071910.1; -; K02717 photosystem II oxygen-evolving enhancer protein 2	NA	PF01789/3.5E-38/PsbP	biological_process:GO:0015979//photosynthesis;cellular_component:GO:0019898//extrinsic component of membrane;GO:0009654//photosystem II oxygen evolving complex;molecular_function:GO:0005509//calcium ion binding;
CL18510.Contig1_All	CL18510.Contig1_All	420.96	462.67	103.79	XP_007162496.1/6.8e-51/hypothetical protein PHAVU_001G157100g [Phaseolus vulgaris] >ESW34490.1 hypothetical protein PHAVU_001G157100g [Phaseolus vulgaris]	XM_007144633.1/0.0/Phaseolus vulgaris hypothetical protein (PHAVU_007G177300g) mRNA, complete cds	sp|Q41387|PSBW_SPIOL/6.7e-43/Photosystem II reaction center W protein, chloroplastic OS=Spinacia oleracea GN=psbW PE=1 SV=1	ccaj:109809761/1.1e-50/photosystem II reaction center W protein, chloroplastic-like; K02721 photosystem II PsbW protein	NA	PF07123/4.9E-53/Photosystem II reaction centre W protein (PsbW)	biological_process:GO:0042549//photosystem II stabilization;GO:0015979//photosynthesis;cellular_component:GO:0009535//chloroplast thylakoid membrane;GO:0009523//photosystem II;GO:0016021//integral component of membrane;GO:0009507//chloroplast;
Unigene124714_All	Unigene124714_All	417.12	533.53	544.17	XP_003528751.1/6.9e-150/PREDICTED: chlorophyll a-b binding protein, chloroplastic [Glycine max] >KHN01491.1 Chlorophyll a-b binding protein 7, chloroplastic [Glycine soja] >KRH47741.1 hypothetical protein GLYMA_07G047600 [Glycine max]	XM_003528703.3/0.0/PREDICTED: Glycine max chlorophyll a-b binding protein, chloroplastic (LOC100784089), mRNA	sp|P10708|CB12_SOLLC/7.9e-143/Chlorophyll a-b binding protein 7, chloroplastic OS=Solanum lycopersicum GN=CAB7 PE=3 SV=1	gmx:100784089/1.0e-150/chlorophyll a-b binding protein, chloroplastic; K08908 light-harvesting complex I chlorophyll a/b binding protein 2	At3g61470/8.7e-124/[C] LSE0391 A Chlorophyll A/B binding protein	PTHR21649:SF13/2.1E-146/--	biological_process:GO:0009768//photosynthesis, light harvesting in photosystem I;GO:0009416//response to light stimulus;GO:0018298//protein-chromophore linkage;GO:0009765//photosynthesis, light harvesting;cellular_component:GO:0010287//plastoglobule;GO:0009535//chloroplast thylakoid membrane;GO:0009523//photosystem II;GO:0016021//integral component of membrane;GO:0009941//chloroplast envelope;GO:…
CL4847.Contig2_All	CL4847.Contig2_All	415.28	147.08	214.59	GAU45188.1/0.0e+00/hypothetical protein TSUD_178810 [Trifolium subterraneum]	CP023130.1/0.0/Lupinus angustiflorus cultivar Tanjil chromosome LG-18	sp|P31843|RRPO_OENBE/4.8e-37/RNA-directed DNA polymerase homolog OS=Oenothera berteroana PE=4 SV=1	pda:103707976/2.3e-84/uncharacterized LOC103707976; K01191 alpha-mannosidase [EC:3.2.1.24]	At2g10780/0.0e+00/[R] KOG0017 FOG: Transposon-encoded proteins with TYA, reverse transcriptase, integrase domains in various combinations	PS50878/14.759/Reverse transcriptase (RT) catalytic domain profile.	biological_process:GO:0015074//DNA integration;molecular_function:GO:0008270//zinc ion binding;GO:0003676//nucleic acid binding;
CL4698.Contig3_All	CL4698.Contig3_All	414.08	498.26	180.64	XP_015973684.1/6.2e-167/1-aminocyclopropane-1-carboxylate oxidase [Arachis duranensis]	AK244642.1/0.0/Glycine max cDNA, clone: GMFL01-08-P12	sp|Q9MB94|ACCO_PRUMU/5.7e-157/1-aminocyclopropane-1-carboxylate oxidase OS=Prunus mume GN=ACO1 PE=2 SV=1	adu:107496874/9.2e-168/1-aminocyclopropane-1-carboxylate oxidase; K05933 aminocyclopropanecarboxylate oxidase [EC:1.14.17.4]	At1g05010/5.4e-142/[QR] KOG0143 Iron/ascorbate family oxidoreductases	PS51471/14.523/Fe(2+) 2-oxoglutarate dioxygenase domain profile.	molecular_function:GO:0046872//metal ion binding;GO:0016491//oxidoreductase activity;
CL3745.Contig4_All	CL3745.Contig4_All	408.45	254.24	277.13	XP_016167160.1/1.2e-82/catalase [Arachis ipaensis]	AF035256.1/0.0/Glycine max catalase (cat5) mRNA, partial cds	sp|O48561|CATA4_SOYBN/6.0e-82/Catalase-4 OS=Glycine max GN=CAT4 PE=2 SV=1	aip:107609665/1.8e-83/catalase; K03781 catalase [EC:1.11.1.6]	At4g35090/4.2e-78/[P] KOG0047 Catalase	PS51402/16.126/catalase family profile.	NA
CL1852.Contig3_All	CL1852.Contig3_All	404.84	145.02	135.62	XP_016205903.1/8.7e-27/repetitive proline-rich cell wall protein 1 [Arachis ipaensis]	AK336932.1/0.0/Lotus japonicus cDNA, clone: LjFL1-035-AD12, HTC	sp|Q43564|PRP1_MEDTR/4.5e-28/Repetitive proline-rich cell wall protein 1 OS=Medicago truncatula GN=PRP1 PE=2 SV=1	gmx:102668510/1.0e-16/repetitive proline-rich cell wall protein 1-like; K03006 DNA-directed RNA polymerase II subunit RPB1 [EC:2.7.7.6]	At4g13340/1.3e-09/[M] LSE0601 A Pollen extensin-like protein (Pex)	NA	cellular_component:GO:0005576//extracellular region;molecular_function:GO:0005199//structural constituent of cell wall;
CL13895.Contig1_All	CL13895.Contig1_All	403.76	468.51	452.81	XP_016182190.1/1.6e-52/dormancy-associated protein 1 [Arachis ipaensis]	XM_016326704.1/0.0/PREDICTED: Arachis ipaensis dormancy-associated protein 1 (LOC107624224), mRNA	sp|O22611|DRM1_PEA/2.3e-45/Dormancy-associated protein 1 OS=Pisum sativum GN=DRM1 PE=2 SV=1	NA	NA	PF05564/4.1E-53/Dormancy/auxin associated protein	NA
CL43050.Contig3_All	CL43050.Contig3_All	399.47	80.31	9.09	XP_020227853.1/6.3e-178/peroxidase 42 [Cajanus cajan]	XM_020372264.1/0.0/PREDICTED: Cajanus cajan peroxidase 42 (LOC109809043), mRNA	sp|Q9SB81|PER42_ARATH/3.8e-159/Peroxidase 42 OS=Arabidopsis thaliana GN=PER42 PE=1 SV=2	nnu:104612805/4.2e-171/peroxidase 42-like; K00430 peroxidase [EC:1.11.1.7]	At4g21960/1.3e-157/[R] TWOG0189 Peroxidase	PTHR31235/1.5E-269/--	biological_process:GO:0006979//response to oxidative stress;GO:0042744//hydrogen peroxide catabolic process;cellular_component:GO:0005576//extracellular region;molecular_function:GO:0046872//metal ion binding;GO:0020037//heme binding;GO:0004601//peroxidase activity;
CL27739.Contig8_All	CL27739.Contig8_All	390.73	590.91	557.21	XP_020234338.1/1.8e-145/chlorophyll a-b binding protein 8, chloroplastic [Cajanus cajan] >KYP48111.1 hypothetical protein KK1_030194 [Cajanus cajan]	XM_016117273.2/0.0/PREDICTED: Arachis duranensis chlorophyll a-b binding protein 8, chloroplastic (LOC107496077), mRNA	sp|P27522|CB13_SOLLC/2.6e-136/Chlorophyll a-b binding protein 8, chloroplastic OS=Solanum lycopersicum GN=CAB8 PE=3 SV=1	ccaj:109814339/2.7e-146/chlorophyll a-b binding protein 8, chloroplastic; K08909 light-harvesting complex I chlorophyll a/b binding protein 3	At1g61520/3.0e-135/[C] LSE0391 A Chlorophyll A/B binding protein	PF00504/4.4E-50/Chlorophyll A-B binding protein	biological_process:GO:0009768//photosynthesis, light harvesting in photosystem I;GO:0009416//response to light stimulus;GO:0018298//protein-chromophore linkage;GO:0009765//photosynthesis, light harvesting;cellular_component:GO:0010287//plastoglobule;GO:0009535//chloroplast thylakoid membrane;GO:0009523//photosystem II;GO:0016021//integral component of membrane;GO:0009941//chloroplast envelope;GO:…
CL21591.Contig1_All	CL21591.Contig1_All	390.66	155.26	568.07	XP_020218895.1/9.8e-111/photosystem I reaction center subunit XI, chloroplastic [Cajanus cajan] >KYP64157.1 hypothetical protein KK1_018747 [Cajanus cajan]	XM_020363306.1/0.0/PREDICTED: Cajanus cajan photosystem I reaction center subunit XI, chloroplastic (LOC109802092), mRNA	sp|Q39654|PSAL_CUCSA/1.0e-96/Photosystem I reaction center subunit XI, chloroplastic OS=Cucumis sativus GN=PSAL PE=2 SV=1	ccaj:109802092/1.5e-111/photosystem I reaction center subunit XI, chloroplastic; K02699 photosystem I subunit XI	NA	PTHR34803/1.0E-151/--	biological_process:GO:0015979//photosynthesis;cellular_component:GO:0009538//photosystem I reaction center;GO:0016021//integral component of membrane;
Unigene123283_All	Unigene123283_All	386.3	1123.1	128.16	XP_011013113.1/2.1e-80/PREDICTED: LOW QUALITY PROTEIN: uncharacterized protein LOC105117228 [Populus euphratica]	CP023131.1/0.0/Lupinus angustiflorus cultivar Tanjil chromosome LG-19	sp|Q6MWG9|FH18_ORYSJ/2.0e-06/Formin-like protein 18 OS=Oryza sativa subsp. japonica GN=FH18 PE=2 SV=1	han:110926720/3.4e-11/uncharacterized protein LOC110926720; K22020 mucin-19	NA	PTHR33047:SF4/2.0E-41/--	NA
CL1874.Contig1_All	CL1874.Contig1_All	386.2	63.22	18.86	AAL32031.2/8.2e-50/drought-induced protein RPR-10 [Retama raetam]	Z80169.1/0.0/C.betulus mRNA for pollen allergen Carb1 (clone 563)	sp|P52779|L18B_LUPLU/2.1e-50/Protein LlR18B OS=Lupinus luteus GN=LLR18B PE=1 SV=1	NA	NA	PR00634/2.36E-32/Major pollen allergen Bet V1 signature	biological_process:GO:0006952//defense response;GO:0009607//response to biotic stimulus;
CL11836.Contig3_All	CL11836.Contig3_All	383.93	412.66	308.25	XP_015972771.1/1.2e-146/chlorophyll a-b binding protein 215, chloroplastic [Arachis duranensis] >XP_016165889.1 chlorophyll a-b binding protein 215, chloroplastic [Arachis ipaensis]	BT146188.1/0.0/Lotus japonicus clone JCVI-FLLj-14L16 unknown mRNA	sp|P27518|CB21_GOSHI/9.9e-143/Chlorophyll a-b binding protein 151, chloroplastic OS=Gossypium hirsutum GN=CAB-151 PE=2 SV=2	adu:107496085/1.7e-147/chlorophyll a-b binding protein 215, chloroplastic; K08913 light-harvesting complex II chlorophyll a/b binding protein 2	At2g05100/3.5e-138/[C] LSE0391 A Chlorophyll A/B binding protein	PTHR21649:SF8/1.9E-191/--	biological_process:GO:0009768//photosynthesis, light harvesting in photosystem I;GO:0009416//response to light stimulus;GO:0018298//protein-chromophore linkage;GO:0009765//photosynthesis, light harvesting;cellular_component:GO:0010287//plastoglobule;GO:0009535//chloroplast thylakoid membrane;GO:0009523//photosystem II;GO:0016021//integral component of membrane;GO:0009941//chloroplast envelope;GO:…
Unigene182649_All	Unigene182649_All	383.43	183.6	347.81	ERM97427.1/1.8e-19/hypothetical protein AMTR_s02909p00006680 [Amborella trichopoda]	KJ468098.1/0.0/Indigofera tinctoria chloroplast, complete genome	NA	NA	NA	NA	NA
CL28794.Contig6_All	CL28794.Contig6_All	381.8	0	0	NP_001304256.1/2.3e-148/chlorophyll a-b binding protein CP29.1, chloroplastic-like [Vigna radiata] >AAD27878.1 chlorophyll a/b binding protein CP29 [Vigna radiata]	NM_001317327.1/0.0/Vigna radiata chlorophyll a-b binding protein CP29.1, chloroplastic-like (LOC106774260), mRNA	sp|Q07473|CB4A_ARATH/2.5e-139/Chlorophyll a-b binding protein CP29.1, chloroplastic OS=Arabidopsis thaliana GN=LHCB4.1 PE=1 SV=1	vra:106774260/3.5e-149/chlorophyll a-b binding protein CP29.1, chloroplastic-like; K08915 light-harvesting complex II chlorophyll a/b binding protein 4	At5g01530/5.9e-139/[C] LSE0391 A Chlorophyll A/B binding protein	PTHR21649:SF6/1.6E-179/--	biological_process:GO:0009765//photosynthesis, light harvesting;GO:0018298//protein-chromophore linkage;cellular_component:GO:0009535//chloroplast thylakoid membrane;GO:0009523//photosystem II;GO:0016021//integral component of membrane;GO:0009522//photosystem I;molecular_function:GO:0016168//chlorophyll binding;
CL13895.Contig4_All	CL13895.Contig4_All	379.05	34.24	37.34	XP_016182190.1/1.9e-52/dormancy-associated protein 1 [Arachis ipaensis]	XM_020379021.1/0.0/PREDICTED: Cajanus cajan dormancy-associated protein 1 (LOC109814562), mRNA	sp|O22611|DRM1_PEA/2.9e-45/Dormancy-associated protein 1 OS=Pisum sativum GN=DRM1 PE=2 SV=1	NA	NA	NA	NA
Unigene162215_All	Unigene162215_All	375.69	276.96	82.81	AJE71846.1/3.3e-56/ribosomal protein L20 (plastid) [Amorpha canescens] >AJE72698.1 ribosomal protein L20 (plastid) [Amorpha fruticosa]	KJ468101.1/0.0/Prosopis glandulosa chloroplast, complete genome	sp|Q9BBR0|RK20_LOTJA/2.4e-51/50S ribosomal protein L20, chloroplastic OS=Lotus japonicus GN=rpl20 PE=3 SV=3	ccaj:29293647/1.9e-48/rpl20, BKH98_gp038; ribosomal protein L20; K02887 large subunit ribosomal protein L20	AtCh046/3.4e-40/[J] KOG4707 Mitochondrial/chloroplast ribosomal protein L20	PS00937/-/Ribosomal protein L20 signature.	NA
CL12208.Contig5_All	CL12208.Contig5_All	368.72	308.39	171.8	XP_016169919.1/5.0e-177/glyceraldehyde-3-phosphate dehydrogenase GAPC2, cytosolic [Arachis ipaensis]	XM_016314433.2/0.0/PREDICTED: Arachis ipaensis glyceraldehyde-3-phosphate dehydrogenase GAPC2, cytosolic (LOC107612720), mRNA	sp|P34922|G3PC_PEA/2.5e-173/Glyceraldehyde-3-phosphate dehydrogenase, cytosolic OS=Pisum sativum GN=GAPC1 PE=2 SV=1	lang:109340751/8.2e-177/glyceraldehyde-3-phosphate dehydrogenase, cytosolic-like; K00134 glyceraldehyde 3-phosphate dehydrogenase [EC:1.2.1.12]	At3g04120/1.3e-172/[G] KOG0657 Glyceraldehyde 3-phosphate dehydrogenase	SM00846/7.2E-88/Glyceraldehyde 3-phosphate dehydrogenase, NAD binding domain	biological_process:GO:0006006//glucose metabolic process;molecular_function:GO:0016620//oxidoreductase activity, acting on the aldehyde or oxo group of donors, NAD or NADP as acceptor;GO:0050661//NADP binding;GO:0051287//NAD binding;
Unigene127798_All	Unigene127798_All	367.67	633.32	663.52	XP_016166454.1/2.5e-148/ribulose bisphosphate carboxylase/oxygenase activase, chloroplastic [Arachis ipaensis]	AK245413.1/0.0/Glycine max cDNA, clone: GMFL01-29-K23	sp|Q7X9A0|RCA1_LARTR/1.3e-141/Ribulose bisphosphate carboxylase/oxygenase activase 1, chloroplastic OS=Larrea tridentata GN=RCA1 PE=1 SV=1	cpap:110817833/1.6e-43/uncharacterized protein LOC110817833; K02960 small subunit ribosomal protein S16e	At2g39730/7.2e-119/[O] KOG0651 26S proteasome regulatory complex, ATPase RPT4	PF00004/7.9E-7/ATPase family associated with various cellular activities (AAA)	molecular_function:GO:0005524//ATP binding;
CL40204.Contig3_All	CL40204.Contig3_All	366.2	365.09	199.25	XP_016204415.1/0.0e+00/cellulose synthase A catalytic subunit 2 [UDP-forming] [Arachis ipaensis]	XM_020380721.1/0.0/PREDICTED: Cajanus cajan cellulose synthase A catalytic subunit 2 [UDP-forming]-like (LOC109815904), mRNA	sp|O48947|CESA2_ARATH/0.0e+00/Cellulose synthase A catalytic subunit 2 [UDP-forming] OS=Arabidopsis thaliana GN=CESA2 PE=1 SV=1	gmx:100795809/0.0e+00/cellulose synthase A catalytic subunit 2 [UDP-forming]; K10999 cellulose synthase A [EC:2.4.1.12]	At4g39350/0.0e+00/[MG] LSE0129 A Cellulose synthase catalytic subunit	PTHR13301:SF43/0.0/--	biological_process:GO:0009833//plant-type primary cell wall biogenesis;GO:0030244//cellulose biosynthetic process;GO:0071555//cell wall organization;cellular_component:GO:0005794//Golgi apparatus;GO:0016021//integral component of membrane;GO:0005886//plasma membrane;molecular_function:GO:0016759//cellulose synthase activity;GO:0016760//cellulose synthase (UDP-forming) activity;GO:0046872//metal i…
CL11636.Contig7_All	CL11636.Contig7_All	366.1	4.06	216.08	KRH31322.1/4.1e-74/hypothetical protein GLYMA_11G241700, partial [Glycine max]	XM_003551977.3/0.0/PREDICTED: Glycine max histone H3.3 (LOC100783277), mRNA	sp|P59169|H33_ARATH/4.2e-71/Histone H3.3 OS=Arabidopsis thaliana GN=HTR4 PE=1 SV=2	gmx:100783277/2.2e-72/histone H3.3; K11253 histone H3	At4g40030/9.8e-71/[B] KOG1745 Histones H3 and H4	PTHR11426/1.7E-138/--	biological_process:GO:0006334//nucleosome assembly;cellular_component:GO:0030875//rDNA protrusion;GO:0005634//nucleus;GO:0000786//nucleosome;molecular_function:GO:0046982//protein heterodimerization activity;GO:0031492//nucleosomal DNA binding;
CL3647.Contig8_All	CL3647.Contig8_All	364.88	490.76	201.94	XP_012066228.2/2.4e-240/LOW QUALITY PROTEIN: polyubiquitin-A [Jatropha curcas]	XM_011099617.2/0.0/PREDICTED: Sesamum indicum polyubiquitin (LOC105176719), mRNA	sp|Q8H159|UBQ10_ARATH/4.2e-242/Polyubiquitin 10 OS=Arabidopsis thaliana GN=UBQ10 PE=2 SV=2	jcu:105629279/3.5e-241/LOW QUALITY PROTEIN: polyubiquitin-A; K08770 ubiquitin C	CE01921/6.9e-235/[OR] KOG0001 Ubiquitin and ubiquitin-like proteins	PS00299/-/Ubiquitin domain signature.	NA
CL47812.Contig1_All	CL47812.Contig1_All	364.2	92.91	403.74	XP_015949999.1/2.3e-28/metallothionein-like protein 2 isoform X2 [Arachis duranensis]	XM_020252327.1/0.0/PREDICTED: Ananas comosus metallothionein-like protein type 2 (LOC109723839), mRNA	sp|Q39458|MT1_CICAR/1.5e-24/Metallothionein-like protein 1 OS=Cicer arietinum PE=3 SV=1	NA	At3g09390/6.8e-20/[P] KOG4738 Predicted metallothionein	NA	molecular_function:GO:0046872//metal ion binding;
Unigene12635_All	Unigene12635_All	363.5	582.29	562.96	XP_020223978.1/5.6e-120/cytochrome b6-f complex iron-sulfur subunit, chloroplastic [Cajanus cajan]	XM_020368389.1/0.0/PREDICTED: Cajanus cajan cytochrome b6-f complex iron-sulfur subunit, chloroplastic (LOC109806045), mRNA	sp|P26291|UCRIA_PEA/2.2e-108/Cytochrome b6-f complex iron-sulfur subunit, chloroplastic OS=Pisum sativum GN=petC PE=2 SV=1	ccaj:109806045/8.4e-121/cytochrome b6-f complex iron-sulfur subunit, chloroplastic; K02636 cytochrome b6-f complex iron-sulfur subunit [EC:1.10.9.1]	At4g03280/3.8e-95/[C] KOG1671 Ubiquinol cytochrome c reductase, subunit RIP1	PF00355/1.8E-10/Rieske [2Fe-2S] domain	biological_process:GO:0015979//photosynthesis;cellular_component:GO:0016021//integral component of membrane;GO:0042651//thylakoid membrane;molecular_function:GO:0009496//plastoquinol--plastocyanin reductase activity;GO:0045158//electron transporter, transferring electrons within cytochrome b6/f complex of photosystem II activity;GO:0051537//2 iron, 2 sulfur cluster binding;
CL23130.Contig5_All	CL23130.Contig5_All	362.75	406.45	219.94	OIV89726.1/3.7e-150/hypothetical protein TanjilG_03599 [Lupinus angustifolius]	CP023129.1/0.0/Lupinus angustiflorus cultivar Tanjil chromosome LG-17	NA	han:110926720/3.1e-85/uncharacterized protein LOC110926720; K22020 mucin-19	Hs8923828/2.1e-07/[F] LSE2852 H Membrane nucleoside transporter	PTHR33047:SF4/2.6E-39/--	NA
Unigene212375_All	Unigene212375_All	362.07	117.95	467.46	XP_014514811.1/7.6e-100/PREDICTED: protein YLS9-like [Vigna radiata var. radiata]	XM_003535761.3/0.0/PREDICTED: Glycine max protein YLS9-like (LOC100788592), mRNA	sp|Q9SRN0|NHL1_ARATH/4.5e-81/NDR1/HIN1-like protein 1 OS=Arabidopsis thaliana GN=NHL1 PE=2 SV=1	NA	At3g11660/1.1e-80/[V] LSE0414 A Harpin-induced protein involved in plant hypersensitive response and related proteins	PF03168/1.7E-11/Late embryogenesis abundant protein	biological_process:GO:0006952//defense response;cellular_component:GO:0009506//plasmodesma;GO:0016021//integral component of membrane;GO:0046658//anchored component of plasma membrane;molecular_function:GO:0004871//signal transducer activity;
CL31531.Contig3_All	CL31531.Contig3_All	359.26	1.8	164.62	ABX56711.1/2.5e-43/LTP isoallergen 1 precursor [Arachis hypogaea]	NM_001349709.1/0.0/Glycine max AAI_LTSS superfamily protein (LOC100306510), mRNA	sp|Q9M5X7|NLTP_MALDO/1.5e-37/Non-specific lipid-transfer protein OS=Malus domestica GN=MALD3 PE=1 SV=1	NA	At2g38540/5.2e-28/[I] LSE0123 A Lipid transfer protein type 1	NA	biological_process:GO:0006869//lipid transport;molecular_function:GO:0008289//lipid binding;
Unigene2076_All	Unigene2076_All	356.57	290.7	343.25	YP_008146063.1/7.3e-305/photosystem II CP47 chlorophyll apoprotein (chloroplast) [Glycine falcata] >AGO44594.1 photosystem II CP47 chlorophyll apoprotein (chloroplast) [Glycine falcata]	KJ468098.1/0.0/Indigofera tinctoria chloroplast, complete genome	sp|Q0G9T6|PSBB_DAUCA/6.0e-304/Photosystem II CP47 reaction center protein OS=Daucus carota GN=psbB PE=3 SV=1	ccaj:29293597/5.7e-307/psbB, BKH98_gp036; photosystem II 47 kDa protein; K02704 photosystem II CP47 chlorophyll apoprotein	AtCh047/4.7e-41/[O] KOG0840 ATP-dependent Clp protease, proteolytic subunit	PTHR33180/0.0/--	biological_process:GO:0009772//photosynthetic electron transport in photosystem II;GO:0018298//protein-chromophore linkage;cellular_component:GO:0009535//chloroplast thylakoid membrane;GO:0009523//photosystem II;GO:0016021//integral component of membrane;GO:0009536//plastid;GO:0042651//thylakoid membrane;molecular_function:GO:0045156//electron transporter, transferring electrons within the cyclic…
CL10882.Contig3_All	CL10882.Contig3_All	352.81	455.05	412.09	XP_018851766.1/2.2e-72/PREDICTED: plastocyanin B'/B'' [Juglans regia] >XP_018853482.1 PREDICTED: plastocyanin B'/B'' [Juglans regia]	NM_001249724.3/0.0/Glycine max plastocyanin (LOC100306554), mRNA	sp|P00299|PLAS1_POPNI/3.8e-69/Plastocyanin A, chloroplastic OS=Populus nigra GN=PETE PE=1 SV=2	rcu:8267840/4.0e-71/plastocyanin B'/B''; K02638 plastocyanin	NA	PR00157/1.24E-33/Plastocyanin signature	biological_process:GO:0055114//oxidation-reduction process;cellular_component:GO:0009535//chloroplast thylakoid membrane;molecular_function:GO:0009055//electron transfer activity;GO:0005507//copper ion binding;
CL5100.Contig3_All	CL5100.Contig3_All	350.38	784.39	1058.81	YP_009341772.1/7.4e-212/photosystem II protein D2 (chloroplast) [Castanopsis concinna] >ALN96514.1 photosystem II protein D2 (chloroplast) [Castanopsis concinna]	KJ468098.1/0.0/Indigofera tinctoria chloroplast, complete genome	sp|Q9BBT0|PSBD_LOTJA/1.2e-211/Photosystem II D2 protein OS=Lotus japonicus GN=psbD PE=3 SV=1	jcu:7564848/3.0e-210/psbD, JacuC_p015; photosystem II protein D2; K02706 photosystem II P680 reaction center D2 protein [EC:1.10.3.9]	AtCh018/2.7e-209/[C] LSE2189 A Photosystem II protein D1/D2	PS00244/-/Photosynthetic reaction center proteins signature.	biological_process:GO:0009772//photosynthetic electron transport in photosystem II;GO:0018298//protein-chromophore linkage;cellular_component:GO:0009535//chloroplast thylakoid membrane;GO:0009523//photosystem II;GO:0016021//integral component of membrane;molecular_function:GO:0005506//iron ion binding;GO:0045156//electron transporter, transferring electrons within the cyclic electron transport pa…
CL8007.Contig6_All	CL8007.Contig6_All	348.85	176.39	1.39	XP_016673560.1/2.1e-31/PREDICTED: protein SRC1-like isoform X1 [Gossypium hirsutum]	XM_016115447.2/0.0/PREDICTED: Arachis duranensis protein SRC1 (LOC107494409), mRNA	sp|O04132|SRC1_SOYBN/6.5e-30/Protein SRC1 OS=Glycine max GN=SRC1 PE=2 SV=1	boe:106332802/6.9e-08/aldose 1-epimerase; K01785 aldose 1-epimerase [EC:5.1.3.3]	NA	PTHR34941/1.7E-26/--	NA
CL68586.Contig3_All	CL68586.Contig3_All	347.56	168.16	335.34	GAU38281.1/0.0e+00/hypothetical protein TSUD_119620 [Trifolium subterraneum]	AP015036.1/0.0/Vigna angularis var. angularis DNA, chromosome 3, almost complete sequence, cultivar: Shumari	sp|P31843|RRPO_OENBE/2.5e-35/RNA-directed DNA polymerase homolog OS=Oenothera berteroana PE=4 SV=1	pda:103707976/3.4e-85/uncharacterized LOC103707976; K01191 alpha-mannosidase [EC:3.2.1.24]	At2g10780/0.0e+00/[R] KOG0017 FOG: Transposon-encoded proteins with TYA, reverse transcriptase, integrase domains in various combinations	PS50878/14.103/Reverse transcriptase (RT) catalytic domain profile.	NA
CL35031.Contig6_All	CL35031.Contig6_All	347.05	0.53	2.43	XP_015941588.1/8.6e-89/early light-induced protein, chloroplastic [Arachis duranensis]	AK285837.1/0.0/Glycine max cDNA, clone: GMFL01-17-E11	sp|P11432|ELI_PEA/1.4e-64/Early light-induced protein, chloroplastic OS=Pisum sativum PE=2 SV=1	aly:ARALYDRAFT_330043/5.6e-53/hypothetical protein; K22139 mitochondrial pyruvate carrier 2	NA	PTHR14154:SF5/6.1E-69/--	NA
Unigene128334_All	Unigene128334_All	346.57	98.64	41.85	NA	NA	NA	NA	NA	NA	NA
CL18121.Contig8_All	CL18121.Contig8_All	345.88	125.9	0	XP_015973053.1/1.7e-219/GDP-L-galactose phosphorylase 1 [Arachis duranensis]	XM_016117567.2/0.0/PREDICTED: Arachis duranensis GDP-L-galactose phosphorylase 1 (LOC107496337), mRNA	sp|Q8RWE8|GGAP1_ARATH/2.5e-178/GDP-L-galactose phosphorylase 1 OS=Arabidopsis thaliana GN=VTC2 PE=1 SV=1	adu:107496337/2.6e-220/GDP-L-galactose phosphorylase 1; K14190 GDP-L-galactose phosphorylase [EC:2.7.7.69]	At5g55120/1.5e-173/[R] KOG2720 Predicted hydrolase (HIT family)	PTHR20884:SF10/5.8E-253/--	molecular_function:GO:0080048//GDP-D-glucose phosphorylase activity;
Unigene414_All	Unigene414_All	332.69	157.71	246.74	GAU38281.1/0.0e+00/hypothetical protein TSUD_119620 [Trifolium subterraneum]	AP015043.1/0.0/Vigna angularis var. angularis DNA, chromosome 10, almost complete sequence, cultivar: Shumari	sp|P31843|RRPO_OENBE/2.5e-36/RNA-directed DNA polymerase homolog OS=Oenothera berteroana PE=4 SV=1	pda:103707976/3.3e-86/uncharacterized LOC103707976; K01191 alpha-mannosidase [EC:3.2.1.24]	At2g10780/0.0e+00/[R] KOG0017 FOG: Transposon-encoded proteins with TYA, reverse transcriptase, integrase domains in various combinations	PF00665/7.7E-11/Integrase core domain	biological_process:GO:0015074//DNA integration;molecular_function:GO:0008270//zinc ion binding;GO:0003676//nucleic acid binding;
Unigene904_All	Unigene904_All	332.45	193.87	349.67	NA	NA	NA	NA	NA	NA	NA
CL7570.Contig2_All	CL7570.Contig2_All	330.7	406.72	117.94	AFK38414.1/2.9e-66/unknown [Lotus japonicus]	XM_016324990.2/0.0/PREDICTED: Arachis ipaensis protein CURVATURE THYLAKOID 1A, chloroplastic (LOC107622914), mRNA	sp|O04616|CUT1A_ARATH/1.6e-53/Protein CURVATURE THYLAKOID 1A, chloroplastic OS=Arabidopsis thaliana GN=CURT1A PE=1 SV=1	boe:106307850/1.1e-33/phosphatase IMPL1, chloroplastic-like isoform X1; K01092 myo-inositol-1(or 4)-monophosphatase [EC:3.1.3.25]	NA	PF14159/1.9E-31/CAAD domains of cyanobacterial aminoacyl-tRNA synthetase	cellular_component:GO:0016021//integral component of membrane;GO:0009579//thylakoid;
Unigene11280_All	Unigene11280_All	327.78	228.89	120.01	OWM83940.1/1.6e-93/hypothetical protein CDL15_Pgr004371 [Punica granatum]	XM_014764426.1/0.0/PREDICTED: Glycine max peptidyl-prolyl cis-trans isomerase 1-like (LOC106795232), mRNA	sp|Q8W171|CYP1_SOYBN/1.3e-92/Peptidyl-prolyl cis-trans isomerase 1 OS=Glycine max GN=Cyp1 PE=2 SV=1	vra:106762447/9.2e-94/peptidyl-prolyl cis-trans isomerase; K01802 peptidylprolyl isomerase [EC:5.2.1.8]	At2g16600/2.0e-86/[O] KOG0865 Cyclophilin type peptidyl-prolyl cis-trans isomerase	NA	biological_process:GO:0006457//protein folding;molecular_function:GO:0003755//peptidyl-prolyl cis-trans isomerase activity;
CL32239.Contig4_All	CL32239.Contig4_All	326.88	838.24	446.45	KYP63057.1/6.3e-26/hypothetical protein KK1_017622 [Cajanus cajan]	NA	NA	vra:106774984/4.8e-07/pyruvate decarboxylase 1-like; K01568 pyruvate decarboxylase [EC:4.1.1.1]	At2g10940/2.1e-08/[R] LSE0121 A AAI domain	NA	NA
CL41696.Contig3_All	CL41696.Contig3_All	325.6	492.96	18.57	XP_018826795.1/1.8e-92/PREDICTED: 36.4 kDa proline-rich protein isoform X2 [Juglans regia]	NA	sp|Q00451|PRF1_SOLLC/1.1e-51/36.4 kDa proline-rich protein OS=Solanum lycopersicum GN=TPRP-F1 PE=2 SV=1	bvg:104906049/6.2e-26/ubiquitin carboxyl-terminal hydrolase 36; K11855 ubiquitin carboxyl-terminal hydrolase 36/42 [EC:3.4.19.12]	At2g10940/3.4e-62/[R] LSE0121 A AAI domain	NA	cellular_component:GO:0016021//integral component of membrane;
CL1475.Contig1_All	CL1475.Contig1_All	321.89	152.51	107.2	AHY32783.1/0.0e+00/hypothetical chloroplast RF19 (chloroplast) [Arachis hypogaea]	KY034453.1/0.0/Ammopiptanthus mongolicus chloroplast, complete genome	sp|Q9BBN6|TI214_LOTJA/0.0e+00/Protein TIC 214 OS=Lotus japonicus GN=TIC214 PE=3 SV=1	pper:9978791/1.3e-225/ndhH, PrpeC_p078; NADH-plastoquinone oxidoreductase subunit 7; K05579 NAD(P)H-quinone oxidoreductase subunit H [EC:1.6.5.3]	AtCh079/5.0e-215/[C] KOG2870 NADH:ubiquinone oxidoreductase, NDUFS2/49 kDa subunit	PTHR33163:SF3/0.0/--	NA
CL53604.Contig4_All	CL53604.Contig4_All	321.06	341.57	431.62	XP_003523016.3/1.7e-132/PREDICTED: chlorophyll a-b binding protein P4, chloroplastic [Glycine max] >KHN01874.1 Chlorophyll a-b binding protein P4, chloroplastic [Glycine soja] >KRH63318.1 hypothetical protein GLYMA_04G167900 [Glycine max]	XM_003522968.3/0.0/PREDICTED: Glycine max chlorophyll a-b binding protein P4, chloroplastic (LOC100802922), mRNA	sp|Q9SQL2|CB24_PEA/3.1e-126/Chlorophyll a-b binding protein P4, chloroplastic OS=Pisum sativum GN=lhcA-P4 PE=1 SV=1	gmx:100802922/2.6e-133/chlorophyll a-b binding protein P4, chloroplastic; K08910 light-harvesting complex I chlorophyll a/b binding protein 4	At3g47470/9.2e-121/[C] LSE0391 A Chlorophyll A/B binding protein	PTHR21649/9.6E-196/--	biological_process:GO:0009765//photosynthesis, light harvesting;GO:0018298//protein-chromophore linkage;cellular_component:GO:0009535//chloroplast thylakoid membrane;GO:0009523//photosystem II;GO:0016021//integral component of membrane;GO:0009522//photosystem I;molecular_function:GO:0016168//chlorophyll binding;
CL30985.Contig5_All	CL30985.Contig5_All	319.88	0.3	0.26	XP_019448498.1/1.4e-145/PREDICTED: isoflavone reductase homolog [Lupinus angustifolius] >OIW08718.1 hypothetical protein TanjilG_03394 [Lupinus angustifolius]	XM_019592953.1/0.0/PREDICTED: Lupinus angustifolius isoflavone reductase homolog (LOC109351502), mRNA	sp|E1U332|ALL12_OLEEU/4.6e-130/Isoflavone reductase-like protein OS=Olea europaea PE=1 SV=1	vra:106776909/3.9e-73/bifunctional pinoresinol-lariciresinol reductase 2; K21568 pinoresinol/lariciresinol reductase [EC:1.23.1.1 1.23.1.2 1.23.1.3 1.23.1.4]	At4g39230/4.2e-126/[RQ] LSE0443 A Isoflavone reductase/pinoresinol-lariciresinol reductase/phenylcoumaran benzylic ether reductase	PTHR10366:SF375/4.6E-177/--	NA
CL5063.Contig21_All	CL5063.Contig21_All	315.81	135.83	154.41	NA	NA	NA	NA	NA	NA	NA
Unigene120367_All	Unigene120367_All	315.18	807.78	620.12	XP_020233957.1/1.0e-225/ribulose bisphosphate carboxylase/oxygenase activase, chloroplastic-like [Cajanus cajan]	XM_020351830.1/0.0/PREDICTED: Cajanus cajan ribulose bisphosphate carboxylase/oxygenase activase, chloroplastic (LOC109792417), mRNA	sp|Q7X9A0|RCA1_LARTR/1.0e-222/Ribulose bisphosphate carboxylase/oxygenase activase 1, chloroplastic OS=Larrea tridentata GN=RCA1 PE=1 SV=1	cpap:110817833/2.5e-43/uncharacterized protein LOC110817833; K02960 small subunit ribosomal protein S16e	At2g39730/1.9e-203/[O] KOG0651 26S proteasome regulatory complex, ATPase RPT4	PTHR32429/0.0/--	molecular_function:GO:0005524//ATP binding;
CL10733.Contig1_All	CL10733.Contig1_All	315.12	547.58	561.33	XP_020234096.1/5.1e-45/non-specific lipid-transfer protein 1-like [Cajanus cajan]	NA	sp|Q43019|NLTP3_PRUDU/1.9e-36/Non-specific lipid-transfer protein 3 OS=Prunus dulcis PE=2 SV=1	NA	At2g38540/8.3e-27/[I] LSE0123 A Lipid transfer protein type 1	PF00234/4.8E-8/Protease inhibitor/seed storage/LTP family	biological_process:GO:0006869//lipid transport;molecular_function:GO:0008289//lipid binding;
CL49812.Contig3_All	CL49812.Contig3_All	309.65	51.8	3.11	KHN15441.1/8.8e-57/hypothetical protein glysoja_036309 [Glycine soja]	XM_007151992.1/0.0/Phaseolus vulgaris hypothetical protein (PHAVU_004G098000g) mRNA, complete cds	sp|P06599|EXTN_DAUCA/1.1e-35/Extensin OS=Daucus carota PE=2 SV=1	sind:105163614/5.7e-29/extensin-2-like; K05747 Wiskott-Aldrich syndrome protein	At1g26240/1.4e-38/[M] LSE0120 A Extensin and related proteins	NA	biological_process:GO:0009664//plant-type cell wall organization;molecular_function:GO:0005199//structural constituent of cell wall;
Unigene367_All	Unigene367_All	307.2	110.86	137.07	KOM31307.1/2.6e-34/hypothetical protein LR48_Vigan01g086200 [Vigna angularis]	AY603365.1/0.0/Lotus japonicus retrotransposon Cassandra, complete sequence	NA	NA	NA	NA	NA
Unigene543_All	Unigene543_All	305.09	137.43	260.62	NA	NA	NA	NA	NA	NA	NA
CL59508.Contig2_All	CL59508.Contig2_All	302.63	1521.68	151.84	ABY54820.1/4.9e-42/lipid transfer protein [Arachis diogoi]	EU183364.1/0.0/Arachis diogoi lipid transfer protein mRNA, complete cds	sp|Q9M5X8|NLTP_PRUAV/6.5e-39/Non-specific lipid-transfer protein OS=Prunus avium PE=1 SV=1	NA	At2g38540/1.3e-29/[I] LSE0123 A Lipid transfer protein type 1	PS00597/-/Plant lipid transfer proteins signature.	NA
CL50310.Contig1_All	CL50310.Contig1_All	299.45	1320.14	526.61	AGC78890.1/1.0e-89/hypothetical protein (mitochondrion) [Vicia faba] >AGC79003.1 hypothetical protein (mitochondrion) [Vicia faba]	JN872551.2/0.0/Lotus japonicus strain MG-20 mitochondrion, complete genome	sp|Q9BA85|ATPB_NYPFR/4.6e-74/ATP synthase subunit beta, chloroplastic OS=Nypa fruticans GN=atpB PE=3 SV=1	egr:9829663/2.5e-72/atpB, EucgrC_p027; ATP synthase CF1 beta subunit; K02112 F-type H+-transporting ATPase subunit beta [EC:3.6.3.14]	AtCh030/4.7e-69/[C] KOG1350 F0F1-type ATP synthase, beta subunit	NA	NA
CL61904.Contig3_All	CL61904.Contig3_All	296.94	19.02	5.3	NP_001238474.1/1.4e-148/glucan endo-1,3-beta-glucosidase precursor [Glycine max] >Q03773.1 RecName: Full=Glucan endo-1,3-beta-glucosidase; AltName: Full=(1->3)-beta-glucan endohydrolase; Short=(1->3)-beta-glucanase; AltName: Full=Beta-1,3-endoglucanase; Flags: Precursor >AAA33946.1 beta-1,3-endoglucanase (EC 3.2.1.39) [Glycine max] >KHN07328.1 Glucan endo-1,3-beta-glucosidase [Glycine soja] >KRH6…	XM_003554104.3/0.0/PREDICTED: Glycine max glucan endo-1,3-beta-glucosidase-like (LOC100776890), mRNA	sp|Q03773|E13A_SOYBN/8.5e-151/Glucan endo-1,3-beta-glucosidase OS=Glycine max PE=1 SV=1	csat:104789925/7.5e-59/glucan endo-1,3-beta-glucosidase 3-like; K19891 glucan endo-1,3-beta-glucosidase 1/2/3 [EC:3.2.1.39]	At3g57270/1.1e-113/[MVG] LSE0111 A beta-1, 3 glucanase	PF00332/1.5E-123/Glycosyl hydrolases family 17	biological_process:GO:0006952//defense response;GO:0005975//carbohydrate metabolic process;cellular_component:GO:0005773//vacuole;GO:0005618//cell wall;GO:0046658//anchored component of plasma membrane;molecular_function:GO:0030247//polysaccharide binding;GO:0042973//glucan endo-1,3-beta-D-glucosidase activity;GO:0004553//hydrolase activity, hydrolyzing O-glycosyl compounds;GO:0008810//cellulase …
Unigene1097_All	Unigene1097_All	290.8	122.2	105.31	NA	NA	NA	NA	NA	NA	NA
CL30376.Contig1_All	CL30376.Contig1_All	288.98	310.47	228.18	XP_014512396.1/4.4e-259/PREDICTED: elongation factor 1-alpha [Vigna radiata var. radiata]	XM_020363219.1/0.0/PREDICTED: Cajanus cajan elongation factor 1-alpha (LOC109802028), mRNA	sp|O64937|EF1A_ORYSJ/2.2e-258/Elongation factor 1-alpha OS=Oryza sativa subsp. japonica GN=REFA1 PE=2 SV=2	var:108325895/9.5e-259/elongation factor 1-alpha-like; K03231 elongation factor 1-alpha	At5g60390/3.7e-253/[J] KOG0052 Translation elongation factor EF-1 alpha/Tu	PTHR23115:SF157/0.0/--	cellular_component:GO:0005737//cytoplasm;molecular_function:GO:0003746//translation elongation factor activity;GO:0005525//GTP binding;GO:0003924//GTPase activity;
Unigene123141_All	Unigene123141_All	285.26	262.64	346.86	XP_020218895.1/1.4e-97/photosystem I reaction center subunit XI, chloroplastic [Cajanus cajan] >KYP64157.1 hypothetical protein KK1_018747 [Cajanus cajan]	XM_020363306.1/0.0/PREDICTED: Cajanus cajan photosystem I reaction center subunit XI, chloroplastic (LOC109802092), mRNA	sp|Q39654|PSAL_CUCSA/1.3e-89/Photosystem I reaction center subunit XI, chloroplastic OS=Cucumis sativus GN=PSAL PE=2 SV=1	ccaj:109802092/2.0e-98/photosystem I reaction center subunit XI, chloroplastic; K02699 photosystem I subunit XI	NA	PTHR34803/2.7E-139/--	biological_process:GO:0015979//photosynthesis;cellular_component:GO:0009538//photosystem I reaction center;GO:0016021//integral component of membrane;
CL50110.Contig1_All	CL50110.Contig1_All	283.57	27.27	51.98	XP_003591853.1/6.2e-13/hypothetical protein MTR_1g093980 [Medicago truncatula] >AES62104.1 hypothetical protein MTR_1g093980 [Medicago truncatula]	XM_003591805.2/0.0/Medicago truncatula hypothetical protein mRNA	NA	NA	NA	NA	NA
CL8026.Contig1_All	CL8026.Contig1_All	283.07	68.03	52.85	XP_015934062.1/2.8e-70/HMG1/2-like protein isoform X1 [Arachis duranensis]	XM_016078576.2/0.0/PREDICTED: Arachis duranensis HMG1/2-like protein (LOC107460231), transcript variant X1, mRNA	sp|P26585|HMGL_SOYBN/2.7e-70/HMG1/2-like protein OS=Glycine max PE=2 SV=1	ccaj:109814609/4.6e-70/HMG1/2-like protein; K11296 high mobility group protein B3	At1g20690_2/1.1e-48/[R] KOG0381 HMG box-containing protein	PTHR13711:SF222/9.0E-76/--	cellular_component:GO:0005634//nucleus;molecular_function:GO:0003677//DNA binding;
Unigene1068_All	Unigene1068_All	282.48	107.23	230.68	BAU03260.1/5.6e-32/hypothetical protein VIGAN_UM059000 [Vigna angularis var. angularis]	AY603365.1/0.0/Lotus japonicus retrotransposon Cassandra, complete sequence	NA	mtr:MTR_0002s0120/3.9e-06/LRR and NB-ARC domain disease resistance protein; K19613 leucine-rich repeat protein SHOC2	NA	NA	NA
CL2127.Contig1_All	CL2127.Contig1_All	279.88	461.24	196.96	AAV34606.1/1.6e-251/beta-glycosidase [Dalbergia nigrescens]	AY766303.1/0.0/Dalbergia nigrescens beta-glycosidase mRNA, complete cds	sp|A3RF67|BAGBG_DALNI/1.2e-238/Isoflavonoid 7-O-beta-apiosyl-glucoside beta-glycosidase OS=Dalbergia nigrescens PE=1 SV=1	adu:107461460/6.4e-181/beta-glucosidase 12-like; K01188 beta-glucosidase [EC:3.2.1.21]	At2g44480/1.3e-142/[G] KOG0626 Beta-glucosidase, lactase phlorizinhydrolase, and related proteins	PTHR10353/5.6E-293/--	NA
CL629.Contig5_All	CL629.Contig5_All	278.24	132.65	150.36	XP_015951956.1/2.4e-211/fructose-bisphosphate aldolase 1, chloroplastic [Arachis duranensis]	XM_003540916.3/0.0/PREDICTED: Glycine max fructose-bisphosphate aldolase 1, chloroplastic (LOC100775844), mRNA	sp|Q9SJU4|ALFP1_ARATH/5.0e-193/Fructose-bisphosphate aldolase 1, chloroplastic OS=Arabidopsis thaliana GN=FBA1 PE=1 SV=2	adu:107476624/3.6e-212/fructose-bisphosphate aldolase 1, chloroplastic; K01623 fructose-bisphosphate aldolase, class I [EC:4.1.2.13]	At2g01140/9.0e-169/[G] KOG1557 Fructose-biphosphate aldolase	PF00274/1.9E-158/Fructose-bisphosphate aldolase class-I	biological_process:GO:0006096//glycolytic process;molecular_function:GO:0004332//fructose-bisphosphate aldolase activity;
CL43852.Contig2_All	CL43852.Contig2_All	277.86	217.68	25.8	XP_016201886.1/5.2e-143/isoflavone reductase [Arachis ipaensis]	XM_016346400.2/0.0/PREDICTED: Arachis ipaensis isoflavone reductase (LOC107642895), mRNA	sp|P52575|IFR_MEDSA/3.4e-139/Isoflavone reductase OS=Medicago sativa GN=IFR PE=1 SV=1	smo:SELMODRAFT_122655/1.1e-68/hypothetical protein; K21568 pinoresinol/lariciresinol reductase [EC:1.23.1.1 1.23.1.2 1.23.1.3 1.23.1.4]	At4g39230/5.6e-84/[RQ] LSE0443 A Isoflavone reductase/pinoresinol-lariciresinol reductase/phenylcoumaran benzylic ether reductase	PTHR10366/7.0E-123/--	NA
CL38126.Contig3_All	CL38126.Contig3_All	276.59	6.6	71.35	XP_016194512.1/1.6e-11/uncharacterized protein LOC107635533 [Arachis ipaensis] >XP_016194516.1 uncharacterized protein LOC107635536 [Arachis ipaensis]	NA	NA	NA	NA	NA	NA
CL2816.Contig7_All	CL2816.Contig7_All	273.78	2599	764.64	NP_001237736.1/1.0e-16/serine protease inhibitor-like precursor [Glycine max] >ACA23203.1 putative serine protease inhibitor [Glycine max] >KRH00721.1 hypothetical protein GLYMA_18G231400 [Glycine max]	NA	sp|Q8W4Y8|IBB_LENCU/4.8e-14/Bowman-Birk type proteinase inhibitor OS=Lens culinaris PE=1 SV=2	NA	NA	NA	cellular_component:GO:0005576//extracellular region;molecular_function:GO:0004867//serine-type endopeptidase inhibitor activity;GO:0008233//peptidase activity;
CL5191.Contig9_All	CL5191.Contig9_All	270.31	106.25	105.29	YP_009369786.1/1.8e-268/NADH dehydrogenase subunit 4 (chloroplast) [Maackia floribunda] >AOP18584.1 NADH dehydrogenase subunit 4 (chloroplast) [Maackia floribunda]	KX257487.1/0.0/Arachis hypogaea chloroplast, complete genome	sp|Q9BBP3|NU4C_LOTJA/4.7e-266/NAD(P)H-quinone oxidoreductase chain 4, chloroplastic OS=Lotus japonicus GN=ndhD PE=3 SV=1	mtr:MTR_7g021720/1.4e-267/NAD(P)H-quinone oxidoreductase chain 4; K05575 NAD(P)H-quinone oxidoreductase subunit 4 [EC:1.6.5.3]	AtCh073/2.3e-247/[C] KOG4845 NADH dehydrogenase, subunit 4	PTHR22773:SF92/0.0/--	biological_process:GO:0009773//photosynthetic electron transport in photosystem I;GO:0042773//ATP synthesis coupled electron transport;cellular_component:GO:0009535//chloroplast thylakoid membrane;GO:0042651//thylakoid membrane;GO:0016021//integral component of membrane;GO:0009522//photosystem I;molecular_function:GO:0009055//electron transfer activity;GO:0051539//4 iron, 4 sulfur cluster binding…
CL11549.Contig1_All	CL11549.Contig1_All	268.76	521.4	451.95	XP_016165366.1/8.3e-151/oxygen-evolving enhancer protein 1, chloroplastic [Arachis ipaensis]	XM_017550215.1/0.0/PREDICTED: Vigna angularis oxygen-evolving enhancer protein 1, chloroplastic-like (LOC108319174), mRNA	sp|P14226|PSBO_PEA/8.4e-148/Oxygen-evolving enhancer protein 1, chloroplastic OS=Pisum sativum GN=PSBO PE=2 SV=1	aip:107607987/1.2e-151/oxygen-evolving enhancer protein 1, chloroplastic; K02716 photosystem II oxygen-evolving enhancer protein 1	NA	PTHR34058:SF1/1.1E-241/--	biological_process:GO:0042549//photosystem II stabilization;GO:0015979//photosynthesis;cellular_component:GO:0019898//extrinsic component of membrane;GO:0016021//integral component of membrane;GO:0009654//photosystem II oxygen evolving complex;molecular_function:GO:0005509//calcium ion binding;
CL16831.Contig6_All	CL16831.Contig6_All	267.21	252.24	221.13	XP_019462739.1/1.3e-74/PREDICTED: photosystem I reaction center subunit N, chloroplastic-like [Lupinus angustifolius] >OIW17833.1 hypothetical protein TanjilG_02461 [Lupinus angustifolius]	XM_019607194.1/0.0/PREDICTED: Lupinus angustifolius photosystem I reaction center subunit N, chloroplastic-like (LOC109361673), mRNA	sp|P49107|PSAN_ARATH/1.0e-63/Photosystem I reaction center subunit N, chloroplastic OS=Arabidopsis thaliana GN=PSAN PE=1 SV=2	lang:109361673/1.9e-75/photosystem I reaction center subunit N, chloroplastic-like; K02701 photosystem I subunit PsaN	NA	PTHR36814/1.2E-73/--	biological_process:GO:0015979//photosynthesis;cellular_component:GO:0009522//photosystem I;
CL56843.Contig1_All	CL56843.Contig1_All	266.08	34.27	90.26	NP_001340546.1/6.0e-10/type 3 metallothionein MT3 [Glycine max] >KHN35757.1 Metallothionein-like protein type 3 [Glycine soja] >KRH55289.1 hypothetical protein GLYMA_06G242900 [Glycine max]	XM_002531668.2/0.0/PREDICTED: Ricinus communis metallothionein-like protein type 3 (LOC8273569), mRNA	sp|Q96386|MT3_CARPA/2.2e-09/Metallothionein-like protein type 3 OS=Carica papaya PE=3 SV=1	NA	NA	NA	NA
CL29812.Contig2_All	CL29812.Contig2_All	264.66	3.65	3.48	XP_016183727.1/2.4e-35/metallothionein-like protein 2 [Arachis ipaensis] >ABA08415.1 type 2 metallothionein [Arachis hypogaea] >ABA08416.1 type 2 metallothionein [Arachis hypogaea] >ABB05520.1 type 2 metallothionein [Arachis hypogaea]	AJ130886.1/0.0/Fagus sylvatica mRNA for metallothionein-like protein	sp|Q39459|MT2_CICAR/8.1e-36/Metallothionein-like protein 2 OS=Cicer arietinum PE=3 SV=2	NA	At3g09390/5.9e-29/[P] KOG4738 Predicted metallothionein	NA	NA
CL5063.Contig13_All	CL5063.Contig13_All	264.48	129.1	276.01	NA	NA	NA	NA	NA	NA	NA
CL51832.Contig1_All	CL51832.Contig1_All	264.44	332.48	248.25	XP_018846831.1/3.5e-93/PREDICTED: photosystem I reaction center subunit II, chloroplastic-like [Juglans regia]	BT143710.1/0.0/Lotus japonicus clone JCVI-FLLj-1I8 unknown mRNA	sp|P12372|PSAD_SOLLC/3.0e-89/Photosystem I reaction center subunit II, chloroplastic OS=Solanum lycopersicum GN=psaD PE=2 SV=1	vvi:100240928/1.5e-93/photosystem I reaction center subunit II, chloroplastic-like; K02692 photosystem I subunit II	NA	NA	biological_process:GO:0015979//photosynthesis;cellular_component:GO:0009538//photosystem I reaction center;GO:0009507//chloroplast;
CL28136.Contig7_All	CL28136.Contig7_All	263.8	501.74	351.96	XP_017428978.1/8.0e-127/PREDICTED: oxygen-evolving enhancer protein 2, chloroplastic-like [Vigna angularis] >KOM46592.1 hypothetical protein LR48_Vigan07g029600 [Vigna angularis] >BAT80815.1 hypothetical protein VIGAN_03042500 [Vigna angularis var. angularis]	XM_003532026.3/0.0/PREDICTED: Glycine max oxygen-evolving enhancer protein 2, chloroplastic (LOC100802315), mRNA	sp|P16059|PSBP_PEA/1.3e-116/Oxygen-evolving enhancer protein 2, chloroplastic OS=Pisum sativum GN=PSBP PE=1 SV=1	var:108337051/1.2e-127/oxygen-evolving enhancer protein 2, chloroplastic-like; K02717 photosystem II oxygen-evolving enhancer protein 2	NA	PF01789/1.2E-37/PsbP	biological_process:GO:0015979//photosynthesis;cellular_component:GO:0019898//extrinsic component of membrane;GO:0009654//photosystem II oxygen evolving complex;molecular_function:GO:0005509//calcium ion binding;
CL28794.Contig4_All	CL28794.Contig4_All	262.15	573.49	650.35	NP_001304256.1/7.9e-149/chlorophyll a-b binding protein CP29.1, chloroplastic-like [Vigna radiata] >AAD27878.1 chlorophyll a/b binding protein CP29 [Vigna radiata]	NM_001317327.1/0.0/Vigna radiata chlorophyll a-b binding protein CP29.1, chloroplastic-like (LOC106774260), mRNA	sp|Q07473|CB4A_ARATH/8.6e-140/Chlorophyll a-b binding protein CP29.1, chloroplastic OS=Arabidopsis thaliana GN=LHCB4.1 PE=1 SV=1	vra:106774260/1.2e-149/chlorophyll a-b binding protein CP29.1, chloroplastic-like; K08915 light-harvesting complex II chlorophyll a/b binding protein 4	At5g01530/2.0e-139/[C] LSE0391 A Chlorophyll A/B binding protein	PF00504/8.1E-50/Chlorophyll A-B binding protein	biological_process:GO:0009765//photosynthesis, light harvesting;GO:0018298//protein-chromophore linkage;cellular_component:GO:0009535//chloroplast thylakoid membrane;GO:0009523//photosystem II;GO:0016021//integral component of membrane;GO:0009522//photosystem I;molecular_function:GO:0016168//chlorophyll binding;
CL2816.Contig4_All	CL2816.Contig4_All	262.03	522.65	552.89	NP_001237736.1/1.4e-16/serine protease inhibitor-like precursor [Glycine max] >ACA23203.1 putative serine protease inhibitor [Glycine max] >KRH00721.1 hypothetical protein GLYMA_18G231400 [Glycine max]	NA	sp|Q8W4Y8|IBB_LENCU/6.1e-14/Bowman-Birk type proteinase inhibitor OS=Lens culinaris PE=1 SV=2	NA	NA	NA	cellular_component:GO:0005576//extracellular region;molecular_function:GO:0004867//serine-type endopeptidase inhibitor activity;GO:0008233//peptidase activity;
CL68679.Contig2_All	CL68679.Contig2_All	253.59	497.34	190.25	XP_016190537.1/1.2e-148/chlorophyll a-b binding protein of LHCII type 1 [Arachis ipaensis]	XM_016335051.2/0.0/PREDICTED: Arachis ipaensis chlorophyll a-b binding protein of LHCII type 1 (LOC107631562), mRNA	sp|P09756|CB23_SOYBN/8.6e-147/Chlorophyll a-b binding protein 3, chloroplastic OS=Glycine max GN=CAB3 PE=3 SV=1	aip:107631562/1.8e-149/chlorophyll a-b binding protein of LHCII type 1; K08912 light-harvesting complex II chlorophyll a/b binding protein 1	At1g29930/1.2e-135/[C] LSE0391 A Chlorophyll A/B binding protein	PTHR21649:SF26/5.6E-230/--	biological_process:GO:0009768//photosynthesis, light harvesting in photosystem I;GO:0009416//response to light stimulus;GO:0018298//protein-chromophore linkage;cellular_component:GO:0010287//plastoglobule;GO:0009535//chloroplast thylakoid membrane;GO:0009523//photosystem II;GO:0016021//integral component of membrane;GO:0009941//chloroplast envelope;GO:0009522//photosystem I;molecular_function:GO:…
CL31702.Contig1_All	CL31702.Contig1_All	252.53	0	0	XP_015960077.1/2.8e-121/expansin-like B1 [Arachis duranensis]	AK339667.1/0.0/Lotus japonicus cDNA, clone: LjFL3-048-DH09, HTC	sp|Q850K7|EXLB1_ORYSJ/5.7e-87/Expansin-like B1 OS=Oryza sativa subsp. japonica GN=EXLB1 PE=2 SV=2	ini:109186593/1.1e-29/expansin-B15-like; K20628 expansin	At4g38400/5.0e-49/[M] LSE0349 A Expansin	PTHR31692/2.9E-174/--	cellular_component:GO:0005576//extracellular region;
Unigene1138_All	Unigene1138_All	251.39	122.39	182.53	NA	AP015122.1/0.0/Vigna angularis var. angularis DNA, scaffold: Scaffold_0078, complete sequence, cultivar: Shumari	NA	NA	NA	NA	NA
Unigene8797_All	Unigene8797_All	250.83	256.72	232.46	XP_015970767.1/7.2e-221/magnesium-protoporphyrin IX monomethyl ester [oxidative] cyclase, chloroplastic [Arachis duranensis]	XM_016115281.2/0.0/PREDICTED: Arachis duranensis magnesium-protoporphyrin IX monomethyl ester [oxidative] cyclase, chloroplastic (LOC107494229), mRNA	sp|Q6SJV8|CRD1_GOSHI/3.4e-207/Magnesium-protoporphyrin IX monomethyl ester [oxidative] cyclase, chloroplastic OS=Gossypium hirsutum GN=CRD1 PE=2 SV=2	adu:107494229/1.1e-221/magnesium-protoporphyrin IX monomethyl ester [oxidative] cyclase, chloroplastic; K04035 magnesium-protoporphyrin IX monomethyl ester (oxidative) cyclase [EC:1.14.13.81]	NA	PF02915/3.4E-41/Rubrerythrin	biological_process:GO:0015979//photosynthesis;GO:0015995//chlorophyll biosynthetic process;molecular_function:GO:0046872//metal ion binding;GO:0048529//magnesium-protoporphyrin IX monomethyl ester (oxidative) cyclase activity;
Unigene159583_All	Unigene159583_All	250.33	412.9	558.74	XP_018634547.1/2.5e-51/PREDICTED: plastocyanin B'/B'' [Nicotiana tomentosiformis]	NM_001249724.3/0.0/Glycine max plastocyanin (LOC100306554), mRNA	sp|P17340|PLAS_SOLLC/2.7e-50/Plastocyanin, chloroplastic OS=Solanum lycopersicum GN=PETE PE=2 SV=1	nto:104120144/3.6e-52/plastocyanin B'/B''; K02638 plastocyanin	NA	PS00196/-/Type-1 copper (blue) proteins signature.	biological_process:GO:0055114//oxidation-reduction process;cellular_component:GO:0009535//chloroplast thylakoid membrane;molecular_function:GO:0009055//electron transfer activity;GO:0005507//copper ion binding;
Unigene1113_All	Unigene1113_All	248.23	113.04	139.96	NA	LN713265.1/0.0/Cucumis melo genomic chromosome, chr_11	NA	NA	NA	NA	NA
Unigene41126_All	Unigene41126_All	247.48	0	209.99	GAV86697.1/5.7e-48/Thioredoxin domain-containing protein [Cephalotus follicularis]	DQ122787.1/0.0/Medicago sativa clone B5 thioredoxin h mRNA, complete cds	sp|Q43636|TRXH_RICCO/6.6e-49/Thioredoxin H-type OS=Ricinus communis PE=3 SV=1	zju:107420455/1.1e-48/thioredoxin H-type-like; K03671 thioredoxin 1	At3g51030/1.5e-43/[O] KOG0907 Thioredoxin	NA	biological_process:GO:0006662//glycerol ether metabolic process;GO:0045454//cell redox homeostasis;cellular_component:GO:0005623//cell;GO:0005737//cytoplasm;molecular_function:GO:0015035//protein disulfide oxidoreductase activity;
CL11561.Contig6_All	CL11561.Contig6_All	247.4	245.65	326.98	XP_015958691.1/1.5e-245/glutamine synthetase leaf isozyme, chloroplastic [Arachis duranensis] >XP_016197383.1 glutamine synthetase leaf isozyme, chloroplastic [Arachis ipaensis]	XM_016341897.2/0.0/PREDICTED: Arachis ipaensis glutamine synthetase leaf isozyme, chloroplastic (LOC107638560), mRNA	sp|O22506|GLNA2_DAUCA/9.6e-226/Glutamine synthetase, chloroplastic OS=Daucus carota GN=GLN2 PE=2 SV=1	lang:109334513/2.4e-237/glutamine synthetase leaf isozyme, chloroplastic; K01915 glutamine synthetase [EC:6.3.1.2]	At5g35630/1.6e-215/[E] KOG0683 Glutamine synthetase	PTHR20852/0.0/--	biological_process:GO:0006542//glutamine biosynthetic process;molecular_function:GO:0004356//glutamate-ammonia ligase activity;GO:0005524//ATP binding;
CL13556.Contig3_All	CL13556.Contig3_All	247.33	150.82	134.11	XP_015945019.1/4.9e-227/S-adenosylmethionine synthase [Arachis duranensis] >XP_016194191.1 S-adenosylmethionine synthase [Arachis ipaensis]	XM_016089533.2/0.0/PREDICTED: Arachis duranensis S-adenosylmethionine synthase (LOC107470141), mRNA	sp|Q8W3Y4|METK_PHALU/2.0e-225/S-adenosylmethionine synthase OS=Phaseolus lunatus GN=SAMS PE=2 SV=1	aip:107635276/7.2e-228/S-adenosylmethionine synthase; K00789 S-adenosylmethionine synthetase [EC:2.5.1.6]	At3g17390/2.8e-217/[H] KOG1506 S-adenosylmethionine synthetase	PTHR11964/0.0/--	biological_process:GO:0006730//one-carbon metabolic process;GO:0006556//S-adenosylmethionine biosynthetic process;molecular_function:GO:0046872//metal ion binding;GO:0005524//ATP binding;GO:0004478//methionine adenosyltransferase activity;
Unigene121075_All	Unigene121075_All	245.37	178.98	150.04	XP_020219270.1/7.1e-240/glyceraldehyde-3-phosphate dehydrogenase B, chloroplastic isoform X1 [Cajanus cajan] >XP_020219271.1 glyceraldehyde-3-phosphate dehydrogenase B, chloroplastic isoform X2 [Cajanus cajan]	XM_020363682.1/0.0/PREDICTED: Cajanus cajan glyceraldehyde-3-phosphate dehydrogenase B, chloroplastic (LOC109802348), transcript variant X2, mRNA	sp|P12859|G3PB_PEA/1.4e-232/Glyceraldehyde-3-phosphate dehydrogenase B, chloroplastic OS=Pisum sativum GN=GAPB PE=2 SV=2	ccaj:109802348/1.0e-240/glyceraldehyde-3-phosphate dehydrogenase B, chloroplastic isoform X1; K05298 glyceraldehyde-3-phosphate dehydrogenase (NADP+) (phosphorylating) [EC:1.2.1.13]	At1g42970/1.3e-220/[G] KOG0657 Glyceraldehyde 3-phosphate dehydrogenase	PTHR10836/2.3E-298/--	NA
Unigene16704_All	Unigene16704_All	241.13	115.9	50.64	GAU12310.1/1.8e-18/hypothetical protein TSUD_252610 [Trifolium subterraneum]	NA	sp|Q9ZVC9|FRS3_ARATH/6.5e-13/Protein FAR1-RELATED SEQUENCE 3 OS=Arabidopsis thaliana GN=FRS3 PE=1 SV=2	bdi:100844900/8.3e-13/protein FAR-RED IMPAIRED RESPONSE 1-like; K17604 zinc finger SWIM domain-containing protein 3	At2g27110/1.5e-12/[T] LSE0022 A FAR1 nuclear protein involved in phytochrome A signaling	NA	NA
CL19495.Contig4_All	CL19495.Contig4_All	237.4	478.54	421.67	XP_019455416.1/4.6e-122/PREDICTED: probable aquaporin TIP-type [Lupinus angustifolius] >OIW05138.1 hypothetical protein TanjilG_02611 [Lupinus angustifolius]	XM_016114821.2/0.0/PREDICTED: Arachis duranensis probable aquaporin TIP-type (LOC107493771), mRNA	sp|Q9FY14|TIP1_MEDTR/6.5e-121/Probable aquaporin TIP-type OS=Medicago truncatula GN=AQP1 PE=1 SV=1	lang:109356518/6.9e-123/probable aquaporin TIP-type; K09873 aquaporin TIP	At2g36830/8.7e-116/[G] KOG0223 Aquaporin (major intrinsic protein family)	PTHR19139:SF52/1.2E-173/--	NA
CL43852.Contig3_All	CL43852.Contig3_All	234.86	160.26	22.77	XP_016201886.1/5.0e-157/isoflavone reductase [Arachis ipaensis]	XM_016346400.2/0.0/PREDICTED: Arachis ipaensis isoflavone reductase (LOC107642895), mRNA	sp|P52575|IFR_MEDSA/4.7e-152/Isoflavone reductase OS=Medicago sativa GN=IFR PE=1 SV=1	pop:POPTR_0001s01550g/1.3e-69/pinoresinol-lariciresinol reductase family protein; K21568 pinoresinol/lariciresinol reductase [EC:1.23.1.1 1.23.1.2 1.23.1.3 1.23.1.4]	At4g39230/1.3e-91/[RQ] LSE0443 A Isoflavone reductase/pinoresinol-lariciresinol reductase/phenylcoumaran benzylic ether reductase	PTHR10366/9.5E-137/--	NA
CL8026.Contig3_All	CL8026.Contig3_All	233.53	535.07	253.03	XP_015934062.1/3.0e-70/HMG1/2-like protein isoform X1 [Arachis duranensis]	XM_016078576.2/0.0/PREDICTED: Arachis duranensis HMG1/2-like protein (LOC107460231), transcript variant X1, mRNA	sp|P26585|HMGL_SOYBN/3.0e-70/HMG1/2-like protein OS=Glycine max PE=2 SV=1	ccaj:109814609/5.0e-70/HMG1/2-like protein; K11296 high mobility group protein B3	At1g20690_2/1.2e-48/[R] KOG0381 HMG box-containing protein	PR00886/3.41E-5/High mobility group (HMG1/HMG2) protein signature	cellular_component:GO:0005634//nucleus;molecular_function:GO:0003677//DNA binding;
CL8178.Contig8_All	CL8178.Contig8_All	233.06	16.95	12.26	XP_004512164.1/1.5e-78/PREDICTED: SKP1-like protein 1A [Cicer arietinum]	XM_016345949.2/0.0/PREDICTED: Arachis ipaensis SKP1-like protein 1B (LOC107642553), mRNA	sp|Q39255|SKP1A_ARATH/1.5e-70/SKP1-like protein 1A OS=Arabidopsis thaliana GN=SKP1A PE=1 SV=1	cam:101511190/2.3e-79/SKP1-like protein 1A; K03094 S-phase kinase-associated protein 1	At1g75950/3.5e-70/[O] KOG1724 SCF ubiquitin ligase, Skp1 component	PF01466/3.2E-43/Skp1 family, dimerisation domain	biological_process:GO:0006511//ubiquitin-dependent protein catabolic process;
CL68948.Contig1_All	CL68948.Contig1_All	232.01	117.95	158.06	GAU51017.1/0.0e+00/hypothetical protein TSUD_411620 [Trifolium subterraneum]	AC235403.1/0.0/Glycine max strain Williams 82 clone GM_WBb0124A23, complete sequence	sp|P31843|RRPO_OENBE/3.3e-36/RNA-directed DNA polymerase homolog OS=Oenothera berteroana PE=4 SV=1	pda:103707976/2.2e-85/uncharacterized LOC103707976; K01191 alpha-mannosidase [EC:3.2.1.24]	At2g10780/0.0e+00/[R] KOG0017 FOG: Transposon-encoded proteins with TYA, reverse transcriptase, integrase domains in various combinations	PS50158/10.658/Zinc finger CCHC-type profile.	biological_process:GO:0015074//DNA integration;molecular_function:GO:0008270//zinc ion binding;GO:0003676//nucleic acid binding;
CL17054.Contig4_All	CL17054.Contig4_All	231.23	237.99	342.59	XP_021862145.1/1.1e-35/proline-rich extensin-like protein EPR1 [Spinacia oleracea]	NM_001249355.2/0.0/Glycine max alpha-amylase inhibitor/lipid transfer/seed storage protein domain-containing protein (LOC100526941), mRNA	sp|Q9S8M0|LECT_SOLTU/4.0e-14/Chitin-binding lectin 1 OS=Solanum tuberosum PE=1 SV=2	csv:101213308/1.9e-13/apoptotic chromatin condensation inducer in the nucleus; K12875 apoptotic chromatin condensation inducer in the nucleus	At4g15160_1/2.5e-35/[R] LSE0121 A AAI domain	SM00499/3.5E-6/Plant lipid transfer protein / seed storage protein / trypsin-alpha amylase inhibitor domain family	NA
CL9241.Contig5_All	CL9241.Contig5_All	230.12	4311.65	323.33	XP_016194773.1/9.2e-78/ribulose bisphosphate carboxylase small chain 1, chloroplastic [Arachis ipaensis]	NM_001248337.2/0.0/Glycine max ribulose-1,5-bisphosphate carboxylase small subunit rbcS2 (LOC547605), mRNA	sp|Q42822|RBS_GLYTO/4.5e-77/Ribulose bisphosphate carboxylase small chain, chloroplastic OS=Glycine tomentella GN=RBCS PE=3 SV=1	adu:107486888/1.4e-78/ribulose bisphosphate carboxylase small chain 1, chloroplastic isoform X1; K01602 ribulose-bisphosphate carboxylase small chain [EC:4.1.1.39]	NA	PR00152/3.0E-62/RuBisCO small subunit signature	NA
CL49812.Contig1_All	CL49812.Contig1_All	227.75	70.97	214.63	KHN15441.1/6.1e-66/hypothetical protein glysoja_036309 [Glycine soja]	XM_007151992.1/0.0/Phaseolus vulgaris hypothetical protein (PHAVU_004G098000g) mRNA, complete cds	sp|P06599|EXTN_DAUCA/8.7e-41/Extensin OS=Daucus carota PE=2 SV=1	sind:105163613/2.4e-35/extensin-like; K05747 Wiskott-Aldrich syndrome protein	At1g26240/5.0e-47/[M] LSE0120 A Extensin and related proteins	NA	biological_process:GO:0009664//plant-type cell wall organization;molecular_function:GO:0005199//structural constituent of cell wall;
CL7650.Contig2_All	CL7650.Contig2_All	226.33	154.78	205.94	ACX54787.2/4.6e-180/cysteine protease [Arachis diogoi]	XM_016349274.1/0.0/PREDICTED: Arachis ipaensis cysteine proteinase 15A (LOC107645286), mRNA	sp|P25804|CYSP_PEA/1.1e-162/Cysteine proteinase 15A OS=Pisum sativum PE=2 SV=1	aip:107645286/5.8e-180/cysteine proteinase 15A; K01373 cathepsin F [EC:3.4.22.41]	At4g39090/1.0e-150/[O] KOG1542 Cysteine proteinase Cathepsin F	SM00848/5.6E-21/Cathepsin propeptide inhibitor domain (I29)	biological_process:GO:0051603//proteolysis involved in cellular protein catabolic process;cellular_component:GO:0005615//extracellular space;GO:0005764//lysosome;molecular_function:GO:0008234//cysteine-type peptidase activity;GO:0004197//cysteine-type endopeptidase activity;
CL30376.Contig2_All	CL30376.Contig2_All	220.74	221.07	205.33	AMB72436.1/2.8e-140/elongation factor 1-alpha [Mesembryanthemum crystallinum]	XM_020363219.1/0.0/PREDICTED: Cajanus cajan elongation factor 1-alpha (LOC109802028), mRNA	sp|O64937|EF1A_ORYSJ/4.8e-137/Elongation factor 1-alpha OS=Oryza sativa subsp. japonica GN=REFA1 PE=2 SV=2	zju:107411323/2.4e-136/elongation factor 1-alpha; K03231 elongation factor 1-alpha	At1g07940/1.9e-136/[J] KOG0052 Translation elongation factor EF-1 alpha/Tu	PR00315/1.89E-24/GTP-binding elongation factor signature	NA
CL25311.Contig4_All	CL25311.Contig4_All	220.67	150.14	120.67	XP_006586085.1/3.1e-52/PREDICTED: protein translation factor SUI1 homolog 2 [Glycine max] >KHM99561.1 Protein translation factor SUI1 like 2 [Glycine soja] >KRH46184.1 hypothetical protein GLYMA_08G316700 [Glycine max]	KC899197.1/0.0/Aeschynomene tambacoundensis voucher LSTM60 translation factor SUI1 gene, complete cds	sp|Q94JV4|SUI12_ARATH/5.2e-44/Protein translation factor SUI1 homolog 2 OS=Arabidopsis thaliana GN=At1g54290 PE=3 SV=1	gmx:100787664/4.6e-53/protein translation factor SUI1 homolog 2; K03113 translation initiation factor 1	At5g54940/6.9e-47/[J] KOG1770 Translation initiation factor 1 (eIF-1/SUI1)	NA	molecular_function:GO:0003743//translation initiation factor activity;
Unigene178316_All	Unigene178316_All	220.15	533.81	429.37	XP_020233957.1/2.7e-207/ribulose bisphosphate carboxylase/oxygenase activase, chloroplastic-like [Cajanus cajan]	XM_020378368.1/0.0/PREDICTED: Cajanus cajan ribulose bisphosphate carboxylase/oxygenase activase, chloroplastic-like (LOC109814041), mRNA	sp|Q7X999|RCA2_LARTR/8.7e-203/Ribulose bisphosphate carboxylase/oxygenase activase 2, chloroplastic OS=Larrea tridentata GN=RCA2 PE=2 SV=1	cpap:110817833/1.4e-43/uncharacterized protein LOC110817833; K02960 small subunit ribosomal protein S16e	At2g39730/1.8e-190/[O] KOG0651 26S proteasome regulatory complex, ATPase RPT4	PTHR32429:SF8/0.0/--	NA
CL43050.Contig2_All	CL43050.Contig2_All	217.16	820.37	843.82	XP_019435113.1/1.0e-177/PREDICTED: peroxidase 42-like [Lupinus angustifolius] >OIV89171.1 hypothetical protein TanjilG_25668 [Lupinus angustifolius]	XM_020372264.1/0.0/PREDICTED: Cajanus cajan peroxidase 42 (LOC109809043), mRNA	sp|Q9SB81|PER42_ARATH/3.5e-159/Peroxidase 42 OS=Arabidopsis thaliana GN=PER42 PE=1 SV=2	nnu:104612805/3.9e-171/peroxidase 42-like; K00430 peroxidase [EC:1.11.1.7]	At4g21960/1.2e-157/[R] TWOG0189 Peroxidase	PR00458/1.15E-24/Haem peroxidase superfamily signature	biological_process:GO:0006979//response to oxidative stress;GO:0042744//hydrogen peroxide catabolic process;cellular_component:GO:0005576//extracellular region;molecular_function:GO:0046872//metal ion binding;GO:0020037//heme binding;GO:0004601//peroxidase activity;
CL3464.Contig11_All	CL3464.Contig11_All	217	206.31	204.3	XP_015935741.1/1.1e-149/aquaporin PIP2-7 [Arachis duranensis]	KM363239.1/0.0/Robinia pseudoacacia aquaporin PIP2;1 mRNA, complete cds	sp|Q9ATM4|PIP27_MAIZE/6.0e-148/Aquaporin PIP2-7 OS=Zea mays GN=PIP2-7 PE=2 SV=1	adu:107461713/1.7e-150/aquaporin PIP2-7; K09872 aquaporin PIP	At5g60660/1.3e-129/[G] KOG0223 Aquaporin (major intrinsic protein family)	PS00221/-/MIP family signature.	cellular_component:GO:0016021//integral component of membrane;molecular_function:GO:0005215//transporter activity;
Unigene643_All	Unigene643_All	216.31	74.09	75.19	NA	NA	NA	NA	NA	NA	NA
CL22010.Contig3_All	CL22010.Contig3_All	216.03	52.09	140.59	NP_001340546.1/7.4e-23/type 3 metallothionein MT3 [Glycine max] >KHN35757.1 Metallothionein-like protein type 3 [Glycine soja] >KRH55289.1 hypothetical protein GLYMA_06G242900 [Glycine max]	NA	sp|Q96386|MT3_CARPA/2.4e-18/Metallothionein-like protein type 3 OS=Carica papaya PE=3 SV=1	NA	NA	NA	NA
CL9336.Contig1_All	CL9336.Contig1_All	215.81	64.29	0.55	XP_019421355.1/2.6e-33/PREDICTED: glycine-rich cell wall structural protein 1.0-like [Lupinus angustifolius] >OIV94449.1 hypothetical protein TanjilG_25511 [Lupinus angustifolius]	XM_020361220.1/0.0/PREDICTED: Cajanus cajan glycine-rich cell wall structural protein 1.0-like (LOC109800440), mRNA	sp|P10495|GRP1_PHAVU/5.2e-31/Glycine-rich cell wall structural protein 1.0 OS=Phaseolus vulgaris PE=2 SV=1	mcha:111009311/1.8e-23/phytochrome B-like; K12121 phytochrome B	Hs18587823/1.7e-24/[Z] LSE0592 H Keratins	NA	NA
CL39386.Contig4_All	CL39386.Contig4_All	215.32	372.97	152.2	ERN02618.1/0.0e+00/hypothetical protein AMTR_s00390p00012910 [Amborella trichopoda]	KM103376.1/0.0/Wisteria floribunda voucher IRGC105690 from South Korea chloroplast, complete genome	sp|Q8HVY3|RPOC2_SOYBN/0.0e+00/DNA-directed RNA polymerase subunit beta'' OS=Glycine max GN=rpoC2 PE=3 SV=2	ccaj:29293617/0.0e+00/rpoC2, BKH98_gp061; RNA polymerase beta' subunit; K03046 DNA-directed RNA polymerase subunit beta' [EC:2.7.7.6]	AtCh015/0.0e+00/[K] KOG0214 RNA polymerase II, second largest subunit	PTHR19376:SF38/0.0/--	NA
CL68122.Contig4_All	CL68122.Contig4_All	212.99	43.1	79.78	KOM31307.1/9.0e-32/hypothetical protein LR48_Vigan01g086200 [Vigna angularis]	AY603365.1/0.0/Lotus japonicus retrotransposon Cassandra, complete sequence	NA	mtr:MTR_0002s0120/8.2e-06/LRR and NB-ARC domain disease resistance protein; K19613 leucine-rich repeat protein SHOC2	NA	NA	NA
CL3647.Contig10_All	CL3647.Contig10_All	211.84	154.21	150.14	XP_022034683.1/1.3e-255/polyubiquitin-like [Helianthus annuus] >OTG28215.1 putative ubiquitin [Helianthus annuus]	XM_019583986.1/0.0/PREDICTED: Lupinus angustifolius polyubiquitin (LOC109345163), transcript variant X2, mRNA	sp|Q8H159|UBQ10_ARATH/1.5e-256/Polyubiquitin 10 OS=Arabidopsis thaliana GN=UBQ10 PE=2 SV=2	han:110936586/2.0e-256/polyubiquitin-like; K08770 ubiquitin C	CE01921/8.1e-248/[OR] KOG0001 Ubiquitin and ubiquitin-like proteins	PS00299/-/Ubiquitin domain signature.	NA
CL17762.Contig5_All	CL17762.Contig5_All	211.81	0.12	0	NA	NA	NA	NA	NA	NA	NA
CL14142.Contig4_All	CL14142.Contig4_All	211.33	680.17	289.1	XP_014492069.1/1.1e-37/PREDICTED: metallothionein-like protein 2 [Vigna radiata var. radiata]	XM_016328241.2/0.0/PREDICTED: Arachis ipaensis metallothionein-like protein 2 (LOC107625568), mRNA	sp|P43390|MT2_ACTDE/9.0e-37/Metallothionein-like protein type 2 OS=Actinidia deliciosa GN=pKIWI504 PE=2 SV=1	NA	At3g09390/2.3e-27/[P] KOG4738 Predicted metallothionein	NA	molecular_function:GO:0046872//metal ion binding;
CL34851.Contig8_All	CL34851.Contig8_All	207.74	0	139.87	XP_017437640.1/1.6e-136/PREDICTED: chlorophyll a-b binding protein 6A, chloroplastic [Vigna angularis] >KOM56037.1 hypothetical protein LR48_Vigan10g192900 [Vigna angularis]	XM_020361499.1/0.0/PREDICTED: Cajanus cajan chlorophyll a-b binding protein 6A, chloroplastic (LOC109800676), mRNA	sp|P12360|CB11_SOLLC/7.1e-118/Chlorophyll a-b binding protein 6A, chloroplastic OS=Solanum lycopersicum GN=CAB6A PE=2 SV=1	var:108343774/2.3e-137/chlorophyll a-b binding protein 6A, chloroplastic; K08907 light-harvesting complex I chlorophyll a/b binding protein 1	At3g54890/4.5e-115/[C] LSE0391 A Chlorophyll A/B binding protein	PF00504/7.2E-46/Chlorophyll A-B binding protein	biological_process:GO:0009765//photosynthesis, light harvesting;GO:0018298//protein-chromophore linkage;cellular_component:GO:0009535//chloroplast thylakoid membrane;GO:0009523//photosystem II;GO:0016021//integral component of membrane;GO:0009522//photosystem I;molecular_function:GO:0016168//chlorophyll binding;
CL3647.Contig7_All	CL3647.Contig7_All	207.4	371.16	120.02	XP_007154493.1/3.3e-212/hypothetical protein PHAVU_003G123500g [Phaseolus vulgaris] >ESW26487.1 hypothetical protein PHAVU_003G123500g [Phaseolus vulgaris]	XM_016346873.2/0.0/PREDICTED: Arachis ipaensis polyubiquitin (LOC107643279), mRNA	sp|Q8H159|UBQ10_ARATH/1.1e-212/Polyubiquitin 10 OS=Arabidopsis thaliana GN=UBQ10 PE=2 SV=2	pper:18779285/8.2e-213/polyubiquitin; K08770 ubiquitin C	At4g05320/1.3e-211/[OR] KOG0001 Ubiquitin and ubiquitin-like proteins	PS50053/30.452/Ubiquitin domain profile.	cellular_component:GO:0016021//integral component of membrane;
Unigene170054_All	Unigene170054_All	206.36	270.08	600.12	NP_001237736.1/1.5e-10/serine protease inhibitor-like precursor [Glycine max] >ACA23203.1 putative serine protease inhibitor [Glycine max] >KRH00721.1 hypothetical protein GLYMA_18G231400 [Glycine max]	NA	sp|Q8W4Y8|IBB_LENCU/2.4e-08/Bowman-Birk type proteinase inhibitor OS=Lens culinaris PE=1 SV=2	NA	NA	NA	cellular_component:GO:0005576//extracellular region;molecular_function:GO:0004867//serine-type endopeptidase inhibitor activity;GO:0008233//peptidase activity;
CL24845.Contig1_All	CL24845.Contig1_All	205.43	123.27	113.01	KCW51380.1/2.5e-35/hypothetical protein EUGRSUZ_J00924, partial [Eucalyptus grandis]	XM_016324170.2/0.0/PREDICTED: Arachis ipaensis ubiquitin-like protein 5 (LOC107622313), mRNA	sp|Q9FGZ9|UBL5_ARATH/2.2e-36/Ubiquitin-like protein 5 OS=Arabidopsis thaliana GN=UBL5 PE=3 SV=1	sind:105170292/4.8e-36/ubiquitin-like protein 5; K13113 ubiquitin-like protein 5	At5g42300/5.1e-36/[O] KOG3493 Ubiquitin-like protein	NA	biological_process:GO:0000398//mRNA splicing, via spliceosome;GO:0006464//cellular protein modification process;cellular_component:GO:0005634//nucleus;GO:0005737//cytoplasm;molecular_function:GO:0031386//protein tag;
CL352.Contig1_All	CL352.Contig1_All	204.45	80.33	30.46	XP_016200583.1/2.0e-145/bifunctional pinoresinol-lariciresinol reductase 2-like [Arachis ipaensis]	NM_001254275.2/0.0/Glycine max isoflavone reductase homolog (LOC100780465), mRNA	sp|P52581|IFRH_LUPAL/2.0e-126/Isoflavone reductase homolog OS=Lupinus albus PE=2 SV=1	aip:107641612/2.9e-146/bifunctional pinoresinol-lariciresinol reductase 2-like; K21568 pinoresinol/lariciresinol reductase [EC:1.23.1.1 1.23.1.2 1.23.1.3 1.23.1.4]	At1g32100/1.5e-111/[RQ] LSE0443 A Isoflavone reductase/pinoresinol-lariciresinol reductase/phenylcoumaran benzylic ether reductase	PTHR10366:SF330/8.0E-170/--	NA
CL11916.Contig1_All	CL11916.Contig1_All	203.2	467.94	310.72	XP_015938771.1/2.3e-48/kunitz-type trypsin inhibitor KTI1-like [Arachis duranensis]	NA	sp|P25272|KTI1_SOYBN/1.6e-33/Kunitz-type trypsin inhibitor KTI1 OS=Glycine max GN=KTI1 PE=2 SV=1	NA	NA	PTHR33107/1.4E-56/--	molecular_function:GO:0004866//endopeptidase inhibitor activity;
Unigene418_All	Unigene418_All	203.19	77.11	110.7	NA	NA	NA	NA	NA	NA	NA
CL61904.Contig4_All	CL61904.Contig4_All	201.81	50.91	0.4	NP_001238474.1/1.1e-148/glucan endo-1,3-beta-glucosidase precursor [Glycine max] >Q03773.1 RecName: Full=Glucan endo-1,3-beta-glucosidase; AltName: Full=(1->3)-beta-glucan endohydrolase; Short=(1->3)-beta-glucanase; AltName: Full=Beta-1,3-endoglucanase; Flags: Precursor >AAA33946.1 beta-1,3-endoglucanase (EC 3.2.1.39) [Glycine max] >KHN07328.1 Glucan endo-1,3-beta-glucosidase [Glycine soja] >KRH6…	XM_003554104.3/0.0/PREDICTED: Glycine max glucan endo-1,3-beta-glucosidase-like (LOC100776890), mRNA	sp|Q03773|E13A_SOYBN/6.7e-151/Glucan endo-1,3-beta-glucosidase OS=Glycine max PE=1 SV=1	csat:104789925/1.0e-58/glucan endo-1,3-beta-glucosidase 3-like; K19891 glucan endo-1,3-beta-glucosidase 1/2/3 [EC:3.2.1.39]	At3g57270/5.3e-114/[MVG] LSE0111 A beta-1, 3 glucanase	PTHR32227/1.7E-190/--	biological_process:GO:0006952//defense response;GO:0005975//carbohydrate metabolic process;cellular_component:GO:0005773//vacuole;GO:0005618//cell wall;GO:0046658//anchored component of plasma membrane;molecular_function:GO:0030247//polysaccharide binding;GO:0042973//glucan endo-1,3-beta-D-glucosidase activity;GO:0004553//hydrolase activity, hydrolyzing O-glycosyl compounds;GO:0008810//cellulase …
CL20155.Contig2_All	CL20155.Contig2_All	198.36	2.36	1.05	XP_016162804.1/4.4e-217/7-deoxyloganetin glucosyltransferase [Arachis ipaensis]	XM_016116840.2/0.0/PREDICTED: Arachis duranensis 7-deoxyloganetin glucosyltransferase-like (LOC107495661), mRNA	sp|F8WKW1|UGT2_GARJA/4.6e-187/7-deoxyloganetin glucosyltransferase OS=Gardenia jasminoides GN=UGT85A24 PE=1 SV=1	aip:107605437/6.5e-218/7-deoxyloganetin glucosyltransferase; K21374 7-deoxyloganetin glucosyltransferase [EC:2.4.1.324]	At1g22370/8.9e-173/[GC] KOG1192 UDP-glucuronosyl and UDP-glucosyl transferase	PF00201/5.5E-27/UDP-glucoronosyl and UDP-glucosyl transferase	NA
CL18209.Contig1_All	CL18209.Contig1_All	198.03	1732.92	500.8	XP_017407490.1/3.4e-68/PREDICTED: stem 28 kDa glycoprotein-like [Vigna angularis] >KOM27403.1 hypothetical protein LR48_Vigan406s021300 [Vigna angularis] >BAT98463.1 hypothetical protein VIGAN_09212000 [Vigna angularis var. angularis]	NA	sp|P10743|VSPB_SOYBN/2.2e-67/Stem 31 kDa glycoprotein OS=Glycine max GN=VSPB PE=2 SV=1	thj:104814965/1.7e-48/vegetative storage protein 2-like; K20728 vegetative storage protein 2	At4g25150/4.6e-52/[R] LSE0440 A Predicted acid phosphatase/vegetative storage protein-like	PTHR31284:SF7/1.5E-106/--	molecular_function:GO:0003993//acid phosphatase activity;
CL13388.Contig2_All	CL13388.Contig2_All	197.87	315.02	180.86	KRH48777.1/5.0e-101/hypothetical protein GLYMA_07G112000 [Glycine max]	AK285501.1/0.0/Glycine max cDNA, clone: GMFL01-10-K08	sp|Q41932|PSBQ2_ARATH/4.4e-86/Oxygen-evolving enhancer protein 3-2, chloroplastic OS=Arabidopsis thaliana GN=PSBQ2 PE=1 SV=2	gmx:100306034/2.8e-101/uncharacterized LOC100306034; K08901 photosystem II oxygen-evolving enhancer protein 3	NA	PF05757/3.4E-83/Oxygen evolving enhancer protein 3 (PsbQ)	biological_process:GO:0015979//photosynthesis;cellular_component:GO:0019898//extrinsic component of membrane;GO:0009654//photosystem II oxygen evolving complex;molecular_function:GO:0005509//calcium ion binding;
CL5191.Contig8_All	CL5191.Contig8_All	196.61	35.13	3.95	AJE72659.1/0.0e+00/NADH dehydrogenase subunit 5 (plastid) [Amorpha fruticosa]	KJ468098.1/0.0/Indigofera tinctoria chloroplast, complete genome	sp|P15958|NU5C_VICFA/0.0e+00/NAD(P)H-quinone oxidoreductase subunit 5, chloroplastic OS=Vicia faba GN=ndhF PE=3 SV=1	mtr:MetrCp001/0.0e+00/ndhF; NADH dehydrogenase subunit 5; K05577 NAD(P)H-quinone oxidoreductase subunit 5 [EC:1.6.5.3]	AtCh070/0.0e+00/[C] KOG4668 NADH dehydrogenase subunits 2, 5, and related proteins	PF01010/9.5E-102/NADH-dehyrogenase subunit F, TMs, (complex I) C-terminus	biological_process:GO:0006810//transport;GO:0042773//ATP synthesis coupled electron transport;cellular_component:GO:0009535//chloroplast thylakoid membrane;GO:0016021//integral component of membrane;molecular_function:GO:0048038//quinone binding;GO:0008137//NADH dehydrogenase (ubiquinone) activity;
CL15141.Contig8_All	CL15141.Contig8_All	195.62	105.58	140.17	XP_016176720.1/1.6e-86/lectin [Arachis ipaensis]	NA	sp|Q39528|LEC1_CLAKE/7.5e-65/Agglutinin-1 OS=Cladrastis kentukea PE=1 SV=1	zju:107425082/8.6e-37/probable L-type lectin-domain containing receptor kinase I.2; K04733 interleukin-1 receptor-associated kinase 4 [EC:2.7.11.1]	At5g06740/1.3e-22/[T] LSE0015 A Receptor-like protein kinase, contains lectin domains	PTHR32401/1.5E-92/--	molecular_function:GO:0030246//carbohydrate binding;
CL41696.Contig7_All	CL41696.Contig7_All	193.53	325.12	2.51	XP_018826795.1/1.9e-92/PREDICTED: 36.4 kDa proline-rich protein isoform X2 [Juglans regia]	AC232514.1/0.0/Brassica rapa subsp. pekinensis clone KBrB065H17, complete sequence	sp|Q00451|PRF1_SOLLC/1.2e-51/36.4 kDa proline-rich protein OS=Solanum lycopersicum GN=TPRP-F1 PE=2 SV=1	bvg:104906049/6.6e-26/ubiquitin carboxyl-terminal hydrolase 36; K11855 ubiquitin carboxyl-terminal hydrolase 36/42 [EC:3.4.19.12]	At2g10940/3.6e-62/[R] LSE0121 A AAI domain	NA	cellular_component:GO:0016021//integral component of membrane;
Unigene124323_All	Unigene124323_All	193	314.81	206.91	XP_003548008.1/9.1e-149/PREDICTED: oxygen-evolving enhancer protein 1, chloroplastic [Glycine max] >KHN13352.1 Oxygen-evolving enhancer protein 1, chloroplastic [Glycine soja] >KRH08348.1 hypothetical protein GLYMA_16G143600 [Glycine max]	XM_020381078.1/0.0/PREDICTED: Cajanus cajan oxygen-evolving enhancer protein 1, chloroplastic (LOC109816181), mRNA	sp|P14226|PSBO_PEA/4.9e-147/Oxygen-evolving enhancer protein 1, chloroplastic OS=Pisum sativum GN=PSBO PE=2 SV=1	gmx:100792252/1.3e-149/oxygen-evolving enhancer protein 1, chloroplastic; K02716 photosystem II oxygen-evolving enhancer protein 1	NA	PTHR34058:SF1/5.5E-236/--	biological_process:GO:0042549//photosystem II stabilization;GO:0015979//photosynthesis;cellular_component:GO:0019898//extrinsic component of membrane;GO:0016021//integral component of membrane;GO:0009654//photosystem II oxygen evolving complex;molecular_function:GO:0005509//calcium ion binding;
CL64235.Contig6_All	CL64235.Contig6_All	192.14	257.67	246.12	XP_016190046.1/2.0e-211/triose phosphate/phosphate translocator, chloroplastic isoform X1 [Arachis ipaensis]	XM_016100935.2/0.0/PREDICTED: Arachis duranensis triose phosphate/phosphate translocator, chloroplastic (LOC107480766), transcript variant X1, mRNA	sp|P21727|TPT_PEA/6.4e-202/Triose phosphate/phosphate translocator, chloroplastic OS=Pisum sativum PE=1 SV=1	aip:107631199/3.0e-212/triose phosphate/phosphate translocator, chloroplastic isoform X1; K15283 solute carrier family 35, member E1	At5g46110/4.5e-174/[GE] KOG1441 Glucose-6-phosphate/phosphate and phosphoenolpyruvate/phosphate antiporter	PTHR11132:SF102/8.1E-241/--	cellular_component:GO:0016021//integral component of membrane;molecular_function:GO:0005215//transporter activity;
CL5191.Contig4_All	CL5191.Contig4_All	192.13	47.19	12.82	AJE72659.1/0.0e+00/NADH dehydrogenase subunit 5 (plastid) [Amorpha fruticosa]	KJ468098.1/0.0/Indigofera tinctoria chloroplast, complete genome	sp|P15958|NU5C_VICFA/0.0e+00/NAD(P)H-quinone oxidoreductase subunit 5, chloroplastic OS=Vicia faba GN=ndhF PE=3 SV=1	mtr:MetrCp001/0.0e+00/ndhF; NADH dehydrogenase subunit 5; K05577 NAD(P)H-quinone oxidoreductase subunit 5 [EC:1.6.5.3]	AtCh070/0.0e+00/[C] KOG4668 NADH dehydrogenase subunits 2, 5, and related proteins	PF01010/9.5E-102/NADH-dehyrogenase subunit F, TMs, (complex I) C-terminus	biological_process:GO:0006810//transport;GO:0042773//ATP synthesis coupled electron transport;cellular_component:GO:0009535//chloroplast thylakoid membrane;GO:0016021//integral component of membrane;molecular_function:GO:0048038//quinone binding;GO:0008137//NADH dehydrogenase (ubiquinone) activity;
CL58867.Contig3_All	CL58867.Contig3_All	190.72	106.07	16.78	XP_015965247.1/4.5e-66/metalloendoproteinase 1-like [Arachis duranensis]	NA	sp|Q9ZUJ5|5MMP_ARATH/7.3e-37/Metalloendoproteinase 5-MMP OS=Arabidopsis thaliana GN=5MMP PE=1 SV=1	ath:AT1G59970/1.8e-35/Matrixin family protein; K07761 metalloendoproteinase 5-MMP [EC:3.4.24.-]	At1g59970/1.7e-36/[OW] KOG1565 Gelatinase A and related matrix metalloproteases	PR00138/1.8E-10/Matrixin signature	NA
CL17238.Contig5_All	CL17238.Contig5_All	189.9	176.63	0.36	XP_020227665.1/4.0e-47/uncharacterized protein LOC109808899 isoform X1 [Cajanus cajan] >XP_020227666.1 uncharacterized protein LOC109808899 isoform X2 [Cajanus cajan]	XM_020383138.1/0.0/PREDICTED: Cajanus cajan uncharacterized LOC109817795 (LOC109817795), mRNA	NA	zju:107424040/1.5e-38/mechanosensitive ion channel protein 10-like; K22048 mechanosensitive ion channel protein 4/5/6/7/8/9/10	NA	PTHR34455:SF1/2.8E-63/--	NA
CL23658.Contig2_All	CL23658.Contig2_All	189.75	42.43	95.99	XP_016183801.1/4.7e-51/putative lipid-transfer protein DIR1 [Arachis ipaensis]	XM_017586227.1/0.0/PREDICTED: Vigna angularis putative lipid-transfer protein DIR1 (LOC108347101), mRNA	NA	NA	NA	PTHR33122/9.1E-48/--	NA
CL67817.Contig1_All	CL67817.Contig1_All	189.47	163.33	86.21	KOM55351.1/3.2e-95/hypothetical protein LR48_Vigan10g124300 [Vigna angularis]	U18791.1/0.0/Phaseolus vulgaris hydroxyproline-rich glycoprotein precursor gene, complete cds and promoter region	sp|P06599|EXTN_DAUCA/5.3e-71/Extensin OS=Daucus carota PE=2 SV=1	sind:105163612/5.1e-50/extensin-2-like; K05747 Wiskott-Aldrich syndrome protein	At2g43150/1.3e-72/[M] LSE0120 A Extensin and related proteins	PF04554/1.3E-6/Extensin-like region	NA
Unigene10517_All	Unigene10517_All	188.61	172.84	156.98	XP_015961744.1/1.2e-126/60S ribosomal protein L10 [Arachis duranensis]	XM_016106258.2/0.0/PREDICTED: Arachis duranensis 60S ribosomal protein L10 (LOC107485720), mRNA	sp|Q9SPB3|RL10_VITRI/4.0e-122/60S ribosomal protein L10 OS=Vitis riparia GN=RPL10 PE=2 SV=1	adu:107485720/1.8e-127/60S ribosomal protein L10; K02866 large subunit ribosomal protein L10e	At1g14320/1.1e-114/[J] KOG0857 60s ribosomal protein L10	PS01257/-/Ribosomal protein L10e signature.	biological_process:GO:0006412//translation;cellular_component:GO:0005840//ribosome;molecular_function:GO:0003735//structural constituent of ribosome;
CL67433.Contig3_All	CL67433.Contig3_All	188.17	43.26	1.34	ARH02397.1/1.7e-211/chalcone synthase [Glycyrrhiza uralensis] >ARH02398.1 chalcone synthase [Glycyrrhiza uralensis] >ARH02399.1 chalcone synthase [Glycyrrhiza uralensis] >ARH02400.1 chalcone synthase [Glycyrrhiza uralensis] >ARH02401.1 chalcone synthase [Glycyrrhiza inflata] >ARH02402.1 chalcone synthase [Glycyrrhiza inflata] >ARH02403.1 chalcone synthase [Glycyrrhiza inflata] >ARH02404.1 chalcon…	XM_020374442.1/0.0/PREDICTED: Cajanus cajan chalcone synthase (LOC109810862), mRNA	sp|P30077|CHS9_MEDSA/1.1e-212/Chalcone synthase 9 OS=Medicago sativa GN=CHS9 PE=2 SV=1	lja:Lj2g3v2124320.1/2.8e-211/Lj2g3v2124320.1; -; K00660 chalcone synthase [EC:2.3.1.74]	At5g13930/3.2e-189/[Q] LSE0252 A Chalcone synthase	PS00441/-/Chalcone and stilbene synthases active site.	NA
CL64743.Contig2_All	CL64743.Contig2_All	187.55	120.54	81.88	XP_012574640.1/1.3e-24/PREDICTED: glycine-rich cell wall structural protein 1.8-like [Cicer arietinum]	AP005602.1/0.0/Lotus japonicus genomic DNA, chromosome 2, clone: LjT47I01, TM0520, complete sequence	sp|P10496|GRP2_PHAVU/6.3e-24/Glycine-rich cell wall structural protein 1.8 OS=Phaseolus vulgaris PE=2 SV=1	zma:103649720/1.1e-17/transcription initiation factor TFIID subunit 15b-like; K13098 RNA-binding protein FUS	At3g22800/3.8e-19/[M] LSE0601 A Pollen extensin-like protein (Pex)	NA	cellular_component:GO:0016021//integral component of membrane;
CL3647.Contig3_All	CL3647.Contig3_All	187.31	19.88	117.49	BAS99152.1/2.7e-290/Os06g0681400, partial [Oryza sativa Japonica Group]	XM_016792839.1/0.0/PREDICTED: Prunus mume polyubiquitin-A (LOC103324495), mRNA	sp|P0CH04|UBI1P_PETCR/2.1e-255/Polyubiquitin OS=Petroselinum crispum GN=PCUBI4-1 PE=2 SV=1	dosa:Os06t0681400-01/4.0e-291/Os06g0681400; Ubiquitin domain containing protein.; K08770 ubiquitin C	CE01921/3.6e-282/[OR] KOG0001 Ubiquitin and ubiquitin-like proteins	PS00299/-/Ubiquitin domain signature.	NA
CL23565.Contig5_All	CL23565.Contig5_All	187.08	353.34	339.41	XP_015951587.1/1.8e-122/29 kDa ribonucleoprotein A, chloroplastic [Arachis duranensis] >XP_015951588.1 29 kDa ribonucleoprotein A, chloroplastic [Arachis duranensis]	XM_016096101.2/0.0/PREDICTED: Arachis duranensis 29 kDa ribonucleoprotein A, chloroplastic (LOC107476300), transcript variant X1, mRNA	sp|Q08935|ROC1_NICSY/3.5e-86/29 kDa ribonucleoprotein A, chloroplastic OS=Nicotiana sylvestris PE=2 SV=1	adu:107476300/2.7e-123/29 kDa ribonucleoprotein A, chloroplastic; K11294 nucleolin	At2g37220/4.3e-79/[R] KOG0118 FOG: RRM domain	PTHR24012/1.0E-58/--	molecular_function:GO:0003723//RNA binding;
CL54698.Contig2_All	CL54698.Contig2_All	185.01	188.29	183.86	XP_015961994.1/3.0e-226/protein krasavietz [Arachis duranensis]	NM_001253130.1/0.0/Glycine max basic leucine zipper and W2 domain-containing protein 2-like (LOC100789838), mRNA &gt;BT096759.1 Soybean clone JCVI-FLGm-25D18 unknown mRNA	NA	tcc:18599906/4.3e-12/translation initiation factor eIF-2B subunit epsilon; K03240 translation initiation factor eIF-2B subunit epsilon	At5g36230/6.0e-198/[J] KOG2297 Predicted translation factor, contains W2 domain	SM00515/3.0E-33/Domain at the C-termini of GCD6, eIF-2B epsilon, eIF-4 gamma and eIF-5	NA
Unigene176148_All	Unigene176148_All	184.95	162.09	117.82	XP_017410817.1/0.0e+00/PREDICTED: heat shock cognate 70 kDa protein 2-like [Vigna angularis] >KOM29894.1 hypothetical protein LR48_Vigan831s001200 [Vigna angularis] >BAT85619.1 hypothetical protein VIGAN_04318600 [Vigna angularis var. angularis]	XM_016112574.2/0.0/PREDICTED: Arachis duranensis probable mediator of RNA polymerase II transcription subunit 37c (LOC107491681), mRNA	sp|Q9LHA8|MD37C_ARATH/0.0e+00/Probable mediator of RNA polymerase II transcription subunit 37c OS=Arabidopsis thaliana GN=MED37C PE=1 SV=1	var:108323002/0.0e+00/heat shock cognate 70 kDa protein 2-like; K03283 heat shock 70kDa protein 1/2/6/8	At3g12580/0.0e+00/[O] KOG0101 Molecular chaperones HSP70/HSC70, HSP70 superfamily	PS00329/-/Heat shock hsp70 proteins family signature 2.	molecular_function:GO:0005524//ATP binding;
CL58379.Contig3_All	CL58379.Contig3_All	184.75	82.47	123.47	AGC78882.1/4.0e-19/hypothetical protein (mitochondrion) [Vicia faba]	KC189947.1/0.0/Vicia faba mitochondrion, complete genome	sp|P92564|M1350_ARATH/5.1e-19/Uncharacterized mitochondrial protein AtMg01350 OS=Arabidopsis thaliana GN=AtMg01350 PE=4 SV=1	NA	NA	NA	cellular_component:GO:0016021//integral component of membrane;GO:0031966//mitochondrial membrane;
Unigene2067_All	Unigene2067_All	183.81	86.4	13.25	YP_009369780.1/0.0e+00/hypothetical protein Ycf2 (chloroplast) [Maackia floribunda] >YP_009369797.1 hypothetical protein Ycf2 (chloroplast) [Maackia floribunda] >AOP18562.1 hypothetical protein Ycf2 (chloroplast) [Maackia floribunda] >AOP18563.1 hypothetical protein Ycf2 (chloroplast) [Maackia floribunda]	KF856619.1/0.0/Cercis canadensis chloroplast, complete genome	sp|Q09WV7|YCF2_MORIN/0.0e+00/Protein Ycf2 OS=Morus indica GN=ycf2-A PE=3 SV=1	mtr:MTR_4g051430/3.3e-171/50S ribosomal protein L2; K02886 large subunit ribosomal protein L2	AtCh087/2.2e-149/[J] KOG0438 Mitochondrial/chloroplast ribosomal protein L2	PF00004/3.2E-9/ATPase family associated with various cellular activities (AAA)	NA
Unigene188224_All	Unigene188224_All	180.34	225.93	63.99	NA	NA	NA	NA	NA	NA	NA
CL53604.Contig2_All	CL53604.Contig2_All	179.69	74.87	48.65	XP_003523016.3/6.6e-116/PREDICTED: chlorophyll a-b binding protein P4, chloroplastic [Glycine max] >KHN01874.1 Chlorophyll a-b binding protein P4, chloroplastic [Glycine soja] >KRH63318.1 hypothetical protein GLYMA_04G167900 [Glycine max]	XM_003522968.3/0.0/PREDICTED: Glycine max chlorophyll a-b binding protein P4, chloroplastic (LOC100802922), mRNA	sp|Q9SQL2|CB24_PEA/3.1e-110/Chlorophyll a-b binding protein P4, chloroplastic OS=Pisum sativum GN=lhcA-P4 PE=1 SV=1	gmx:100802922/9.8e-117/chlorophyll a-b binding protein P4, chloroplastic; K08910 light-harvesting complex I chlorophyll a/b binding protein 4	At3g47470/3.1e-105/[C] LSE0391 A Chlorophyll A/B binding protein	PTHR21649:SF17/5.5E-167/--	biological_process:GO:0009765//photosynthesis, light harvesting;GO:0018298//protein-chromophore linkage;cellular_component:GO:0009535//chloroplast thylakoid membrane;GO:0009523//photosystem II;GO:0016021//integral component of membrane;GO:0009522//photosystem I;molecular_function:GO:0016168//chlorophyll binding;
CL66940.Contig3_All	CL66940.Contig3_All	178.83	285.18	132.86	XP_016202358.2/3.2e-174/thiamine thiazole synthase 2, chloroplastic [Arachis ipaensis]	XM_016109399.2/0.0/PREDICTED: Arachis duranensis thiamine thiazole synthase 2, chloroplastic (LOC107488645), mRNA	sp|F6H7K5|THI42_VITVI/3.3e-160/Thiamine thiazole synthase 2, chloroplastic OS=Vitis vinifera GN=THI1-2 PE=3 SV=1	aip:107643278/4.7e-175/thiamine thiazole synthase 2, chloroplastic; K03146 thiamine thiazole synthase	At5g54770/6.1e-149/[R] KOG2960 Protein involved in thiamine biosynthesis and DNA damage tolerance	PTHR10617/5.8E-156/--	biological_process:GO:0009228//thiamine biosynthetic process;GO:0052837//thiazole biosynthetic process;GO:0006950//response to stress;cellular_component:GO:0005829//cytosol;GO:0009570//chloroplast stroma;molecular_function:GO:0046872//metal ion binding;GO:0005506//iron ion binding;
CL29901.Contig2_All	CL29901.Contig2_All	178.28	77.83	67.97	XP_019434302.1/4.2e-151/PREDICTED: xyloglucan endotransglucosylase/hydrolase 2 [Lupinus angustifolius]	XM_003524870.3/0.0/PREDICTED: Glycine max xyloglucan endotransglucosylase/hydrolase 2 (LOC100811671), transcript variant X1, mRNA	sp|P35694|XTH2_SOYBN/7.8e-150/Xyloglucan endotransglucosylase/hydrolase 2 OS=Glycine max PE=2 SV=1	lang:109340978/6.3e-152/xyloglucan endotransglucosylase/hydrolase 2; K08235 xyloglucan:xyloglucosyl transferase [EC:2.4.1.207]	At3g23730/1.3e-123/[M] TWOG0096 Xyloglucan endotransglycosylase	PTHR31062/2.7E-217/--	biological_process:GO:0010411//xyloglucan metabolic process;GO:0042546//cell wall biogenesis;GO:0071555//cell wall organization;cellular_component:GO:0048046//apoplast;GO:0005618//cell wall;GO:0016021//integral component of membrane;molecular_function:GO:0016762//xyloglucan:xyloglucosyl transferase activity;GO:0004553//hydrolase activity, hydrolyzing O-glycosyl compounds;
CL38866.Contig1_All	CL38866.Contig1_All	177.71	124.46	263.28	XP_016162053.1/1.9e-44/light-regulated protein [Arachis ipaensis]	BT149827.1/0.0/Lotus japonicus clone JCVI-FLLj-7H14 unknown mRNA	sp|Q03200|LIRP1_ORYSJ/5.5e-20/Light-regulated protein OS=Oryza sativa subsp. japonica GN=LIR1 PE=2 SV=1	sita:101765827/6.8e-23/vacuolar protein sorting-associated protein 32 homolog 2-like; K12198 charged multivesicular body protein 5	NA	PF07207/5.0E-44/Light regulated protein Lir1	NA
CL19296.Contig2_All	CL19296.Contig2_All	176.9	97.6	145.87	XP_016177075.1/1.2e-51/calvin cycle protein CP12-1, chloroplastic [Arachis ipaensis]	XM_016321589.2/0.0/PREDICTED: Arachis ipaensis calvin cycle protein CP12-1, chloroplastic (LOC107619334), mRNA	sp|Q9LZP9|CP122_ARATH/6.2e-32/Calvin cycle protein CP12-2, chloroplastic OS=Arabidopsis thaliana GN=CP12-2 PE=1 SV=1	NA	NA	PF02672/1.9E-28/CP12 domain	NA
CL11243.Contig4_All	CL11243.Contig4_All	175.99	84.81	129.6	BAT94802.1/4.0e-120/hypothetical protein VIGAN_08144100 [Vigna angularis var. angularis]	XM_020380929.1/0.0/PREDICTED: Cajanus cajan auxin-responsive protein IAA14-like (LOC109816062), mRNA	sp|Q38825|IAA7_ARATH/1.2e-92/Auxin-responsive protein IAA7 OS=Arabidopsis thaliana GN=IAA7 PE=1 SV=1	ccaj:109816062/7.7e-121/auxin-responsive protein IAA14-like; K14484 auxin-responsive protein IAA	At3g23050/2.7e-92/[TR] LSE0302 A Auxin-inducible protein	PS51745/23.318/PB1 domain profile.	biological_process:GO:0006355//regulation of transcription, DNA-templated;GO:0009734//auxin-activated signaling pathway;GO:0006351//transcription, DNA-templated;cellular_component:GO:0005634//nucleus;
Unigene563_All	Unigene563_All	175.52	101.26	147.53	NA	NA	NA	NA	NA	NA	NA
CL33241.Contig3_All	CL33241.Contig3_All	172.24	388.15	375.63	XP_002516930.1/1.1e-83/PREDICTED: translationally-controlled tumor protein homolog [Ricinus communis] >EEF45544.1 Translationally-controlled tumor protein, putative [Ricinus communis]	KJ083257.1/0.0/Robinia pseudoacacia clone Rpf41 translationally-controlled tumor protein-like protein (tctp) mRNA, complete cds	sp|P35681|TCTP_ORYSJ/6.8e-83/Translationally-controlled tumor protein homolog OS=Oryza sativa subsp. japonica GN=TCTP PE=1 SV=1	NA	At3g16640/3.5e-74/[DZ] KOG1727 Microtubule-binding protein (translationally controlled tumor protein)	PS01003/-/Translationally controlled tumor protein signature 2.	NA
CL1492.Contig2_All	CL1492.Contig2_All	171.04	251.05	12.67	AAM12529.1/4.9e-156/chalcone reductase [Pueraria montana var. lobata]	D86558.1/0.0/Glycyrrhiza glabra mRNA for polyketide reductase (GGPKR1), complete cds	sp|P26690|6DCS_SOYBN/3.0e-158/NAD(P)H-dependent 6'-deoxychalcone synthase OS=Glycine max PE=1 SV=1	gmx:547911/7.2e-157/REDUCTASE, chr2; NAD(P)H dependent 6'-deoxychalcone synthase; K08243 Polyketide reductase	At1g59960/7.6e-88/[R] KOG1577 Aldo/keto reductase family proteins	PTHR11732:SF220/7.0E-190/--	biological_process:GO:0009813//flavonoid biosynthetic process;molecular_function:GO:0033808//6'-deoxychalcone synthase activity;GO:0016491//oxidoreductase activity;
CL33241.Contig5_All	CL33241.Contig5_All	170.5	0	0	XP_002516930.1/1.0e-83/PREDICTED: translationally-controlled tumor protein homolog [Ricinus communis] >EEF45544.1 Translationally-controlled tumor protein, putative [Ricinus communis]	KJ083257.1/0.0/Robinia pseudoacacia clone Rpf41 translationally-controlled tumor protein-like protein (tctp) mRNA, complete cds	sp|P35681|TCTP_ORYSJ/6.5e-83/Translationally-controlled tumor protein homolog OS=Oryza sativa subsp. japonica GN=TCTP PE=1 SV=1	NA	At3g16640/3.4e-74/[DZ] KOG1727 Microtubule-binding protein (translationally controlled tumor protein)	PS01003/-/Translationally controlled tumor protein signature 2.	NA
CL39428.Contig1_All	CL39428.Contig1_All	169	186.17	62.26	NA	NA	NA	NA	NA	NA	NA
CL38942.Contig2_All	CL38942.Contig2_All	168.79	146.27	120.63	XP_015945092.1/2.5e-66/40S ribosomal protein S26-2 [Arachis duranensis]	XM_016326500.2/0.0/PREDICTED: Arachis ipaensis 40S ribosomal protein S26-2 (LOC107624058), mRNA	sp|Q9LYK9|RS263_ARATH/4.9e-59/40S ribosomal protein S26-3 OS=Arabidopsis thaliana GN=RPS26C PE=2 SV=1	adu:107470217/3.7e-67/40S ribosomal protein S26-2; K02976 small subunit ribosomal protein S26e	At3g56340/1.2e-58/[J] KOG1768 40s ribosomal protein S26	PS00733/-/Ribosomal protein S26e signature.	NA
CL31021.Contig2_All	CL31021.Contig2_All	168.26	91.38	63.62	XP_015959235.1/2.7e-106/photosystem I reaction center subunit III, chloroplastic [Arachis duranensis] >XP_020995659.1 photosystem I reaction center subunit III, chloroplastic [Arachis duranensis]	XM_016342216.2/0.0/PREDICTED: Arachis ipaensis photosystem I reaction center subunit III, chloroplastic (LOC107638816), transcript variant X2, mRNA	sp|P46486|PSAF_FLATR/3.3e-88/Photosystem I reaction center subunit III, chloroplastic OS=Flaveria trinervia GN=PSAF PE=2 SV=1	adu:107483127/4.0e-107/photosystem I reaction center subunit III, chloroplastic; K02694 photosystem I subunit III	At1g68690/8.3e-10/[T] KOG1187 Serine/threonine protein kinase	PTHR34939:SF1/7.6E-157/--	NA
CL11649.Contig6_All	CL11649.Contig6_All	167.71	102.9	12.38	XP_003630909.1/1.1e-80/plant cadmium resistance protein [Medicago truncatula] >AET05385.1 plant cadmium resistance protein [Medicago truncatula] >AFK44973.1 unknown [Medicago truncatula]	XM_019590686.1/0.0/PREDICTED: Lupinus angustifolius protein PLANT CADMIUM RESISTANCE 2-like (LOC109349746), transcript variant X3, mRNA	sp|B6TYV8|CNR2_MAIZE/1.4e-54/Cell number regulator 2 OS=Zea mays GN=CNR2 PE=2 SV=1	NA	At1g14870/1.8e-52/[S] TWOG0185 Uncharacterized conserved protein	PF04749/3.8E-26/PLAC8 family	cellular_component:GO:0016021//integral component of membrane;
CL8613.Contig3_All	CL8613.Contig3_All	167.4	70.37	140.3	YP_009368377.1/7.9e-253/Acetyl-CoA carboxylase carboxyltransferase beta subunit (chloroplast) [Ammopiptanthus mongolicus] >YP_009368462.1 Acetyl-CoA carboxylase carboxyltransferase beta subunit (chloroplast) [Ammopiptanthus nanus] >ARK36883.1 Acetyl-CoA carboxylase carboxyltransferase beta subunit (chloroplast) [Ammopiptanthus mongolicus] >ARK36968.1 Acetyl-CoA carboxylase carboxyltransferase bet…	KJ468098.1/0.0/Indigofera tinctoria chloroplast, complete genome	sp|Q9BBS1|ACCD_LOTJA/1.8e-238/Acetyl-coenzyme A carboxylase carboxyl transferase subunit beta, chloroplastic OS=Lotus japonicus GN=accD PE=3 SV=1	hbr:10351913/7.4e-224/accD, HebrCp050; acetyl-CoA carboxylase beta subunit; K01963 acetyl-CoA carboxylase carboxyl transferase subunit beta [EC:6.4.1.2]	AtCh032/2.1e-176/[EI] KOG0540 3-Methylcrotonyl-CoA carboxylase, non-biotin containing subunit/Acetyl-CoA carboxylase carboxyl transferase, subunit beta	PF01039/2.2E-20/Carboxyl transferase domain	biological_process:GO:2001295//malonyl-CoA biosynthetic process;GO:0006633//fatty acid biosynthetic process;cellular_component:GO:0009317//acetyl-CoA carboxylase complex;GO:0009570//chloroplast stroma;molecular_function:GO:0003989//acetyl-CoA carboxylase activity;GO:0005524//ATP binding;GO:0008270//zinc ion binding;
Unigene41785_All	Unigene41785_All	167.26	417.21	597.51	XP_015939247.1/1.3e-88/germin-like protein subfamily 3 member 1 [Arachis duranensis]	BT142682.1/0.0/Lotus japonicus clone JCVI-FLLj-8E14 unknown mRNA	sp|Q9ZRA4|AB19A_PRUPE/5.7e-73/Auxin-binding protein ABP19a OS=Prunus persica GN=ABP19A PE=3 SV=1	NA	At1g72610/1.3e-67/[V] LSE0346 A Germin/oxalate oxidase	PF00190/1.2E-30/Cupin	cellular_component:GO:0005576//extracellular region;molecular_function:GO:0045735//nutrient reservoir activity;GO:0030145//manganese ion binding;
CL5755.Contig3_All	CL5755.Contig3_All	167.04	0.24	0	XP_007147817.1/7.9e-119/hypothetical protein PHAVU_006G157400g [Phaseolus vulgaris] >ESW19811.1 hypothetical protein PHAVU_006G157400g [Phaseolus vulgaris]	XM_016341891.2/0.0/PREDICTED: Arachis ipaensis BI1-like protein (LOC107638555), transcript variant X2, mRNA	sp|Q94A20|LFG5_ARATH/1.7e-89/BI1-like protein OS=Arabidopsis thaliana GN=LFG5 PE=2 SV=1	adu:107464937/9.3e-117/BI1-like protein; K06890 uncharacterized protein	At1g03070/7.7e-61/[T] KOG2322 N-methyl-D-aspartate receptor glutamate-binding subunit	PTHR23291/4.7E-106/--	cellular_component:GO:0016021//integral component of membrane;
CL1254.Contig2_All	CL1254.Contig2_All	164.69	130.83	129.41	XP_016167314.1/9.6e-166/24-methylenesterol C-methyltransferase 2 [Arachis ipaensis]	XM_007136064.1/0.0/Phaseolus vulgaris hypothetical protein (PHAVU_009G020000g) mRNA, complete cds	sp|Q39227|SMT2_ARATH/1.2e-157/24-methylenesterol C-methyltransferase 2 OS=Arabidopsis thaliana GN=SMT2 PE=1 SV=2	aip:107609799/1.4e-166/24-methylenesterol C-methyltransferase 2; K08242 24-methylenesterol C-methyltransferase [EC:2.1.1.143]	At1g20330/2.9e-157/[IR] KOG1269 SAM-dependent methyltransferases	PTHR10108/7.0E-176/--	biological_process:GO:0006694//steroid biosynthetic process;molecular_function:GO:0008168//methyltransferase activity;
Unigene121896_All	Unigene121896_All	164.34	221.71	251.49	ACM47361.1/1.1e-180/GDP-mannose-3',5'-epimerase [Caragana korshinskii]	FJ603689.1/0.0/Caragana korshinskii GDP-mannose-3&apos;,5&apos;-epimerase (GME) mRNA, complete cds	sp|Q2R1V8|GME2_ORYSJ/1.5e-177/GDP-mannose 3,5-epimerase 2 OS=Oryza sativa subsp. japonica GN=GME-2 PE=2 SV=2	cam:101497510/4.2e-180/GDP-mannose 3,5-epimerase 2-like; K10046 GDP-D-mannose 3', 5'-epimerase [EC:5.1.3.18 5.1.3.-]	At5g28840/2.3e-176/[GM] KOG1429 dTDP-glucose 4-6-dehydratase/UDP-glucuronic acid decarboxylase	PF01370/2.0E-36/NAD dependent epimerase/dehydratase family	molecular_function:GO:0047918//GDP-mannose 3,5-epimerase activity;GO:0051287//NAD binding;
Unigene190326_All	Unigene190326_All	163.23	0.56	512.98	XP_018826795.1/7.0e-93/PREDICTED: 36.4 kDa proline-rich protein isoform X2 [Juglans regia]	CP023120.1/0.0/Lupinus angustiflorus cultivar Tanjil chromosome LG-08	sp|Q00451|PRF1_SOLLC/9.0e-53/36.4 kDa proline-rich protein OS=Solanum lycopersicum GN=TPRP-F1 PE=2 SV=1	bvg:104906049/7.1e-26/ubiquitin carboxyl-terminal hydrolase 36; K11855 ubiquitin carboxyl-terminal hydrolase 36/42 [EC:3.4.19.12]	At2g10940/1.0e-62/[R] LSE0121 A AAI domain	NA	cellular_component:GO:0016021//integral component of membrane;
Unigene436_All	Unigene436_All	162.42	244.43	470.46	NA	AP009677.1/0.0/Lotus japonicus genomic DNA, chromosome 4, clone: LjT10E08, TM0570, complete sequence	NA	NA	NA	NA	NA
Unigene165_All	Unigene165_All	160.46	132.87	94.77	NA	AB850629.1/0.0/Dalbergia cochinchinensis chloroplast DNA, trnV-trnM intergenic spacer, allele: trnVM_DC3	NA	NA	NA	NA	NA
Unigene69645_All	Unigene69645_All	159.19	0	1.94	XP_017414378.1/6.2e-07/PREDICTED: LOW QUALITY PROTEIN: uncharacterized protein LOC108325810 [Vigna angularis]	NA	NA	NA	NA	PTHR33064/3.5E-57/--	NA
CL16802.Contig8_All	CL16802.Contig8_All	158.22	35.36	367.24	XP_015945084.1/3.0e-140/expansin-A8 [Arachis duranensis]	XM_016089598.2/0.0/PREDICTED: Arachis duranensis expansin-A8 (LOC107470208), mRNA	sp|O22874|EXPA8_ARATH/1.7e-124/Expansin-A8 OS=Arabidopsis thaliana GN=EXPA8 PE=2 SV=1	mtr:MTR_3g094040/3.5e-138/expansin A10; K20628 expansin	At2g40610/4.0e-124/[M] LSE0349 A Expansin	PR01226/9.1E-86/Expansin signature	biological_process:GO:0009664//plant-type cell wall organization;cellular_component:GO:0016020//membrane;GO:0005618//cell wall;GO:0005576//extracellular region;
CL43196.Contig3_All	CL43196.Contig3_All	158.18	53.45	99.09	XP_010055063.1/1.0e-27/PREDICTED: 40S ribosomal protein S28-1 [Eucalyptus grandis]	XM_016113777.2/0.0/PREDICTED: Arachis duranensis 40S ribosomal protein S28 (LOC107492721), mRNA	sp|P46302|RS28_MAIZE/2.7e-25/40S ribosomal protein S28 OS=Zea mays GN=RPS28 PE=3 SV=1	adu:107475998/1.5e-28/40S ribosomal protein S28; K02979 small subunit ribosomal protein S28e	At3g10090/2.4e-24/[J] KOG3502 40S ribosomal protein S28	NA	biological_process:GO:0006412//translation;cellular_component:GO:0005840//ribosome;molecular_function:GO:0003735//structural constituent of ribosome;
Unigene22363_All	Unigene22363_All	156.77	0	63.59	XP_003621323.1/7.2e-142/caffeic acid O-methyltransferase [Medicago truncatula] >AES77541.1 caffeic acid O-methyltransferase [Medicago truncatula]	XM_020352335.1/0.0/PREDICTED: Cajanus cajan isoliquiritigenin 2&apos;-O-methyltransferase-like (LOC109792882), mRNA	sp|P93324|CHOMT_MEDSA/2.7e-125/Isoliquiritigenin 2'-O-methyltransferase OS=Medicago sativa PE=1 SV=1	ccaj:109803028/3.5e-138/LOW QUALITY PROTEIN: isoliquiritigenin 2'-O-methyltransferase-like; K21553 isoliquiritigenin 2'-O-methyltransferase [EC:2.1.1.154]	At5g54160/1.8e-79/[R] KOG3178 Hydroxyindole-O-methyltransferase and related SAM-dependent methyltransferases	PTHR11746/5.9E-175/--	molecular_function:GO:0008171//O-methyltransferase activity;GO:0046983//protein dimerization activity;
Unigene23854_All	Unigene23854_All	156.74	204.04	96.04	XP_016202981.2/9.9e-123/S-adenosylmethionine decarboxylase proenzyme-like [Arachis ipaensis] >XP_020979850.1 S-adenosylmethionine decarboxylase proenzyme-like [Arachis ipaensis]	HM070023.2/0.0/Arachis hypogaea S-adenosylmethionine decarboxylase (SAMDC) mRNA, complete cds	sp|Q9M4D8|DCAM_VICFA/3.7e-122/S-adenosylmethionine decarboxylase proenzyme OS=Vicia faba GN=SAMDC PE=2 SV=1	aip:107643762/1.5e-123/S-adenosylmethionine decarboxylase proenzyme-like; K01611 S-adenosylmethionine decarboxylase [EC:4.1.1.50]	At5g15950/2.8e-88/[T] KOG0788 S-adenosylmethionine decarboxylase	PF01536/6.7E-66/Adenosylmethionine decarboxylase	biological_process:GO:0006597//spermine biosynthetic process;GO:0006557//S-adenosylmethioninamine biosynthetic process;GO:0008295//spermidine biosynthetic process;molecular_function:GO:0004014//adenosylmethionine decarboxylase activity;
CL5205.Contig4_All	CL5205.Contig4_All	156.31	145.83	143.8	XP_020238418.1/1.2e-123/uncharacterized protein LOC109817550 [Cajanus cajan]	XM_020382829.1/0.0/PREDICTED: Cajanus cajan protein usf (LOC109817550), mRNA	NA	ccaj:109817550/1.7e-124/uncharacterized protein LOC109817550; K01061 carboxymethylenebutenolidase [EC:3.1.1.45]	At2g32520/6.3e-117/[R] KOG3043 Predicted hydrolase related to dienelactone hydrolase	PF01738/7.9E-59/Dienelactone hydrolase family	molecular_function:GO:0016787//hydrolase activity;
Unigene392_All	Unigene392_All	156.05	98.78	167.6	NA	NA	NA	NA	NA	NA	NA
CL63915.Contig3_All	CL63915.Contig3_All	155.97	77.99	57.75	XP_015941986.1/9.7e-209/glycerate dehydrogenase [Arachis duranensis]	XM_019586187.1/0.0/PREDICTED: Lupinus angustifolius glycerate dehydrogenase (LOC109346563), mRNA	sp|P13443|DHGY_CUCSA/7.3e-201/Glycerate dehydrogenase OS=Cucumis sativus GN=HPR-A PE=2 SV=1	adu:107467410/1.4e-209/glycerate dehydrogenase; K15893 hydroxypyruvate reductase 1	At1g68010/1.4e-197/[C] KOG0069 Glyoxylate/hydroxypyruvate reductase (D-isomer-specific 2-hydroxy acid dehydrogenase superfamily)	PF00389/3.5E-18/D-isomer specific 2-hydroxyacid dehydrogenase, catalytic domain	molecular_function:GO:0016616//oxidoreductase activity, acting on the CH-OH group of donors, NAD or NADP as acceptor;GO:0051287//NAD binding;
Unigene9992_All	Unigene9992_All	155.87	199.55	277.26	XP_015963328.1/2.0e-288/serine hydroxymethyltransferase, mitochondrial [Arachis duranensis]	XM_019565404.1/0.0/PREDICTED: Lupinus angustifolius serine hydroxymethyltransferase, mitochondrial-like (LOC109331105), transcript variant X5, mRNA	sp|P34899|GLYM_PEA/1.1e-275/Serine hydroxymethyltransferase, mitochondrial OS=Pisum sativum PE=1 SV=1	var:108323253/1.9e-280/serine hydroxymethyltransferase, mitochondrial; K00600 glycine hydroxymethyltransferase [EC:2.1.2.1]	At4g37930/7.3e-270/[E] KOG2467 Glycine/serine hydroxymethyltransferase	PF00464/2.2E-210/Serine hydroxymethyltransferase	NA
CL387.Contig5_All	CL387.Contig5_All	155.43	222.83	112.07	XP_015943384.1/1.3e-144/chlorophyll a-b binding protein CP24 10A, chloroplastic [Arachis duranensis] >XP_016179733.1 chlorophyll a-b binding protein CP24 10A, chloroplastic [Arachis ipaensis]	NM_001249486.2/0.0/Glycine max light harvesting complex photosystem II subunit (LOC100527463), mRNA	sp|P27524|CB4A_SOLLC/4.4e-129/Chlorophyll a-b binding protein CP24 10A, chloroplastic OS=Solanum lycopersicum GN=CAP10A PE=3 SV=1	aip:107622376/1.9e-145/chlorophyll a-b binding protein CP24 10A, chloroplastic; K08917 light-harvesting complex II chlorophyll a/b binding protein 6	At1g15820_2/1.6e-97/[C] LSE0391 A Chlorophyll A/B binding protein	PTHR21649/9.0E-156/--	biological_process:GO:0009765//photosynthesis, light harvesting;GO:0018298//protein-chromophore linkage;cellular_component:GO:0009535//chloroplast thylakoid membrane;GO:0009523//photosystem II;GO:0016021//integral component of membrane;GO:0009522//photosystem I;molecular_function:GO:0016168//chlorophyll binding;
Unigene49085_All	Unigene49085_All	153.96	180.86	119.05	XP_016197465.1/2.7e-197/ATP synthase gamma chain, chloroplastic [Arachis ipaensis]	XM_016341979.2/0.0/PREDICTED: Arachis ipaensis ATP synthase gamma chain, chloroplastic (LOC107638627), mRNA	sp|P29790|ATPG_TOBAC/1.5e-184/ATP synthase gamma chain, chloroplastic OS=Nicotiana tabacum GN=ATPC PE=1 SV=1	jcu:105649332/8.0e-191/ATP synthase gamma chain, chloroplastic; K02115 F-type H+-transporting ATPase subunit gamma	At4g04640/3.3e-174/[C] KOG1531 F0F1-type ATP synthase, gamma subunit	PS00153/-/ATP synthase gamma subunit signature.	NA
CL3187.Contig5_All	CL3187.Contig5_All	153.92	213.06	88.15	XP_020213476.1/4.0e-202/chloroplast stem-loop binding protein of 41 kDa b, chloroplastic [Cajanus cajan]	XM_020357887.1/0.0/PREDICTED: Cajanus cajan chloroplast stem-loop binding protein of 41 kDa b, chloroplastic (LOC109797758), mRNA	sp|Q9SA52|CP41B_ARATH/1.2e-182/Chloroplast stem-loop binding protein of 41 kDa b, chloroplastic OS=Arabidopsis thaliana GN=CSP41B PE=1 SV=1	han:110892672/2.2e-24/3-hydroxyisobutyryl-CoA hydrolase 1-like; K05605 3-hydroxyisobutyryl-CoA hydrolase [EC:3.1.2.4]	At1g09340/2.7e-182/[A] LSE0444 A Chloroplast mRNA binding protein/endoribonuclease	PF01370/1.6E-14/NAD dependent epimerase/dehydratase family	molecular_function:GO:0003824//catalytic activity;GO:0050662//coenzyme binding;
Unigene942_All	Unigene942_All	153.65	51.72	96.29	NA	NA	NA	NA	NA	NA	NA
CL11768.Contig5_All	CL11768.Contig5_All	153.44	54.11	28.37	XP_020235327.1/0.0e+00/transketolase, chloroplastic [Cajanus cajan] >KYP47079.1 hypothetical protein KK1_031309 [Cajanus cajan]	XM_016086772.2/0.0/PREDICTED: Arachis duranensis transketolase, chloroplastic (LOC107467639), mRNA	sp|Q43848|TKTC_SOLTU/0.0e+00/Transketolase, chloroplastic OS=Solanum tuberosum PE=2 SV=1	aip:107617710/0.0e+00/transketolase, chloroplastic; K00615 transketolase [EC:2.2.1.1]	At2g45290/0.0e+00/[G] KOG0523 Transketolase	PS00801/-/Transketolase signature 1.	biological_process:GO:0008152//metabolic process;molecular_function:GO:0004802//transketolase activity;
CL1298.Contig3_All	CL1298.Contig3_All	153.08	163.14	162	XP_015964450.2/3.0e-116/60S ribosomal protein L15-1 [Arachis duranensis]	XM_003538894.3/0.0/PREDICTED: Glycine max 60S ribosomal protein L15-1 (LOC100798324), mRNA	sp|O23515|RL151_ARATH/1.6e-111/60S ribosomal protein L15-1 OS=Arabidopsis thaliana GN=RPL15A PE=2 SV=1	adu:107488247/4.4e-117/60S ribosomal protein L15-1; K02877 large subunit ribosomal protein L15e	At4g16720/3.8e-111/[J] KOG1678 60s ribosomal protein L15	PTHR11847/4.6E-183/--	biological_process:GO:0006412//translation;cellular_component:GO:0005840//ribosome;molecular_function:GO:0003735//structural constituent of ribosome;
CL19487.Contig2_All	CL19487.Contig2_All	152.95	34.44	171.09	XP_020219168.1/1.1e-79/phosphoprotein ECPP44 [Cajanus cajan] >KYP64916.1 Dehydrin COR47 [Cajanus cajan]	KC895511.1/0.0/Caragana korshinskii dehydrin protein 2 mRNA, complete cds	sp|Q9XJ56|ECP44_DAUCA/2.7e-51/Phosphoprotein ECPP44 OS=Daucus carota GN=ECPP44 PE=1 SV=1	jcu:105628926/5.6e-09/nucleolin 1; K11294 nucleolin	SPAC140.02/1.0e-08/[K] KOG4210 Nuclear localization sequence binding protein	PS00315/-/Dehydrins signature 1.	biological_process:GO:0009414//response to water deprivation;GO:0009415//response to water;GO:0006950//response to stress;GO:0009737//response to abscisic acid;GO:0009631//cold acclimation;cellular_component:GO:0016020//membrane;GO:0005829//cytosol;
Unigene870_All	Unigene870_All	152.56	61.59	37.8	NA	XM_007163779.1/0.0/Phaseolus vulgaris hypothetical protein (PHAVU_001G268800g) mRNA, complete cds	NA	NA	NA	NA	NA
Unigene498_All	Unigene498_All	151.99	83.96	102.01	NA	NA	NA	NA	NA	NA	NA
CL68122.Contig1_All	CL68122.Contig1_All	150.28	86.05	145.38	BAU03260.1/2.6e-29/hypothetical protein VIGAN_UM059000 [Vigna angularis var. angularis]	AY603365.1/0.0/Lotus japonicus retrotransposon Cassandra, complete sequence	NA	NA	NA	NA	NA
CL13771.Contig3_All	CL13771.Contig3_All	147.81	157.95	182.81	NP_001341770.1/1.0e-134/putative triosephosphate isomerase [Glycine max] >KHN33382.1 Triosephosphate isomerase, cytosolic [Glycine soja] >KRH10260.1 hypothetical protein GLYMA_15G038100 [Glycine max]	XM_016315266.2/0.0/PREDICTED: Arachis ipaensis triosephosphate isomerase, cytosolic (LOC107613319), mRNA	sp|P21820|TPIS_COPJA/2.2e-121/Triosephosphate isomerase, cytosolic OS=Coptis japonica PE=2 SV=1	gmx:100796274/1.5e-135/triosephosphate isomerase, cytosolic; K01803 triosephosphate isomerase (TIM) [EC:5.3.1.1]	At3g55440/7.4e-120/[G] KOG1643 Triosephosphate isomerase	PF00121/1.1E-87/Triosephosphate isomerase	biological_process:GO:0006096//glycolytic process;molecular_function:GO:0004807//triose-phosphate isomerase activity;
CL34956.Contig4_All	CL34956.Contig4_All	147.3	58.26	33.79	XP_015944757.1/1.2e-48/60S acidic ribosomal protein P1 [Arachis duranensis] >XP_016180813.1 60S acidic ribosomal protein P1 [Arachis ipaensis]	XM_019581776.1/0.0/PREDICTED: Lupinus angustifolius 60S acidic ribosomal protein P1-like (LOC109343470), mRNA	sp|P52855|RLA1_MAIZE/1.5e-38/60S acidic ribosomal protein P1 OS=Zea mays GN=RPP1A PE=1 SV=1	aip:107623163/1.9e-49/60S acidic ribosomal protein P1; K02942 large subunit ribosomal protein LP1	At5g47700/9.8e-33/[J] KOG1762 60s acidic ribosomal protein P1	NA	NA
CL11597.Contig1_All	CL11597.Contig1_All	147.22	0	0.76	XP_020228782.1/3.2e-86/eukaryotic translation initiation factor 5A-2-like [Cajanus cajan] >KYP55475.1 Eukaryotic translation initiation factor 5A-2 [Cajanus cajan]	XM_016087579.2/0.0/PREDICTED: Arachis duranensis eukaryotic translation initiation factor 5A-2 (LOC107468310), mRNA	sp|P24922|IF5A2_NICPL/1.2e-85/Eukaryotic translation initiation factor 5A-2 OS=Nicotiana plumbaginifolia GN=EIF-5A2 PE=2 SV=1	ccaj:109809794/4.7e-87/eukaryotic translation initiation factor 5A-2-like; K03263 translation initiation factor 5A	At1g69410/2.5e-78/[J] KOG3271 Translation initiation factor 5A (eIF-5A)	NA	NA
CL15768.Contig5_All	CL15768.Contig5_All	146.18	117.87	73.2	XP_016197296.1/0.0e+00/stromal 70 kDa heat shock-related protein, chloroplastic [Arachis ipaensis]	XM_016341810.2/0.0/PREDICTED: Arachis ipaensis stromal 70 kDa heat shock-related protein, chloroplastic (LOC107638502), mRNA	sp|Q9STW6|HSP7F_ARATH/0.0e+00/Heat shock 70 kDa protein 6, chloroplastic OS=Arabidopsis thaliana GN=HSP70-6 PE=1 SV=1	aip:107638502/0.0e+00/stromal 70 kDa heat shock-related protein, chloroplastic; K03283 heat shock 70kDa protein 1/2/6/8	At4g24280/0.0e+00/[O] KOG0102 Molecular chaperones mortalin/PBP74/GRP75, HSP70 superfamily	PS01036/-/Heat shock hsp70 proteins family signature 3.	biological_process:GO:0006457//protein folding;molecular_function:GO:0005524//ATP binding;GO:0051082//unfolded protein binding;
Unigene123979_All	Unigene123979_All	145.72	52.26	32.63	XP_016172065.1/1.1e-50/MLP-like protein 43 [Arachis ipaensis]	XM_016316579.2/0.0/PREDICTED: Arachis ipaensis MLP-like protein 43 (LOC107614368), mRNA	sp|Q9SSK7|MLP34_ARATH/1.1e-20/MLP-like protein 34 OS=Arabidopsis thaliana GN=MLP34 PE=2 SV=1	zju:107416231/3.0e-10/uncharacterized protein LOC107416231; K10745 ribonuclease H2 subunit C	At5g28010/6.9e-21/[R] LSE0193 A Major latex protein and related proteins	SM01037/4.0E-31/Pathogenesis-related protein Bet v I family	NA
CL39386.Contig7_All	CL39386.Contig7_All	145.66	6.07	97.87	YP_009409886.1/4.9e-16/photosystem II protein M (chloroplast) [Cressa cretica] >ASJ65073.1 photosystem II protein M (chloroplast) [Cressa cretica]	KJ468096.1/0.0/Ceratonia siliqua chloroplast, complete genome	sp|A4GYQ2|PSBM_POPTR/1.7e-10/Photosystem II reaction center protein M OS=Populus trichocarpa GN=psbM PE=3 SV=1	rcu:11542298/4.2e-09/psbM, RCOM_ORF00024; photosystem II protein M; K02714 photosystem II PsbM protein	NA	NA	NA
CL47076.Contig1_All	CL47076.Contig1_All	145.46	218.48	122.16	KHN26008.1/2.4e-109/Elongation factor 1-beta 1 [Glycine soja]	XM_021127220.1/0.0/PREDICTED: Arachis duranensis elongation factor 1-beta (LOC107496677), transcript variant X2, mRNA	sp|Q84WM9|EF1B1_ARATH/5.1e-93/Elongation factor 1-beta 1 OS=Arabidopsis thaliana GN=At5g12110 PE=2 SV=2	var:108336247/4.6e-110/elongation factor 1-beta 1-like; K03232 elongation factor 1-beta	At5g12110/1.2e-92/[K] KOG1668 Elongation factor 1 beta/delta chain	SM00888/3.8E-36/EF-1 guanine nucleotide exchange domain	cellular_component:GO:0005853//eukaryotic translation elongation factor 1 complex;molecular_function:GO:0003746//translation elongation factor activity;
CL25757.Contig1_All	CL25757.Contig1_All	145.44	124.29	149.76	NP_001236005.2/1.0e-136/14-3-3 protein SGF14m [Glycine max] >NP_001335849.1 14-3-3 protein SGF14m [Glycine max] >KHN24947.1 14-3-3-like protein A [Glycine soja] >KRH46907.1 hypothetical protein GLYMA_08G363800 [Glycine max] >KRH46908.1 hypothetical protein GLYMA_08G363800 [Glycine max]	XM_016107445.2/0.0/PREDICTED: Arachis duranensis 14-3-3-like protein A (LOC107486875), transcript variant X2, mRNA	sp|Q96450|1433A_SOYBN/7.8e-137/14-3-3-like protein A OS=Glycine max GN=GF14A PE=2 SV=1	gmx:547889/3.4e-137/GF14A, SGF14A; 14-3-3 protein SGF14a; K06630 14-3-3 protein epsilon	At3g02520/5.3e-128/[O] KOG0841 Multifunctional chaperone (14-3-3 family)	PTHR18860:SF27/1.0E-198/--	molecular_function:GO:0019904//protein domain specific binding;
CL21286.Contig1_All	CL21286.Contig1_All	145.27	958.91	377.24	XP_016201014.1/1.7e-131/acidic endochitinase-like [Arachis ipaensis]	XM_016345528.2/0.0/PREDICTED: Arachis ipaensis acidic endochitinase-like (LOC107642234), mRNA	sp|P23472|CHLY_HEVBR/5.0e-88/Hevamine-A OS=Hevea brasiliensis PE=1 SV=2	aip:107642234/2.5e-132/acidic endochitinase-like; K01183 chitinase [EC:3.2.1.14]	At5g24090/1.2e-79/[M] KOG4701 Chitinase	PTHR11177/2.1E-140/--	biological_process:GO:0005975//carbohydrate metabolic process;molecular_function:GO:0004553//hydrolase activity, hydrolyzing O-glycosyl compounds;
CL15449.Contig2_All	CL15449.Contig2_All	145.23	3.87	0	XP_015937582.1/2.1e-85/ATP synthase subunit b', chloroplastic [Arachis duranensis] >XP_016169887.1 ATP synthase subunit b', chloroplastic [Arachis ipaensis]	XM_019002841.1/0.0/PREDICTED: Juglans regia ATP synthase subunit b&apos;, chloroplastic (LOC109020391), mRNA	sp|P31853|ATPX_SPIOL/9.3e-70/ATP synthase subunit b', chloroplastic OS=Spinacia oleracea GN=ATPG PE=1 SV=2	adu:107463311/3.1e-86/ATP synthase subunit b', chloroplastic; K02109 F-type H+-transporting ATPase subunit b	At3g24400/2.7e-11/[T] KOG1187 Serine/threonine protein kinase	NA	biological_process:GO:0015986//ATP synthesis coupled proton transport;cellular_component:GO:0045263//proton-transporting ATP synthase complex, coupling factor F(o);GO:0016021//integral component of membrane;molecular_function:GO:0015078//hydrogen ion transmembrane transporter activity;
CL38866.Contig8_All	CL38866.Contig8_All	144.18	117.76	412.58	XP_015971175.1/3.3e-59/light-regulated protein [Arachis duranensis]	BT149827.1/0.0/Lotus japonicus clone JCVI-FLLj-7H14 unknown mRNA	sp|Q03200|LIRP1_ORYSJ/5.3e-22/Light-regulated protein OS=Oryza sativa subsp. japonica GN=LIR1 PE=2 SV=1	sita:101765827/9.6e-24/vacuolar protein sorting-associated protein 32 homolog 2-like; K12198 charged multivesicular body protein 5	NA	PTHR36762/3.4E-64/--	NA
CL32141.Contig6_All	CL32141.Contig6_All	144.04	11.71	75.67	XP_016170294.1/5.7e-248/phosphoglycerate kinase, chloroplastic [Arachis ipaensis]	XM_016314808.2/0.0/PREDICTED: Arachis ipaensis phosphoglycerate kinase, chloroplastic (LOC107612994), mRNA	sp|Q42961|PGKH_TOBAC/3.1e-222/Phosphoglycerate kinase, chloroplastic OS=Nicotiana tabacum PE=2 SV=1	aip:107612994/8.4e-249/phosphoglycerate kinase, chloroplastic; K00927 phosphoglycerate kinase [EC:2.7.2.3]	At1g56190/6.3e-218/[G] KOG1367 3-phosphoglycerate kinase	PR00477/1.6E-99/Phosphoglycerate kinase family signature	biological_process:GO:0006096//glycolytic process;molecular_function:GO:0005524//ATP binding;GO:0004618//phosphoglycerate kinase activity;
CL68806.Contig2_All	CL68806.Contig2_All	143.37	80.48	27.64	NA	NA	NA	NA	NA	NA	NA
CL9817.Contig1_All	CL9817.Contig1_All	143.33	92.53	97.54	XP_016180957.1/1.5e-170/zinc finger protein CONSTANS-LIKE 4 [Arachis ipaensis]	XM_016325471.2/0.0/PREDICTED: Arachis ipaensis zinc finger protein CONSTANS-LIKE 4 (LOC107623273), mRNA	sp|Q940T9|COL4_ARATH/1.1e-101/Zinc finger protein CONSTANS-LIKE 4 OS=Arabidopsis thaliana GN=COL4 PE=2 SV=2	thj:104802991/9.0e-69/zinc finger protein CONSTANS-LIKE 2-like; K12135 zinc finger protein CONSTANS	At5g24930/2.5e-101/[K] KOG1601 GATA-4/5/6 transcription factors	PTHR31319:SF4/1.3E-157/--	cellular_component:GO:0005634//nucleus;molecular_function:GO:0008270//zinc ion binding;
CL23273.Contig2_All	CL23273.Contig2_All	143.21	182.06	171	XP_006604803.1/2.2e-58/PREDICTED: uncharacterized protein LOC100814324 isoform X1 [Glycine max] >KRG96779.1 hypothetical protein GLYMA_19G232400 [Glycine max]	XM_006604740.2/0.0/PREDICTED: Glycine max uncharacterized LOC100814324 (LOC100814324), transcript variant X1, mRNA	sp|Q8LD26|DRMH3_ARATH/1.8e-36/Dormancy-associated protein homolog 3 OS=Arabidopsis thaliana GN=At1g56220 PE=1 SV=1	NA	NA	PTHR33565:SF1/1.5E-71/--	NA
CL26551.Contig6_All	CL26551.Contig6_All	142.35	84.69	63.84	XP_015970932.1/0.0e+00/5-methyltetrahydropteroyltriglutamate--homocysteine methyltransferase 1 [Arachis duranensis]	XM_016115446.2/0.0/PREDICTED: Arachis duranensis 5-methyltetrahydropteroyltriglutamate--homocysteine methyltransferase 1 (LOC107494407), mRNA	sp|O50008|METE1_ARATH/0.0e+00/5-methyltetrahydropteroyltriglutamate--homocysteine methyltransferase 1 OS=Arabidopsis thaliana GN=MS1 PE=1 SV=1	gmx:547643/0.0e+00/methionine synthase; K00549 5-methyltetrahydropteroyltriglutamate--homocysteine methyltransferase [EC:2.1.1.14]	At5g17920/0.0e+00/[E] KOG2263 Methionine synthase II (cobalamin-independent)	PTHR30519:SF0/0.0/--	biological_process:GO:0009086//methionine biosynthetic process;molecular_function:GO:0008270//zinc ion binding;GO:0003871//5-methyltetrahydropteroyltriglutamate-homocysteine S-methyltransferase activity;
Unigene40097_All	Unigene40097_All	142.23	3.93	0.91	XP_020552894.1/1.1e-37/basic proline-rich protein-like [Sesamum indicum]	XM_014769505.1/0.0/PREDICTED: Glycine max glycine-rich cell wall structural protein-like (LOC102665120), mRNA	sp|P27483|GRP1_ARATH/1.2e-36/Glycine-rich cell wall structural protein OS=Arabidopsis thaliana GN=At3g17050 PE=3 SV=2	mcha:111009311/4.7e-33/phytochrome B-like; K12121 phytochrome B	At4g13340/2.2e-28/[M] LSE0601 A Pollen extensin-like protein (Pex)	NA	NA
Unigene125377_All	Unigene125377_All	142.02	105.11	41.15	XP_020233398.1/0.0e+00/elongation factor 2 [Cajanus cajan]	XM_020377809.1/0.0/PREDICTED: Cajanus cajan elongation factor 2 (LOC109813596), mRNA	sp|Q9ASR1|EF2_ARATH/0.0e+00/Elongation factor 2 OS=Arabidopsis thaliana GN=LOS1 PE=1 SV=1	ccaj:109813596/0.0e+00/elongation factor 2; K03234 elongation factor 2	At1g56075/0.0e+00/[J] KOG0469 Elongation factor 2	PTHR23115:SF136/0.0/--	molecular_function:GO:0005525//GTP binding;GO:0003924//GTPase activity;
CL40449.Contig6_All	CL40449.Contig6_All	141.99	83.82	0.24	NP_001235587.1/1.6e-132/L-ascorbate peroxidase 2 [Glycine max] >BAC92740.1 cytosolic ascorbate peroxidase 2 [Glycine max] >KRH24955.1 hypothetical protein GLYMA_12G073100 [Glycine max]	XM_019598470.1/0.0/PREDICTED: Lupinus angustifolius L-ascorbate peroxidase, cytosolic (LOC109355353), transcript variant X2, mRNA	sp|P48534|APX1_PEA/1.5e-132/L-ascorbate peroxidase, cytosolic OS=Pisum sativum GN=APX1 PE=1 SV=2	gmx:606508/2.3e-133/APX2, apx1; L-ascorbate peroxidase 2; K00434 L-ascorbate peroxidase [EC:1.11.1.11]	At1g07890/6.1e-116/[R] TWOG0189 Peroxidase	PR00459/7.1E-124/Plant ascorbate peroxidase signature	biological_process:GO:0000302//response to reactive oxygen species;GO:0006979//response to oxidative stress;GO:0034599//cellular response to oxidative stress;GO:0042744//hydrogen peroxide catabolic process;cellular_component:GO:0009507//chloroplast;molecular_function:GO:0020037//heme binding;GO:0016688//L-ascorbate peroxidase activity;GO:0046872//metal ion binding;GO:0004601//peroxidase activity;…
CL20298.Contig1_All	CL20298.Contig1_All	140.88	212.48	134.98	YP_005090476.1/0.0e+00/ribosomal protein S3 (mitochondrion) [Lotus japonicus] >AET62936.1 ribosomal protein S3 (mitochondrion) [Lotus japonicus]	JN872550.1/0.0/Millettia pinnata mitochondrion, complete genome	sp|Q04716|RT03_PETHY/6.1e-294/Ribosomal protein S3, mitochondrial OS=Petunia hybrida GN=YRPS3 PE=2 SV=1	gmx:15308549/1.6e-307/rps3, GlmaxMp70; ribosomal protein S3; K02982 small subunit ribosomal protein S3	AtMi007/1.8e-94/[J] KOG3422 Mitochondrial ribosomal protein L16	PTHR35928/3.1E-149/--	biological_process:GO:0006412//translation;cellular_component:GO:0005840//ribosome;GO:0005739//mitochondrion;molecular_function:GO:0003723//RNA binding;GO:0003735//structural constituent of ribosome;
CL3536.Contig3_All	CL3536.Contig3_All	140.88	108.81	80.51	XP_016174403.1/5.7e-112/elongation factor 1-delta [Arachis ipaensis]	XM_016318917.2/0.0/PREDICTED: Arachis ipaensis elongation factor 1-delta (LOC107617128), mRNA	sp|P93447|EF1D_PIMBR/1.6e-103/Elongation factor 1-delta OS=Pimpinella brachycarpa PE=2 SV=3	aip:107617128/8.5e-113/elongation factor 1-delta; K03232 elongation factor 1-beta	At2g18110/1.9e-102/[K] KOG1668 Elongation factor 1 beta/delta chain	PS00824/-/Elongation factor 1 beta/beta'/delta chain signature 1.	cellular_component:GO:0005853//eukaryotic translation elongation factor 1 complex;molecular_function:GO:0003746//translation elongation factor activity;
Unigene7129_All	Unigene7129_All	140.79	312	295.03	XP_020233957.1/1.5e-226/ribulose bisphosphate carboxylase/oxygenase activase, chloroplastic-like [Cajanus cajan]	XM_020378368.1/0.0/PREDICTED: Cajanus cajan ribulose bisphosphate carboxylase/oxygenase activase, chloroplastic-like (LOC109814041), mRNA	sp|Q7X9A0|RCA1_LARTR/1.7e-217/Ribulose bisphosphate carboxylase/oxygenase activase 1, chloroplastic OS=Larrea tridentata GN=RCA1 PE=1 SV=1	cpap:110817833/3.1e-43/uncharacterized protein LOC110817833; K02960 small subunit ribosomal protein S16e	At2g39730/1.5e-200/[O] KOG0651 26S proteasome regulatory complex, ATPase RPT4	PTHR32429/0.0/--	NA
CL26551.Contig5_All	CL26551.Contig5_All	140.64	128.75	126.56	XP_015970932.1/0.0e+00/5-methyltetrahydropteroyltriglutamate--homocysteine methyltransferase 1 [Arachis duranensis]	XM_016115446.2/0.0/PREDICTED: Arachis duranensis 5-methyltetrahydropteroyltriglutamate--homocysteine methyltransferase 1 (LOC107494407), mRNA	sp|O50008|METE1_ARATH/0.0e+00/5-methyltetrahydropteroyltriglutamate--homocysteine methyltransferase 1 OS=Arabidopsis thaliana GN=MS1 PE=1 SV=1	gmx:547643/0.0e+00/methionine synthase; K00549 5-methyltetrahydropteroyltriglutamate--homocysteine methyltransferase [EC:2.1.1.14]	At5g17920/0.0e+00/[E] KOG2263 Methionine synthase II (cobalamin-independent)	PF01717/7.2E-155/Cobalamin-independent synthase, Catalytic domain	biological_process:GO:0009086//methionine biosynthetic process;molecular_function:GO:0008270//zinc ion binding;GO:0003871//5-methyltetrahydropteroyltriglutamate-homocysteine S-methyltransferase activity;
CL17409.Contig2_All	CL17409.Contig2_All	140.47	20.42	29.68	XP_015965077.1/2.5e-272/glutamate--glyoxylate aminotransferase 2 [Arachis duranensis] >XP_016202417.1 glutamate--glyoxylate aminotransferase 2 [Arachis ipaensis]	XM_016346931.2/0.0/PREDICTED: Arachis ipaensis glutamate--glyoxylate aminotransferase 2 (LOC107643316), mRNA	sp|Q9S7E9|GGT2_ARATH/3.0e-251/Glutamate--glyoxylate aminotransferase 2 OS=Arabidopsis thaliana GN=GGAT2 PE=1 SV=1	adu:107488817/3.6e-273/glutamate--glyoxylate aminotransferase 2; K14272 glutamate--glyoxylate aminotransferase [EC:2.6.1.4 2.6.1.2 2.6.1.44]	At1g70580/7.1e-251/[E] KOG0258 Alanine aminotransferase	PF00155/5.9E-37/Aminotransferase class I and II	NA
CL68277.Contig4_All	CL68277.Contig4_All	139.7	233.55	86.02	NA	NA	NA	NA	NA	NA	NA
Unigene44077_All	Unigene44077_All	139.37	57.48	29	XP_015940714.1/8.2e-172/oxygen-evolving enhancer protein 1, chloroplastic [Arachis duranensis]	XM_020381078.1/0.0/PREDICTED: Cajanus cajan oxygen-evolving enhancer protein 1, chloroplastic (LOC109816181), mRNA	sp|P14226|PSBO_PEA/7.5e-170/Oxygen-evolving enhancer protein 1, chloroplastic OS=Pisum sativum GN=PSBO PE=2 SV=1	adu:107466212/1.2e-172/oxygen-evolving enhancer protein 1, chloroplastic; K02716 photosystem II oxygen-evolving enhancer protein 1	NA	PTHR34058/1.7E-276/--	biological_process:GO:0042549//photosystem II stabilization;GO:0015979//photosynthesis;cellular_component:GO:0019898//extrinsic component of membrane;GO:0016021//integral component of membrane;GO:0009654//photosystem II oxygen evolving complex;molecular_function:GO:0005509//calcium ion binding;
CL36935.Contig3_All	CL36935.Contig3_All	139.01	0	174.66	XP_014520779.1/5.9e-199/PREDICTED: ferredoxin--NADP reductase, leaf isozyme, chloroplastic [Vigna radiata var. radiata]	XM_003537588.3/0.0/PREDICTED: Glycine max ferredoxin--NADP reductase, leaf isozyme, chloroplastic (LOC100802032), mRNA	sp|P10933|FENR1_PEA/1.7e-187/Ferredoxin--NADP reductase, leaf isozyme, chloroplastic OS=Pisum sativum GN=PETH PE=1 SV=1	vra:106777632/8.7e-200/ferredoxin--NADP reductase, leaf isozyme, chloroplastic; K02641 ferredoxin--NADP+ reductase [EC:1.18.1.2]	At5g66190/1.3e-177/[C] KOG1158 NADP/FAD dependent oxidoreductase	PS51384/13.531/Ferredoxin reductase-type FAD binding domain profile.	molecular_function:GO:0004324//ferredoxin-NADP+ reductase activity;
CL11443.Contig6_All	CL11443.Contig6_All	138.86	128.04	185.58	XP_016163508.1/1.3e-131/photosystem II 22 kDa protein, chloroplastic [Arachis ipaensis]	XM_003601983.2/0.0/Medicago truncatula light-harvesting complex I chlorophyll A/B-binding protein mRNA	sp|Q02060|PSBS_SPIOL/1.2e-108/Photosystem II 22 kDa protein, chloroplastic OS=Spinacia oleracea GN=PSBS PE=1 SV=1	aip:107606055/2.0e-132/photosystem II 22 kDa protein, chloroplastic; K03542 photosystem II 22kDa protein	NA	PTHR14154:SF10/2.6E-145/--	cellular_component:GO:0016021//integral component of membrane;
CL29107.Contig2_All	CL29107.Contig2_All	138.44	281.37	1.56	XP_014494186.1/3.7e-32/PREDICTED: photosystem II 5 kDa protein, chloroplastic-like [Vigna radiata var. radiata]	AC235302.1/0.0/Glycine max strain Williams 82 clone GM_WBb0063H09, complete sequence	sp|P31336|PST2_GOSHI/1.4e-23/Photosystem II 5 kDa protein, chloroplastic OS=Gossypium hirsutum GN=PSBT PE=4 SV=1	NA	NA	NA	NA
CL1431.Contig5_All	CL1431.Contig5_All	138.34	100.47	20.73	XP_015957197.1/4.4e-77/40S ribosomal protein S16 [Arachis duranensis] >XP_016190823.1 40S ribosomal protein S16 [Arachis ipaensis] >XP_020999170.1 40S ribosomal protein S16 [Arachis duranensis]	XM_016101711.2/0.0/PREDICTED: Arachis duranensis 40S ribosomal protein S16 (LOC107481435), mRNA	sp|P46293|RS16_GOSHI/3.8e-73/40S ribosomal protein S16 OS=Gossypium hirsutum GN=RPS16 PE=2 SV=1	adu:107481435/6.5e-78/40S ribosomal protein S16; K02960 small subunit ribosomal protein S16e	At2g09990/5.3e-70/[J] KOG1753 40S ribosomal protein S16	NA	biological_process:GO:0006412//translation;cellular_component:GO:0005840//ribosome;molecular_function:GO:0003735//structural constituent of ribosome;
Unigene7766_All	Unigene7766_All	138.31	35.16	51.91	XP_015948235.1/7.2e-155/ethylene-responsive transcription factor RAP2-12 [Arachis duranensis]	XM_016092749.2/0.0/PREDICTED: Arachis duranensis ethylene-responsive transcription factor RAP2-12 (LOC107473198), mRNA	sp|Q9LUM4|RAP22_ARATH/7.7e-69/Ethylene-responsive transcription factor RAP2-2 OS=Arabidopsis thaliana GN=RAP2-2 PE=1 SV=2	adu:107473198/1.1e-155/ethylene-responsive transcription factor RAP2-12; K09286 EREBP-like factor	At1g53910/6.4e-66/[K] LSE0301 A AP2 domain transcription factor	PF00847/4.7E-11/AP2 domain	biological_process:GO:0006351//transcription, DNA-templated;cellular_component:GO:0005634//nucleus;molecular_function:GO:0003677//DNA binding;GO:0003700//DNA binding transcription factor activity;
CL21591.Contig2_All	CL21591.Contig2_All	138.06	542.74	46.38	XP_020218895.1/9.6e-111/photosystem I reaction center subunit XI, chloroplastic [Cajanus cajan] >KYP64157.1 hypothetical protein KK1_018747 [Cajanus cajan]	XM_020363306.1/0.0/PREDICTED: Cajanus cajan photosystem I reaction center subunit XI, chloroplastic (LOC109802092), mRNA	sp|Q39654|PSAL_CUCSA/1.0e-96/Photosystem I reaction center subunit XI, chloroplastic OS=Cucumis sativus GN=PSAL PE=2 SV=1	ccaj:109802092/1.4e-111/photosystem I reaction center subunit XI, chloroplastic; K02699 photosystem I subunit XI	NA	PTHR34803/1.0E-151/--	biological_process:GO:0015979//photosynthesis;cellular_component:GO:0009538//photosystem I reaction center;GO:0016021//integral component of membrane;
CL22587.Contig3_All	CL22587.Contig3_All	137.91	104.21	70.56	XP_015938884.1/2.5e-77/nucleoside diphosphate kinase 1 [Arachis duranensis] >AAZ20283.1 nucleoside diphosphate kinase I [Arachis hypogaea]	XM_016083398.2/0.0/PREDICTED: Arachis duranensis nucleoside diphosphate kinase 1 (LOC107464478), mRNA	sp|Q39839|NDK1_SOYBN/5.9e-76/Nucleoside diphosphate kinase 1 OS=Glycine max PE=2 SV=1	adu:107464478/3.7e-78/nucleoside diphosphate kinase 1; K00940 nucleoside-diphosphate kinase [EC:2.7.4.6]	At4g09320/3.2e-72/[F] KOG0888 Nucleoside diphosphate kinase	PTHR11349/8.4E-102/--	NA
CL18209.Contig6_All	CL18209.Contig6_All	137.64	1115	64.56	XP_021293398.1/8.3e-44/acid phosphatase 1-like [Herrania umbratica]	NA	sp|P10743|VSPB_SOYBN/9.8e-42/Stem 31 kDa glycoprotein OS=Glycine max GN=VSPB PE=2 SV=1	csat:104706789/8.5e-30/vegetative storage protein 2; K20728 vegetative storage protein 2	At4g25150/2.0e-37/[R] LSE0440 A Predicted acid phosphatase/vegetative storage protein-like	PTHR31284:SF5/3.7E-77/--	molecular_function:GO:0003993//acid phosphatase activity;
CL5808.Contig6_All	CL5808.Contig6_All	137.59	221.14	71.08	XP_016176208.1/2.6e-177/GDSL esterase/lipase APG [Arachis ipaensis]	XM_019580927.1/0.0/PREDICTED: Lupinus angustifolius GDSL esterase/lipase APG-like (LOC109342884), mRNA	sp|Q9LU14|APG2_ARATH/1.1e-148/GDSL esterase/lipase APG OS=Arabidopsis thaliana GN=APG PE=2 SV=1	ats:109762802/2.0e-65/LOC109762802; auxin transport protein BIG; K10691 E3 ubiquitin-protein ligase UBR4 [EC:2.3.2.27]	At3g16370/2.6e-148/[RI] LSE0388 A Predicted lipase	PTHR22835/1.4E-245/--	cellular_component:GO:0016021//integral component of membrane;molecular_function:GO:0016788//hydrolase activity, acting on ester bonds;
CL53583.Contig2_All	CL53583.Contig2_All	137.29	1.59	158.99	NA	NA	NA	NA	NA	NA	NA
CL64603.Contig2_All	CL64603.Contig2_All	136.16	519.45	6.05	XP_003628180.1/8.8e-18/cytochrome b6-F complex subunit 5 [Medicago truncatula] >AET02656.1 cytochrome b6-F complex subunit 5 [Medicago truncatula]	KJ468098.1/0.0/Indigofera tinctoria chloroplast, complete genome	sp|Q6ENU5|PETG_SACOF/8.3e-13/Cytochrome b6-f complex subunit 5 OS=Saccharum officinarum GN=petG PE=3 SV=1	mtr:MTR_4g050840/1.1e-14/cytochrome b6-F complex subunit 5; K02640 cytochrome b6-f complex subunit 5	NA	NA	biological_process:GO:0017004//cytochrome complex assembly;GO:0055114//oxidation-reduction process;GO:0015979//photosynthesis;cellular_component:GO:0009535//chloroplast thylakoid membrane;GO:0009512//cytochrome b6f complex;GO:0016021//integral component of membrane;molecular_function:GO:0003676//nucleic acid binding;GO:0045158//electron transporter, transferring electrons within cytochrome b6/f c…
CL31531.Contig2_All	CL31531.Contig2_All	135.95	0	142.91	ABX56711.1/6.8e-43/LTP isoallergen 1 precursor [Arachis hypogaea]	NM_001349709.1/0.0/Glycine max AAI_LTSS superfamily protein (LOC100306510), mRNA	sp|Q9M5X7|NLTP_MALDO/4.2e-37/Non-specific lipid-transfer protein OS=Malus domestica GN=MALD3 PE=1 SV=1	NA	At2g38540/8.3e-28/[I] LSE0123 A Lipid transfer protein type 1	PS00597/-/Plant lipid transfer proteins signature.	biological_process:GO:0006869//lipid transport;molecular_function:GO:0008289//lipid binding;
CL31752.Contig4_All	CL31752.Contig4_All	135.61	336.05	78.02	XP_020215989.1/6.8e-150/BURP domain protein RD22 [Cajanus cajan]	XM_020360400.1/0.0/PREDICTED: Cajanus cajan BURP domain protein RD22 (LOC109799779), mRNA	sp|Q08298|RD22_ARATH/8.2e-108/BURP domain protein RD22 OS=Arabidopsis thaliana GN=RD22 PE=2 SV=1	bvg:104885038/1.3e-36/filaggrin-like; K12472 epidermal growth factor receptor substrate 15	NA	PS51277/89.87/BURP domain profile.	NA
CL65965.Contig1_All	CL65965.Contig1_All	135.33	58.81	58.56	XP_013451830.1/7.2e-07/transcription factor [Medicago truncatula] >KEH25858.1 transcription factor [Medicago truncatula]	AP015122.1/0.0/Vigna angularis var. angularis DNA, scaffold: Scaffold_0078, complete sequence, cultivar: Shumari	NA	NA	NA	NA	NA
Unigene5025_All	Unigene5025_All	135.17	190.43	139.07	XP_015938445.1/1.2e-57/photosystem I reaction center subunit VI-2, chloroplastic [Arachis duranensis] >XP_016174489.1 photosystem I reaction center subunit VI-2, chloroplastic [Arachis ipaensis] >ABI84258.1 photosystem I psaH protein [Arachis hypogaea]	XM_017551934.1/0.0/PREDICTED: Vigna angularis photosystem I reaction center subunit VI-2, chloroplastic-like (LOC108320502), mRNA	sp|Q9SUI6|PSAH2_ARATH/4.6e-51/Photosystem I reaction center subunit VI-2, chloroplastic OS=Arabidopsis thaliana GN=PSAH2 PE=2 SV=1	aip:107617260/1.7e-58/photosystem I reaction center subunit VI-2, chloroplastic; K02695 photosystem I subunit VI	NA	PF03244/1.7E-61/Photosystem I reaction centre subunit VI	biological_process:GO:0015979//photosynthesis;cellular_component:GO:0009538//photosystem I reaction center;
CL20948.Contig1_All	CL20948.Contig1_All	134.58	123.48	0.35	XP_015953059.1/1.9e-31/photosystem II 5 kDa protein, chloroplastic-like [Arachis duranensis]	CP023125.1/0.0/Lupinus angustiflorus cultivar Tanjil chromosome LG-13	sp|P31336|PST2_GOSHI/1.5e-22/Photosystem II 5 kDa protein, chloroplastic OS=Gossypium hirsutum GN=PSBT PE=4 SV=1	NA	NA	PD030057/4.0E-11/PHOTOSYSTEM II CHLOROPLAST PEPTIDE MEMBRANE PHOTOSYNTHESIS TRANSIT PROTEIN THYLAKOID PLASTID	NA
CL8336.Contig4_All	CL8336.Contig4_All	134.32	84.9	11.63	NA	NA	NA	NA	NA	NA	NA
CL12878.Contig2_All	CL12878.Contig2_All	133.97	54.99	27.91	XP_015968894.1/2.8e-48/calvin cycle protein CP12-2, chloroplastic [Arachis duranensis]	XM_016113408.2/0.0/PREDICTED: Arachis duranensis calvin cycle protein CP12-2, chloroplastic (LOC107492383), mRNA	sp|Q9LZP9|CP122_ARATH/1.7e-29/Calvin cycle protein CP12-2, chloroplastic OS=Arabidopsis thaliana GN=CP12-2 PE=1 SV=1	obr:102718644/9.8e-06/peroxidase 18-like; K00430 peroxidase [EC:1.11.1.7]	At5g07760/2.8e-06/[TZ] KOG1922 Rho GTPase effector BNI1 and related formins	PF02672/7.3E-25/CP12 domain	NA
CL18209.Contig2_All	CL18209.Contig2_All	133.74	1195.93	55.3	XP_017407490.1/2.6e-60/PREDICTED: stem 28 kDa glycoprotein-like [Vigna angularis] >KOM27403.1 hypothetical protein LR48_Vigan406s021300 [Vigna angularis] >BAT98463.1 hypothetical protein VIGAN_09212000 [Vigna angularis var. angularis]	NA	sp|P10743|VSPB_SOYBN/6.2e-59/Stem 31 kDa glycoprotein OS=Glycine max GN=VSPB PE=2 SV=1	thj:104814965/3.5e-46/vegetative storage protein 2-like; K20728 vegetative storage protein 2	At4g25150/1.1e-50/[R] LSE0440 A Predicted acid phosphatase/vegetative storage protein-like	PTHR31284/3.4E-101/--	molecular_function:GO:0003993//acid phosphatase activity;
CL10397.Contig4_All	CL10397.Contig4_All	132.87	231.85	96.55	XP_014491288.1/7.5e-209/PREDICTED: chalcone synthase [Vigna radiata var. radiata]	AK339544.1/0.0/Lotus japonicus cDNA, clone: LjFL3-022-DE04, HTC	sp|P23419|CHS2_SOLLC/1.5e-201/Chalcone synthase 2 OS=Solanum lycopersicum GN=CHS2 PE=2 SV=2	vra:106753918/1.1e-209/chalcone synthase; K00660 chalcone synthase [EC:2.3.1.74]	At5g13930/2.3e-197/[Q] LSE0252 A Chalcone synthase	PTHR11877/1.9E-296/--	biological_process:GO:0009058//biosynthetic process;molecular_function:GO:0016747//transferase activity, transferring acyl groups other than amino-acyl groups;
CL54227.Contig3_All	CL54227.Contig3_All	132.3	153.82	160.95	XP_015945220.1/1.0e-216/actin-7 [Arachis duranensis] >XP_016179798.1 actin-7 [Arachis ipaensis]	JQ780610.1/0.0/Sophora viciifolia actin mRNA, complete cds	sp|P53492|ACT7_ARATH/6.0e-217/Actin-7 OS=Arabidopsis thaliana GN=ACT7 PE=1 SV=1	adu:107470345/1.6e-217/actin-7; K10355 actin, other eukaryote	At5g09810/1.4e-216/[Z] KOG0676 Actin and related proteins	PF00022/4.8E-148/Actin	molecular_function:GO:0005524//ATP binding;
CL32056.Contig3_All	CL32056.Contig3_All	131.83	33.77	96.56	XP_020202594.1/4.7e-265/aspartic proteinase-like [Cajanus cajan] >KYP39999.1 Aspartic proteinase [Cajanus cajan]	XM_003535978.3/0.0/PREDICTED: Glycine max aspartic proteinase-like (LOC100776327), transcript variant X1, mRNA	sp|P42211|ASPRX_ORYSJ/1.8e-181/Aspartic proteinase OS=Oryza sativa subsp. japonica GN=RAP PE=2 SV=2	ccaj:109788311/7.0e-266/aspartic proteinase-like; K08245 phytepsin [EC:3.4.23.40]	At1g11910/4.9e-177/[O] KOG1339 Aspartyl protease	PTHR13683:SF312/1.2E-268/--	biological_process:GO:0006629//lipid metabolic process;molecular_function:GO:0004190//aspartic-type endopeptidase activity;
CL18252.Contig2_All	CL18252.Contig2_All	131.71	97.23	72.16	XP_016173970.1/2.2e-116/extensin-2 [Arachis ipaensis]	CP023120.1/0.0/Lupinus angustiflorus cultivar Tanjil chromosome LG-08	sp|P06599|EXTN_DAUCA/1.1e-56/Extensin OS=Daucus carota PE=2 SV=1	sind:105163612/2.3e-57/extensin-2-like; K05747 Wiskott-Aldrich syndrome protein	At1g23720/1.4e-57/[M] LSE0120 A Extensin and related proteins	PR01217/6.3E-11/Proline rich extensin signature	NA
Unigene7363_All	Unigene7363_All	130.91	66.96	21.25	XP_003628601.1/1.5e-139/cinnamyl alcohol dehydrogenase [Medicago truncatula] >AET03077.1 cinnamyl alcohol dehydrogenase [Medicago truncatula]	XM_014764337.1/0.0/PREDICTED: Glycine max bifunctional dihydroflavonol 4-reductase/flavanone 4-reductase-like (LOC100799213), transcript variant X1, mRNA	sp|Q9S9N9|CCR1_ARATH/8.3e-71/Cinnamoyl-CoA reductase 1 OS=Arabidopsis thaliana GN=CCR1 PE=1 SV=1	ini:109164749/5.1e-73/cinnamoyl-CoA reductase 1-like; K09753 cinnamoyl-CoA reductase [EC:1.2.1.44]	At1g51410/4.7e-125/[V] KOG1502 Flavonol reductase/cinnamoyl-CoA reductase	PTHR10366/9.5E-196/--	molecular_function:GO:0003824//catalytic activity;GO:0050662//coenzyme binding;
CL29812.Contig1_All	CL29812.Contig1_All	130.63	76.3	212.49	XP_015950001.1/9.4e-36/metallothionein-like protein 2 [Arachis duranensis] >AAZ20290.1 type 2 metallothionein [Arachis hypogaea] >ABA08414.1 type 2 metallothionein [Arachis hypogaea]	CU225617.1/0.0/Populus EST from leave	sp|P30564|MT2_RICCO/3.2e-36/Metallothionein-like protein type 2 OS=Ricinus communis GN=MTI PE=3 SV=1	NA	At3g09390/2.3e-29/[P] KOG4738 Predicted metallothionein	NA	NA
Unigene761_All	Unigene761_All	130.33	121.14	114.26	NA	NA	NA	NA	NA	NA	NA
CL38866.Contig3_All	CL38866.Contig3_All	130.28	192.03	0.97	XP_015971175.1/3.5e-59/light-regulated protein [Arachis duranensis]	BT149827.1/0.0/Lotus japonicus clone JCVI-FLLj-7H14 unknown mRNA	sp|Q03200|LIRP1_ORYSJ/5.7e-22/Light-regulated protein OS=Oryza sativa subsp. japonica GN=LIR1 PE=2 SV=1	sita:101765827/1.0e-23/vacuolar protein sorting-associated protein 32 homolog 2-like; K12198 charged multivesicular body protein 5	NA	PTHR36762/3.4E-64/--	NA
CL13388.Contig1_All	CL13388.Contig1_All	130.17	1.03	204.51	KRH48777.1/5.1e-101/hypothetical protein GLYMA_07G112000 [Glycine max]	AK285501.1/0.0/Glycine max cDNA, clone: GMFL01-10-K08	sp|Q41932|PSBQ2_ARATH/4.5e-86/Oxygen-evolving enhancer protein 3-2, chloroplastic OS=Arabidopsis thaliana GN=PSBQ2 PE=1 SV=2	gmx:100306034/2.8e-101/uncharacterized LOC100306034; K08901 photosystem II oxygen-evolving enhancer protein 3	NA	PF05757/3.4E-83/Oxygen evolving enhancer protein 3 (PsbQ)	biological_process:GO:0015979//photosynthesis;cellular_component:GO:0019898//extrinsic component of membrane;GO:0009654//photosystem II oxygen evolving complex;molecular_function:GO:0005509//calcium ion binding;
CL22134.Contig2_All	CL22134.Contig2_All	129.37	41.44	0.51	XP_016204882.1/8.9e-89/dirigent protein 22 [Arachis ipaensis]	NA	sp|F4JUF8|DIR15_ARATH/6.8e-41/Dirigent protein 15 OS=Arabidopsis thaliana GN=DIR15 PE=3 SV=1	csat:104723377/2.0e-29/isoleucine--tRNA ligase, chloroplastic/mitochondrial-like; K01870 isoleucyl-tRNA synthetase [EC:6.1.1.5]	At4g38700/2.3e-39/[S] LSE0373 A Uncharacterized	PTHR21495/8.2E-95/--	cellular_component:GO:0048046//apoplast;molecular_function:GO:0016853//isomerase activity;
CL15141.Contig5_All	CL15141.Contig5_All	128.52	31.95	69.38	XP_016176720.1/4.2e-87/lectin [Arachis ipaensis]	NA	sp|Q39529|LEC2_CLAKE/2.4e-63/Agglutinin-2 OS=Cladrastis kentukea PE=1 SV=1	pavi:110762566/1.6e-35/L-type lectin-domain containing receptor kinase IX.1-like; K04733 interleukin-1 receptor-associated kinase 4 [EC:2.7.11.1]	At5g06740/3.7e-22/[T] LSE0015 A Receptor-like protein kinase, contains lectin domains	PF00139/1.5E-59/Legume lectin domain	molecular_function:GO:0030246//carbohydrate binding;
CL6392.Contig1_All	CL6392.Contig1_All	127.84	5	5.33	XP_021607048.1/6.5e-275/adenosylhomocysteinase [Manihot esculenta] >OAY55304.1 hypothetical protein MANES_03G143900 [Manihot esculenta]	XM_016332220.2/0.0/PREDICTED: Arachis ipaensis adenosylhomocysteinase (LOC107629428), mRNA	sp|P35007|SAHH_CATRO/6.8e-269/Adenosylhomocysteinase OS=Catharanthus roseus GN=SAHH PE=2 SV=1	jcu:105633137/1.8e-274/adenosylhomocysteinase 1; K01251 adenosylhomocysteinase [EC:3.3.1.1]	At4g13940/1.8e-267/[H] KOG1370 S-adenosylhomocysteine hydrolase	SM00997/7.5E-106/S-adenosyl-L-homocysteine hydrolase, NAD binding domain	biological_process:GO:0019510//S-adenosylhomocysteine catabolic process;GO:0006730//one-carbon metabolic process;molecular_function:GO:0004013//adenosylhomocysteinase activity;GO:0051287//NAD binding;
CL34573.Contig1_All	CL34573.Contig1_All	127.79	40.94	35.14	XP_007136233.1/1.6e-135/hypothetical protein PHAVU_009G029600g [Phaseolus vulgaris] >ESW08227.1 hypothetical protein PHAVU_009G029600g [Phaseolus vulgaris]	XM_017567125.1/0.0/PREDICTED: Vigna angularis ethylene-responsive transcription factor RAP2-4 (LOC108332033), mRNA	sp|Q8H1E4|RAP24_ARATH/1.4e-88/Ethylene-responsive transcription factor RAP2-4 OS=Arabidopsis thaliana GN=RAP2-4 PE=1 SV=1	vra:106762422/2.6e-135/ethylene-responsive transcription factor RAP2-4; K09286 EREBP-like factor	At1g78080/3.4e-88/[K] LSE0301 A AP2 domain transcription factor	SM00380/7.0E-38/DNA-binding domain in plant proteins such as APETALA2 and EREBPs	biological_process:GO:0006351//transcription, DNA-templated;cellular_component:GO:0005634//nucleus;molecular_function:GO:0003677//DNA binding;GO:0003700//DNA binding transcription factor activity;
Unigene2646_All	Unigene2646_All	127.62	210.66	246.19	XP_016162881.1/0.0e+00/glycine dehydrogenase (decarboxylating), mitochondrial isoform X1 [Arachis ipaensis]	XM_016307395.2/0.0/PREDICTED: Arachis ipaensis glycine dehydrogenase (decarboxylating), mitochondrial (LOC107605503), transcript variant X1, mRNA	sp|P26969|GCSP_PEA/0.0e+00/Glycine dehydrogenase (decarboxylating), mitochondrial OS=Pisum sativum GN=GDCSP PE=1 SV=1	aip:107605503/0.0e+00/glycine dehydrogenase (decarboxylating), mitochondrial isoform X1; K00281 glycine dehydrogenase [EC:1.4.4.2]	At4g33010/0.0e+00/[E] KOG2040 Glycine dehydrogenase (decarboxylating)	PTHR11773:SF4/0.0/--	biological_process:GO:0006546//glycine catabolic process;cellular_component:GO:0005739//mitochondrion;molecular_function:GO:0004375//glycine dehydrogenase (decarboxylating) activity;
CL44494.Contig2_All	CL44494.Contig2_All	127.5	196.59	88.69	XP_019413690.1/1.9e-80/PREDICTED: nascent polypeptide-associated complex subunit beta-like [Lupinus angustifolius]	XM_019592935.1/0.0/PREDICTED: Lupinus angustifolius nascent polypeptide-associated complex subunit beta-like (LOC109351488), mRNA	sp|Q9CAT7|BTF3L_ARATH/1.3e-73/Nascent polypeptide-associated complex subunit beta OS=Arabidopsis thaliana GN=At1g73230 PE=2 SV=1	lang:109325657/2.8e-81/nascent polypeptide-associated complex subunit beta-like; K01527 nascent polypeptide-associated complex subunit beta	At1g73230/3.0e-73/[K] KOG2240 RNA polymerase II general transcription factor BTF3 and related proteins	PS51151/15.68/NAC A/B domain profile.	biological_process:GO:0006355//regulation of transcription, DNA-templated;GO:0006351//transcription, DNA-templated;
CL47812.Contig3_All	CL47812.Contig3_All	127.31	214.01	212.24	XP_015949999.1/4.1e-28/metallothionein-like protein 2 isoform X2 [Arachis duranensis]	XM_020252327.1/0.0/PREDICTED: Ananas comosus metallothionein-like protein type 2 (LOC109723839), mRNA	sp|Q39458|MT1_CICAR/7.1e-25/Metallothionein-like protein 1 OS=Cicer arietinum PE=3 SV=1	NA	At3g09390/3.3e-20/[P] KOG4738 Predicted metallothionein	NA	molecular_function:GO:0046872//metal ion binding;
CL4989.Contig4_All	CL4989.Contig4_All	127.28	27.93	79.54	XP_016186094.1/1.1e-147/uncharacterized protein At4g06744, partial [Arachis ipaensis]	XM_003538582.3/0.0/PREDICTED: Glycine max uncharacterized protein At4g06744-like (LOC100795489), mRNA	sp|Q8W3M4|Y4744_ARATH/2.8e-79/Uncharacterized protein At4g06744 OS=Arabidopsis thaliana GN=At4g06744 PE=2 SV=1	lang:109329200/8.8e-25/receptor kinase-like protein Xa21; K13420 LRR receptor-like serine/threonine-protein kinase FLS2 [EC:2.7.11.1]	At3g19320/9.8e-99/[M] LSE0601 A Pollen extensin-like protein (Pex)	PTHR27000:SF60/2.9E-184/--	cellular_component:GO:0016021//integral component of membrane;
Unigene176147_All	Unigene176147_All	126.44	110.39	110.27	XP_015963027.1/0.0e+00/probable mediator of RNA polymerase II transcription subunit 37c [Arachis duranensis]	XM_016339198.2/0.0/PREDICTED: Arachis ipaensis heat shock cognate 70 kDa protein 2 (LOC107635656), mRNA	sp|Q9LHA8|MD37C_ARATH/0.0e+00/Probable mediator of RNA polymerase II transcription subunit 37c OS=Arabidopsis thaliana GN=MED37C PE=1 SV=1	rcu:8265956/0.0e+00/heat shock cognate 70 kDa protein 2; K03283 heat shock 70kDa protein 1/2/6/8	At3g12580/0.0e+00/[O] KOG0101 Molecular chaperones HSP70/HSC70, HSP70 superfamily	PTHR19375:SF232/0.0/--	molecular_function:GO:0032440//2-alkenal reductase [NAD(P)] activity;GO:0005524//ATP binding;
Unigene2154_All	Unigene2154_All	126.15	33.06	22.75	NA	AP009251.1/0.0/Lotus japonicus genomic DNA, chromosome 1, clone: LjT14A18, TM1792, complete sequence	NA	NA	NA	NA	NA
CL25740.Contig7_All	CL25740.Contig7_All	125.95	341.16	1.04	XP_016187532.1/2.1e-214/UDP-D-apiose/UDP-D-xylose synthase 2 [Arachis ipaensis]	XM_016332046.2/0.0/PREDICTED: Arachis ipaensis UDP-D-apiose/UDP-D-xylose synthase 2 (LOC107629292), mRNA	sp|Q9SGE0|AXS2_ARATH/2.8e-208/UDP-D-apiose/UDP-D-xylose synthase 2 OS=Arabidopsis thaliana GN=AXS2 PE=2 SV=1	aip:107629292/3.1e-215/UDP-D-apiose/UDP-D-xylose synthase 2; K12449 UDP-apiose/xylose synthase	At1g08200/6.6e-208/[GM] KOG1429 dTDP-glucose 4-6-dehydratase/UDP-glucuronic acid decarboxylase	PTHR10366:SF348/1.9E-278/--	molecular_function:GO:0003824//catalytic activity;GO:0050662//coenzyme binding;
CL24330.Contig4_All	CL24330.Contig4_All	125.74	108.64	37.36	XP_017406284.1/8.1e-49/PREDICTED: 30S ribosomal protein S31, chloroplastic-like [Vigna angularis] >KOM26206.1 hypothetical protein LR48_Vigan238s003900 [Vigna angularis] >BAT90735.1 hypothetical protein VIGAN_06201600 [Vigna angularis var. angularis]	NM_001349546.1/0.0/Glycine max 30S ribosomal protein S31, chloroplastic-like (LOC100805197), mRNA	sp|O80439|RR31_ARATH/2.2e-30/30S ribosomal protein S31, chloroplastic OS=Arabidopsis thaliana GN=RPS31 PE=1 SV=1	var:108319607/1.2e-49/30S ribosomal protein S31, chloroplastic-like; K19033 RPS31; 30S ribosomal protein S31	NA	PF17067/5.6E-30/Ribosomal protein S31e	cellular_component:GO:0005840//ribosome;
CL17409.Contig8_All	CL17409.Contig8_All	125.61	329.47	337.16	XP_015965077.1/2.4e-272/glutamate--glyoxylate aminotransferase 2 [Arachis duranensis] >XP_016202417.1 glutamate--glyoxylate aminotransferase 2 [Arachis ipaensis]	XM_016346931.2/0.0/PREDICTED: Arachis ipaensis glutamate--glyoxylate aminotransferase 2 (LOC107643316), mRNA	sp|Q9S7E9|GGT2_ARATH/3.0e-251/Glutamate--glyoxylate aminotransferase 2 OS=Arabidopsis thaliana GN=GGAT2 PE=1 SV=1	adu:107488817/3.6e-273/glutamate--glyoxylate aminotransferase 2; K14272 glutamate--glyoxylate aminotransferase [EC:2.6.1.4 2.6.1.2 2.6.1.44]	At1g70580/7.1e-251/[E] KOG0258 Alanine aminotransferase	PF00155/5.9E-37/Aminotransferase class I and II	NA
CL21919.Contig2_All	CL21919.Contig2_All	124.77	64.27	99.19	Q43317.1/9.9e-164/RecName: Full=Cysteine synthase; Short=CSase; AltName: Full=Beta-PA/CSase; AltName: Full=Beta-pyrazolylalanine synthase; AltName: Full=L-mimosine synthase; AltName: Full=O-acetylserine (thiol)-lyase; Short=OAS-TL; AltName: Full=O-acetylserine sulfhydrylase >BAA05965.1 cysteine synthase [Citrullus lanatus subsp. vulgaris]	XM_016319939.2/0.0/PREDICTED: Arachis ipaensis cysteine synthase (LOC107618016), transcript variant X3, mRNA	sp|Q43317|CYSK_CITLA/6.1e-166/Cysteine synthase OS=Citrullus lanatus PE=1 SV=1	mdm:103434146/1.5e-164/cysteine synthase-like; K01738 cysteine synthase A [EC:2.5.1.47]	At4g14880/2.7e-148/[E] KOG1252 Cystathionine beta-synthase and related enzymes	PS00901/-/Cysteine synthase/cystathionine beta-synthase P-phosphate attachment site.	biological_process:GO:0006535//cysteine biosynthetic process from serine;molecular_function:GO:0004124//cysteine synthase activity;GO:0016740//transferase activity;
Unigene40973_All	Unigene40973_All	124.76	3.86	0	XP_019445802.1/3.1e-134/PREDICTED: caffeoyl-CoA O-methyltransferase [Lupinus angustifolius] >OIW10192.1 hypothetical protein TanjilG_27943 [Lupinus angustifolius]	HQ829864.1/0.0/Caragana korshinskii cinnamoyl-CoA O-methyltransferase (CCOAOMT) mRNA, complete cds	sp|Q40313|CAMT_MEDSA/8.8e-134/Caffeoyl-CoA O-methyltransferase OS=Medicago sativa GN=CCOMT PE=1 SV=1	pop:POPTR_0009s10270g/1.6e-127/POPTRDRAFT_649581; caffeoyl-CoA O-methyltransferase family protein; K00588 caffeoyl-CoA O-methyltransferase [EC:2.1.1.104]	At4g34050/7.5e-128/[Q] KOG1663 O-methyltransferase	PTHR10509/2.3E-182/--	molecular_function:GO:0008171//O-methyltransferase activity;
Unigene1065_All	Unigene1065_All	124.66	87.79	95.97	NA	NA	NA	NA	NA	NA	NA
CL387.Contig7_All	CL387.Contig7_All	124.25	194.28	140.82	XP_020222364.1/1.5e-42/chlorophyll a-b binding protein CP24 10A, chloroplastic [Cajanus cajan]	CP023123.1/0.0/Lupinus angustiflorus cultivar Tanjil chromosome LG-11	sp|P27524|CB4A_SOLLC/1.8e-40/Chlorophyll a-b binding protein CP24 10A, chloroplastic OS=Solanum lycopersicum GN=CAP10A PE=3 SV=1	cmo:103485628/2.2e-43/chlorophyll a-b binding protein CP24 10A, chloroplastic; K08917 light-harvesting complex II chlorophyll a/b binding protein 6	At1g15820_2/5.9e-39/[C] LSE0391 A Chlorophyll A/B binding protein	NA	biological_process:GO:0009765//photosynthesis, light harvesting;GO:0018298//protein-chromophore linkage;cellular_component:GO:0009535//chloroplast thylakoid membrane;GO:0009523//photosystem II;GO:0016021//integral component of membrane;GO:0009522//photosystem I;molecular_function:GO:0016168//chlorophyll binding;
CL54154.Contig2_All	CL54154.Contig2_All	124.2	94.57	80.21	XP_014518445.1/3.4e-80/PREDICTED: superoxide dismutase [Cu-Zn] [Vigna radiata var. radiata] >ADZ72850.1 Cu/Zn superoxide dismutase [Vigna radiata] >ADZ72851.1 Cu/Zn superoxide dismutase [Vigna radiata]	XM_016349982.2/0.0/PREDICTED: Arachis ipaensis superoxide dismutase [Cu-Zn] (LOC107645856), transcript variant X1, mRNA	sp|Q7M1R5|SODC_SOYBN/8.6e-81/Superoxide dismutase [Cu-Zn] OS=Glycine max GN=SOD1 PE=3 SV=1	vra:106775777/5.0e-81/superoxide dismutase [Cu-Zn]; K04565 superoxide dismutase, Cu-Zn family [EC:1.15.1.1]	At1g08830/1.5e-72/[P] KOG0441 Cu2+/Zn2+ superoxide dismutase SOD1	PR00068/3.6E-46/Cu-Zn-superoxide dismutase family signature	molecular_function:GO:0004784//superoxide dismutase activity;GO:0046872//metal ion binding;
CL53938.Contig6_All	CL53938.Contig6_All	124.14	102.1	93.76	XP_020234651.1/7.4e-47/catalase-4 isoform X2 [Cajanus cajan]	XM_019559290.1/0.0/PREDICTED: Lupinus angustifolius catalase isozyme 1 (LOC109326586), transcript variant X1, mRNA	sp|O48560|CATA3_SOYBN/1.5e-47/Catalase-3 OS=Glycine max GN=CAT3 PE=2 SV=1	ccaj:109814601/1.1e-47/catalase-4 isoform X1; K03781 catalase [EC:1.11.1.6]	At4g35090/6.6e-43/[P] KOG0047 Catalase	PTHR11465:SF19/6.4E-66/--	biological_process:GO:0006979//response to oxidative stress;GO:0042744//hydrogen peroxide catabolic process;molecular_function:GO:0046872//metal ion binding;GO:0020037//heme binding;GO:0004096//catalase activity;
CL63915.Contig2_All	CL63915.Contig2_All	123.21	320.61	261.03	XP_015941986.1/8.5e-209/glycerate dehydrogenase [Arachis duranensis]	XM_019586187.1/0.0/PREDICTED: Lupinus angustifolius glycerate dehydrogenase (LOC109346563), mRNA	sp|P13443|DHGY_CUCSA/6.4e-201/Glycerate dehydrogenase OS=Cucumis sativus GN=HPR-A PE=2 SV=1	adu:107467410/1.3e-209/glycerate dehydrogenase; K15893 hydroxypyruvate reductase 1	At1g68010/1.2e-197/[C] KOG0069 Glyoxylate/hydroxypyruvate reductase (D-isomer-specific 2-hydroxy acid dehydrogenase superfamily)	PF00389/3.5E-18/D-isomer specific 2-hydroxyacid dehydrogenase, catalytic domain	molecular_function:GO:0016616//oxidoreductase activity, acting on the CH-OH group of donors, NAD or NADP as acceptor;GO:0051287//NAD binding;
CL12208.Contig6_All	CL12208.Contig6_All	122.72	52.25	21.46	XP_021681033.1/2.0e-176/glyceraldehyde-3-phosphate dehydrogenase, cytosolic [Hevea brasiliensis]	XM_003526927.3/0.0/PREDICTED: Glycine max glyceraldehyde-3-phosphate dehydrogenase, cytosolic (LOC100783902), mRNA	sp|P34922|G3PC_PEA/2.8e-175/Glyceraldehyde-3-phosphate dehydrogenase, cytosolic OS=Pisum sativum GN=GAPC1 PE=2 SV=1	lja:Lj4g3v1388980.1/8.6e-177/Lj4g3v1388980.1; -; K00134 glyceraldehyde 3-phosphate dehydrogenase [EC:1.2.1.12]	At3g04120/2.8e-170/[G] KOG0657 Glyceraldehyde 3-phosphate dehydrogenase	PF02800/1.7E-72/Glyceraldehyde 3-phosphate dehydrogenase, C-terminal domain	NA
Unigene646_All	Unigene646_All	122.62	66.87	36.69	NA	NA	NA	NA	NA	NA	NA
CL19487.Contig3_All	CL19487.Contig3_All	122.22	107.97	130.08	XP_020219168.1/6.5e-79/phosphoprotein ECPP44 [Cajanus cajan] >KYP64916.1 Dehydrin COR47 [Cajanus cajan]	KC895511.1/0.0/Caragana korshinskii dehydrin protein 2 mRNA, complete cds	sp|Q9XJ56|ECP44_DAUCA/5.6e-51/Phosphoprotein ECPP44 OS=Daucus carota GN=ECPP44 PE=1 SV=1	rcu:8286838/4.0e-09/glutamic acid-rich protein; K17046 protein DEK	SPAC140.02/2.8e-08/[K] KOG4210 Nuclear localization sequence binding protein	PF00257/7.7E-15/Dehydrin	biological_process:GO:0009414//response to water deprivation;GO:0009415//response to water;GO:0006950//response to stress;GO:0009737//response to abscisic acid;GO:0009631//cold acclimation;cellular_component:GO:0016020//membrane;GO:0005829//cytosol;
Unigene6824_All	Unigene6824_All	122.02	42.35	32.99	XP_015958179.1/7.8e-262/tubulin alpha-3 chain [Arachis duranensis]	XM_016102693.2/0.0/PREDICTED: Arachis duranensis tubulin alpha-3 chain (LOC107482253), mRNA	sp|B9DHQ0|TBA5_ARATH/2.1e-259/Tubulin alpha-5 chain OS=Arabidopsis thaliana GN=TUBA5 PE=1 SV=2	adu:107482253/1.2e-262/tubulin alpha-3 chain; K07374 tubulin alpha	At4g14960/2.3e-248/[Z] KOG1376 Alpha tubulin	PTHR11588:SF48/0.0/--	NA
CL33183.Contig7_All	CL33183.Contig7_All	121.97	119.57	76.71	XP_016166987.1/9.2e-56/protein EARLY RESPONSIVE TO DEHYDRATION 15 [Arachis ipaensis]	AC237967.1/0.0/Solanum tuberosum chromosome 1 clone RH025K17, complete sequence	sp|Q39096|ERD15_ARATH/5.5e-13/Protein EARLY RESPONSIVE TO DEHYDRATION 15 OS=Arabidopsis thaliana GN=ERD15 PE=1 SV=1	NA	NA	PTHR33790:SF3/2.2E-51/--	NA
CL69012.Contig2_All	CL69012.Contig2_All	121.9	69.23	141.42	XP_020989601.1/1.7e-181/LOW QUALITY PROTEIN: uncharacterized protein LOC110276820 [Arachis duranensis]	CU013532.9/0.0/M.truncatula DNA sequence from clone MTH2-45F3 on chromosome 3, complete sequence	sp|P92523|M860_ARATH/2.4e-26/Uncharacterized mitochondrial protein AtMg00860 OS=Arabidopsis thaliana GN=AtMg00860 PE=4 SV=1	pda:103707976/2.0e-86/uncharacterized LOC103707976; K01191 alpha-mannosidase [EC:3.2.1.24]	At2g04670/3.5e-145/[R] KOG0017 FOG: Transposon-encoded proteins with TYA, reverse transcriptase, integrase domains in various combinations	PF00078/3.4E-20/Reverse transcriptase (RNA-dependent DNA polymerase)	NA
CL18252.Contig4_All	CL18252.Contig4_All	120.9	105.38	66.94	XP_020224631.1/1.5e-54/extensin-2-like [Cajanus cajan]	XM_020369042.1/0.0/PREDICTED: Cajanus cajan extensin-2-like (LOC109806586), mRNA	sp|P06599|EXTN_DAUCA/3.4e-24/Extensin OS=Daucus carota PE=2 SV=1	sind:105179491/1.3e-23/extensin-3; K05747 Wiskott-Aldrich syndrome protein	At2g43150/3.2e-28/[M] LSE0120 A Extensin and related proteins	PR01217/1.1E-9/Proline rich extensin signature	NA
CL20948.Contig3_All	CL20948.Contig3_All	120.58	122.89	209.84	XP_015953059.1/1.3e-33/photosystem II 5 kDa protein, chloroplastic-like [Arachis duranensis]	CP023125.1/0.0/Lupinus angustiflorus cultivar Tanjil chromosome LG-13	sp|P31336|PST2_GOSHI/9.3e-24/Photosystem II 5 kDa protein, chloroplastic OS=Gossypium hirsutum GN=PSBT PE=4 SV=1	NA	NA	PD030057/8.0E-13/PHOTOSYSTEM II CHLOROPLAST PEPTIDE MEMBRANE PHOTOSYNTHESIS TRANSIT PROTEIN THYLAKOID PLASTID	NA
CL8633.Contig6_All	CL8633.Contig6_All	120.43	0.38	0	XP_015932133.1/1.3e-194/fructose-bisphosphate aldolase, cytoplasmic isozyme [Arachis duranensis] >AGV08373.1 fructose-bisphosphate aldolase [Arachis hypogaea]	XM_016076647.2/0.0/PREDICTED: Arachis duranensis fructose-bisphosphate aldolase, cytoplasmic isozyme (LOC107458442), mRNA	sp|O65735|ALF_CICAR/4.3e-182/Fructose-bisphosphate aldolase, cytoplasmic isozyme OS=Cicer arietinum GN=ALDC PE=2 SV=1	adu:107458442/2.0e-195/fructose-bisphosphate aldolase, cytoplasmic isozyme; K01623 fructose-bisphosphate aldolase, class I [EC:4.1.2.13]	At2g36460/1.8e-178/[G] KOG1557 Fructose-biphosphate aldolase	PTHR11627/3.1E-287/--	biological_process:GO:0006096//glycolytic process;molecular_function:GO:0004332//fructose-bisphosphate aldolase activity;
CL53583.Contig1_All	CL53583.Contig1_All	120.36	41.35	2.06	NA	NA	NA	NA	NA	NA	NA
CL16258.Contig2_All	CL16258.Contig2_All	119.43	55.77	0	XP_015959643.1/3.4e-60/ethylene-responsive transcription factor RAP2-3 [Arachis duranensis]	XM_003546320.3/0.0/PREDICTED: Glycine max ethylene-responsive transcription factor RAP2-3-like (LOC100779626), mRNA	sp|P42736|RAP23_ARATH/6.0e-38/Ethylene-responsive transcription factor RAP2-3 OS=Arabidopsis thaliana GN=RAP2-3 PE=1 SV=2	adu:107483538/5.0e-61/ethylene-responsive transcription factor RAP2-3; K09286 EREBP-like factor	At3g16770/1.4e-37/[K] LSE0301 A AP2 domain transcription factor	PTHR31190:SF18/1.6E-62/--	biological_process:GO:0006351//transcription, DNA-templated;cellular_component:GO:0005634//nucleus;molecular_function:GO:0003677//DNA binding;GO:0003700//DNA binding transcription factor activity;
CL38022.Contig2_All	CL38022.Contig2_All	119.4	95.42	88.59	XP_016162841.1/1.6e-170/60S acidic ribosomal protein P0 [Arachis ipaensis]	XM_016307355.2/0.0/PREDICTED: Arachis ipaensis 60S acidic ribosomal protein P0 (LOC107605468), mRNA	sp|P50346|RLA0_SOYBN/2.0e-165/60S acidic ribosomal protein P0 OS=Glycine max PE=2 SV=1	vra:106762978/7.0e-163/60S acidic ribosomal protein P0; K02941 large subunit ribosomal protein LP0	At2g40010/1.2e-147/[J] KOG0815 60S acidic ribosomal protein P0	PF00428/8.1E-22/60s Acidic ribosomal protein	biological_process:GO:0042254//ribosome biogenesis;cellular_component:GO:0005840//ribosome;
CL55010.Contig3_All	CL55010.Contig3_All	119	10.27	15	NA	NA	NA	NA	NA	NA	NA
Unigene12632_All	Unigene12632_All	118.95	1.39	27.55	KHN27222.1/1.5e-275/Heat shock cognate 70 kDa protein 2 [Glycine soja]	XM_016339198.2/0.0/PREDICTED: Arachis ipaensis heat shock cognate 70 kDa protein 2 (LOC107635656), mRNA	sp|Q9LHA8|MD37C_ARATH/2.1e-274/Probable mediator of RNA polymerase II transcription subunit 37c OS=Arabidopsis thaliana GN=MED37C PE=1 SV=1	tcc:18586110/7.5e-272/heat shock cognate 70 kDa protein 2; K03283 heat shock 70kDa protein 1/2/6/8	At3g09440/1.8e-263/[O] KOG0101 Molecular chaperones HSP70/HSC70, HSP70 superfamily	PR00301/4.2E-51/70kDa heat shock protein signature	molecular_function:GO:0005524//ATP binding;
CL67938.Contig3_All	CL67938.Contig3_All	118.71	5.18	51.56	XP_020999167.1/5.5e-106/transmembrane ascorbate ferrireductase 1-like [Arachis duranensis]	XM_021143508.1/0.0/PREDICTED: Arachis duranensis transmembrane ascorbate ferrireductase 1-like (LOC107491160), mRNA	sp|Q8L856|ACFR1_ARATH/5.5e-95/Transmembrane ascorbate ferrireductase 1 OS=Arabidopsis thaliana GN=CYB561A PE=1 SV=1	adu:107491160/8.1e-107/transmembrane ascorbate ferrireductase 1-like; K08360 cytochrome b-561 [EC:1.16.5.1]	At4g25570/5.8e-95/[C] KOG1619 Cytochrome b	SM00665/1.2E-53/Cytochrome b-561 / ferric reductase transmembrane domain.	biological_process:GO:0055114//oxidation-reduction process;cellular_component:GO:0016021//integral component of membrane;
CL40449.Contig4_All	CL40449.Contig4_All	118.19	40.25	1.62	NP_001235587.1/3.8e-110/L-ascorbate peroxidase 2 [Glycine max] >BAC92740.1 cytosolic ascorbate peroxidase 2 [Glycine max] >KRH24955.1 hypothetical protein GLYMA_12G073100 [Glycine max]	XM_019598470.1/0.0/PREDICTED: Lupinus angustifolius L-ascorbate peroxidase, cytosolic (LOC109355353), transcript variant X2, mRNA	sp|P48534|APX1_PEA/2.6e-111/L-ascorbate peroxidase, cytosolic OS=Pisum sativum GN=APX1 PE=1 SV=2	gmx:606508/5.6e-111/APX2, apx1; L-ascorbate peroxidase 2; K00434 L-ascorbate peroxidase [EC:1.11.1.11]	At3g09640/7.6e-98/[R] TWOG0189 Peroxidase	PS00435/-/Peroxidases proximal heme-ligand signature.	biological_process:GO:0000302//response to reactive oxygen species;GO:0034599//cellular response to oxidative stress;GO:0042744//hydrogen peroxide catabolic process;cellular_component:GO:0009507//chloroplast;molecular_function:GO:0020037//heme binding;GO:0016688//L-ascorbate peroxidase activity;GO:0046872//metal ion binding;GO:0004130//cytochrome-c peroxidase activity;
CL30073.Contig3_All	CL30073.Contig3_All	118.06	124.56	63.66	XP_015940654.1/1.0e-181/malate dehydrogenase, cytoplasmic [Arachis duranensis] >XP_016174654.1 malate dehydrogenase, cytoplasmic [Arachis ipaensis]	NM_001249732.2/0.0/Glycine max cytosolic malate dehydrogenase (LOC547963), mRNA	sp|O48905|MDHC_MEDSA/3.8e-181/Malate dehydrogenase, cytoplasmic OS=Medicago sativa GN=CMDH PE=2 SV=1	nnu:104610015/8.7e-178/malate dehydrogenase-like; K00025 malate dehydrogenase [EC:1.1.1.37]	At5g43330/2.0e-172/[C] KOG1496 Malate dehydrogenase	PF00056/5.5E-33/lactate/malate dehydrogenase, NAD binding domain	biological_process:GO:0006099//tricarboxylic acid cycle;GO:0005975//carbohydrate metabolic process;GO:0006108//malate metabolic process;molecular_function:GO:0030060//L-malate dehydrogenase activity;
CL18298.Contig7_All	CL18298.Contig7_All	118.02	6.31	2.96	XP_003612049.1/5.0e-150/phenylcoumaran benzylic ether reductase-like protein Fi1 [Medicago truncatula] >ACJ84329.1 unknown [Medicago truncatula] >AES95007.1 phenylcoumaran benzylic ether reductase-like protein Fi1 [Medicago truncatula] >AFK40308.1 unknown [Medicago truncatula]	XM_003517174.3/0.0/PREDICTED: Glycine max isoflavone reductase-like protein (LOC100796299), mRNA	sp|E1U332|ALL12_OLEEU/9.6e-130/Isoflavone reductase-like protein OS=Olea europaea PE=1 SV=1	vra:106776909/3.4e-79/bifunctional pinoresinol-lariciresinol reductase 2; K21568 pinoresinol/lariciresinol reductase [EC:1.23.1.1 1.23.1.2 1.23.1.3 1.23.1.4]	At1g75280/1.4e-118/[RQ] LSE0443 A Isoflavone reductase/pinoresinol-lariciresinol reductase/phenylcoumaran benzylic ether reductase	PTHR10366:SF375/2.0E-189/--	NA
CL5063.Contig9_All	CL5063.Contig9_All	117.94	14.98	80.57	NA	NA	NA	NA	NA	NA	NA
Unigene1158_All	Unigene1158_All	117.79	68.25	123.53	NA	NA	NA	NA	NA	NA	NA
CL8336.Contig5_All	CL8336.Contig5_All	117.72	35	4.61	NA	NA	NA	NA	NA	NA	NA
CL34939.Contig6_All	CL34939.Contig6_All	117.2	0.17	0.52	XP_003625627.1/9.6e-147/major intrinsic protein (MIP) family transporter [Medicago truncatula] >ABD32807.1 Major intrinsic protein [Medicago truncatula] >AES81845.1 major intrinsic protein (MIP) family transporter [Medicago truncatula]	AK336783.1/0.0/Lotus japonicus cDNA, clone: LjFL1-025-BG03, HTC	sp|Q9ATM4|PIP27_MAIZE/1.3e-135/Aquaporin PIP2-7 OS=Zea mays GN=PIP2-7 PE=2 SV=1	mtr:MTR_7g101190/1.4e-147/major intrinsic protein (MIP) family transporter; K09872 aquaporin PIP	At2g37170/9.6e-134/[G] KOG0223 Aquaporin (major intrinsic protein family)	PTHR19139:SF158/1.3E-199/--	cellular_component:GO:0016021//integral component of membrane;molecular_function:GO:0005215//transporter activity;
Unigene940_All	Unigene940_All	117.17	53.84	73.98	XP_015960599.1/1.2e-52/uncharacterized protein LOC107484557 [Arachis duranensis]	XR_002367612.1/0.0/PREDICTED: Arachis duranensis uncharacterized LOC107466638 (LOC107466638), transcript variant X2, ncRNA	NA	var:108346826/3.5e-25/tubulin-folding cofactor B; K17262 tubulin-folding cofactor B	NA	NA	NA
CL20525.Contig5_All	CL20525.Contig5_All	117	63.31	0.62	XP_017410280.1/2.3e-119/PREDICTED: homeobox-leucine zipper protein ATHB-6-like [Vigna angularis] >KOM30740.1 hypothetical protein LR48_Vigan01g029500 [Vigna angularis] >BAT73417.1 hypothetical protein VIGAN_01089600 [Vigna angularis var. angularis]	XM_003551967.3/0.0/PREDICTED: Glycine max homeobox-leucine zipper protein ATHB-6 (LOC100777924), mRNA	sp|P46668|ATHB6_ARATH/9.6e-70/Homeobox-leucine zipper protein ATHB-6 OS=Arabidopsis thaliana GN=ATHB-6 PE=1 SV=1	var:108322637/3.4e-120/homeobox-leucine zipper protein ATHB-6-like; K09338 homeobox-leucine zipper protein	At2g22430/3.8e-69/[K] KOG0483 Transcription factor HEX, contains HOX and HALZ domains	SM00389/6.3E-18/Homeodomain	cellular_component:GO:0005634//nucleus;molecular_function:GO:0043565//sequence-specific DNA binding;GO:0003700//DNA binding transcription factor activity;
CL62769.Contig1_All	CL62769.Contig1_All	116.84	142.78	140.45	XP_016171359.1/2.0e-82/thioredoxin M4, chloroplastic [Arachis ipaensis]	XM_016315873.2/0.0/PREDICTED: Arachis ipaensis thioredoxin M4, chloroplastic (LOC107613749), mRNA	sp|Q9SEU6|TRXM4_ARATH/1.9e-50/Thioredoxin M4, chloroplastic OS=Arabidopsis thaliana GN=At3g15360 PE=2 SV=2	aip:107613749/2.9e-83/thioredoxin M4, chloroplastic; K03671 thioredoxin 1	At3g15360/4.5e-50/[O] KOG0910 Thioredoxin-like protein	PTHR10438:SF300/7.3E-73/--	biological_process:GO:0045454//cell redox homeostasis;GO:0006662//glycerol ether metabolic process;GO:0034599//cellular response to oxidative stress;cellular_component:GO:0005737//cytoplasm;GO:0005623//cell;molecular_function:GO:0015035//protein disulfide oxidoreductase activity;GO:0004791//thioredoxin-disulfide reductase activity;GO:0047134//protein-disulfide reductase activity;GO:0016671//oxido…
CL10473.Contig3_All	CL10473.Contig3_All	116.74	201.17	153.43	KHN13947.1/0.0e+00/Magnesium-chelatase subunit H [Glycine soja]	XM_020356432.1/0.0/PREDICTED: Cajanus cajan magnesium-chelatase subunit ChlH, chloroplastic-like (LOC109796684), transcript variant X1, mRNA	sp|Q9FNB0|CHLH_ARATH/0.0e+00/Magnesium-chelatase subunit ChlH, chloroplastic OS=Arabidopsis thaliana GN=CHLH PE=1 SV=1	gmx:100787735/0.0e+00/magnesium-chelatase subunit ChlH, chloroplastic; K03403 magnesium chelatase subunit H [EC:6.6.1.1]	At4g33500_1/1.0e-72/[T] KOG1379 Serine/threonine protein phosphatase	PF11965/2.7E-47/Domain of unknown function (DUF3479)	biological_process:GO:0015995//chlorophyll biosynthetic process;molecular_function:GO:0016851//magnesium chelatase activity;
CL36545.Contig6_All	CL36545.Contig6_All	116.63	37.66	97.18	XP_015956136.1/0.0e+00/uncharacterized protein LOC107480498 isoform X4 [Arachis duranensis]	XM_006585150.2/0.0/PREDICTED: Glycine max uncharacterized LOC100819200 (LOC100819200), transcript variant X2, mRNA	NA	adu:107480498/0.0e+00/uncharacterized protein LOC107480498 isoform X3; K20102 YTH domain-containing family protein	At3g13460/1.1e-188/[R] KOG1901 Uncharacterized high-glucose-regulated protein	PTHR12357/0.0/--	NA
CL17690.Contig3_All	CL17690.Contig3_All	116.39	38.22	6.39	XP_019430534.1/4.5e-158/PREDICTED: probable pyridoxal 5'-phosphate synthase subunit PDX1 [Lupinus angustifolius] >OIW20189.1 hypothetical protein TanjilG_06590 [Lupinus angustifolius]	XM_016087415.2/0.0/PREDICTED: Arachis duranensis pyridoxal 5&apos;-phosphate synthase subunit PDX1.3 (LOC107468166), mRNA	sp|Q39963|PDX1_HEVBR/4.4e-158/Probable pyridoxal 5'-phosphate synthase subunit PDX1 OS=Hevea brasiliensis GN=PDX1 PE=2 SV=1	lang:109337906/6.7e-159/probable pyridoxal 5'-phosphate synthase subunit PDX1; K06215 pyridoxal 5'-phosphate synthase pdxS subunit [EC:4.3.3.6]	At5g01410/1.3e-155/[H] KOG1606 Stationary phase-induced protein, SOR/SNZ family	PS01235/-/PdxS/SNZ family signature.	biological_process:GO:0042823//pyridoxal phosphate biosynthetic process;molecular_function:GO:0003824//catalytic activity;
CL50138.Contig1_All	CL50138.Contig1_All	116.29	65.44	81.26	XP_014512426.1/4.9e-56/PREDICTED: 60S ribosomal protein L35 [Vigna radiata var. radiata] >XP_017413433.1 PREDICTED: 60S ribosomal protein L35-like [Vigna angularis]	XM_016321217.2/0.0/PREDICTED: Arachis ipaensis 60S ribosomal protein L35 (LOC107619013), mRNA	sp|Q9M5L0|RL35_EUPES/1.1e-55/60S ribosomal protein L35 OS=Euphorbia esula GN=RPL35 PE=2 SV=1	vra:106771052/7.3e-57/60S ribosomal protein L35; K02918 large subunit ribosomal protein L35e	At3g09500/1.3e-51/[J] KOG3436 60S ribosomal protein L35	PF00831/9.6E-18/Ribosomal L29 protein	biological_process:GO:0006412//translation;cellular_component:GO:0005840//ribosome;molecular_function:GO:0003735//structural constituent of ribosome;
CL12732.Contig1_All	CL12732.Contig1_All	116.05	10.59	9.72	XP_014514811.1/1.2e-99/PREDICTED: protein YLS9-like [Vigna radiata var. radiata]	XM_003535761.3/0.0/PREDICTED: Glycine max protein YLS9-like (LOC100788592), mRNA	sp|Q9SRN0|NHL1_ARATH/7.3e-81/NDR1/HIN1-like protein 1 OS=Arabidopsis thaliana GN=NHL1 PE=2 SV=1	NA	At3g11660/1.7e-80/[V] LSE0414 A Harpin-induced protein involved in plant hypersensitive response and related proteins	PF03168/1.7E-11/Late embryogenesis abundant protein	biological_process:GO:0006952//defense response;cellular_component:GO:0009506//plasmodesma;GO:0016021//integral component of membrane;GO:0046658//anchored component of plasma membrane;molecular_function:GO:0004871//signal transducer activity;
Unigene4034_All	Unigene4034_All	115.99	132.46	112.31	XP_016179995.1/2.2e-77/photosystem II core complex proteins psbY, chloroplastic [Arachis ipaensis]	CP023126.1/0.0/Lupinus angustiflorus cultivar Tanjil chromosome LG-14	sp|P80470|PSBY_SPIOL/1.2e-51/Photosystem II core complex proteins psbY, chloroplastic OS=Spinacia oleracea GN=PSBY PE=1 SV=2	aip:107622565/3.2e-78/photosystem II core complex proteins psbY, chloroplastic; K02723 photosystem II PsbY protein	NA	PTHR34790/4.8E-84/--	biological_process:GO:0015979//photosynthesis;cellular_component:GO:0009523//photosystem II;GO:0016021//integral component of membrane;molecular_function:GO:0030145//manganese ion binding;
CL23130.Contig3_All	CL23130.Contig3_All	115.77	677.99	587.87	OIV89726.1/4.5e-150/hypothetical protein TanjilG_03599 [Lupinus angustifolius]	CP023129.1/0.0/Lupinus angustiflorus cultivar Tanjil chromosome LG-17	NA	han:110926720/3.8e-85/uncharacterized protein LOC110926720; K22020 mucin-19	Hs8923828/2.6e-07/[F] LSE2852 H Membrane nucleoside transporter	NA	NA
CL11916.Contig2_All	CL11916.Contig2_All	115.75	43.22	42.66	XP_015938771.1/5.6e-48/kunitz-type trypsin inhibitor KTI1-like [Arachis duranensis]	NA	sp|P01070|ITRA_SOYBN/7.2e-32/Trypsin inhibitor A OS=Glycine max GN=KTI3 PE=1 SV=2	NA	NA	SM00452/3.4E-43/Soybean trypsin inhibitor (Kunitz) family of protease inhibitors	molecular_function:GO:0004866//endopeptidase inhibitor activity;
Unigene11964_All	Unigene11964_All	115.61	26.81	27.81	KHN10910.1/1.4e-16/Trypsin inhibitor A [Glycine soja]	NA	sp|P25272|KTI1_SOYBN/1.5e-10/Kunitz-type trypsin inhibitor KTI1 OS=Glycine max GN=KTI1 PE=2 SV=1	NA	NA	SM00452/0.0023/Soybean trypsin inhibitor (Kunitz) family of protease inhibitors	molecular_function:GO:0004866//endopeptidase inhibitor activity;
CL46600.Contig1_All	CL46600.Contig1_All	115.31	5.96	35.08	XP_003525365.1/9.5e-123/PREDICTED: reticulon-like protein B2 [Glycine max] >KHM99936.1 Reticulon-like protein B2 [Glycine soja] >KRH59986.1 hypothetical protein GLYMA_05G212800 [Glycine max] >KRH59987.1 hypothetical protein GLYMA_05G212800 [Glycine max] >KRH59988.1 hypothetical protein GLYMA_05G212800 [Glycine max]	XM_016333963.2/0.0/PREDICTED: Arachis ipaensis reticulon-like protein B2 (LOC107630743), mRNA	sp|Q9SUT9|RTNLB_ARATH/2.2e-100/Reticulon-like protein B2 OS=Arabidopsis thaliana GN=RTNLB2 PE=1 SV=1	gmx:100779587/1.4e-123/reticulon-like protein B2; K20721 reticulon-1	At4g11220/5.2e-100/[U] KOG1792 Reticulon	PF02453/1.9E-58/Reticulon	cellular_component:GO:0016021//integral component of membrane;GO:0005789//endoplasmic reticulum membrane;
CL17762.Contig1_All	CL17762.Contig1_All	115.29	0	297.91	XP_013447645.1/4.3e-06/Nodule Cysteine-Rich (NCR) secreted peptide [Medicago truncatula] >KEH21726.1 Nodule Cysteine-Rich (NCR) secreted peptide [Medicago truncatula]	NA	NA	NA	NA	NA	NA
CL66202.Contig8_All	CL66202.Contig8_All	115.17	64.21	41.64	NA	NA	NA	NA	NA	NA	NA
CL11594.Contig4_All	CL11594.Contig4_All	115.15	0	0	XP_014510527.1/5.2e-289/PREDICTED: aldehyde dehydrogenase family 2 member B4, mitochondrial [Vigna radiata var. radiata]	XR_419045.2/0.0/PREDICTED: Glycine max aldehyde dehydrogenase family 2 member B4, mitochondrial-like (LOC100788570), misc_RNA	sp|Q9SU63|AL2B4_ARATH/1.0e-257/Aldehyde dehydrogenase family 2 member B4, mitochondrial OS=Arabidopsis thaliana GN=ALDH2B4 PE=1 SV=1	vra:106769426/7.7e-290/aldehyde dehydrogenase family 2 member B4, mitochondrial; K00128 aldehyde dehydrogenase (NAD+) [EC:1.2.1.3]	At3g48000/2.4e-257/[C] KOG2450 Aldehyde dehydrogenase	PF00171/4.6E-180/Aldehyde dehydrogenase family	molecular_function:GO:0016491//oxidoreductase activity;
CL19495.Contig5_All	CL19495.Contig5_All	114.85	0.65	76.22	XP_019455416.1/6.1e-122/PREDICTED: probable aquaporin TIP-type [Lupinus angustifolius] >OIW05138.1 hypothetical protein TanjilG_02611 [Lupinus angustifolius]	XM_016114821.2/0.0/PREDICTED: Arachis duranensis probable aquaporin TIP-type (LOC107493771), mRNA	sp|Q9FY14|TIP1_MEDTR/8.6e-121/Probable aquaporin TIP-type OS=Medicago truncatula GN=AQP1 PE=1 SV=1	lang:109356518/9.1e-123/probable aquaporin TIP-type; K09873 aquaporin TIP	At2g36830/1.1e-115/[G] KOG0223 Aquaporin (major intrinsic protein family)	PR00783/2.0E-52/Major intrinsic protein family signature	NA
CL4134.Contig4_All	CL4134.Contig4_All	114.8	138.78	159.67	XP_016197474.1/6.3e-228/aminomethyltransferase, mitochondrial [Arachis ipaensis]	XM_016341988.1/0.0/PREDICTED: Arachis ipaensis aminomethyltransferase, mitochondrial (LOC107638635), mRNA	sp|P49364|GCST_PEA/2.4e-216/Aminomethyltransferase, mitochondrial OS=Pisum sativum GN=GDCST PE=1 SV=2	aip:107638635/9.3e-229/aminomethyltransferase, mitochondrial; K00605 aminomethyltransferase [EC:2.1.2.10]	At1g11860/2.5e-208/[E] KOG2770 Aminomethyl transferase	PTHR13847/9.5E-127/--	NA
CL34964.Contig3_All	CL34964.Contig3_All	114.44	129.7	149.83	NP_001239666.1/5.1e-64/CASP-like protein 1E1 [Glycine max] >C6TBD0.1 RecName: Full=CASP-like protein 1E1; Short=GmCASPL1E1 >ACU19132.1 unknown [Glycine max] >KHN03002.1 CASP-like protein 6 [Glycine soja] >KRH50920.1 hypothetical protein GLYMA_07G251200 [Glycine max]	XM_004508554.2/0.0/PREDICTED: Cicer arietinum CASP-like protein 1E1 (LOC101492256), mRNA	sp|C6TBD0|CSPL6_SOYBN/3.1e-66/CASP-like protein 1E1 OS=Glycine max PE=2 SV=1	NA	NA	PTHR11615/7.5E-84/--	cellular_component:GO:0016021//integral component of membrane;GO:0005886//plasma membrane;molecular_function:GO:0051536//iron-sulfur cluster binding;
CL55010.Contig1_All	CL55010.Contig1_All	114.39	51.21	76.35	GAU38281.1/0.0e+00/hypothetical protein TSUD_119620 [Trifolium subterraneum]	CP023118.1/0.0/Lupinus angustiflorus cultivar Tanjil chromosome LG-06	sp|P31843|RRPO_OENBE/7.5e-37/RNA-directed DNA polymerase homolog OS=Oenothera berteroana PE=4 SV=1	pda:103707976/3.6e-92/uncharacterized LOC103707976; K01191 alpha-mannosidase [EC:3.2.1.24]	At2g10780/0.0e+00/[R] KOG0017 FOG: Transposon-encoded proteins with TYA, reverse transcriptase, integrase domains in various combinations	PF00098/4.1E-6/Zinc knuckle	biological_process:GO:0015074//DNA integration;molecular_function:GO:0008270//zinc ion binding;GO:0003676//nucleic acid binding;
CL18436.Contig3_All	CL18436.Contig3_All	114.23	26.19	140.89	XP_015931337.1/2.8e-153/probable aquaporin PIP-type 7a [Arachis duranensis] >XP_016166069.1 probable aquaporin PIP-type 7a [Arachis ipaensis]	XM_016075851.2/0.0/PREDICTED: Arachis duranensis probable aquaporin PIP-type 7a (LOC107457689), mRNA	sp|P25794|PIP2_PEA/5.7e-143/Probable aquaporin PIP-type 7a OS=Pisum sativum GN=TRG-31 PE=2 SV=2	adu:107457689/4.1e-154/probable aquaporin PIP-type 7a; K09872 aquaporin PIP	At2g45960/7.1e-136/[G] KOG0223 Aquaporin (major intrinsic protein family)	PTHR19139:SF146/1.1E-201/--	NA
CL68013.Contig3_All	CL68013.Contig3_All	114.19	86.33	34.22	AFK47490.1/8.1e-25/unknown [Lotus japonicus]	NA	sp|P17772|OSS2_PEA/3.4e-20/Organ-specific protein S2 OS=Pisum sativum PE=2 SV=1	NA	NA	PD010796/4.0E-17/ORGAN-SPECIFIC TISSUE REPEAT SPECIFIC SHOOT-SPECIFIC P4 PEA S2	NA
CL46618.Contig1_All	CL46618.Contig1_All	114.02	200.32	97.57	BAE71311.1/2.1e-292/putative rubisco subunit binding-protein alpha subunit [Trifolium pratense]	XM_016096955.2/0.0/PREDICTED: Arachis duranensis ruBisCO large subunit-binding protein subunit alpha (LOC107476988), mRNA	sp|P08926|RUBA_PEA/5.8e-292/RuBisCO large subunit-binding protein subunit alpha, chloroplastic OS=Pisum sativum PE=1 SV=2	ccp:CHC_T00010148001/3.7e-166/Chaperonine 60; K04077 chaperonin GroEL	At2g28000/1.9e-277/[O] KOG0356 Mitochondrial chaperonin, Cpn60/Hsp60p	PS00296/-/Chaperonins cpn60 signature.	biological_process:GO:0042026//protein refolding;cellular_component:GO:0005737//cytoplasm;molecular_function:GO:0005524//ATP binding;
Unigene15014_All	Unigene15014_All	113.81	113.44	88.59	XP_016194773.1/4.3e-25/ribulose bisphosphate carboxylase small chain 1, chloroplastic [Arachis ipaensis]	AP009660.1/0.0/Lotus japonicus genomic DNA, chromosome 1, clone: LjT23D08, TM0220, complete sequence	sp|P31333|RBS_GOSHI/3.3e-22/Ribulose bisphosphate carboxylase small chain, chloroplastic OS=Gossypium hirsutum GN=RBCS PE=3 SV=2	aip:107635732/6.4e-26/ribulose bisphosphate carboxylase small chain 1, chloroplastic; K01602 ribulose-bisphosphate carboxylase small chain [EC:4.1.1.39]	NA	PF12338/5.5E-27/Ribulose-1,5-bisphosphate carboxylase small subunit	NA
CL21965.Contig6_All	CL21965.Contig6_All	113.65	56.97	64.88	XP_015957134.1/5.7e-78/60S ribosomal protein L27a-3 [Arachis duranensis]	XM_016101648.2/0.0/PREDICTED: Arachis duranensis 60S ribosomal protein L27a-3 (LOC107481364), mRNA	sp|P49637|R27A3_ARATH/7.1e-73/60S ribosomal protein L27a-3 OS=Arabidopsis thaliana GN=RPL27AC PE=2 SV=2	adu:107481364/8.5e-79/60S ribosomal protein L27a-3; K02900 large subunit ribosomal protein L27Ae	At1g70600/1.7e-72/[J] KOG1742 60s ribosomal protein L15/L27	NA	biological_process:GO:0006412//translation;cellular_component:GO:0015934//large ribosomal subunit;molecular_function:GO:0003735//structural constituent of ribosome;
CL1694.Contig6_All	CL1694.Contig6_All	113.48	93.36	243.53	XP_016201540.1/8.3e-77/glycine cleavage system H protein 3, mitochondrial isoform X2 [Arachis ipaensis]	XM_003539121.3/0.0/PREDICTED: Glycine max glycine cleavage system H protein, mitochondrial (LOC100785811), mRNA	sp|P16048|GCSH_PEA/2.9e-74/Glycine cleavage system H protein, mitochondrial OS=Pisum sativum GN=GDCSH PE=1 SV=1	aip:107642641/1.2e-77/glycine cleavage system H protein 3, mitochondrial isoform X2; K02437 glycine cleavage system H protein	At2g35370/1.7e-69/[E] KOG3373 Glycine cleavage system H protein (lipoate-binding)	PS50968/27.626/Biotinyl/lipoyl domain profile.	biological_process:GO:0019464//glycine decarboxylation via glycine cleavage system;cellular_component:GO:0005960//glycine cleavage complex;GO:0005739//mitochondrion;
Unigene12631_All	Unigene12631_All	113.23	34.87	56.12	KHN21966.1/1.4e-226/Heat shock cognate 70 kDa protein [Glycine soja]	XM_016331813.2/0.0/PREDICTED: Arachis ipaensis heat shock cognate 70 kDa protein 2 (LOC107629112), mRNA	sp|Q9LHA8|MD37C_ARATH/5.4e-218/Probable mediator of RNA polymerase II transcription subunit 37c OS=Arabidopsis thaliana GN=MED37C PE=1 SV=1	gmx:100812707/2.1e-227/heat shock cognate 70 kDa protein 2; K03283 heat shock 70kDa protein 1/2/6/8	At3g09440/4.1e-208/[O] KOG0101 Molecular chaperones HSP70/HSC70, HSP70 superfamily	PS01036/-/Heat shock hsp70 proteins family signature 3.	molecular_function:GO:0005524//ATP binding;
CL47706.Contig3_All	CL47706.Contig3_All	112.9	128.27	110.54	XP_015951576.1/6.2e-54/uncharacterized protein LOC107476290 [Arachis duranensis] >XP_016184855.1 uncharacterized protein LOC107626482 [Arachis ipaensis]	XM_016096090.2/0.0/PREDICTED: Arachis duranensis uncharacterized LOC107476290 (LOC107476290), mRNA	NA	ini:109178767/1.1e-10/transcription initiation factor TFIID subunit 8; K14649 transcription initiation factor TFIID subunit 8	NA	NA	cellular_component:GO:0016021//integral component of membrane;
CL31219.Contig1_All	CL31219.Contig1_All	112.89	108.15	121.51	KRH11390.1/2.4e-123/hypothetical protein GLYMA_15G105100 [Glycine max]	XM_016341937.2/0.0/PREDICTED: Arachis ipaensis stem-specific protein TSJT1 (LOC107638600), transcript variant X1, mRNA	sp|P24805|TSJT1_TOBAC/5.7e-29/Stem-specific protein TSJT1 OS=Nicotiana tabacum GN=TSJT1 PE=2 SV=1	csat:104762668/2.7e-07/asparagine synthetase [glutamine-hydrolyzing] 2 isoform X1; K01953 asparagine synthase (glutamine-hydrolysing) [EC:6.3.5.4]	At5g65010/1.3e-07/[E] KOG0571 Asparagine synthase (glutamine-hydrolyzing)	PF12481/2.3E-93/Aluminium induced protein	NA
CL19717.Contig1_All	CL19717.Contig1_All	112.56	97.91	90.5	XP_019417939.1/1.8e-43/PREDICTED: uncharacterized protein LOC109328776 [Lupinus angustifolius] >OIV96425.1 hypothetical protein TanjilG_09852 [Lupinus angustifolius]	XM_007012334.2/0.0/PREDICTED: Theobroma cacao uncharacterized LOC18588132 (LOC18588132), mRNA	NA	zju:107424040/5.9e-31/mechanosensitive ion channel protein 10-like; K22048 mechanosensitive ion channel protein 4/5/6/7/8/9/10	NA	PTHR34455:SF1/1.0E-58/--	biological_process:GO:0015979//photosynthesis;cellular_component:GO:0009523//photosystem II;GO:0016021//integral component of membrane;
CL7414.Contig1_All	CL7414.Contig1_All	112.34	145.77	151.11	ACM47361.1/4.4e-217/GDP-mannose-3',5'-epimerase [Caragana korshinskii]	FJ603689.1/0.0/Caragana korshinskii GDP-mannose-3&apos;,5&apos;-epimerase (GME) mRNA, complete cds	sp|Q93VR3|GME_ARATH/1.6e-208/GDP-mannose 3,5-epimerase OS=Arabidopsis thaliana GN=At5g28840 PE=1 SV=1	ccaj:109791853/1.6e-216/GDP-mannose 3,5-epimerase 2-like; K10046 GDP-D-mannose 3', 5'-epimerase [EC:5.1.3.18 5.1.3.-]	At5g28840/3.8e-208/[GM] KOG1429 dTDP-glucose 4-6-dehydratase/UDP-glucuronic acid decarboxylase	PTHR10366:SF327/4.2E-268/--	molecular_function:GO:0047918//GDP-mannose 3,5-epimerase activity;GO:0051287//NAD binding;
Unigene14293_All	Unigene14293_All	111.1	18.97	55.87	NA	NA	NA	NA	NA	NA	NA
CL44494.Contig4_All	CL44494.Contig4_All	110.74	118.66	121.65	XP_019413690.1/3.5e-80/PREDICTED: nascent polypeptide-associated complex subunit beta-like [Lupinus angustifolius]	XM_016096909.2/0.0/PREDICTED: Arachis duranensis basic transcription factor 3 (LOC107476959), mRNA	sp|Q9CAT7|BTF3L_ARATH/2.4e-73/Nascent polypeptide-associated complex subunit beta OS=Arabidopsis thaliana GN=At1g73230 PE=2 SV=1	lang:109325657/5.3e-81/nascent polypeptide-associated complex subunit beta-like; K01527 nascent polypeptide-associated complex subunit beta	At1g73230/5.6e-73/[K] KOG2240 RNA polymerase II general transcription factor BTF3 and related proteins	PS51151/15.68/NAC A/B domain profile.	biological_process:GO:0006355//regulation of transcription, DNA-templated;GO:0006351//transcription, DNA-templated;
CL66695.Contig3_All	CL66695.Contig3_All	110.68	146.19	179.5	XP_015936503.1/9.8e-58/protein translation factor SUI1 homolog 1 [Arachis duranensis] >XP_016170804.1 protein translation factor SUI1 homolog 1 [Arachis ipaensis]	XM_016315318.2/0.0/PREDICTED: Arachis ipaensis protein translation factor SUI1 homolog 1 (LOC107613354), mRNA	sp|A6MZM2|SUI1_ORYSI/4.4e-55/Protein translation factor SUI1 homolog OS=Oryza sativa subsp. indica GN=GOS2 PE=2 SV=1	adu:107462433/1.4e-58/protein translation factor SUI1 homolog 1; K03113 translation initiation factor 1	At4g27130/2.3e-54/[J] KOG1770 Translation initiation factor 1 (eIF-1/SUI1)	PTHR10388:SF14/8.8E-96/--	molecular_function:GO:0003743//translation initiation factor activity;
CL37773.Contig3_All	CL37773.Contig3_All	110.41	186.66	150.22	XP_006585160.1/8.0e-70/PREDICTED: 60S ribosomal protein L32-1-like [Glycine max] >XP_003538445.3 PREDICTED: 60S ribosomal protein L32-1 [Glycine max] >KHN17855.1 60S ribosomal protein L32-1 [Glycine soja] >KHN47973.1 60S ribosomal protein L32-1 [Glycine soja] >KRH31095.1 hypothetical protein GLYMA_11G226800 [Glycine max] >KRH42824.1 hypothetical protein GLYMA_08G114000 [Glycine max] >KRH58920.1 h…	XM_016114679.2/0.0/PREDICTED: Arachis duranensis 60S ribosomal protein L32-1 (LOC107493609), mRNA	sp|P49211|RL321_ARATH/2.7e-62/60S ribosomal protein L32-1 OS=Arabidopsis thaliana GN=RPL32A PE=2 SV=2	gmx:100803186/1.2e-70/60S ribosomal protein L32-1-like; K02912 large subunit ribosomal protein L32e	At4g18100/6.3e-62/[J] KOG0878 60S ribosomal protein L32	PF01655/3.8E-51/Ribosomal protein L32	biological_process:GO:0006412//translation;cellular_component:GO:0005840//ribosome;GO:0022625//cytosolic large ribosomal subunit;molecular_function:GO:0003735//structural constituent of ribosome;
CL30747.Contig2_All	CL30747.Contig2_All	109.58	175.44	90.42	BAC45057.1/8.7e-07/unknown protein [Oryza sativa Japonica Group] >EEC81495.1 hypothetical protein OsI_24842 [Oryza sativa Indica Group] >EEE66540.1 hypothetical protein OsJ_23041 [Oryza sativa Japonica Group]	XR_413319.2/0.0/PREDICTED: Glycine max uncharacterized LOC100803940 (LOC100803940), ncRNA	sp|P62120|RL41_ARATH/1.3e-07/60S ribosomal protein L41 OS=Arabidopsis thaliana GN=RPL41A PE=3 SV=1	ath:AT1G56045/3.2e-06/Ribosomal protein L41 family; K02928 large subunit ribosomal protein L41e	At3g08520/3.1e-07/[J] KOG4752 Ribosomal protein L41	NA	NA
CL16802.Contig4_All	CL16802.Contig4_All	108.65	0	21.41	XP_015945084.1/5.5e-138/expansin-A8 [Arachis duranensis]	XM_016089598.2/0.0/PREDICTED: Arachis duranensis expansin-A8 (LOC107470208), mRNA	sp|O22874|EXPA8_ARATH/2.0e-124/Expansin-A8 OS=Arabidopsis thaliana GN=EXPA8 PE=2 SV=1	pxb:103940640/3.8e-136/EXP2; expansin precursor; K20628 expansin	At2g40610/4.7e-124/[M] LSE0349 A Expansin	PF01357/7.8E-30/Pollen allergen	biological_process:GO:0009664//plant-type cell wall organization;cellular_component:GO:0016020//membrane;GO:0005618//cell wall;GO:0005576//extracellular region;
CL38022.Contig3_All	CL38022.Contig3_All	108.58	95.42	121.17	XP_016162841.1/3.4e-139/60S acidic ribosomal protein P0 [Arachis ipaensis]	NM_001251445.1/0.0/Glycine max acidic ribosomal protein P0 (LOC547816), mRNA &gt;L46848.1 Glycine max acidic ribosomal protein P0 mRNA, complete cds	sp|P50346|RLA0_SOYBN/1.4e-137/60S acidic ribosomal protein P0 OS=Glycine max PE=2 SV=1	aip:107605468/5.0e-140/60S acidic ribosomal protein P0; K02941 large subunit ribosomal protein LP0	At2g40010/5.6e-121/[J] KOG0815 60S acidic ribosomal protein P0	PF00466/6.2E-6/Ribosomal protein L10	biological_process:GO:0042254//ribosome biogenesis;cellular_component:GO:0005840//ribosome;
CL25638.Contig3_All	CL25638.Contig3_All	108.5	56.91	76.94	XP_010108785.1/2.6e-62/50S ribosomal protein L12-1 [Morus notabilis] >EXC20300.1 50S ribosomal protein L12-1 [Morus notabilis]	XM_016326330.2/0.0/PREDICTED: Arachis ipaensis 50S ribosomal protein L12, chloroplastic (LOC107623927), mRNA	sp|P02398|RK12_SPIOL/1.6e-61/50S ribosomal protein L12, chloroplastic OS=Spinacia oleracea GN=RPL12 PE=1 SV=2	cmo:103487096/9.4e-62/50S ribosomal protein L12, chloroplastic-like; K02935 large subunit ribosomal protein L7/L12	At3g27830/1.7e-56/[J] KOG1715 Mitochondrial/chloroplast ribosomal protein L12	PF00542/1.3E-24/Ribosomal protein L7/L12 C-terminal domain	biological_process:GO:0006412//translation;cellular_component:GO:0005840//ribosome;molecular_function:GO:0003735//structural constituent of ribosome;
CL7195.Contig6_All	CL7195.Contig6_All	108.45	82.03	88.41	XP_020203067.1/3.2e-240/inactive poly [ADP-ribose] polymerase RCD1 [Cajanus cajan] >XP_020203068.1 inactive poly [ADP-ribose] polymerase RCD1 [Cajanus cajan]	XM_020347478.1/0.0/PREDICTED: Cajanus cajan inactive poly [ADP-ribose] polymerase RCD1 (LOC109788693), transcript variant X1, mRNA	sp|Q8RY59|RCD1_ARATH/8.0e-119/Inactive poly [ADP-ribose] polymerase RCD1 OS=Arabidopsis thaliana GN=RCD1 PE=1 SV=1	NA	NA	PTHR32263:SF4/7.7E-238/--	molecular_function:GO:0003950//NAD+ ADP-ribosyltransferase activity;
CL15141.Contig13_All	CL15141.Contig13_All	107.86	595.09	123.34	XP_016176720.1/2.5e-87/lectin [Arachis ipaensis]	NA	sp|Q39528|LEC1_CLAKE/3.2e-63/Agglutinin-1 OS=Cladrastis kentukea PE=1 SV=1	zju:107425082/5.1e-37/probable L-type lectin-domain containing receptor kinase I.2; K04733 interleukin-1 receptor-associated kinase 4 [EC:2.7.11.1]	At5g10530/1.3e-22/[T] LSE0015 A Receptor-like protein kinase, contains lectin domains	PS00308/-/Legume lectins alpha-chain signature.	molecular_function:GO:0030246//carbohydrate binding;
CL12693.Contig6_All	CL12693.Contig6_All	107.81	90.33	61.87	XP_014496519.1/2.0e-115/PREDICTED: 40S ribosomal protein S8-like [Vigna radiata var. radiata]	XM_003520943.3/0.0/PREDICTED: Glycine max 40S ribosomal protein S8 (LOC100794937), mRNA	sp|O81361|RS8_PRUAR/5.6e-110/40S ribosomal protein S8 OS=Prunus armeniaca GN=RPS8 PE=2 SV=1	vra:106758111/3.0e-116/40S ribosomal protein S8; K02995 small subunit ribosomal protein S8e	At5g20290/2.8e-104/[J] KOG3283 40S ribosomal protein S8	PS01193/-/Ribosomal protein S8e signature.	biological_process:GO:0006412//translation;cellular_component:GO:0005840//ribosome;molecular_function:GO:0003735//structural constituent of ribosome;
CL1874.Contig2_All	CL1874.Contig2_All	107.75	26.53	4.8	NP_001296647.1/7.6e-53/ABA-responsive protein ABR17-like [Cicer arietinum] >CAB61739.1 putative ABA-responsive protein [Cicer arietinum]	Z80169.1/0.0/C.betulus mRNA for pollen allergen Carb1 (clone 563)	sp|P52779|L18B_LUPLU/4.4e-53/Protein LlR18B OS=Lupinus luteus GN=LLR18B PE=1 SV=1	NA	NA	PF00407/1.2E-22/Pathogenesis-related protein Bet v I family	biological_process:GO:0006952//defense response;GO:0009607//response to biotic stimulus;
CL29509.Contig3_All	CL29509.Contig3_All	107.62	50.11	77.03	XP_015942445.1/7.6e-263/sucrose transport protein [Arachis duranensis]	XM_016086959.2/0.0/PREDICTED: Arachis duranensis sucrose transport protein (LOC107467777), mRNA	sp|Q03411|SUT_SPIOL/4.9e-198/Sucrose transport protein OS=Spinacia oleracea PE=2 SV=1	adu:107467777/1.1e-263/sucrose transport protein; K15378 solute carrier family 45, member 1/2/4	At1g22710/1.8e-195/[G] KOG0637 Sucrose transporter and related proteins	PTHR19432/0.0/--	cellular_component:GO:0005887//integral component of plasma membrane;molecular_function:GO:0008515//sucrose transmembrane transporter activity;
CL14224.Contig2_All	CL14224.Contig2_All	107.41	121	101.8	OMO83980.1/1.0e-83/Ribosomal protein L24e-related protein [Corchorus olitorius] >OMP06514.1 Ribosomal protein L24e-related protein [Corchorus capsularis]	XM_016352593.2/0.0/PREDICTED: Arachis ipaensis 60S ribosomal protein L24 (LOC107648772), mRNA	sp|O65743|RL24_CICAR/7.3e-82/60S ribosomal protein L24 OS=Cicer arietinum GN=RPL24 PE=2 SV=1	ghi:107905344/1.3e-83/60S ribosomal protein L24; K02896 large subunit ribosomal protein L24e	At2g36620/4.8e-76/[J] KOG1722 60s ribosomal protein L24	PTHR10792:SF11/9.2E-137/--	cellular_component:GO:0005840//ribosome;
CL10856.Contig2_All	CL10856.Contig2_All	107.38	15.83	59.29	XP_015966688.1/9.4e-68/uncharacterized protein LOC107490421 [Arachis duranensis]	XM_016111202.2/0.0/PREDICTED: Arachis duranensis uncharacterized LOC107490421 (LOC107490421), mRNA	NA	NA	NA	PTHR36004/3.6E-62/--	cellular_component:GO:0016021//integral component of membrane;
CL38522.Contig1_All	CL38522.Contig1_All	107.09	129.98	113.51	XP_017415730.1/1.5e-280/PREDICTED: 3-ketoacyl-CoA synthase 6 [Vigna angularis] >KOM36328.1 hypothetical protein LR48_Vigan02g247800 [Vigna angularis] >BAT93761.1 hypothetical protein VIGAN_08029000 [Vigna angularis var. angularis]	XM_016086478.2/0.0/PREDICTED: Arachis duranensis 3-ketoacyl-CoA synthase 6 (LOC107467395), mRNA	sp|Q9XF43|KCS6_ARATH/1.5e-258/3-ketoacyl-CoA synthase 6 OS=Arabidopsis thaliana GN=CUT1 PE=1 SV=1	var:108326637/2.2e-281/3-ketoacyl-CoA synthase 6; K15397 3-ketoacyl-CoA synthase [EC:2.3.1.199]	At1g68530/3.6e-258/[I] LSE0253 A Fatty acid elongase/3-ketoacyl-CoA synthase	PF08392/5.9E-139/FAE1/Type III polyketide synthase-like protein	biological_process:GO:0006633//fatty acid biosynthetic process;cellular_component:GO:0016021//integral component of membrane;molecular_function:GO:0016747//transferase activity, transferring acyl groups other than amino-acyl groups;
CL15528.Contig2_All	CL15528.Contig2_All	106.76	144.4	107.92	NP_001241092.1/5.7e-192/uncharacterized protein LOC100802974 [Glycine max] >ACU18379.1 unknown [Glycine max] >KRH55930.1 hypothetical protein GLYMA_06G290600 [Glycine max] >KRH55931.1 hypothetical protein GLYMA_06G290600 [Glycine max]	XM_016080781.2/0.0/PREDICTED: Arachis duranensis ADP,ATP carrier protein 3, mitochondrial (LOC107462221), mRNA	sp|O49447|ADT3_ARATH/3.3e-176/ADP,ATP carrier protein 3, mitochondrial OS=Arabidopsis thaliana GN=AAC3 PE=1 SV=1	gmx:100802974/8.5e-193/ADP,ATP carrier protein 3, mitochondrial-like; K05863 solute carrier family 25 (mitochondrial adenine nucleotide translocator), member 4/5/6/31	At4g28390/7.7e-176/[C] KOG0749 Mitochondrial ADP/ATP carrier proteins	PS50920/17.622/Solute carrier (Solcar) repeat profile.	biological_process:GO:0055085//transmembrane transport;GO:0046902//regulation of mitochondrial membrane permeability;cellular_component:GO:0005743//mitochondrial inner membrane;GO:0016021//integral component of membrane;molecular_function:GO:0005471//ATP:ADP antiporter activity;GO:0005215//transporter activity;
CL19552.Contig13_All	CL19552.Contig13_All	106.67	169.06	45.85	KHN26592.1/4.1e-225/Isoflavone 2'-hydroxylase [Glycine soja]	XM_003533496.3/0.0/PREDICTED: Glycine max isoflavone 2&apos;-hydroxylase-like (LOC100790507), mRNA	sp|P93147|C81E1_GLYEC/4.0e-201/Isoflavone 2'-hydroxylase OS=Glycyrrhiza echinata GN=CYP81E1 PE=1 SV=2	lang:109352214/1.6e-221/isoflavone 2'-hydroxylase-like; K07408 cytochrome P450 family 1 subfamily A polypeptide 1 [EC:1.14.14.1]	At4g37340/2.0e-150/[Q] KOG0156 Cytochrome P450 CYP2 subfamily	PR00385/2.3E-9/P450 superfamily signature	biological_process:GO:0098542//defense response to other organism;GO:0044550//secondary metabolite biosynthetic process;GO:0042343//indole glucosinolate metabolic process;cellular_component:GO:0016020//membrane;molecular_function:GO:0016709//oxidoreductase activity, acting on paired donors, with incorporation or reduction of molecular oxygen, NAD(P)H as one donor, and incorporation of one atom of…
CL31326.Contig2_All	CL31326.Contig2_All	106.58	83.72	78.56	XP_016204333.1/2.8e-80/probable NADH dehydrogenase [ubiquinone] 1 alpha subcomplex subunit 5, mitochondrial [Arachis ipaensis]	XM_016348847.2/0.0/PREDICTED: Arachis ipaensis probable NADH dehydrogenase [ubiquinone] 1 alpha subcomplex subunit 5, mitochondrial (LOC107644894), mRNA	sp|Q9FLX7|NDUA5_ARATH/4.0e-71/Probable NADH dehydrogenase [ubiquinone] 1 alpha subcomplex subunit 5, mitochondrial OS=Arabidopsis thaliana GN=At5g52840 PE=1 SV=1	lja:Lj0g3v0180799.1/1.7e-82/Lj0g3v0180799.1; -; K03949 NADH dehydrogenase (ubiquinone) 1 alpha subcomplex subunit 5	At5g52840/9.4e-71/[C] KOG3365 NADH:ubiquinone oxidoreductase, NDUFA5/B13 subunit	PF04716/3.0E-22/ETC complex I subunit conserved region	biological_process:GO:0022904//respiratory electron transport chain;cellular_component:GO:0005743//mitochondrial inner membrane;molecular_function:GO:0016651//oxidoreductase activity, acting on NAD(P)H;
CL67934.Contig3_All	CL67934.Contig3_All	106.58	188.4	216.55	XP_016186706.2/1.7e-179/S-adenosylmethionine decarboxylase proenzyme [Arachis ipaensis] >XP_016186757.2 S-adenosylmethionine decarboxylase proenzyme [Arachis ipaensis]	XM_016331220.2/0.0/PREDICTED: Arachis ipaensis S-adenosylmethionine decarboxylase proenzyme (LOC107628554), transcript variant X1, mRNA	sp|Q43820|DCAM_PEA/1.6e-161/S-adenosylmethionine decarboxylase proenzyme OS=Pisum sativum GN=SAMDC PE=2 SV=1	aip:107643762/3.6e-166/S-adenosylmethionine decarboxylase proenzyme-like; K01611 S-adenosylmethionine decarboxylase [EC:4.1.1.50]	At3g25570/2.6e-130/[T] KOG0788 S-adenosylmethionine decarboxylase	PF01536/1.2E-107/Adenosylmethionine decarboxylase	biological_process:GO:0006597//spermine biosynthetic process;GO:0008295//spermidine biosynthetic process;molecular_function:GO:0004014//adenosylmethionine decarboxylase activity;
CL28794.Contig5_All	CL28794.Contig5_All	106.23	13.04	6.22	NP_001304256.1/2.3e-148/chlorophyll a-b binding protein CP29.1, chloroplastic-like [Vigna radiata] >AAD27878.1 chlorophyll a/b binding protein CP29 [Vigna radiata]	NM_001317327.1/0.0/Vigna radiata chlorophyll a-b binding protein CP29.1, chloroplastic-like (LOC106774260), mRNA	sp|Q07473|CB4A_ARATH/2.5e-139/Chlorophyll a-b binding protein CP29.1, chloroplastic OS=Arabidopsis thaliana GN=LHCB4.1 PE=1 SV=1	vra:106774260/3.5e-149/chlorophyll a-b binding protein CP29.1, chloroplastic-like; K08915 light-harvesting complex II chlorophyll a/b binding protein 4	At5g01530/5.9e-139/[C] LSE0391 A Chlorophyll A/B binding protein	PTHR21649:SF6/1.6E-179/--	biological_process:GO:0009765//photosynthesis, light harvesting;GO:0018298//protein-chromophore linkage;cellular_component:GO:0009535//chloroplast thylakoid membrane;GO:0009523//photosystem II;GO:0016021//integral component of membrane;GO:0009522//photosystem I;molecular_function:GO:0016168//chlorophyll binding;
CL1048.Contig1_All	CL1048.Contig1_All	106.13	81.53	166.32	XP_019440899.1/5.2e-80/PREDICTED: 21 kDa protein-like [Lupinus angustifolius] >OIW13271.1 hypothetical protein TanjilG_25750 [Lupinus angustifolius]	BT145228.1/0.0/Lotus japonicus clone JCVI-FLLj-14B10 unknown mRNA	sp|P17407|21KD_DAUCA/1.7e-54/21 kDa protein OS=Daucus carota PE=2 SV=1	csat:104779154/8.4e-19/pectinesterase/pectinesterase inhibitor 3; K01051 pectinesterase [EC:3.1.1.11]	At5g62350/1.5e-50/[R] LSE0026 A Ripening-related protein	PTHR31080:SF11/5.5E-125/--	molecular_function:GO:0004857//enzyme inhibitor activity;
CL5419.Contig4_All	CL5419.Contig4_All	106.06	91.56	85.1	XP_021911380.1/5.1e-65/60S ribosomal protein L23 [Carica papaya]	XM_019573497.1/0.0/PREDICTED: Lupinus angustifolius 60S ribosomal protein L23 (LOC109336724), mRNA	sp|P49690|RL23_ARATH/9.2e-67/60S ribosomal protein L23 OS=Arabidopsis thaliana GN=RPL23A PE=2 SV=3	thj:104826351/7.6e-66/60S ribosomal protein L23-like; K02894 large subunit ribosomal protein L23e	At2g33370/2.1e-66/[J] KOG0901 60S ribosomal protein L14/L17/L23	PS00049/-/Ribosomal protein L14 signature.	biological_process:GO:0006412//translation;cellular_component:GO:0005840//ribosome;GO:0022625//cytosolic large ribosomal subunit;molecular_function:GO:0003735//structural constituent of ribosome;GO:0070180//large ribosomal subunit rRNA binding;
Unigene124815_All	Unigene124815_All	106.01	197.86	54.29	XP_015948235.1/7.7e-155/ethylene-responsive transcription factor RAP2-12 [Arachis duranensis]	XM_016092749.2/0.0/PREDICTED: Arachis duranensis ethylene-responsive transcription factor RAP2-12 (LOC107473198), mRNA	sp|Q9LUM4|RAP22_ARATH/8.2e-69/Ethylene-responsive transcription factor RAP2-2 OS=Arabidopsis thaliana GN=RAP2-2 PE=1 SV=2	adu:107473198/1.1e-155/ethylene-responsive transcription factor RAP2-12; K09286 EREBP-like factor	At1g53910/6.8e-66/[K] LSE0301 A AP2 domain transcription factor	PR00367/1.4E-11/Ethylene responsive element binding protein signature	biological_process:GO:0006351//transcription, DNA-templated;cellular_component:GO:0005634//nucleus;molecular_function:GO:0003677//DNA binding;GO:0003700//DNA binding transcription factor activity;
CL3464.Contig8_All	CL3464.Contig8_All	105.74	209.96	137.3	XP_016204504.1/1.2e-155/aquaporin PIP2-1 [Arachis ipaensis]	XM_020379484.1/0.0/PREDICTED: Cajanus cajan aquaporin PIP2-2 (LOC109814941), mRNA	sp|P43287|PIP22_ARATH/7.4e-142/Aquaporin PIP2-2 OS=Arabidopsis thaliana GN=PIP2-2 PE=1 SV=2	aip:107645020/1.8e-156/aquaporin PIP2-1; K09872 aquaporin PIP	At2g37170/1.7e-141/[G] KOG0223 Aquaporin (major intrinsic protein family)	PS00221/-/MIP family signature.	NA
CL1170.Contig3_All	CL1170.Contig3_All	105.73	36.5	117.74	XP_003523208.1/7.0e-41/PREDICTED: small nuclear ribonucleoprotein E [Glycine max] >XP_003526883.1 PREDICTED: small nuclear ribonucleoprotein E [Glycine max] >XP_004491225.1 PREDICTED: small nuclear ribonucleoprotein E-like [Cicer arietinum] >XP_019442203.1 PREDICTED: small nuclear ribonucleoprotein E-like isoform X1 [Lupinus angustifolius] >XP_019454008.1 PREDICTED: small nuclear ribonucleoprotei…	XM_016093292.2/0.0/PREDICTED: Arachis duranensis small nuclear ribonucleoprotein E (LOC107473708), transcript variant X3, mRNA	NA	lja:Lj5g3v0626530.1/1.0e-41/Lj5g3v0626530.1; -; K11097 small nuclear ribonucleoprotein E	At2g18740/4.6e-40/[A] KOG1774 Small nuclear ribonucleoprotein E	NA	biological_process:GO:0000398//mRNA splicing, via spliceosome;GO:0000387//spliceosomal snRNP assembly;cellular_component:GO:0005685//U1 snRNP;GO:0005686//U2 snRNP;GO:0005687//U4 snRNP;GO:0046540//U4/U6 x U5 tri-snRNP complex;GO:0005681//spliceosomal complex;GO:0005682//U5 snRNP;GO:0071011//precatalytic spliceosome;GO:0019013//viral nucleocapsid;
CL5151.Contig5_All	CL5151.Contig5_All	105.73	27.27	62.97	KRH51682.1/4.3e-180/hypothetical protein GLYMA_06G022800 [Glycine max]	AK243930.1/0.0/Glycine max cDNA, clone: GMFL01-01-K07	sp|Q94CH6|EXL3_ARATH/3.5e-126/GDSL esterase/lipase EXL3 OS=Arabidopsis thaliana GN=EXL3 PE=2 SV=1	ats:109773794/7.0e-71/uncharacterized protein LOC109773794; K14209 solute carrier family 36 (proton-coupled amino acid transporter)	At1g75900/8.2e-126/[RI] LSE0388 A Predicted lipase	PF00657/9.3E-12/GDSL-like Lipase/Acylhydrolase	NA
Unigene177429_All	Unigene177429_All	105.71	70.49	111.92	XP_020987704.1/4.0e-280/extensin-2 [Arachis duranensis]	XM_021132045.1/0.0/PREDICTED: Arachis duranensis extensin-2 (LOC107467626), mRNA	sp|Q9M1G9|EXTN2_ARATH/2.5e-109/Extensin-2 OS=Arabidopsis thaliana GN=EXT2 PE=2 SV=1	spen:107018969/7.7e-95/extensin-2-like; K03006 DNA-directed RNA polymerase II subunit RPB1 [EC:2.7.7.6]	At3g54580/2.6e-109/[M] LSE0120 A Extensin and related proteins	PF01190/3.4E-12/Pollen proteins Ole e I like	biological_process:GO:0009664//plant-type cell wall organization;molecular_function:GO:0005199//structural constituent of cell wall;
Unigene16146_All	Unigene16146_All	105.66	45.38	6.2	XP_016180383.1/8.7e-275/cystathionine gamma-synthase 1, chloroplastic isoform X1 [Arachis ipaensis]	XM_016324897.2/0.0/PREDICTED: Arachis ipaensis cystathionine gamma-synthase 1, chloroplastic (LOC107622851), transcript variant X1, mRNA	sp|P55217|CGS1_ARATH/1.3e-227/Cystathionine gamma-synthase 1, chloroplastic OS=Arabidopsis thaliana GN=CGS1 PE=1 SV=3	lang:109336012/3.8e-251/cystathionine gamma-synthase 1, chloroplastic; K01739 cystathionine gamma-synthase [EC:2.5.1.48]	At3g01120/3.1e-227/[E] KOG0053 Cystathionine beta-lyases/cystathionine gamma-synthases	PS00868/-/Cys/Met metabolism enzymes pyridoxal-phosphate attachment site.	molecular_function:GO:0003824//catalytic activity;GO:0030170//pyridoxal phosphate binding;
CL26009.Contig2_All	CL26009.Contig2_All	105.41	88.03	71.25	XP_015964239.1/6.7e-149/60S ribosomal protein L8-3 [Arachis duranensis] >XP_015933593.1 60S ribosomal protein L8-3 [Arachis duranensis] >XP_016201949.1 60S ribosomal protein L8-3 [Arachis ipaensis] >XP_016171179.1 60S ribosomal protein L8-3 [Arachis ipaensis]	XM_016108753.2/0.0/PREDICTED: Arachis duranensis 60S ribosomal protein L8-3 (LOC107488054), mRNA	sp|Q42064|RL83_ARATH/3.1e-143/60S ribosomal protein L8-3 OS=Arabidopsis thaliana GN=RPL8C PE=2 SV=2	adu:107459829/9.9e-150/60S ribosomal protein L8-3; K02938 large subunit ribosomal protein L8e	At4g36130/7.3e-143/[J] KOG2309 60s ribosomal protein L2/L8	PTHR13691/3.0E-194/--	biological_process:GO:0002181//cytoplasmic translation;GO:0006412//translation;cellular_component:GO:0015934//large ribosomal subunit;GO:0022625//cytosolic large ribosomal subunit;molecular_function:GO:0003723//RNA binding;GO:0003735//structural constituent of ribosome;
CL18121.Contig2_All	CL18121.Contig2_All	105.18	160.85	17.97	XP_015973053.1/1.3e-219/GDP-L-galactose phosphorylase 1 [Arachis duranensis]	XM_016117567.2/0.0/PREDICTED: Arachis duranensis GDP-L-galactose phosphorylase 1 (LOC107496337), mRNA	sp|Q8RWE8|GGAP1_ARATH/6.4e-179/GDP-L-galactose phosphorylase 1 OS=Arabidopsis thaliana GN=VTC2 PE=1 SV=1	adu:107496337/1.9e-220/GDP-L-galactose phosphorylase 1; K14190 GDP-L-galactose phosphorylase [EC:2.7.7.69]	At5g55120/1.1e-173/[R] KOG2720 Predicted hydrolase (HIT family)	PTHR20884/8.5E-254/--	molecular_function:GO:0080048//GDP-D-glucose phosphorylase activity;
CL8007.Contig4_All	CL8007.Contig4_All	104.78	154.6	5.22	XP_016673560.1/6.7e-31/PREDICTED: protein SRC1-like isoform X1 [Gossypium hirsutum]	XM_016115447.2/0.0/PREDICTED: Arachis duranensis protein SRC1 (LOC107494409), mRNA	sp|O04132|SRC1_SOYBN/5.6e-30/Protein SRC1 OS=Glycine max GN=SRC1 PE=2 SV=1	brp:103856116/1.0e-07/aldose 1-epimerase-like; K01785 aldose 1-epimerase [EC:5.1.3.3]	NA	PTHR34941/5.7E-26/--	NA
CL28794.Contig2_All	CL28794.Contig2_All	104.57	815.05	0	XP_020229037.1/4.6e-147/chlorophyll a-b binding protein CP29.2, chloroplastic-like [Cajanus cajan]	XM_020373448.1/0.0/PREDICTED: Cajanus cajan chlorophyll a-b binding protein CP29.2, chloroplastic-like (LOC109810071), mRNA	sp|Q07473|CB4A_ARATH/8.5e-138/Chlorophyll a-b binding protein CP29.1, chloroplastic OS=Arabidopsis thaliana GN=LHCB4.1 PE=1 SV=1	ccaj:109810071/6.8e-148/chlorophyll a-b binding protein CP29.2, chloroplastic-like; K08915 light-harvesting complex II chlorophyll a/b binding protein 4	At5g01530/2.0e-137/[C] LSE0391 A Chlorophyll A/B binding protein	PF00504/8.0E-50/Chlorophyll A-B binding protein	biological_process:GO:0009765//photosynthesis, light harvesting;GO:0018298//protein-chromophore linkage;cellular_component:GO:0009535//chloroplast thylakoid membrane;GO:0009523//photosystem II;GO:0016021//integral component of membrane;GO:0009522//photosystem I;molecular_function:GO:0016168//chlorophyll binding;
CL14834.Contig3_All	CL14834.Contig3_All	104.55	105.8	153.7	XP_016175396.1/1.8e-82/agglutinin-2 [Arachis ipaensis]	NA	sp|Q39529|LEC2_CLAKE/1.4e-55/Agglutinin-2 OS=Cladrastis kentukea PE=1 SV=1	han:110930334/1.6e-35/L-type lectin-domain containing receptor kinase IX.1-like; K04733 interleukin-1 receptor-associated kinase 4 [EC:2.7.11.1]	At5g65600/4.4e-20/[T] LSE0015 A Receptor-like protein kinase, contains lectin domains	PTHR32401:SF5/3.3E-71/--	NA
CL67433.Contig5_All	CL67433.Contig5_All	104.47	60.6	7.94	ARH02397.1/1.7e-211/chalcone synthase [Glycyrrhiza uralensis] >ARH02398.1 chalcone synthase [Glycyrrhiza uralensis] >ARH02399.1 chalcone synthase [Glycyrrhiza uralensis] >ARH02400.1 chalcone synthase [Glycyrrhiza uralensis] >ARH02401.1 chalcone synthase [Glycyrrhiza inflata] >ARH02402.1 chalcone synthase [Glycyrrhiza inflata] >ARH02403.1 chalcone synthase [Glycyrrhiza inflata] >ARH02404.1 chalcon…	XM_020374442.1/0.0/PREDICTED: Cajanus cajan chalcone synthase (LOC109810862), mRNA	sp|P30077|CHS9_MEDSA/1.1e-212/Chalcone synthase 9 OS=Medicago sativa GN=CHS9 PE=2 SV=1	lja:Lj2g3v2124320.1/2.8e-211/Lj2g3v2124320.1; -; K00660 chalcone synthase [EC:2.3.1.74]	At5g13930/3.2e-189/[Q] LSE0252 A Chalcone synthase	PS00441/-/Chalcone and stilbene synthases active site.	NA
CL62445.Contig1_All	CL62445.Contig1_All	104.46	105.58	89.41	XP_018833110.1/1.3e-32/PREDICTED: cysteine proteinase inhibitor A-like [Juglans regia] >XP_018833111.1 PREDICTED: cysteine proteinase inhibitor A-like [Juglans regia]	XM_020381100.1/0.0/PREDICTED: Cajanus cajan cysteine proteinase inhibitor (LOC109816199), mRNA	sp|Q06445|CYTI_VIGUN/7.0e-31/Cysteine proteinase inhibitor OS=Vigna unguiculata PE=1 SV=1	han:110866372/1.0e-21/cysteine proteinase inhibitor A-like; K13902 cystatin-M	At3g12490/1.3e-27/[O] LSE0450 A Cysteine proteinase inhibitor B (cystatin B)	PS00287/-/Cysteine proteases inhibitors signature.	molecular_function:GO:0004869//cysteine-type endopeptidase inhibitor activity;
Unigene12630_All	Unigene12630_All	104.41	14.77	17.88	XP_020231933.1/0.0e+00/heat shock cognate 70 kDa protein 2-like [Cajanus cajan] >KYP50771.1 Heat shock cognate 70 kDa protein [Cajanus cajan]	XM_003552647.3/0.0/PREDICTED: Glycine max heat shock cognate 70 kDa protein 2-like (LOC100789485), mRNA	sp|P27322|HSP72_SOLLC/0.0e+00/Heat shock cognate 70 kDa protein 2 OS=Solanum lycopersicum GN=HSC-2 PE=2 SV=1	ccaj:109812396/0.0e+00/heat shock cognate 70 kDa protein 2-like; K03283 heat shock 70kDa protein 1/2/6/8	At3g12580/0.0e+00/[O] KOG0101 Molecular chaperones HSP70/HSC70, HSP70 superfamily	PTHR19375/0.0/--	molecular_function:GO:0005524//ATP binding;
CL5063.Contig5_All	CL5063.Contig5_All	104.32	15.6	21.75	XP_015956824.1/1.8e-36/uncharacterized protein LOC107481123 [Arachis duranensis]	CP018165.1/0.0/Oryza sativa Indica Group cultivar Shuhui498 chromosome 9 sequence	NA	mdm:103407270/4.9e-07/nuclear transcription factor Y subunit A-9-like; K08064 nuclear transcription factor Y, alpha	At2g15410/5.6e-17/[R] KOG0017 FOG: Transposon-encoded proteins with TYA, reverse transcriptase, integrase domains in various combinations	NA	NA
CL22920.Contig4_All	CL22920.Contig4_All	104.08	76.53	96.72	XP_014624993.1/8.8e-227/PREDICTED: ATP-dependent RNA helicase dbp8-like [Glycine max]	NM_001255135.2/0.0/Glycine max eukaryotic initiation factor 4A-15-like (LOC100786735), mRNA	sp|P41381|IF4A8_TOBAC/8.1e-225/Eukaryotic initiation factor 4A-8 OS=Nicotiana tabacum PE=2 SV=1	gmx:100806423/1.3e-227/ATP-dependent RNA helicase dbp8-like; K03257 translation initiation factor 4A	Hs4503531/3.9e-161/[J] KOG0327 Translation initiation factor 4F, helicase subunit (eIF-4A) and related helicases	PS51194/25.517/Superfamilies 1 and 2 helicase C-terminal domain profile.	NA
CL22483.Contig2_All	CL22483.Contig2_All	104.05	11.87	4.26	XP_019428651.1/5.5e-211/PREDICTED: methionine gamma-lyase-like [Lupinus angustifolius]	XM_016320838.2/0.0/PREDICTED: Arachis ipaensis methionine gamma-lyase (LOC107618704), mRNA	sp|Q9SGU9|MGL_ARATH/6.3e-188/Methionine gamma-lyase OS=Arabidopsis thaliana GN=MGL PE=1 SV=1	lang:109336486/8.1e-212/methionine gamma-lyase-like; K01761 methionine-gamma-lyase [EC:4.4.1.11]	At1g64660/1.5e-187/[E] KOG0053 Cystathionine beta-lyases/cystathionine gamma-synthases	PTHR11808:SF55/1.2E-278/--	molecular_function:GO:0016829//lyase activity;GO:0003824//catalytic activity;GO:0030170//pyridoxal phosphate binding;
CL19552.Contig7_All	CL19552.Contig7_All	103.93	54.42	3.77	XP_003532672.1/7.7e-238/PREDICTED: isoflavone 2'-hydroxylase-like [Glycine max] >KRH42431.1 hypothetical protein GLYMA_08G089500 [Glycine max]	XM_003532624.1/0.0/PREDICTED: Glycine max isoflavone 2&apos;-hydroxylase-like (LOC100784650), mRNA	sp|P93147|C81E1_GLYEC/9.8e-230/Isoflavone 2'-hydroxylase OS=Glycyrrhiza echinata GN=CYP81E1 PE=1 SV=2	gmx:100784650/1.1e-238/isoflavone 2'-hydroxylase-like; K13260 isoflavone 2'-hydroxylase [EC:1.14.13.89]	At4g37340/6.8e-149/[Q] KOG0156 Cytochrome P450 CYP2 subfamily	PF00067/1.9E-89/Cytochrome P450	biological_process:GO:0098542//defense response to other organism;GO:0044550//secondary metabolite biosynthetic process;GO:0042343//indole glucosinolate metabolic process;cellular_component:GO:0016020//membrane;GO:0016021//integral component of membrane;molecular_function:GO:0016709//oxidoreductase activity, acting on paired donors, with incorporation or reduction of molecular oxygen, NAD(P)H as …
CL18563.Contig3_All	CL18563.Contig3_All	103.91	95.85	153.41	XP_016725944.1/5.9e-133/PREDICTED: thioredoxin-like protein CDSP32, chloroplastic [Gossypium hirsutum]	XM_016114317.2/0.0/PREDICTED: Arachis duranensis thioredoxin-like protein CDSP32, chloroplastic (LOC107493227), mRNA	sp|Q9SGS4|CDSP_ARATH/2.4e-107/Thioredoxin-like protein CDSP32, chloroplastic OS=Arabidopsis thaliana GN=CDSP32 PE=1 SV=1	var:108341896/1.0e-09/thioredoxin H-type 2; K03671 thioredoxin 1	At1g76080/5.7e-107/[O] KOG0907 Thioredoxin	PS51352/9.404/Thioredoxin domain profile.	biological_process:GO:0006662//glycerol ether metabolic process;GO:0045454//cell redox homeostasis;cellular_component:GO:0005623//cell;molecular_function:GO:0015035//protein disulfide oxidoreductase activity;
CL5063.Contig14_All	CL5063.Contig14_All	103.88	51.55	80.63	NA	NA	NA	NA	NA	NA	NA
CL5100.Contig2_All	CL5100.Contig2_All	103.35	0.01	340.07	YP_009341772.1/7.4e-212/photosystem II protein D2 (chloroplast) [Castanopsis concinna] >ALN96514.1 photosystem II protein D2 (chloroplast) [Castanopsis concinna]	KJ468098.1/0.0/Indigofera tinctoria chloroplast, complete genome	sp|Q9BBT0|PSBD_LOTJA/1.2e-211/Photosystem II D2 protein OS=Lotus japonicus GN=psbD PE=3 SV=1	jcu:7564848/3.0e-210/psbD, JacuC_p015; photosystem II protein D2; K02706 photosystem II P680 reaction center D2 protein [EC:1.10.3.9]	AtCh018/2.7e-209/[C] LSE2189 A Photosystem II protein D1/D2	PS00244/-/Photosynthetic reaction center proteins signature.	biological_process:GO:0009772//photosynthetic electron transport in photosystem II;GO:0018298//protein-chromophore linkage;cellular_component:GO:0009535//chloroplast thylakoid membrane;GO:0009523//photosystem II;GO:0016021//integral component of membrane;molecular_function:GO:0005506//iron ion binding;GO:0045156//electron transporter, transferring electrons within the cyclic electron transport pa…
CL34535.Contig2_All	CL34535.Contig2_All	103.26	13.62	4.22	XP_016172086.1/4.5e-56/MLP-like protein 34 [Arachis ipaensis]	HQ731897.1/0.0/Oxytropis maydelliana isolate 32_om_Prevost_sn_101c ripening-related protein gene, partial cds	sp|Q9SSK5|MLP43_ARATH/1.0e-25/MLP-like protein 43 OS=Arabidopsis thaliana GN=MLP43 PE=1 SV=1	zju:107416231/1.6e-10/uncharacterized protein LOC107416231; K10745 ribonuclease H2 subunit C	At1g70890/2.4e-25/[R] LSE0193 A Major latex protein and related proteins	SM01037/2.5E-42/Pathogenesis-related protein Bet v I family	NA
CL15141.Contig9_All	CL15141.Contig9_All	103.18	69.15	122.58	XP_020966241.1/2.0e-68/lectin-like [Arachis ipaensis]	NA	sp|P42088|LEC_LEUMI/4.4e-44/Lectin OS=Leucomphalos mildbraedii PE=1 SV=1	pavi:110772316/6.3e-27/L-type lectin-domain containing receptor kinase IX.1-like; K04733 interleukin-1 receptor-associated kinase 4 [EC:2.7.11.1]	At5g06740/2.0e-18/[T] LSE0015 A Receptor-like protein kinase, contains lectin domains	PS00307/-/Legume lectins beta-chain signature.	NA
CL2816.Contig2_All	CL2816.Contig2_All	102.6	490.89	138.05	NP_001237736.1/7.0e-13/serine protease inhibitor-like precursor [Glycine max] >ACA23203.1 putative serine protease inhibitor [Glycine max] >KRH00721.1 hypothetical protein GLYMA_18G231400 [Glycine max]	NA	sp|Q8W4Y8|IBB_LENCU/1.6e-09/Bowman-Birk type proteinase inhibitor OS=Lens culinaris PE=1 SV=2	NA	NA	NA	cellular_component:GO:0005576//extracellular region;molecular_function:GO:0004867//serine-type endopeptidase inhibitor activity;GO:0008233//peptidase activity;
CL66840.Contig3_All	CL66840.Contig3_All	102.31	91.38	213.09	NA	NA	NA	NA	NA	NA	NA
CL37191.Contig6_All	CL37191.Contig6_All	102.14	162.06	164.37	XP_020227533.1/1.1e-222/phosphoribulokinase, chloroplastic [Cajanus cajan] >KYP54423.1 hypothetical protein KK1_000611 [Cajanus cajan]	XM_020371944.1/0.0/PREDICTED: Cajanus cajan phosphoribulokinase, chloroplastic (LOC109808802), mRNA	sp|P27774|KPPR_MESCR/8.2e-199/Phosphoribulokinase, chloroplastic OS=Mesembryanthemum crystallinum PE=2 SV=1	ccaj:109808802/1.6e-223/phosphoribulokinase, chloroplastic; K00855 phosphoribulokinase [EC:2.7.1.19]	At1g32060/1.9e-185/[TZ] KOG4203 Armadillo/beta-Catenin/plakoglobin	PF00485/6.3E-77/Phosphoribulokinase / Uridine kinase family	biological_process:GO:0005975//carbohydrate metabolic process;molecular_function:GO:0005524//ATP binding;GO:0008974//phosphoribulokinase activity;
CL36935.Contig1_All	CL36935.Contig1_All	101.82	313.39	0	XP_014520779.1/6.3e-199/PREDICTED: ferredoxin--NADP reductase, leaf isozyme, chloroplastic [Vigna radiata var. radiata]	XM_003537588.3/0.0/PREDICTED: Glycine max ferredoxin--NADP reductase, leaf isozyme, chloroplastic (LOC100802032), mRNA	sp|P10933|FENR1_PEA/1.8e-187/Ferredoxin--NADP reductase, leaf isozyme, chloroplastic OS=Pisum sativum GN=PETH PE=1 SV=1	vra:106777632/9.3e-200/ferredoxin--NADP reductase, leaf isozyme, chloroplastic; K02641 ferredoxin--NADP+ reductase [EC:1.18.1.2]	At5g66190/1.4e-177/[C] KOG1158 NADP/FAD dependent oxidoreductase	PS51384/13.531/Ferredoxin reductase-type FAD binding domain profile.	molecular_function:GO:0004324//ferredoxin-NADP+ reductase activity;
CL65219.Contig4_All	CL65219.Contig4_All	101.75	104.24	130.16	NP_001304217.1/2.4e-122/2-Cys peroxiredoxin BAS1, chloroplastic-like [Vigna radiata] >XP_017416012.1 PREDICTED: 2-Cys peroxiredoxin BAS1, chloroplastic-like [Vigna angularis] >ACZ56426.1 2-cys peroxiredoxin [Vigna radiata] >BAT85913.1 hypothetical protein VIGAN_04351300 [Vigna angularis var. angularis]	XM_019587459.1/0.0/PREDICTED: Lupinus angustifolius 2-Cys peroxiredoxin BAS1, chloroplastic (LOC109347550), mRNA	sp|Q9C5R8|BAS1B_ARATH/2.7e-110/2-Cys peroxiredoxin BAS1-like, chloroplastic OS=Arabidopsis thaliana GN=At5g06290 PE=2 SV=3	var:108326915/3.5e-123/2-Cys peroxiredoxin BAS1, chloroplastic-like; K03386 peroxiredoxin (alkyl hydroperoxide reductase subunit C) [EC:1.11.1.15]	At5g06290/6.2e-110/[O] KOG0852 Alkyl hydroperoxide reductase, thiol specific antioxidant and related enzymes	PF00578/6.7E-40/AhpC/TSA family	biological_process:GO:0045454//cell redox homeostasis;cellular_component:GO:0005623//cell;molecular_function:GO:0051920//peroxiredoxin activity;
CL51832.Contig2_All	CL51832.Contig2_All	101.72	133.83	175.65	XP_002281825.1/1.8e-95/PREDICTED: photosystem I reaction center subunit II, chloroplastic [Vitis vinifera] >CAN62373.1 hypothetical protein VITISV_036477 [Vitis vinifera]	BT143710.1/0.0/Lotus japonicus clone JCVI-FLLj-1I8 unknown mRNA	sp|P29302|PSAD_NICSY/4.5e-91/Photosystem I reaction center subunit II, chloroplastic OS=Nicotiana sylvestris GN=psaD PE=2 SV=1	vvi:100240928/2.7e-96/photosystem I reaction center subunit II, chloroplastic-like; K02692 photosystem I subunit II	NA	NA	biological_process:GO:0015979//photosynthesis;cellular_component:GO:0009538//photosystem I reaction center;
CL9627.Contig2_All	CL9627.Contig2_All	101.15	17.14	3.48	BAT97169.1/5.3e-154/hypothetical protein VIGAN_09053900 [Vigna angularis var. angularis]	XM_020348313.1/0.0/PREDICTED: Cajanus cajan uncharacterized LOC109789383 (LOC109789383), mRNA	NA	ccaj:109789383/3.0e-154/uncharacterized protein LOC109789383; K07025 putative hydrolase of the HAD superfamily	At5g02230/5.5e-114/[R] KOG3109 Haloacid dehalogenase-like hydrolase	PTHR12725/3.9E-141/--	biological_process:GO:0008152//metabolic process;molecular_function:GO:0016787//hydrolase activity;
CL58172.Contig2_All	CL58172.Contig2_All	101.09	99.4	87.79	XP_007145342.1/1.2e-124/hypothetical protein PHAVU_007G231200g [Phaseolus vulgaris] >AGV54411.1 40S ribosomal protein S3-3-like protein [Phaseolus vulgaris] >ESW17336.1 hypothetical protein PHAVU_007G231200g [Phaseolus vulgaris]	XM_016333628.2/0.0/PREDICTED: Arachis ipaensis 40S ribosomal protein S3-3 (LOC107630483), mRNA	sp|Q9FJA6|RS33_ARATH/2.1e-113/40S ribosomal protein S3-3 OS=Arabidopsis thaliana GN=RPS3C PE=1 SV=1	ccaj:109808345/2.3e-125/40S ribosomal protein S3-3; K02985 small subunit ribosomal protein S3e	At5g35530/4.8e-113/[J] KOG3181 40S ribosomal protein S3	PF00189/9.7E-23/Ribosomal protein S3, C-terminal domain	biological_process:GO:0006412//translation;cellular_component:GO:0015935//small ribosomal subunit;molecular_function:GO:0003723//RNA binding;GO:0003735//structural constituent of ribosome;
CL30600.Contig6_All	CL30600.Contig6_All	100.37	0.94	20.88	XP_019423440.1/7.7e-274/PREDICTED: probable nucleoredoxin 1 [Lupinus angustifolius] >OIV93728.1 hypothetical protein TanjilG_16579 [Lupinus angustifolius]	XM_019567895.1/0.0/PREDICTED: Lupinus angustifolius probable nucleoredoxin 1 (LOC109332826), mRNA	sp|O80763|NRX1_ARATH/1.1e-219/Probable nucleoredoxin 1 OS=Arabidopsis thaliana GN=At1g60420 PE=1 SV=1	lang:109332826/1.1e-274/probable nucleoredoxin 1; K17609 nucleoredoxin [EC:1.8.1.8]	At1g60420/2.5e-219/[R] KOG2501 Thioredoxin, nucleoredoxin and related proteins	PF07649/3.0E-6/C1-like domain	biological_process:GO:0045454//cell redox homeostasis;cellular_component:GO:0005623//cell;
CL1852.Contig1_All	CL1852.Contig1_All	100.35	29.14	30.06	XP_003546588.1/1.7e-14/PREDICTED: repetitive proline-rich cell wall protein 2-like [Glycine max] >KRH12856.1 hypothetical protein GLYMA_15G199700 [Glycine max]	XM_002314597.1/0.0/Populus trichocarpa hypothetical protein (POPTR_0010s08290g) mRNA, complete cds	sp|P08012|PRP1_SOYBN/1.4e-16/Repetitive proline-rich cell wall protein 1 OS=Glycine max GN=PRP1 PE=3 SV=1	gmx:102668510/3.0e-08/repetitive proline-rich cell wall protein 1-like; K03006 DNA-directed RNA polymerase II subunit RPB1 [EC:2.7.7.6]	CE19992/3.5e-07/[T] KOG0194 Protein tyrosine kinase	NA	biological_process:GO:0007275//multicellular organism development;cellular_component:GO:0005618//cell wall;GO:0005576//extracellular region;molecular_function:GO:0005199//structural constituent of cell wall;
Unigene123981_All	Unigene123981_All	100.31	351.02	48.2	XP_016172065.1/2.7e-33/MLP-like protein 43 [Arachis ipaensis]	NA	sp|P85524|KIRO_ACTDE/1.0e-13/Kirola OS=Actinidia deliciosa PE=1 SV=1	zju:107416231/1.1e-07/uncharacterized protein LOC107416231; K10745 ribonuclease H2 subunit C	At5g28010/7.5e-15/[R] LSE0193 A Major latex protein and related proteins	PF00407/4.8E-32/Pathogenesis-related protein Bet v I family	NA
CL8020.Contig6_All	CL8020.Contig6_All	100.24	189.48	102.05	XP_019446041.1/6.5e-97/PREDICTED: light-harvesting complex-like protein 3 isotype 2, chloroplastic [Lupinus angustifolius] >OIW10336.1 hypothetical protein TanjilG_28087 [Lupinus angustifolius]	XM_003524128.3/0.0/PREDICTED: Glycine max uncharacterized LOC100789538 (LOC100789538), mRNA	sp|Q9SYX1|LIL31_ARATH/1.1e-75/Light-harvesting complex-like protein 3 isotype 1, chloroplastic OS=Arabidopsis thaliana GN=LIL3.1 PE=1 SV=1	NA	NA	PTHR14154/1.8E-85/--	cellular_component:GO:0016021//integral component of membrane;
CL23107.Contig5_All	CL23107.Contig5_All	100.05	159.39	1.48	XP_016192231.1/2.7e-254/geranylgeranyl diphosphate reductase, chloroplastic [Arachis ipaensis]	XM_019607928.1/0.0/PREDICTED: Lupinus angustifolius geranylgeranyl diphosphate reductase, chloroplastic (LOC109362259), mRNA	sp|Q9ZS34|CHLP_TOBAC/2.8e-232/Geranylgeranyl diphosphate reductase, chloroplastic OS=Nicotiana tabacum GN=CHLP PE=2 SV=1	aip:107633107/4.0e-255/geranylgeranyl diphosphate reductase, chloroplastic; K10960 geranylgeranyl diphosphate/geranylgeranyl-bacteriochlorophyllide a reductase [EC:1.3.1.83 1.3.1.111]	NA	PTHR10617:SF116/0.0/--	biological_process:GO:0015979//photosynthesis;GO:0015995//chlorophyll biosynthetic process;molecular_function:GO:0016628//oxidoreductase activity, acting on the CH-CH group of donors, NAD or NADP as acceptor;GO:0045550//geranylgeranyl reductase activity;
CL19124.Contig3_All	CL19124.Contig3_All	99.77	150.55	7.8	XP_015972714.1/1.6e-162/NAD(P)H-dependent 6'-deoxychalcone synthase [Arachis duranensis]	XM_016310942.2/0.0/PREDICTED: Arachis ipaensis NAD(P)H-dependent 6&apos;-deoxychalcone synthase (LOC107609107), transcript variant X1, mRNA	sp|P26690|6DCS_SOYBN/2.6e-128/NAD(P)H-dependent 6'-deoxychalcone synthase OS=Glycine max PE=1 SV=1	mtr:MTR_3g083130/3.7e-156/aldo/keto reductase family oxidoreductase; K00002 alcohol dehydrogenase (NADP+) [EC:1.1.1.2]	At1g59950/1.1e-92/[R] KOG1577 Aldo/keto reductase family proteins	PTHR11732/1.5E-175/--	molecular_function:GO:0016491//oxidoreductase activity;
CL67938.Contig4_All	CL67938.Contig4_All	99.76	220.91	68.3	XP_020999167.1/5.8e-106/transmembrane ascorbate ferrireductase 1-like [Arachis duranensis]	XM_021143508.1/0.0/PREDICTED: Arachis duranensis transmembrane ascorbate ferrireductase 1-like (LOC107491160), mRNA	sp|Q8L856|ACFR1_ARATH/5.9e-95/Transmembrane ascorbate ferrireductase 1 OS=Arabidopsis thaliana GN=CYB561A PE=1 SV=1	adu:107491160/8.7e-107/transmembrane ascorbate ferrireductase 1-like; K08360 cytochrome b-561 [EC:1.16.5.1]	At4g25570/6.2e-95/[C] KOG1619 Cytochrome b	SM00665/1.2E-53/Cytochrome b-561 / ferric reductase transmembrane domain.	biological_process:GO:0055114//oxidation-reduction process;cellular_component:GO:0016021//integral component of membrane;
Unigene3910_All	Unigene3910_All	99.55	68.8	52.29	NA	NA	NA	NA	NA	NA	NA
CL5191.Contig2_All	CL5191.Contig2_All	99.34	0	0	NA	NA	NA	NA	NA	NA	NA
Unigene176146_All	Unigene176146_All	99.28	43.18	109.08	XP_020231933.1/0.0e+00/heat shock cognate 70 kDa protein 2-like [Cajanus cajan] >KYP50771.1 Heat shock cognate 70 kDa protein [Cajanus cajan]	XM_003552647.3/0.0/PREDICTED: Glycine max heat shock cognate 70 kDa protein 2-like (LOC100789485), mRNA	sp|P27322|HSP72_SOLLC/0.0e+00/Heat shock cognate 70 kDa protein 2 OS=Solanum lycopersicum GN=HSC-2 PE=2 SV=1	ccaj:109812396/0.0e+00/heat shock cognate 70 kDa protein 2-like; K03283 heat shock 70kDa protein 1/2/6/8	At3g12580/0.0e+00/[O] KOG0101 Molecular chaperones HSP70/HSC70, HSP70 superfamily	PS01036/-/Heat shock hsp70 proteins family signature 3.	molecular_function:GO:0005524//ATP binding;
Unigene1128_All	Unigene1128_All	99.24	55.03	67.15	NA	NA	NA	NA	NA	NA	NA
CL7229.Contig3_All	CL7229.Contig3_All	99.23	11.1	194.54	XP_016170317.1/5.5e-214/protochlorophyllide reductase, chloroplastic [Arachis ipaensis]	XM_020372603.1/0.0/PREDICTED: Cajanus cajan protochlorophyllide reductase, chloroplastic (LOC109809331), mRNA	sp|Q01289|POR_PEA/2.3e-201/Protochlorophyllide reductase, chloroplastic OS=Pisum sativum GN=3PCR PE=1 SV=1	aip:107613015/8.2e-215/protochlorophyllide reductase, chloroplastic; K00218 protochlorophyllide reductase [EC:1.3.1.33]	At5g54190/4.8e-189/[Q] KOG1208 Dehydrogenases with different specificities (related to short-chain alcohol dehydrogenases)	PTHR24322/1.1E-93/--	molecular_function:GO:0016630//protochlorophyllide reductase activity;
CL19447.Contig4_All	CL19447.Contig4_All	99.22	39.36	16.96	XP_020212857.1/9.4e-216/flavonoid 3'-monooxygenase-like [Cajanus cajan]	JN572892.1/0.0/Arachis hypogaea F3&apos;H mRNA, complete cds	sp|Q9SBQ9|F3PH_PETHY/2.5e-181/Flavonoid 3'-monooxygenase OS=Petunia hybrida GN=CYP75B2 PE=2 SV=1	ccaj:109797283/1.4e-216/flavonoid 3'-monooxygenase-like; K05280 flavonoid 3'-monooxygenase [EC:1.14.13.21]	At5g07990/1.8e-177/[Q] KOG0156 Cytochrome P450 CYP2 subfamily	PS00086/-/Cytochrome P450 cysteine heme-iron ligand signature.	NA
Unigene613_All	Unigene613_All	99.13	33.03	33.32	NA	NA	NA	NA	NA	NA	NA
CL37469.Contig1_All	CL37469.Contig1_All	98.79	119.14	3.02	XP_003546341.1/1.7e-63/PREDICTED: class-10 pathogenesis-related protein 1-like [Glycine max] >KHN14644.1 Class-10 pathogenesis-related protein 1 [Glycine soja] >KRH12011.1 hypothetical protein GLYMA_15G145700 [Glycine max]	FJ960440.1/0.0/Glycine max cultivar Suinong 10 pathogenesis-related protein 10 mRNA, complete cds	sp|P93333|PR101_MEDTR/3.0e-49/Class-10 pathogenesis-related protein 1 OS=Medicago truncatula GN=PR10-1 PE=2 SV=1	NA	NA	NA	biological_process:GO:0006952//defense response;GO:0009607//response to biotic stimulus;
CL54159.Contig1_All	CL54159.Contig1_All	97.82	356.1	19.76	AFK40541.1/1.0e-51/unknown [Lotus japonicus]	NM_001249541.2/0.0/Glycine max uncharacterized LOC100305516 (LOC100305516), mRNA	sp|Q93X17|SNAK2_SOLTU/6.6e-24/Snakin-2 OS=Solanum tuberosum GN=SN2 PE=1 SV=1	mdm:103411342/4.0e-21/xyloglucan glycosyltransferase 4-like; K20887 xyloglucan glycosyltransferase 4 [EC:2.4.1.-]	At5g14920/1.9e-21/[R] LSE0474 A Gibberellin-regulated protein	PTHR23201/3.5E-51/--	NA
CL59595.Contig1_All	CL59595.Contig1_All	97.69	38.17	7.77	NP_001238344.1/5.9e-65/bZIP transcription factor bZIP124 [Glycine max] >ABI34666.1 bZIP transcription factor bZIP124 [Glycine max] >ACU20693.1 unknown [Glycine max] >ALA09164.1 BZIP transcription factor, partial [Glycine max] >KRH24436.1 hypothetical protein GLYMA_12G040600 [Glycine max]	CP023125.1/0.0/Lupinus angustiflorus cultivar Tanjil chromosome LG-13	sp|O65683|BZP11_ARATH/4.9e-40/bZIP transcription factor 11 OS=Arabidopsis thaliana GN=BZIP11 PE=1 SV=1	mus:103972996/1.7e-08/bZIP transcription factor 68-like isoform X1; K09060 plant G-box-binding factor	At4g34590/1.2e-39/[KR] LSE0037 A R2R3-type MYB transcription factors/VIP1, involved in Agrobacterium VirE2 nuclear import and infectivity	PTHR22952:SF182/7.3E-86/--	molecular_function:GO:0003700//DNA binding transcription factor activity;
CL28053.Contig1_All	CL28053.Contig1_All	97.67	0	0	XP_019421312.1/5.9e-210/PREDICTED: omega-6 fatty acid desaturase, endoplasmic reticulum isozyme 2-like [Lupinus angustifolius]	XM_016349428.2/0.0/PREDICTED: Arachis ipaensis omega-6 fatty acid desaturase, endoplasmic reticulum isozyme 2 (LOC107645414), mRNA	sp|P48631|FD6E2_SOYBN/5.1e-206/Omega-6 fatty acid desaturase, endoplasmic reticulum isozyme 2 OS=Glycine max GN=FAD2-2 PE=2 SV=1	lang:109331342/8.8e-211/omega-6 fatty acid desaturase, endoplasmic reticulum isozyme 2-like; K10256 omega-6 fatty acid desaturase / acyl-lipid omega-6 desaturase (Delta-12 desaturase) [EC:1.14.19.6 1.14.19.22]	At3g12120/7.5e-192/[I] TWOG0155 Oleate desaturase/linoleate desaturase	PTHR32100/2.0E-281/--	biological_process:GO:0006629//lipid metabolic process;cellular_component:GO:0016021//integral component of membrane;molecular_function:GO:0016717//oxidoreductase activity, acting on paired donors, with oxidation of a pair of donors resulting in the reduction of molecular oxygen to two molecules of water;
CL58730.Contig4_All	CL58730.Contig4_All	97.58	25.51	1.53	XP_016162190.1/4.1e-252/tubulin alpha-3 chain [Arachis ipaensis]	XM_020355811.1/0.0/PREDICTED: Cajanus cajan tubulin alpha-1 chain-like (LOC109796154), mRNA	sp|B9DHQ0|TBA5_ARATH/5.4e-249/Tubulin alpha-5 chain OS=Arabidopsis thaliana GN=TUBA5 PE=1 SV=2	aip:107604974/6.1e-253/tubulin alpha-3 chain; K07374 tubulin alpha	At1g64740/1.0e-242/[Z] KOG1376 Alpha tubulin	PR01161/1.1E-88/Tubulin signature	biological_process:GO:0007017//microtubule-based process;cellular_component:GO:0005874//microtubule;molecular_function:GO:0005200//structural constituent of cytoskeleton;GO:0005525//GTP binding;GO:0003924//GTPase activity;
CL66202.Contig7_All	CL66202.Contig7_All	97.51	70.2	29.85	NA	NA	NA	NA	NA	NA	NA
CL30376.Contig3_All	CL30376.Contig3_All	97.51	109.46	100.63	XP_014512396.1/1.4e-257/PREDICTED: elongation factor 1-alpha [Vigna radiata var. radiata]	XM_016087144.2/0.0/PREDICTED: Arachis duranensis elongation factor 1-alpha (LOC107467918), mRNA	sp|O64937|EF1A_ORYSJ/8.0e-258/Elongation factor 1-alpha OS=Oryza sativa subsp. japonica GN=REFA1 PE=2 SV=2	var:108325895/3.0e-257/elongation factor 1-alpha-like; K03231 elongation factor 1-alpha	At1g07940/6.2e-253/[J] KOG0052 Translation elongation factor EF-1 alpha/Tu	PF03144/6.7E-15/Elongation factor Tu domain 2	cellular_component:GO:0005737//cytoplasm;molecular_function:GO:0003746//translation elongation factor activity;GO:0005525//GTP binding;GO:0003924//GTPase activity;
CL2951.Contig3_All	CL2951.Contig3_All	97.38	11.03	90.43	XP_020235771.1/5.6e-219/probable pectate lyase 5 isoform X1 [Cajanus cajan] >KYP46616.1 putative pectate lyase 22 [Cajanus cajan]	NM_001255614.1/0.0/Glycine max probable pectate lyase 22-like (LOC100779940), mRNA &gt;BT097066.1 Soybean clone JCVI-FLGm-26A9 unknown mRNA	sp|Q9FXD8|PLY5_ARATH/8.5e-204/Probable pectate lyase 5 OS=Arabidopsis thaliana GN=At1g67750 PE=2 SV=2	ccaj:109815458/8.3e-220/probable pectate lyase 5 isoform X1; K01728 pectate lyase [EC:4.2.2.2]	At1g67750/1.7e-194/[M] LSE0348 A Pectate lyase	SM00656/3.7E-104/--	biological_process:GO:0045490//pectin catabolic process;molecular_function:GO:0046872//metal ion binding;GO:0030570//pectate lyase activity;
CL37191.Contig2_All	CL37191.Contig2_All	97.25	198.59	238.58	XP_020227533.1/8.0e-223/phosphoribulokinase, chloroplastic [Cajanus cajan] >KYP54423.1 hypothetical protein KK1_000611 [Cajanus cajan]	XM_020371944.1/0.0/PREDICTED: Cajanus cajan phosphoribulokinase, chloroplastic (LOC109808802), mRNA	sp|P27774|KPPR_MESCR/6.1e-199/Phosphoribulokinase, chloroplastic OS=Mesembryanthemum crystallinum PE=2 SV=1	ccaj:109808802/1.2e-223/phosphoribulokinase, chloroplastic; K00855 phosphoribulokinase [EC:2.7.1.19]	At1g32060/1.4e-185/[TZ] KOG4203 Armadillo/beta-Catenin/plakoglobin	PF00485/6.3E-77/Phosphoribulokinase / Uridine kinase family	biological_process:GO:0005975//carbohydrate metabolic process;molecular_function:GO:0005524//ATP binding;GO:0008974//phosphoribulokinase activity;
CL45743.Contig2_All	CL45743.Contig2_All	97.22	0	0.99	KHN12642.1/2.7e-37/Snakin-2 [Glycine soja] >KRH05956.1 hypothetical protein GLYMA_17G258200 [Glycine max]	XM_019601794.1/0.0/PREDICTED: Lupinus angustifolius gibberellin-regulated protein 1-like (LOC109357753), transcript variant X2, mRNA	sp|Q93X17|SNAK2_SOLTU/1.8e-30/Snakin-2 OS=Solanum tuberosum GN=SN2 PE=1 SV=1	mdm:103411342/1.6e-15/xyloglucan glycosyltransferase 4-like; K20887 xyloglucan glycosyltransferase 4 [EC:2.4.1.-]	At4g09600/3.2e-25/[R] LSE0474 A Gibberellin-regulated protein	NA	NA
CL11356.Contig4_All	CL11356.Contig4_All	97.04	12.06	7.05	XP_016201457.1/5.0e-76/chaperone protein dnaJ 11, chloroplastic [Arachis ipaensis]	XM_016108128.2/0.0/PREDICTED: Arachis duranensis chaperone protein dnaJ 11, chloroplastic (LOC107487481), mRNA	sp|Q9FYB5|DNJ11_ARATH/1.3e-33/Chaperone protein dnaJ 11, chloroplastic OS=Arabidopsis thaliana GN=ATJ11 PE=1 SV=2	tcc:18595308/6.4e-12/chaperone protein DnaJ; K03686 molecular chaperone DnaJ	At4g36040/3.1e-33/[O] KOG0712 Molecular chaperone (DnaJ superfamily)	PTHR24078:SF166/4.4E-19/--	NA
CL1254.Contig6_All	CL1254.Contig6_All	96.74	10.23	0.63	XP_016167314.1/3.0e-175/24-methylenesterol C-methyltransferase 2 [Arachis ipaensis]	NM_001254202.1/0.0/Glycine max 24-methylenesterol C-methyltransferase 2-like (SMT2-1), mRNA &gt;FJ483973.1 Glycine max sterol 24-C methyltransferase 2-1 (SMT2-1) mRNA, complete cds	sp|Q39227|SMT2_ARATH/1.6e-165/24-methylenesterol C-methyltransferase 2 OS=Arabidopsis thaliana GN=SMT2 PE=1 SV=2	aip:107609799/4.4e-176/24-methylenesterol C-methyltransferase 2; K08242 24-methylenesterol C-methyltransferase [EC:2.1.1.143]	At1g20330/3.7e-165/[IR] KOG1269 SAM-dependent methyltransferases	PS51685/96.514/SAM-dependent methyltransferase Erg6/SMT-type domain profile.	biological_process:GO:0006694//steroid biosynthetic process;GO:0032259//methylation;cellular_component:GO:0005737//cytoplasm;molecular_function:GO:0008757//S-adenosylmethionine-dependent methyltransferase activity;GO:0008168//methyltransferase activity;
CL57316.Contig2_All	CL57316.Contig2_All	96.68	40.66	25.84	KHN06340.1/1.0e-51/Cytochrome b5 isoform 1 [Glycine soja] >KRH47845.1 hypothetical protein GLYMA_07G052400 [Glycine max] >KRH47846.1 hypothetical protein GLYMA_07G052400 [Glycine max]	XM_006576164.2/0.0/PREDICTED: Glycine max cytochrome b5 isoform 1-like (LOC100788796), transcript variant X1, mRNA	sp|Q42342|CYB5E_ARATH/3.3e-39/Cytochrome b5 isoform E OS=Arabidopsis thaliana GN=CYTB5-E PE=1 SV=2	jcu:105638879/7.0e-18/nitrate reductase [NADH]; K10534 nitrate reductase (NAD(P)H) [EC:1.7.1.1 1.7.1.2 1.7.1.3]	At5g53560/7.7e-39/[C] KOG0537 Cytochrome b5	PF00173/2.0E-26/Cytochrome b5-like Heme/Steroid binding domain	cellular_component:GO:0016021//integral component of membrane;molecular_function:GO:0046872//metal ion binding;GO:0020037//heme binding;
CL9093.Contig4_All	CL9093.Contig4_All	96.48	105.96	87.39	XP_019444348.1/6.4e-205/PREDICTED: uncharacterized protein LOC109348389 [Lupinus angustifolius] >OIW11199.1 hypothetical protein TanjilG_28290 [Lupinus angustifolius]	XM_016114570.2/0.0/PREDICTED: Arachis duranensis uncharacterized LOC107493473 (LOC107493473), mRNA	NA	NA	NA	PF08241/2.0E-4/Methyltransferase domain	NA
Unigene16624_All	Unigene16624_All	96.07	23.58	8.77	XP_011019063.1/1.7e-105/PREDICTED: S-adenosylmethionine synthase 3 [Populus euphratica]	XM_016338705.2/0.0/PREDICTED: Arachis ipaensis S-adenosylmethionine synthase (LOC107635276), mRNA	sp|A9PHE9|METK5_POPTR/1.1e-107/S-adenosylmethionine synthase 5 OS=Populus trichocarpa GN=METK5 PE=2 SV=1	pop:POPTR_0008s09870g/2.6e-106/POPTRDRAFT_564333; S-adenosylmethionine synthase family protein; K00789 S-adenosylmethionine synthetase [EC:2.5.1.6]	At3g17390/1.8e-102/[H] KOG1506 S-adenosylmethionine synthetase	NA	biological_process:GO:0006730//one-carbon metabolic process;GO:0006556//S-adenosylmethionine biosynthetic process;cellular_component:GO:0005829//cytosol;molecular_function:GO:0046872//metal ion binding;GO:0005524//ATP binding;GO:0004478//methionine adenosyltransferase activity;
CL9125.Contig1_All	CL9125.Contig1_All	95.63	112.41	51.3	XP_019450842.1/3.0e-236/PREDICTED: serine carboxypeptidase-like 40 [Lupinus angustifolius] >XP_019450843.1 PREDICTED: serine carboxypeptidase-like 40 [Lupinus angustifolius] >OIW08773.1 hypothetical protein TanjilG_16354 [Lupinus angustifolius]	XM_016097495.2/0.0/PREDICTED: Arachis duranensis serine carboxypeptidase-like 40 (LOC107477464), mRNA	sp|Q0WRX3|SCP40_ARATH/8.6e-180/Serine carboxypeptidase-like 40 OS=Arabidopsis thaliana GN=SCPL40 PE=2 SV=2	adu:107477464/8.3e-236/serine carboxypeptidase-like 40; K16297 serine carboxypeptidase-like clade II [EC:3.4.16.-]	At3g63470/2.0e-179/[OE] KOG1282 Serine carboxypeptidases (lysosomal cathepsin A)	PTHR11802/0.0/--	molecular_function:GO:0004185//serine-type carboxypeptidase activity;
CL25740.Contig1_All	CL25740.Contig1_All	95.6	5.51	283.85	XP_016187532.1/2.1e-214/UDP-D-apiose/UDP-D-xylose synthase 2 [Arachis ipaensis]	XM_016332046.2/0.0/PREDICTED: Arachis ipaensis UDP-D-apiose/UDP-D-xylose synthase 2 (LOC107629292), mRNA	sp|Q9SGE0|AXS2_ARATH/2.9e-208/UDP-D-apiose/UDP-D-xylose synthase 2 OS=Arabidopsis thaliana GN=AXS2 PE=2 SV=1	aip:107629292/3.2e-215/UDP-D-apiose/UDP-D-xylose synthase 2; K12449 UDP-apiose/xylose synthase	At1g08200/6.8e-208/[GM] KOG1429 dTDP-glucose 4-6-dehydratase/UDP-glucuronic acid decarboxylase	PF01370/4.0E-60/NAD dependent epimerase/dehydratase family	molecular_function:GO:0003824//catalytic activity;GO:0050662//coenzyme binding;
CL68490.Contig4_All	CL68490.Contig4_All	95.52	149.99	133.12	XP_016208048.1/3.8e-163/triosephosphate isomerase, chloroplastic isoform X2 [Arachis ipaensis]	XM_016352562.2/0.0/PREDICTED: Arachis ipaensis triosephosphate isomerase, chloroplastic (LOC107648733), transcript variant X2, mRNA	sp|Q9SKP6|TPIC_ARATH/5.3e-146/Triosephosphate isomerase, chloroplastic OS=Arabidopsis thaliana GN=TIM PE=1 SV=1	aip:107648733/5.6e-164/triosephosphate isomerase, chloroplastic isoform X2; K01803 triosephosphate isomerase (TIM) [EC:5.3.1.1]	At2g21170/1.2e-145/[G] KOG1643 Triosephosphate isomerase	PTHR21139:SF7/5.5E-235/--	biological_process:GO:0032504//multicellular organism reproduction;GO:0006642//triglyceride mobilization;GO:0019563//glycerol catabolic process;GO:0006096//glycolytic process;GO:0046166//glyceraldehyde-3-phosphate biosynthetic process;GO:0009658//chloroplast organization;GO:0080022//primary root development;cellular_component:GO:0048046//apoplast;GO:0009579//thylakoid;GO:0005829//cytosol;GO:00099…
CL40204.Contig5_All	CL40204.Contig5_All	95.5	65.44	59.76	XP_020236301.1/1.3e-44/uncharacterized protein LOC109815895 [Cajanus cajan]	KF824249.1/0.0/Capsicum annuum clone CaSSR_35 microsatellite sequence	sp|P09756|CB23_SOYBN/2.5e-40/Chlorophyll a-b binding protein 3, chloroplastic OS=Glycine max GN=CAB3 PE=3 SV=1	ccaj:109815895/1.9e-45/uncharacterized protein LOC109815895; K08912 light-harvesting complex II chlorophyll a/b binding protein 1	At2g34430/7.1e-38/[C] LSE0391 A Chlorophyll A/B binding protein	PTHR21649:SF26/9.2E-59/--	biological_process:GO:0009768//photosynthesis, light harvesting in photosystem I;GO:0009416//response to light stimulus;GO:0018298//protein-chromophore linkage;cellular_component:GO:0010287//plastoglobule;GO:0009535//chloroplast thylakoid membrane;GO:0009523//photosystem II;GO:0016021//integral component of membrane;GO:0009941//chloroplast envelope;GO:0009522//photosystem I;molecular_function:GO:…
CL51890.Contig1_All	CL51890.Contig1_All	95.48	76.51	31.12	XP_015968082.1/2.4e-51/photosystem I reaction center subunit IV, chloroplastic [Arachis duranensis]	XM_003625414.2/0.0/Medicago truncatula photosystem I reaction center subunit IV A mRNA	sp|Q41229|PSAEB_NICSY/2.3e-46/Photosystem I reaction center subunit IV B, chloroplastic OS=Nicotiana sylvestris GN=PSAEB PE=1 SV=1	adu:107491696/3.5e-52/photosystem I reaction center subunit IV, chloroplastic; K02693 photosystem I subunit IV	NA	PD004772/3.0E-23/I PHOTOSYSTEM SUBUNIT IV REACTION CENTER MEMBRANE PHOTOSYNTHESIS THYLAKOID CHLOROPLAST	biological_process:GO:0015979//photosynthesis;cellular_component:GO:0009538//photosystem I reaction center;
CL13556.Contig5_All	CL13556.Contig5_All	95.39	112.83	79.56	XP_015968832.1/1.1e-224/S-adenosylmethionine synthase 1 [Arachis duranensis] >XP_016205701.1 S-adenosylmethionine synthase 1 [Arachis ipaensis]	XM_016350215.2/0.0/PREDICTED: Arachis ipaensis S-adenosylmethionine synthase 1 (LOC107646031), mRNA	sp|A4PU48|METK_MEDTR/1.2e-223/S-adenosylmethionine synthase OS=Medicago truncatula GN=METK PE=3 SV=1	adu:107492339/1.7e-225/S-adenosylmethionine synthase 1; K00789 S-adenosylmethionine synthetase [EC:2.5.1.6]	At4g01850/1.2e-216/[H] KOG1506 S-adenosylmethionine synthetase	PTHR11964/0.0/--	biological_process:GO:0006730//one-carbon metabolic process;GO:0006556//S-adenosylmethionine biosynthetic process;cellular_component:GO:0005829//cytosol;molecular_function:GO:0046872//metal ion binding;GO:0005524//ATP binding;GO:0004478//methionine adenosyltransferase activity;
CL28794.Contig3_All	CL28794.Contig3_All	95.26	69.49	86.09	NP_001304256.1/7.9e-149/chlorophyll a-b binding protein CP29.1, chloroplastic-like [Vigna radiata] >AAD27878.1 chlorophyll a/b binding protein CP29 [Vigna radiata]	NM_001317327.1/0.0/Vigna radiata chlorophyll a-b binding protein CP29.1, chloroplastic-like (LOC106774260), mRNA	sp|Q07473|CB4A_ARATH/8.6e-140/Chlorophyll a-b binding protein CP29.1, chloroplastic OS=Arabidopsis thaliana GN=LHCB4.1 PE=1 SV=1	vra:106774260/1.2e-149/chlorophyll a-b binding protein CP29.1, chloroplastic-like; K08915 light-harvesting complex II chlorophyll a/b binding protein 4	At5g01530/2.0e-139/[C] LSE0391 A Chlorophyll A/B binding protein	PF00504/8.1E-50/Chlorophyll A-B binding protein	biological_process:GO:0009765//photosynthesis, light harvesting;GO:0018298//protein-chromophore linkage;cellular_component:GO:0009535//chloroplast thylakoid membrane;GO:0009523//photosystem II;GO:0016021//integral component of membrane;GO:0009522//photosystem I;molecular_function:GO:0016168//chlorophyll binding;
CL40384.Contig3_All	CL40384.Contig3_All	95.24	70.88	32.27	XP_014501535.1/3.0e-153/PREDICTED: 14-3-3-like protein isoform X2 [Vigna radiata var. radiata]	NM_001251460.2/0.0/Glycine max 14-3-3 protein SGF14h (SGF14h), mRNA	sp|P46266|1433_PEA/7.6e-138/14-3-3-like protein OS=Pisum sativum PE=2 SV=1	gmx:100529128/1.2e-140/SGF14h; 14-3-3 protein SGF14h; K06630 14-3-3 protein epsilon	At1g78300/2.4e-126/[O] KOG0841 Multifunctional chaperone (14-3-3 family)	PTHR18860/5.2E-210/--	cellular_component:GO:0016021//integral component of membrane;molecular_function:GO:0019904//protein domain specific binding;
CL26256.Contig2_All	CL26256.Contig2_All	94.99	64.48	74.83	KHN33302.1/5.3e-121/Salt tolerance protein [Glycine soja]	XM_007150376.1/0.0/Phaseolus vulgaris hypothetical protein (PHAVU_005G153500g) mRNA, complete cds	sp|Q96288|BBX24_ARATH/1.2e-77/B-box zinc finger protein 24 OS=Arabidopsis thaliana GN=BBX24 PE=1 SV=1	csat:104735609/8.4e-15/zinc finger protein CONSTANS-like; K12135 zinc finger protein CONSTANS	At1g06040/2.8e-77/[R] LSE0153 A CONSTANS-like B-box Zn-finger protein	PF00643/1.1E-7/B-box zinc finger	cellular_component:GO:0005622//intracellular;molecular_function:GO:0008270//zinc ion binding;
Unigene35363_All	Unigene35363_All	94.96	72.43	39.62	XP_015692748.1/3.2e-101/PREDICTED: ADP-ribosylation factor 2 isoform X1 [Oryza brachyantha]	XM_016101610.2/0.0/PREDICTED: Arachis duranensis ADP-ribosylation factor 2 (LOC107481330), mRNA	sp|P51823|ARF2_ORYSJ/7.0e-101/ADP-ribosylation factor 2 OS=Oryza sativa subsp. japonica GN=ARF PE=2 SV=2	nto:104119864/8.1e-102/ADP-ribosylation factor 2 isoform X1; K07937 ADP-ribosylation factor 1	At3g62290/2.4e-99/[U] KOG0070 GTP-binding ADP-ribosylation factor Arf1	NA	NA
Unigene844_All	Unigene844_All	94.69	69.24	104.99	BAU03260.1/1.0e-27/hypothetical protein VIGAN_UM059000 [Vigna angularis var. angularis]	AP015095.1/0.0/Vigna angularis var. angularis DNA, scaffold: Scaffold_0051, complete sequence, cultivar: Shumari	NA	NA	NA	NA	NA
Unigene3404_All	Unigene3404_All	94.57	99.33	130.92	XP_015942477.1/0.0e+00/protein GIGANTEA [Arachis duranensis] >XP_015942478.1 protein GIGANTEA [Arachis duranensis] >XP_015942479.1 protein GIGANTEA [Arachis duranensis] >XP_015942480.1 protein GIGANTEA [Arachis duranensis]	XM_016086991.2/0.0/PREDICTED: Arachis duranensis protein GIGANTEA (LOC107467803), transcript variant X1, mRNA	sp|Q9SQI2|GIGAN_ARATH/0.0e+00/Protein GIGANTEA OS=Arabidopsis thaliana GN=GI PE=1 SV=2	adu:107467803/0.0e+00/protein GIGANTEA; K12124 GIGANTEA	NA	PTHR36319/0.0/--	biological_process:GO:2000028//regulation of photoperiodism, flowering;
CL16258.Contig4_All	CL16258.Contig4_All	94.45	0.52	0	XP_015959643.1/3.0e-79/ethylene-responsive transcription factor RAP2-3 [Arachis duranensis]	XM_003546320.3/0.0/PREDICTED: Glycine max ethylene-responsive transcription factor RAP2-3-like (LOC100779626), mRNA	sp|P42736|RAP23_ARATH/8.1e-45/Ethylene-responsive transcription factor RAP2-3 OS=Arabidopsis thaliana GN=RAP2-3 PE=1 SV=2	adu:107483538/4.5e-80/ethylene-responsive transcription factor RAP2-3; K09286 EREBP-like factor	At3g16770/1.9e-44/[K] LSE0301 A AP2 domain transcription factor	PR00367/7.0E-12/Ethylene responsive element binding protein signature	biological_process:GO:0006351//transcription, DNA-templated;cellular_component:GO:0005634//nucleus;molecular_function:GO:0003677//DNA binding;GO:0003700//DNA binding transcription factor activity;
CL53157.Contig4_All	CL53157.Contig4_All	94.16	135.63	159.03	XP_015972182.1/0.0e+00/glycine dehydrogenase (decarboxylating), mitochondrial [Arachis duranensis]	XM_016116696.2/0.0/PREDICTED: Arachis duranensis glycine dehydrogenase (decarboxylating), mitochondrial (LOC107495553), mRNA	sp|P26969|GCSP_PEA/0.0e+00/Glycine dehydrogenase (decarboxylating), mitochondrial OS=Pisum sativum GN=GDCSP PE=1 SV=1	gmx:100777528/0.0e+00/glycine dehydrogenase (decarboxylating), mitochondrial; K00281 glycine dehydrogenase [EC:1.4.4.2]	At2g26080/0.0e+00/[E] KOG2040 Glycine dehydrogenase (decarboxylating)	PTHR11773/0.0/--	biological_process:GO:0006546//glycine catabolic process;cellular_component:GO:0005739//mitochondrion;molecular_function:GO:0004375//glycine dehydrogenase (decarboxylating) activity;
CL17054.Contig8_All	CL17054.Contig8_All	93.92	75.62	168.57	XP_021862145.1/1.7e-35/proline-rich extensin-like protein EPR1 [Spinacia oleracea]	NM_001249355.2/0.0/Glycine max alpha-amylase inhibitor/lipid transfer/seed storage protein domain-containing protein (LOC100526941), mRNA	sp|Q9S8M0|LECT_SOLTU/4.6e-14/Chitin-binding lectin 1 OS=Solanum tuberosum PE=1 SV=2	csv:101213308/8.6e-13/apoptotic chromatin condensation inducer in the nucleus; K12875 apoptotic chromatin condensation inducer in the nucleus	At4g15160_1/1.1e-34/[R] LSE0121 A AAI domain	SM00499/3.5E-6/Plant lipid transfer protein / seed storage protein / trypsin-alpha amylase inhibitor domain family	NA
CL2096.Contig1_All	CL2096.Contig1_All	93.52	63.76	43.05	XP_015972816.1/0.0e+00/heat shock cognate protein 80 [Arachis duranensis] >XP_016165901.1 heat shock cognate protein 80 [Arachis ipaensis]	FJ222389.1/0.0/Glycine max heat shock protein 90-2 mRNA, complete cds	sp|P55737|HS902_ARATH/0.0e+00/Heat shock protein 90-2 OS=Arabidopsis thaliana GN=HSP90-2 PE=1 SV=1	aip:107608709/0.0e+00/heat shock cognate protein 80; K04079 molecular chaperone HtpG	At5g56030/0.0e+00/[O] KOG0019 Molecular chaperone (HSP90 family)	PF00183/1.5E-241/Hsp90 protein	NA
CL12351.Contig3_All	CL12351.Contig3_All	93.31	81.77	101.29	XP_019419273.1/6.2e-215/PREDICTED: actin-2-like [Lupinus angustifolius] >XP_019425575.1 PREDICTED: actin-2-like [Lupinus angustifolius] >XP_019440378.1 PREDICTED: actin-2-like [Lupinus angustifolius] >OIV91556.1 hypothetical protein TanjilG_08968 [Lupinus angustifolius] >OIV96220.1 hypothetical protein TanjilG_14897 [Lupinus angustifolius] >OIW13619.1 hypothetical protein TanjilG_07961 [Lupinus a…	XM_021113805.1/0.0/PREDICTED: Arachis ipaensis actin-7 (LOC107622580), transcript variant X2, mRNA	sp|P53492|ACT7_ARATH/2.6e-210/Actin-7 OS=Arabidopsis thaliana GN=ACT7 PE=1 SV=1	aip:107622580/4.1e-216/actin-7; K10355 actin, other eukaryote	At5g09810/6.1e-210/[Z] KOG0676 Actin and related proteins	PR00190/3.3E-56/Actin signature	NA
CL42.Contig1_All	CL42.Contig1_All	93.27	85.49	50.03	AHB59601.1/5.2e-121/putative MYB-related protein 14 [Arachis hypogaea]	KF208668.1/0.0/Arachis hypogaea putative MYB-related protein 14 (MYB14) gene, complete cds	sp|Q2V9B0|MY1R1_SOLTU/1.5e-72/Transcription factor MYB1R1 OS=Solanum tuberosum PE=2 SV=1	cre:CHLREDRAFT_165812/1.4e-22/predicted protein; K08869 aarF domain-containing kinase	At1g19000/1.1e-52/[K] LSE0160 A Myb family transcription factor	PTHR12374/1.0E-94/--	biological_process:GO:0006355//regulation of transcription, DNA-templated;GO:0006351//transcription, DNA-templated;cellular_component:GO:0005634//nucleus;molecular_function:GO:0003677//DNA binding;
CL29587.Contig3_All	CL29587.Contig3_All	93.05	823.16	208.84	KYP69078.1/6.1e-58/Zinc finger protein 512B family [Cajanus cajan]	CP023125.1/0.0/Lupinus angustiflorus cultivar Tanjil chromosome LG-13	sp|Q9T0I5|PRP4_ARATH/7.6e-21/Proline-rich protein 4 OS=Arabidopsis thaliana GN=PRP4 PE=2 SV=1	ota:OT_ostta16g01560/5.7e-21/Carbohydrate binding module family 25; K00703 starch synthase [EC:2.4.1.21]	Hs7705566/2.7e-13/[S] KOG4562 Uncharacterized conserved protein (tumor-rejection antigen MAGE in humans)	NA	cellular_component:GO:0016021//integral component of membrane;
CL23276.Contig2_All	CL23276.Contig2_All	92.98	110.03	74.62	XP_016190799.1/1.9e-119/20 kDa chaperonin, chloroplastic [Arachis ipaensis]	XM_016102252.2/0.0/PREDICTED: Arachis duranensis 20 kDa chaperonin, chloroplastic (LOC107481902), mRNA	sp|O65282|CH20_ARATH/4.6e-102/20 kDa chaperonin, chloroplastic OS=Arabidopsis thaliana GN=CPN20 PE=1 SV=2	aip:107631769/2.9e-120/20 kDa chaperonin, chloroplastic; K04078 chaperonin GroES	At5g20720/1.1e-101/[O] KOG1641 Mitochondrial chaperonin	PS00681/-/Chaperonins cpn10 signature.	biological_process:GO:0006986//response to unfolded protein;GO:0051085//chaperone cofactor-dependent protein refolding;GO:1901671//positive regulation of superoxide dismutase activity;cellular_component:GO:0005759//mitochondrial matrix;GO:0009507//chloroplast;molecular_function:GO:0005524//ATP binding;GO:0046914//transition metal ion binding;GO:0051087//chaperone binding;GO:0046872//metal ion bin…
CL33833.Contig2_All	CL33833.Contig2_All	92.68	8.75	2.83	AHY32748.1/7.8e-31/ribosomal protein L33 (chloroplast) [Arachis hypogaea] >ANJ01535.1 ribosomal protein L33 (chloroplast) [Arachis hypogaea]	KX289923.1/0.0/Caragana korshinskii chloroplast, complete genome	sp|B5LMP5|RK33_CICAR/7.1e-29/50S ribosomal protein L33, chloroplastic OS=Cicer arietinum GN=rpl33 PE=3 SV=1	cam:6797496/1.7e-27/rpl33, CiarC_p040; ribosomal protein L33; K02913 large subunit ribosomal protein L33	NA	NA	biological_process:GO:0006412//translation;cellular_component:GO:0005840//ribosome;GO:0009507//chloroplast;molecular_function:GO:0003735//structural constituent of ribosome;
CL3464.Contig13_All	CL3464.Contig13_All	92.62	129.44	109.01	XP_015967909.1/3.7e-148/aquaporin PIP2-1 [Arachis duranensis]	KR185767.1/0.0/Vigna unguiculata plasma membrane intrinsic protein (PIP2;6) mRNA, complete cds	sp|Q84RL7|PIP21_MAIZE/3.4e-138/Aquaporin PIP2-1 OS=Zea mays GN=PIP2-1 PE=1 SV=2	adu:107491556/5.5e-149/aquaporin PIP2-1; K09872 aquaporin PIP	At2g37170/4.4e-136/[G] KOG0223 Aquaporin (major intrinsic protein family)	PR00783/6.9E-72/Major intrinsic protein family signature	cellular_component:GO:0016021//integral component of membrane;molecular_function:GO:0005215//transporter activity;
CL38894.Contig1_All	CL38894.Contig1_All	92.25	77.27	65.3	KCW59529.1/2.0e-36/hypothetical protein EUGRSUZ_H02281, partial [Eucalyptus grandis]	XM_016108369.2/0.0/PREDICTED: Arachis duranensis uncharacterized protein At2g23090 (LOC107487674), mRNA	sp|O64818|Y2309_ARATH/8.3e-32/Uncharacterized protein At2g23090 OS=Arabidopsis thaliana GN=At2g23090 PE=1 SV=1	NA	NA	PTHR33788/2.3E-62/--	NA
Unigene3694_All	Unigene3694_All	91.83	94.26	65.18	XP_003615638.1/5.5e-71/Lipid transfer protein [Medicago truncatula] >AES98596.1 Lipid transfer protein [Medicago truncatula] >AFK42078.1 unknown [Medicago truncatula]	XM_003615590.2/0.0/Medicago truncatula Lipid transfer protein mRNA	sp|Q8VYI9|NLTL5_ARATH/5.3e-42/Non-specific lipid-transfer protein-like protein At5g64080 OS=Arabidopsis thaliana GN=At5g64080 PE=1 SV=1	lang:109362713/2.4e-07/protein NBR1 homolog; K17987 next to BRCA1 gene 1 protein	At5g64080/2.4e-37/[RI] LSE0122 A predicted lipid transfer protein	PTHR33044:SF27/2.1E-59/--	biological_process:GO:0006869//lipid transport;molecular_function:GO:0008289//lipid binding;
CL20505.Contig2_All	CL20505.Contig2_All	91.65	0	33.33	XP_016166039.1/0.0e+00/ETHYLENE INSENSITIVE 3-like 1 protein [Arachis ipaensis]	AK339680.1/0.0/Lotus japonicus cDNA, clone: LjFL3-052-AD12, HTC	sp|O24606|EIN3_ARATH/3.5e-217/Protein ETHYLENE INSENSITIVE 3 OS=Arabidopsis thaliana GN=EIN3 PE=1 SV=1	aip:107608818/0.0e+00/ETHYLENE INSENSITIVE 3-like 1 protein; K14514 ethylene-insensitive protein 3	NA	PTHR33305:SF1/0.0/--	cellular_component:GO:0005634//nucleus;molecular_function:GO:0003700//DNA binding transcription factor activity;
CL14210.Contig4_All	CL14210.Contig4_All	91.58	71.64	68.8	XP_019443296.1/1.5e-173/PREDICTED: thiol protease aleurain-like [Lupinus angustifolius] >XP_019443305.1 PREDICTED: thiol protease aleurain-like [Lupinus angustifolius] >OIW19353.1 hypothetical protein TanjilG_03487 [Lupinus angustifolius]	XM_016347390.2/0.0/PREDICTED: Arachis ipaensis thiol protease aleurain (LOC107643670), mRNA	sp|Q8H166|ALEU_ARATH/6.4e-161/Thiol protease aleurain OS=Arabidopsis thaliana GN=ALEU PE=1 SV=2	lang:109347727/2.2e-174/thiol protease aleurain-like; K01366 cathepsin H [EC:3.4.22.16]	At5g60360/1.5e-160/[O] KOG1543 Cysteine proteinase Cathepsin L	PF08246/2.0E-15/Cathepsin propeptide inhibitor domain (I29)	molecular_function:GO:0008234//cysteine-type peptidase activity;
CL2763.Contig5_All	CL2763.Contig5_All	91.21	157	39.16	XP_020230108.1/2.3e-126/uncharacterized protein LOC109810912 [Cajanus cajan]	XM_020374519.1/0.0/PREDICTED: Cajanus cajan uncharacterized LOC109810912 (LOC109810912), mRNA	sp|Q94BS2|MET1_ARATH/2.5e-08/Protein MET1, chloroplastic OS=Arabidopsis thaliana GN=MET1 PE=1 SV=1	mis:MICPUN_96340/1.1e-13/SNF2 super family; K20093 DNA excision repair protein ERCC-6-like [EC:3.6.4.12]	NA	PS50106/9.652/PDZ domain profile.	cellular_component:GO:0016021//integral component of membrane;molecular_function:GO:0005506//iron ion binding;
CL19622.Contig5_All	CL19622.Contig5_All	91.13	59.7	59.61	KYP52927.1/7.3e-30/Stress-associated endoplasmic reticulum protein 2 [Cajanus cajan]	NM_001354209.1/0.0/Glycine max ribosome associated membrane protein RAMP4 (LOC100776262), mRNA	NA	NA	At1g27330/3.7e-29/[S] KOG3491 Predicted membrane protein	PF06624/8.7E-26/Ribosome associated membrane protein RAMP4	cellular_component:GO:0005783//endoplasmic reticulum;GO:0016021//integral component of membrane;
CL1477.Contig14_All	CL1477.Contig14_All	91.01	0	33.72	XP_003533814.1/5.1e-201/PREDICTED: probable sugar phosphate/phosphate translocator At1g48230 [Glycine max] >KHN32587.1 Putative sugar phosphate/phosphate translocator [Glycine soja] >KRH37626.1 hypothetical protein GLYMA_09G078700 [Glycine max]	XM_003533766.3/0.0/PREDICTED: Glycine max probable sugar phosphate/phosphate translocator At1g48230 (LOC100812996), mRNA	sp|Q9LRP2|PT317_ARATH/5.9e-178/Probable sugar phosphate/phosphate translocator At3g17430 OS=Arabidopsis thaliana GN=At3g17430 PE=1 SV=1	atr:18441677/2.4e-30/UDP-galactose transporter 1; K15285 solute carrier family 35, member E3	At3g17430/1.4e-177/[GE] KOG1441 Glucose-6-phosphate/phosphate and phosphoenolpyruvate/phosphate antiporter	PTHR11132/1.5E-113/--	cellular_component:GO:0016021//integral component of membrane;
CL65219.Contig14_All	CL65219.Contig14_All	90.78	125.33	83.95	XP_015970601.1/5.9e-125/2-Cys peroxiredoxin BAS1, chloroplastic [Arachis duranensis]	XM_016329225.2/0.0/PREDICTED: Arachis ipaensis 2-Cys peroxiredoxin BAS1, chloroplastic (LOC107626356), mRNA	sp|Q9C5R8|BAS1B_ARATH/4.5e-109/2-Cys peroxiredoxin BAS1-like, chloroplastic OS=Arabidopsis thaliana GN=At5g06290 PE=2 SV=3	adu:107494081/8.8e-126/2-Cys peroxiredoxin BAS1, chloroplastic; K03386 peroxiredoxin (alkyl hydroperoxide reductase subunit C) [EC:1.11.1.15]	At5g06290/1.4e-108/[O] KOG0852 Alkyl hydroperoxide reductase, thiol specific antioxidant and related enzymes	PTHR10681/7.6E-158/--	biological_process:GO:0045454//cell redox homeostasis;cellular_component:GO:0005623//cell;molecular_function:GO:0051920//peroxiredoxin activity;
CL67677.Contig3_All	CL67677.Contig3_All	90.7	41.36	28.79	XP_015972808.1/5.0e-244/probable amino acid permease 7 isoform X2 [Arachis duranensis]	XM_003519599.3/0.0/PREDICTED: Glycine max probable amino acid permease 7 (LOC100786621), transcript variant X1, mRNA	sp|Q9FF99|AAP7_ARATH/6.3e-167/Probable amino acid permease 7 OS=Arabidopsis thaliana GN=AAP7 PE=2 SV=1	adu:107473221/5.9e-218/probable amino acid permease 7; K14209 solute carrier family 36 (proton-coupled amino acid transporter)	At5g23810/1.5e-166/[E] KOG1303 Amino acid transporters	PF01490/1.8E-104/Transmembrane amino acid transporter protein	cellular_component:GO:0016021//integral component of membrane;
CL20081.Contig1_All	CL20081.Contig1_All	90.62	93.65	107.7	KOM43782.1/5.0e-138/hypothetical protein LR48_Vigan05g138700 [Vigna angularis]	AF039709.1/0.0/Maackia amurensis 14-3-3 protein homolog mRNA, complete cds	sp|Q96453|1433D_SOYBN/1.3e-138/14-3-3-like protein D OS=Glycine max GN=GF14D PE=2 SV=1	hbr:110654248/1.9e-131/14-3-3-like protein D isoform X1; K06630 14-3-3 protein epsilon	At2g42590/2.2e-120/[O] KOG0841 Multifunctional chaperone (14-3-3 family)	PS00797/-/14-3-3 proteins signature 2.	molecular_function:GO:0019904//protein domain specific binding;
CL1841.Contig5_All	CL1841.Contig5_All	90.58	98.64	92.7	XP_017437126.1/8.9e-69/PREDICTED: actin-depolymerizing factor 2-like [Vigna angularis] >BAT87638.1 hypothetical protein VIGAN_05102700 [Vigna angularis var. angularis]	XM_019588762.1/0.0/PREDICTED: Lupinus angustifolius actin-depolymerizing factor 2-like (LOC109348360), mRNA	sp|Q9FVI2|ADF1_PETHY/4.2e-63/Actin-depolymerizing factor 1 OS=Petunia hybrida GN=ADF1 PE=2 SV=1	var:108343386/1.3e-69/actin-depolymerizing factor 2-like; K05765 cofilin	At3g46010/1.1e-61/[Z] KOG1735 Actin depolymerizing factor	PTHR11913/2.9E-101/--	biological_process:GO:0030042//actin filament depolymerization;cellular_component:GO:0015629//actin cytoskeleton;molecular_function:GO:0003779//actin binding;
CL14782.Contig9_All	CL14782.Contig9_All	90.5	58.38	52.58	XP_020212666.1/6.1e-90/60S ribosomal protein L21-1 [Cajanus cajan] >KYP71640.1 60S ribosomal protein L21-1 [Cajanus cajan]	XM_016113586.1/0.0/PREDICTED: Arachis duranensis 60S ribosomal protein L21-1 (LOC107492543), mRNA	sp|Q43291|RL211_ARATH/1.1e-80/60S ribosomal protein L21-1 OS=Arabidopsis thaliana GN=RPL21A PE=2 SV=2	ccaj:109797148/9.0e-91/60S ribosomal protein L21-1; K02889 large subunit ribosomal protein L21e	At1g09590/2.6e-80/[J] KOG1732 60S ribosomal protein L21	PTHR20981/1.3E-114/--	biological_process:GO:0006412//translation;cellular_component:GO:0005840//ribosome;molecular_function:GO:0003735//structural constituent of ribosome;
Unigene304_All	Unigene304_All	90.37	65.01	85.21	NA	GQ305940.1/0.0/Pennisetum glaucum x Pennisetum squamulatum clone PsCMD3_2_53 genomic sequence	NA	NA	NA	NA	NA
CL67613.Contig2_All	CL67613.Contig2_All	90.34	3.4	2.97	XP_002323682.2/1.8e-83/hypothetical protein POPTR_0016s14580g, partial [Populus trichocarpa] >EEF05443.2 hypothetical protein POPTR_0016s14580g, partial [Populus trichocarpa]	XM_020371187.1/0.0/PREDICTED: Cajanus cajan ubiquitin-conjugating enzyme E2 28 (LOC109808270), mRNA	sp|Q94F47|UBC28_ARATH/3.0e-83/Ubiquitin-conjugating enzyme E2 28 OS=Arabidopsis thaliana GN=UBC28 PE=2 SV=1	vra:106759208/5.1e-83/ubiquitin-conjugating enzyme E2 28 isoform X1; K06689 ubiquitin-conjugating enzyme E2 D [EC:2.3.2.23]	At5g41700/7.1e-83/[O] KOG0417 Ubiquitin-protein ligase	PF00179/2.0E-53/Ubiquitin-conjugating enzyme	molecular_function:GO:0005524//ATP binding;
CL41170.Contig2_All	CL41170.Contig2_All	90.34	60.8	77.86	XP_019421195.1/1.8e-75/PREDICTED: glycine-rich protein A3-like isoform X1 [Lupinus angustifolius] >OIV93807.1 hypothetical protein TanjilG_03770 [Lupinus angustifolius]	AK338783.1/0.0/Lotus japonicus cDNA, clone: LjFL3-009-BC03, HTC	sp|P37705|GRP3_DAUCA/8.1e-41/Glycine-rich protein A3 OS=Daucus carota PE=2 SV=1	lang:109337357/4.3e-10/far upstream element-binding protein 1-like; K13210 far upstream element-binding protein	7303388/1.5e-08/[T] KOG2322 N-methyl-D-aspartate receptor glutamate-binding subunit	NA	NA
Unigene4009_All	Unigene4009_All	90.27	43.51	128.87	XP_015936193.1/4.2e-176/(R,S)-reticuline 7-O-methyltransferase [Arachis duranensis] >XP_020984998.1 (R,S)-reticuline 7-O-methyltransferase [Arachis duranensis]	XM_019574078.1/0.0/PREDICTED: Lupinus angustifolius (R,S)-reticuline 7-O-methyltransferase-like (LOC109337167), mRNA	sp|Q6WUC2|7OMT_PAPSO/1.1e-96/(R,S)-reticuline 7-O-methyltransferase OS=Papaver somniferum GN=7OMT PE=1 SV=1	bvg:104893230/4.5e-66/inositol 4-methyltransferase; K21549 inositol 4-methyltransferase [EC:2.1.1.129]	At5g54160/4.9e-63/[R] KOG3178 Hydroxyindole-O-methyltransferase and related SAM-dependent methyltransferases	PF08100/1.6E-10/Dimerisation domain	NA
CL33972.Contig2_All	CL33972.Contig2_All	90.25	35.61	109.81	XP_016201671.1/1.5e-140/probable esterase KAI2 [Arachis ipaensis]	XM_019589356.1/0.0/PREDICTED: Lupinus angustifolius probable esterase D14L (LOC109348794), mRNA	sp|Q10J20|D14L_ORYSJ/9.3e-124/Probable esterase D14L OS=Oryza sativa subsp. japonica GN=D14L PE=1 SV=1	bdi:100827367/1.5e-46/crocetin glucosyltransferase, chloroplastic-like; K21371 crocetin glucosyltransferase [EC:2.4.1.271]	At4g37470/1.1e-122/[R] LSE0292 A Predicted hydrolase	PTHR10992/1.3E-183/--	biological_process:GO:0010223//secondary shoot formation;GO:1901601//strigolactone biosynthetic process;
CL20008.Contig3_All	CL20008.Contig3_All	90.12	97.27	63.74	XP_016163211.1/7.3e-57/uncharacterized protein LOC107605754 [Arachis ipaensis]	NA	NA	NA	NA	PTHR33872:SF2/3.6E-64/--	NA
CL17238.Contig3_All	CL17238.Contig3_All	90.08	232.36	435.61	XP_020227665.1/3.7e-47/uncharacterized protein LOC109808899 isoform X1 [Cajanus cajan] >XP_020227666.1 uncharacterized protein LOC109808899 isoform X2 [Cajanus cajan]	XM_020383138.1/0.0/PREDICTED: Cajanus cajan uncharacterized LOC109817795 (LOC109817795), mRNA	NA	zju:107424040/1.4e-38/mechanosensitive ion channel protein 10-like; K22048 mechanosensitive ion channel protein 4/5/6/7/8/9/10	NA	PTHR34455:SF1/2.8E-63/--	NA
CL15788.Contig4_All	CL15788.Contig4_All	89.9	59.03	46.06	XP_006368701.1/1.5e-72/hypothetical protein POPTR_0001s07920g, partial [Populus trichocarpa] >ERP65270.1 hypothetical protein POPTR_0001s07920g, partial [Populus trichocarpa]	XM_016346556.2/0.0/PREDICTED: Arachis ipaensis probable calcium-binding protein CML13 (LOC107643019), mRNA	sp|Q94AZ4|CML13_ARATH/8.6e-68/Probable calcium-binding protein CML13 OS=Arabidopsis thaliana GN=CML13 PE=2 SV=1	pmum:103337263/3.9e-73/probable calcium-binding protein CML13; K13448 calcium-binding protein CML	At1g12310/2.0e-67/[T] KOG0027 Calmodulin and related proteins (EF-Hand superfamily)	PS50222/13.314/EF-hand calcium-binding domain profile.	molecular_function:GO:0005509//calcium ion binding;
CL24235.Contig2_All	CL24235.Contig2_All	89.77	73.21	82.53	XP_021903389.1/8.9e-141/chlorophyll a-b binding protein CP26, chloroplastic [Carica papaya]	XM_016348644.2/0.0/PREDICTED: Arachis ipaensis chlorophyll a-b binding protein CP26, chloroplastic (LOC107644716), mRNA	sp|Q9XF89|CB5_ARATH/1.3e-128/Chlorophyll a-b binding protein CP26, chloroplastic OS=Arabidopsis thaliana GN=LHCB5 PE=1 SV=1	gmx:100820327/1.3e-141/chlorophyll a-b binding protein CP26, chloroplastic; K08916 light-harvesting complex II chlorophyll a/b binding protein 5	At4g10340/3.0e-128/[C] LSE0391 A Chlorophyll A/B binding protein	PTHR21649:SF16/3.1E-205/--	biological_process:GO:0009768//photosynthesis, light harvesting in photosystem I;GO:0009416//response to light stimulus;GO:0018298//protein-chromophore linkage;GO:0009765//photosynthesis, light harvesting;cellular_component:GO:0010287//plastoglobule;GO:0009535//chloroplast thylakoid membrane;GO:0009523//photosystem II;GO:0016021//integral component of membrane;GO:0009941//chloroplast envelope;GO:…
CL62141.Contig2_All	CL62141.Contig2_All	89.58	0	0.11	XP_016182752.1/2.1e-227/dnaJ protein homolog 1 [Arachis ipaensis] >XP_016162047.1 dnaJ protein homolog 1 [Arachis ipaensis]	XM_016306561.2/0.0/PREDICTED: Arachis ipaensis dnaJ protein homolog 1 (LOC107604856), mRNA	sp|P42824|DNJH2_ALLPO/1.7e-189/DnaJ protein homolog 2 OS=Allium porrum GN=LDJ2 PE=2 SV=1	aip:107604856/3.2e-228/dnaJ protein homolog 1; K09503 DnaJ homolog subfamily A member 2	At3g44110/5.0e-179/[O] KOG0712 Molecular chaperone (DnaJ superfamily)	PF01556/6.9E-33/DnaJ C terminal domain	biological_process:GO:0006457//protein folding;GO:0009408//response to heat;molecular_function:GO:0046872//metal ion binding;GO:0005524//ATP binding;GO:0051082//unfolded protein binding;GO:0031072//heat shock protein binding;
Unigene521_All	Unigene521_All	89.56	48.88	37.25	NA	NA	NA	NA	NA	NA	NA
CL244.Contig5_All	CL244.Contig5_All	89.46	51.11	73.34	AGV54399.1/1.8e-128/60S ribosomal protein L7-4-like protein [Phaseolus vulgaris]	XM_020382188.1/0.0/PREDICTED: Cajanus cajan 60S ribosomal protein L7-4 (LOC109816996), transcript variant X1, mRNA	sp|Q9LHP1|RL74_ARATH/7.9e-121/60S ribosomal protein L7-4 OS=Arabidopsis thaliana GN=RPL7D PE=2 SV=1	ccaj:109816996/1.3e-128/60S ribosomal protein L7-4; K02937 large subunit ribosomal protein L7e	At3g13580/1.8e-120/[J] KOG3184 60S ribosomal protein L7	PF08079/4.1E-25/Ribosomal L30 N-terminal domain	NA
CL1904.Contig2_All	CL1904.Contig2_All	89.43	84.18	66.48	XP_007160383.1/4.2e-98/hypothetical protein PHAVU_002G317200g [Phaseolus vulgaris] >XP_007160384.1 hypothetical protein PHAVU_002G317200g [Phaseolus vulgaris] >ESW32377.1 hypothetical protein PHAVU_002G317200g [Phaseolus vulgaris] >ESW32378.1 hypothetical protein PHAVU_002G317200g [Phaseolus vulgaris]	XM_020365603.1/0.0/PREDICTED: Cajanus cajan 40S ribosomal protein S7 (LOC109803922), mRNA	sp|Q9ZNS1|RS7_AVIMR/1.8e-90/40S ribosomal protein S7 OS=Avicennia marina GN=RPS7 PE=2 SV=1	var:108323165/1.1e-98/40S ribosomal protein S7; K02993 small subunit ribosomal protein S7e	At1g48830/9.2e-85/[J] KOG3320 40S ribosomal protein S7	PTHR11278/5.6E-155/--	biological_process:GO:0006412//translation;cellular_component:GO:0005840//ribosome;molecular_function:GO:0003735//structural constituent of ribosome;
CL48294.Contig1_All	CL48294.Contig1_All	89.43	101.96	38.95	XP_020210015.1/1.5e-61/pathogenesis-related protein PR-4-like [Cajanus cajan] >KYP74475.1 Wound-induced protein WIN1 [Cajanus cajan]	XM_020354426.1/0.0/PREDICTED: Cajanus cajan pathogenesis-related protein PR-4-like (LOC109795019), mRNA	sp|P09762|WIN2_SOLTU/2.4e-59/Wound-induced protein WIN2 OS=Solanum tuberosum GN=WIN2 PE=2 SV=1	NA	At3g04720/3.0e-49/[R] KOG4742 Predicted chitinase	PD004535/7.0E-52/PATHOGENESIS-RELATED PRECURSOR SIGNAL CHITIN-BINDING DEFENSE PLANT DIRECT SEQUENCING 3D-STRUCTURE 4A	biological_process:GO:0050832//defense response to fungus;GO:0042742//defense response to bacterium;
CL2800.Contig1_All	CL2800.Contig1_All	89.38	11.25	0	XP_019437178.1/1.0e-15/PREDICTED: uncharacterized protein LOC109343388 [Lupinus angustifolius] >OIW15405.1 hypothetical protein TanjilG_15788 [Lupinus angustifolius]	HG975518.1/0.0/Solanum lycopersicum chromosome ch06, complete genome	NA	NA	NA	NA	NA
CL66019.Contig1_All	CL66019.Contig1_All	89.2	85.74	50.98	XP_007160431.1/1.2e-137/hypothetical protein PHAVU_002G321400g [Phaseolus vulgaris] >ESW32425.1 hypothetical protein PHAVU_002G321400g [Phaseolus vulgaris]	XM_020365261.1/0.0/PREDICTED: Cajanus cajan 40S ribosomal protein S2-4-like (LOC109803614), mRNA	sp|Q9SCM3|RS24_ARATH/2.8e-123/40S ribosomal protein S2-4 OS=Arabidopsis thaliana GN=RPS2D PE=2 SV=1	vra:106766744/1.2e-137/40S ribosomal protein S2-4; K02981 small subunit ribosomal protein S2e	At3g57490/6.6e-123/[J] KOG0877 40S ribosomal protein S2/30S ribosomal protein S5	PF00333/2.5E-32/Ribosomal protein S5, N-terminal domain	biological_process:GO:0006412//translation;cellular_component:GO:0015935//small ribosomal subunit;molecular_function:GO:0003723//RNA binding;GO:0003735//structural constituent of ribosome;
CL28206.Contig1_All	CL28206.Contig1_All	89.19	74.71	69.79	XP_007143433.1/1.2e-54/hypothetical protein PHAVU_007G072100g [Phaseolus vulgaris] >ESW15427.1 hypothetical protein PHAVU_007G072100g [Phaseolus vulgaris]	XM_016321448.2/0.0/PREDICTED: Arachis ipaensis 60S ribosomal protein L36-3 (LOC107619206), mRNA	sp|Q9LZ57|RL363_ARATH/1.1e-44/60S ribosomal protein L36-3 OS=Arabidopsis thaliana GN=RPL36C PE=3 SV=1	gmx:100785591/2.3e-55/60S ribosomal protein L36-3-like; K02920 large subunit ribosomal protein L36e	At5g02450/2.6e-44/[J] KOG3452 60S ribosomal protein L36	PF01158/6.5E-45/Ribosomal protein L36e	biological_process:GO:0002181//cytoplasmic translation;GO:0006412//translation;cellular_component:GO:0005840//ribosome;GO:0022625//cytosolic large ribosomal subunit;molecular_function:GO:0003723//RNA binding;GO:0003735//structural constituent of ribosome;
CL3281.Contig5_All	CL3281.Contig5_All	88.94	53.89	53.18	KJB39459.1/4.0e-83/hypothetical protein B456_007G014500 [Gossypium raimondii]	JN885962.1/0.0/Ammopiptanthus mongolicus clone SDQ046_H08 ubiquitin-conjugating enzyme mRNA, complete cds	sp|P35133|UBC10_ARATH/7.9e-84/Ubiquitin-conjugating enzyme E2 10 OS=Arabidopsis thaliana GN=UBC10 PE=1 SV=1	ghi:107904577/6.0e-84/ubiquitin-conjugating enzyme E2 10-like; K06689 ubiquitin-conjugating enzyme E2 D [EC:2.3.2.23]	At5g53300/1.8e-83/[O] KOG0417 Ubiquitin-protein ligase	PTHR24068/5.3E-152/--	molecular_function:GO:0005524//ATP binding;
Unigene11965_All	Unigene11965_All	88.83	189.03	20.75	KHN10910.1/5.7e-18/Trypsin inhibitor A [Glycine soja]	NA	sp|P25273|KTI2_SOYBN/3.3e-10/Kunitz-type trypsin inhibitor KTI2 OS=Glycine max GN=KTI2 PE=2 SV=1	NA	NA	SM00452/0.0019/Soybean trypsin inhibitor (Kunitz) family of protease inhibitors	molecular_function:GO:0004866//endopeptidase inhibitor activity;
CL14480.Contig2_All	CL14480.Contig2_All	88.53	77.18	0	XP_016187545.1/2.3e-64/uncharacterized protein LOC107629302 [Arachis ipaensis] >XP_016187546.1 uncharacterized protein LOC107629303 [Arachis ipaensis]	XM_016332059.2/0.0/PREDICTED: Arachis ipaensis uncharacterized LOC107629302 (LOC107629302), mRNA	sp|Q56XJ7|Y4276_ARATH/4.5e-12/Uncharacterized protein At4g22758 OS=Arabidopsis thaliana GN=At4g22758 PE=2 SV=1	spen:107017260/1.6e-09/leucine-rich repeat extensin-like protein 5; K03006 DNA-directed RNA polymerase II subunit RPB1 [EC:2.7.7.6]	At2g27830/9.1e-40/[R] KOG4197 FOG: PPR repeat	PTHR33270/6.5E-83/--	NA
CL68992.Contig5_All	CL68992.Contig5_All	88.52	70.45	67.78	XP_007021721.1/1.1e-82/PREDICTED: ubiquitin-conjugating enzyme E2 36 [Theobroma cacao] >EOY13246.1 Ubiquitin-conjugating enzyme 36 isoform 1 [Theobroma cacao]	JN885963.1/0.0/Ammopiptanthus mongolicus clone SDQ024_C10 ubiquitin-conjugating enzyme mRNA, complete cds	sp|Q94A97|UBC35_ARATH/5.9e-84/Ubiquitin-conjugating enzyme E2 35 OS=Arabidopsis thaliana GN=UBC35 PE=1 SV=1	tcc:18594172/1.7e-83/ubiquitin-conjugating enzyme E2 36; K10580 ubiquitin-conjugating enzyme E2 N [EC:2.3.2.23]	At1g78870/1.4e-83/[O] KOG0417 Ubiquitin-protein ligase	SM00212/4.4E-69/Ubiquitin-conjugating enzyme E2, catalytic domain homologues	biological_process:GO:0070534//protein K63-linked ubiquitination;GO:0010039//response to iron ion;GO:0046686//response to cadmium ion;GO:0006511//ubiquitin-dependent protein catabolic process;GO:0010053//root epidermal cell differentiation;GO:0006301//postreplication repair;cellular_component:GO:0005634//nucleus;GO:0005737//cytoplasm;GO:0016021//integral component of membrane;molecular_function:G…
CL6626.Contig4_All	CL6626.Contig4_All	88.45	7.26	2.57	P32289.1/8.3e-206/RecName: Full=Glutamine synthetase nodule isozyme; Short=GS; AltName: Full=Glutamate--ammonia ligase >AAA34239.1 glutamine synthetase [Vigna aconitifolia] >prf||2106409A Gln synthetase	XM_019583948.1/0.0/PREDICTED: Lupinus angustifolius glutamine synthetase nodule isozyme (LOC109345133), transcript variant X2, mRNA	sp|P32289|GLNA_VIGAC/5.1e-208/Glutamine synthetase nodule isozyme OS=Vigna aconitifolia PE=2 SV=1	hbr:110645923/3.4e-204/glutamine synthetase cytosolic isozyme 2; K01915 glutamine synthetase [EC:6.3.1.2]	At5g37600/3.3e-197/[E] KOG0683 Glutamine synthetase	PF00120/4.1E-11/Glutamine synthetase, catalytic domain	biological_process:GO:0006542//glutamine biosynthetic process;molecular_function:GO:0004356//glutamate-ammonia ligase activity;GO:0005524//ATP binding;
CL40417.Contig3_All	CL40417.Contig3_All	88.4	23.05	43.53	NA	XM_021143715.1/0.0/PREDICTED: Arachis duranensis uncharacterized LOC110281450 (LOC110281450), mRNA	NA	NA	NA	NA	NA
CL12208.Contig2_All	CL12208.Contig2_All	88.38	48.12	43.68	XP_006476982.1/6.1e-69/PREDICTED: glyceraldehyde-3-phosphate dehydrogenase GAPC1, cytosolic isoform X1 [Citrus sinensis] >XP_006476983.1 PREDICTED: glyceraldehyde-3-phosphate dehydrogenase GAPC1, cytosolic isoform X2 [Citrus sinensis]	KF569646.1/0.0/Phaseolus vulgaris clone BE78 glyceraldehyde-3-dehydrogenase C subunit mRNA, complete cds	sp|P26518|G3PC_MAGLI/3.5e-69/Glyceraldehyde-3-phosphate dehydrogenase, cytosolic OS=Magnolia liliiflora GN=GAPC PE=2 SV=1	cit:102624117/9.0e-70/glyceraldehyde-3-phosphate dehydrogenase GAPC1, cytosolic; K00134 glyceraldehyde 3-phosphate dehydrogenase [EC:1.2.1.12]	At1g13440/1.3e-66/[G] KOG0657 Glyceraldehyde 3-phosphate dehydrogenase	PF00044/1.2E-46/Glyceraldehyde 3-phosphate dehydrogenase, NAD binding domain	biological_process:GO:0006006//glucose metabolic process;molecular_function:GO:0016620//oxidoreductase activity, acting on the aldehyde or oxo group of donors, NAD or NADP as acceptor;GO:0050661//NADP binding;GO:0051287//NAD binding;
CL28106.Contig4_All	CL28106.Contig4_All	88.18	139.5	58.95	XP_015934722.1/4.5e-74/protein DOWNSTREAM OF FLC [Arachis duranensis]	AK244348.1/0.0/Glycine max cDNA, clone: GMFL01-02-M08	sp|P33050|PSC13_MAIZE/3.6e-28/Pollen-specific protein C13 OS=Zea mays GN=MGS1 PE=2 SV=1	aly:ARALYDRAFT_336019/7.7e-15/hypothetical protein; K03036 26S proteasome regulatory subunit N6	NA	PTHR31614:SF5/2.6E-89/--	NA
CL57957.Contig2_All	CL57957.Contig2_All	87.73	65.92	59	AAW55635.1/1.6e-305/cytochrome oxidase subunit I (mitochondrion) [Brassica juncea]	JX463295.1/0.0/Glycine max mitochondrion, complete genome	sp|P60620|COX1_ARATH/1.5e-308/Cytochrome c oxidase subunit 1 OS=Arabidopsis thaliana GN=COX1 PE=3 SV=1	ath:ArthMp109/3.7e-307/cox1; cytochrome c oxidase subunit 1; K02256 cytochrome c oxidase subunit 1 [EC:1.9.3.1]	AtMi114/3.5e-308/[C] KOG4769 Cytochrome c oxidase, subunit I	PS00077/-/Heme-copper oxidase catalytic subunit, copper B binding region signature.	biological_process:GO:0006123//mitochondrial electron transport, cytochrome c to oxygen;GO:0009060//aerobic respiration;GO:0006119//oxidative phosphorylation;GO:0022900//electron transport chain;GO:0015990//electron transport coupled proton transport;cellular_component:GO:0045277//respiratory chain complex IV;GO:0016021//integral component of membrane;GO:0005743//mitochondrial inner membrane;GO:0…
Unigene5800_All	Unigene5800_All	87.71	138.68	27.01	AEQ39026.1/1.4e-264/isoflavone synthase [Caragana arborescens]	AB023636.1/0.0/Glycyrrhiza echinata CYP Ge-8 mRNA for cytochrome P450, complete cds	sp|Q9SXS3|C93C2_GLYEC/2.2e-262/2-hydroxyisoflavanone synthase OS=Glycyrrhiza echinata GN=CYP93C2 PE=1 SV=1	cam:101495474/1.5e-260/cyp93C3; 2-hydroxyisoflavanone synthase; K13257 2-hydroxyisoflavanone synthase [EC:1.14.13.136]	At5g06900/3.2e-86/[Q] KOG0156 Cytochrome P450 CYP2 subfamily	PR00463/3.2E-44/E-class P450 group I signature	molecular_function:GO:0016705//oxidoreductase activity, acting on paired donors, with incorporation or reduction of molecular oxygen;GO:0020037//heme binding;GO:0005506//iron ion binding;GO:0004497//monooxygenase activity;
CL5264.Contig5_All	CL5264.Contig5_All	87.69	77.11	55.07	AFK41893.1/8.4e-76/unknown [Lotus japonicus]	XM_021117891.1/0.0/PREDICTED: Arachis ipaensis 40S ribosomal protein S15-4 (LOC107629023), transcript variant X2, mRNA	sp|Q08112|RS151_ARATH/1.2e-74/40S ribosomal protein S15-1 OS=Arabidopsis thaliana GN=RPS15A PE=2 SV=1	mtr:MTR_8g105110/1.2e-76/40S ribosomal protein S15-4; K02958 small subunit ribosomal protein S15e	At1g04270/2.8e-74/[J] KOG0898 40S ribosomal protein S15	PR00975/9.3E-13/Ribosomal protein S19 family signature	biological_process:GO:0006412//translation;cellular_component:GO:0015935//small ribosomal subunit;molecular_function:GO:0003723//RNA binding;GO:0003735//structural constituent of ribosome;
CL19864.Contig2_All	CL19864.Contig2_All	87.26	76.94	60.41	XP_006294957.1/6.5e-79/hypothetical protein CARUB_v10024013mg [Capsella rubella] >EOA27855.1 hypothetical protein CARUB_v10024013mg [Capsella rubella]	XM_003545425.3/0.0/PREDICTED: Glycine max calmodulin (LOC100791702), mRNA	sp|P17928|CALM_MEDSA/1.2e-80/Calmodulin OS=Medicago sativa GN=CAL1 PE=2 SV=2	atr:18426171/2.8e-79/calmodulin; K02183 calmodulin	At3g43810/6.0e-80/[T] KOG0027 Calmodulin and related proteins (EF-Hand superfamily)	NA	molecular_function:GO:0005509//calcium ion binding;
CL47686.Contig3_All	CL47686.Contig3_All	87.26	0.48	0.65	XP_015959205.1/2.5e-99/60S ribosomal protein L9 [Arachis duranensis]	XM_016103719.2/0.0/PREDICTED: Arachis duranensis 60S ribosomal protein L9 (LOC107483108), mRNA	sp|P30707|RL9_PEA/1.6e-95/60S ribosomal protein L9 OS=Pisum sativum GN=RPL9 PE=2 SV=1	adu:107483108/3.7e-100/60S ribosomal protein L9; K02940 large subunit ribosomal protein L9e	At1g33140/4.1e-89/[J] KOG3255 60S ribosomal protein L9	PS00700/-/Ribosomal protein L6 signature 2.	biological_process:GO:0006412//translation;cellular_component:GO:0005840//ribosome;molecular_function:GO:0003735//structural constituent of ribosome;GO:0019843//rRNA binding;
Unigene9686_All	Unigene9686_All	87.16	100.35	118.62	KRH08524.1/3.6e-65/hypothetical protein GLYMA_16G155100 [Glycine max]	XR_002376326.1/0.0/PREDICTED: Arachis duranensis aquaporin PIP2-1 (LOC107491556), transcript variant X2, misc_RNA	sp|P43287|PIP22_ARATH/3.9e-64/Aquaporin PIP2-2 OS=Arabidopsis thaliana GN=PIP2-2 PE=1 SV=2	gmx:100782690/5.4e-66/aquaporin PIP2-2; K09872 aquaporin PIP	At2g37170/9.2e-64/[G] KOG0223 Aquaporin (major intrinsic protein family)	PTHR19139:SF167/1.8E-95/--	cellular_component:GO:0016021//integral component of membrane;molecular_function:GO:0005215//transporter activity;
Unigene5347_All	Unigene5347_All	86.76	57.85	11.36	XP_016510175.1/3.2e-28/PREDICTED: glycine-rich protein 3-like [Nicotiana tabacum]	NA	sp|P17816|GRP1_HORVU/4.5e-19/Glycine-rich cell wall structural protein OS=Hordeum vulgare GN=GRP PE=2 SV=1	cre:CHLREDRAFT_34127/4.7e-13/GOX16; glyoxal or galactose oxidase; K20929 glyoxal/methylglyoxal oxidase [EC:1.2.3.15]	At2g05540/5.2e-26/[WV] LSE1342 A Glycine-rich extracellular protein involved in pathogenesis-related process, and related proteins	NA	NA
Unigene808_All	Unigene808_All	86.68	27.94	23.67	XP_015954958.1/5.9e-147/uncharacterized protein LOC107479325 [Arachis duranensis]	CP023131.1/0.0/Lupinus angustiflorus cultivar Tanjil chromosome LG-19	NA	lang:109359716/2.4e-49/DNA gyrase subunit A, chloroplastic/mitochondrial-like; K02469 DNA gyrase subunit A [EC:5.99.1.3]	At2g10780/3.9e-106/[R] KOG0017 FOG: Transposon-encoded proteins with TYA, reverse transcriptase, integrase domains in various combinations	PTHR24559/6.5E-129/--	NA
Unigene6563_All	Unigene6563_All	86.58	36.31	2.74	XP_003532672.1/2.1e-238/PREDICTED: isoflavone 2'-hydroxylase-like [Glycine max] >KRH42431.1 hypothetical protein GLYMA_08G089500 [Glycine max]	XM_003532624.1/0.0/PREDICTED: Glycine max isoflavone 2&apos;-hydroxylase-like (LOC100784650), mRNA	sp|P93147|C81E1_GLYEC/3.2e-231/Isoflavone 2'-hydroxylase OS=Glycyrrhiza echinata GN=CYP81E1 PE=1 SV=2	gmx:100784650/3.1e-239/isoflavone 2'-hydroxylase-like; K13260 isoflavone 2'-hydroxylase [EC:1.14.13.89]	At4g37340/2.3e-152/[Q] KOG0156 Cytochrome P450 CYP2 subfamily	PR00463/9.5E-42/E-class P450 group I signature	biological_process:GO:0098542//defense response to other organism;GO:0044550//secondary metabolite biosynthetic process;GO:0042343//indole glucosinolate metabolic process;cellular_component:GO:0016020//membrane;GO:0016021//integral component of membrane;molecular_function:GO:0016709//oxidoreductase activity, acting on paired donors, with incorporation or reduction of molecular oxygen, NAD(P)H as …
CL10830.Contig1_All	CL10830.Contig1_All	86.39	93.66	92.1	XP_014505802.1/3.3e-66/PREDICTED: uncharacterized protein C6C3.02c [Vigna radiata var. radiata]	XM_016325370.2/0.0/PREDICTED: Arachis ipaensis uncharacterized protein C6C3.02c (LOC107623198), mRNA	NA	NA	At5g64400/7.3e-53/[S] KOG4090 Uncharacterized conserved protein	PTHR13523/2.0E-57/--	NA
CL12072.Contig2_All	CL12072.Contig2_All	86.39	58.73	59.78	XP_016174050.1/2.6e-70/universal stress protein A-like protein [Arachis ipaensis]	XM_016318564.1/0.0/PREDICTED: Arachis ipaensis universal stress protein A-like protein (LOC107616610), mRNA	sp|Q8LGG8|USPAL_ARATH/4.3e-14/Universal stress protein A-like protein OS=Arabidopsis thaliana GN=At3g01520 PE=1 SV=2	NA	At3g62550/8.8e-42/[T] TWOG0093 FOG: USPA domain	PTHR31964:SF52/6.1E-95/--	biological_process:GO:0006950//response to stress;
CL11243.Contig1_All	CL11243.Contig1_All	86.18	46.68	105.21	BAT94802.1/2.4e-127/hypothetical protein VIGAN_08144100 [Vigna angularis var. angularis]	XM_020380929.1/0.0/PREDICTED: Cajanus cajan auxin-responsive protein IAA14-like (LOC109816062), mRNA	sp|Q38825|IAA7_ARATH/1.4e-92/Auxin-responsive protein IAA7 OS=Arabidopsis thaliana GN=IAA7 PE=1 SV=1	ccaj:109816062/9.4e-121/auxin-responsive protein IAA14-like; K14484 auxin-responsive protein IAA	At3g23050/3.4e-92/[TR] LSE0302 A Auxin-inducible protein	PS51745/23.318/PB1 domain profile.	biological_process:GO:0006355//regulation of transcription, DNA-templated;GO:0009734//auxin-activated signaling pathway;GO:0006351//transcription, DNA-templated;cellular_component:GO:0005634//nucleus;
Unigene6841_All	Unigene6841_All	85.9	89.04	2.4	XP_017418534.1/7.4e-310/PREDICTED: protein TRANSPORT INHIBITOR RESPONSE 1-like [Vigna angularis] >KOM39508.1 hypothetical protein LR48_Vigan03g289000 [Vigna angularis] >BAT86352.1 hypothetical protein VIGAN_04399200 [Vigna angularis var. angularis]	XM_020355719.1/0.0/PREDICTED: Cajanus cajan protein TRANSPORT INHIBITOR RESPONSE 1 (LOC109796092), transcript variant X1, mRNA	sp|Q570C0|TIR1_ARATH/6.7e-284/Protein TRANSPORT INHIBITOR RESPONSE 1 OS=Arabidopsis thaliana GN=TIR1 PE=1 SV=2	var:108329057/1.1e-310/protein TRANSPORT INHIBITOR RESPONSE 1-like; K14485 transport inhibitor response 1	At3g62980/1.6e-283/[R] KOG1947 Leucine rich repeat proteins, some proteins contain F-box	SM00367/180.0/Leucine-rich repeat - CC (cysteine-containing) subfamily	NA
CL42126.Contig7_All	CL42126.Contig7_All	85.61	10.49	191.25	XP_019438646.1/4.9e-185/PREDICTED: aspartyl protease family protein At5g10770-like [Lupinus angustifolius]	XM_003551759.3/0.0/PREDICTED: Glycine max protein ASPARTIC PROTEASE IN GUARD CELL 2 (LOC100791245), mRNA	sp|Q8S9J6|ASPA_ARATH/9.8e-138/Aspartyl protease family protein At5g10770 OS=Arabidopsis thaliana GN=At5g10770 PE=2 SV=1	adu:107496420/1.6e-52/aspartic proteinase nepenthesin-1; K02882 large subunit ribosomal protein L18Ae	At5g10770/7.7e-133/[O] KOG1339 Aspartyl protease	PTHR13683:SF246/2.5E-208/--	biological_process:GO:0006508//proteolysis;GO:0030163//protein catabolic process;cellular_component:GO:0016021//integral component of membrane;molecular_function:GO:0004190//aspartic-type endopeptidase activity;
Unigene127812_All	Unigene127812_All	85.61	57.04	46.81	XP_016173970.1/3.7e-113/extensin-2 [Arachis ipaensis]	CP023120.1/0.0/Lupinus angustiflorus cultivar Tanjil chromosome LG-08	sp|Q38913|EXTN1_ARATH/1.8e-67/Extensin-1 OS=Arabidopsis thaliana GN=EXT1 PE=2 SV=2	sind:105163613/2.4e-61/extensin-like; K05747 Wiskott-Aldrich syndrome protein	At1g23720/2.6e-69/[M] LSE0120 A Extensin and related proteins	PR01217/2.4E-9/Proline rich extensin signature	biological_process:GO:0009664//plant-type cell wall organization;molecular_function:GO:0005199//structural constituent of cell wall;
CL35330.Contig1_All	CL35330.Contig1_All	85.6	61.57	0.63	XP_015935674.1/1.5e-216/sucrose transport protein SUC1 [Arachis duranensis]	XM_020379106.1/0.0/PREDICTED: Cajanus cajan sucrose transport protein SUC8-like (LOC109814633), mRNA	sp|Q39232|SUC1_ARATH/1.6e-191/Sucrose transport protein SUC1 OS=Arabidopsis thaliana GN=SUC1 PE=1 SV=1	adu:107461647/2.2e-217/sucrose transport protein SUC1; K15378 solute carrier family 45, member 1/2/4	At1g71880/3.8e-191/[G] KOG0637 Sucrose transporter and related proteins	PTHR19432/0.0/--	NA
Unigene12343_All	Unigene12343_All	85.52	74.38	97.18	XP_015936503.1/3.0e-57/protein translation factor SUI1 homolog 1 [Arachis duranensis] >XP_016170804.1 protein translation factor SUI1 homolog 1 [Arachis ipaensis]	XM_016315318.2/0.0/PREDICTED: Arachis ipaensis protein translation factor SUI1 homolog 1 (LOC107613354), mRNA	sp|A6MZM2|SUI1_ORYSI/1.4e-54/Protein translation factor SUI1 homolog OS=Oryza sativa subsp. indica GN=GOS2 PE=2 SV=1	aip:107613354/4.5e-58/protein translation factor SUI1 homolog 1; K03113 translation initiation factor 1	At4g27130/7.2e-54/[J] KOG1770 Translation initiation factor 1 (eIF-1/SUI1)	PF01253/9.4E-24/Translation initiation factor SUI1	molecular_function:GO:0003743//translation initiation factor activity;
CL59460.Contig2_All	CL59460.Contig2_All	85.51	30.57	1.06	XP_015962478.1/2.5e-167/chitinase-like protein 1 [Arachis duranensis]	XM_016339102.2/0.0/PREDICTED: Arachis ipaensis chitinase-like protein 1 (LOC107635592), mRNA	sp|Q9MA41|CTL1_ARATH/2.6e-140/Chitinase-like protein 1 OS=Arabidopsis thaliana GN=CTL1 PE=1 SV=1	thj:104824946/5.3e-53/endochitinase CH25; K20547 basic endochitinase B [EC:3.2.1.14]	At1g05850/6.1e-140/[R] KOG4742 Predicted chitinase	PTHR22595/6.7E-193/--	biological_process:GO:0006032//chitin catabolic process;GO:0016998//cell wall macromolecule catabolic process;GO:0005975//carbohydrate metabolic process;molecular_function:GO:0004568//chitinase activity;
CL12351.Contig4_All	CL12351.Contig4_All	85.51	85.08	76.65	XP_019419295.1/1.2e-214/PREDICTED: actin-97-like [Lupinus angustifolius] >XP_019419304.1 PREDICTED: actin-97-like [Lupinus angustifolius] >OIW17273.1 hypothetical protein TanjilG_22385 [Lupinus angustifolius]	AK285560.1/0.0/Glycine max cDNA, clone: GMFL01-12-I06	sp|P53496|ACT11_ARATH/5.1e-215/Actin-11 OS=Arabidopsis thaliana GN=ACT11 PE=1 SV=1	vra:106770112/3.9e-215/actin-1; K10355 actin, other eukaryote	At3g12110/1.2e-214/[Z] KOG0676 Actin and related proteins	PS00432/-/Actins signature 2.	molecular_function:GO:0005524//ATP binding;
Unigene687_All	Unigene687_All	85.15	47.62	62.36	NA	NA	NA	NA	NA	NA	NA
CL14287.Contig2_All	CL14287.Contig2_All	84.95	104.64	153.1	XP_016199577.2/0.0e+00/LOW QUALITY PROTEIN: pyrophosphate-energized vacuolar membrane proton pump [Arachis ipaensis]	KT005387.1/0.0/Ammopiptanthus nanus H+-pyrophosphatase mRNA, complete cds	sp|P21616|AVP_VIGRR/0.0e+00/Pyrophosphate-energized vacuolar membrane proton pump OS=Vigna radiata var. radiata PE=1 SV=4	pmum:103341138/0.0e+00/LOW QUALITY PROTEIN: pyrophosphate-energized vacuolar membrane proton pump; K01507 inorganic pyrophosphatase [EC:3.6.1.1]	At1g15690/0.0e+00/[P] LSE1649 A H+-translocating inorganic pyrophosphatase	PF03030/5.1E-259/Inorganic H+ pyrophosphatase	biological_process:GO:0015992//proton transport;cellular_component:GO:0016021//integral component of membrane;molecular_function:GO:0004427//inorganic diphosphatase activity;GO:0009678//hydrogen-translocating pyrophosphatase activity;
CL69112.Contig1_All	CL69112.Contig1_All	84.56	48.21	78.7	BAU03260.1/2.3e-31/hypothetical protein VIGAN_UM059000 [Vigna angularis var. angularis]	AY603365.1/0.0/Lotus japonicus retrotransposon Cassandra, complete sequence	NA	NA	NA	NA	NA
CL67237.Contig2_All	CL67237.Contig2_All	84.5	258.93	213.83	AFD97617.1/2.3e-92/rubisco activase (chloroplast) [Ammopiptanthus mongolicus]	JQ228533.1/0.0/Ammopiptanthus mongolicus clone AMR36 rubisco activase mRNA, complete cds; chloroplast	sp|Q7X999|RCA2_LARTR/1.0e-89/Ribulose bisphosphate carboxylase/oxygenase activase 2, chloroplastic OS=Larrea tridentata GN=RCA2 PE=2 SV=1	adu:107458994/3.1e-06/signal peptide peptidase-like 3; K22145 transmembrane protein 18	At2g39730/2.0e-80/[O] KOG0651 26S proteasome regulatory complex, ATPase RPT4	PTHR32429/3.4E-131/--	molecular_function:GO:0005524//ATP binding;
CL9089.Contig17_All	CL9089.Contig17_All	84.48	93.39	235.18	XP_007151035.1/1.7e-174/hypothetical protein PHAVU_004G013500g [Phaseolus vulgaris] >ESW23029.1 hypothetical protein PHAVU_004G013500g [Phaseolus vulgaris]	XM_007150977.1/0.0/Phaseolus vulgaris hypothetical protein (PHAVU_004G013500g) mRNA, complete cds	sp|P17067|CAHC_PEA/1.9e-162/Carbonic anhydrase, chloroplastic OS=Pisum sativum PE=1 SV=1	ccaj:109788793/1.2e-174/carbonic anhydrase, chloroplastic isoform X1; K01673 carbonic anhydrase [EC:4.2.1.1]	At3g01500/1.5e-122/[P] KOG1578 Predicted carbonic anhydrase involved in protection against oxidative damage	PTHR11002:SF7/2.4E-171/--	biological_process:GO:0015976//carbon utilization;molecular_function:GO:0008270//zinc ion binding;GO:0004089//carbonate dehydratase activity;
Unigene596_All	Unigene596_All	84.27	46.7	56.27	NA	XM_010093177.1/0.0/Morus notabilis Putative E3 ubiquitin-protein ligase RING1a partial mRNA	NA	NA	NA	NA	NA
CL12345.Contig5_All	CL12345.Contig5_All	84.25	85.91	82.88	NP_001237329.2/1.4e-237/enolase [Glycine max] >KRG96124.1 hypothetical protein GLYMA_19G190900 [Glycine max]	XM_016352603.2/0.0/PREDICTED: Arachis ipaensis enolase 2 (LOC107648785), mRNA	sp|P42896|ENO_RICCO/1.6e-228/Enolase OS=Ricinus communis PE=2 SV=1	gmx:100811084/2.8e-238/enolase; K01689 enolase [EC:4.2.1.11]	At2g36530/3.7e-220/[G] KOG2670 Enolase	PF00113/3.4E-159/Enolase, C-terminal TIM barrel domain	biological_process:GO:0006096//glycolytic process;cellular_component:GO:0000015//phosphopyruvate hydratase complex;molecular_function:GO:0000287//magnesium ion binding;GO:0004634//phosphopyruvate hydratase activity;
CL37208.Contig7_All	CL37208.Contig7_All	84.17	91.47	0.15	XP_019453791.1/1.2e-157/PREDICTED: WAT1-related protein At4g30420-like [Lupinus angustifolius] >XP_019453799.1 PREDICTED: WAT1-related protein At4g30420-like [Lupinus angustifolius]	XM_016345178.2/0.0/PREDICTED: Arachis ipaensis WAT1-related protein At4g28040 (LOC107641706), mRNA	sp|Q9M0B8|WTR37_ARATH/9.2e-91/WAT1-related protein At4g30420 OS=Arabidopsis thaliana GN=At4g30420 PE=3 SV=1	nta:107765414/1.2e-55/WAT1-related protein At3g18200-like; K17500 integrin-linked kinase-associated serine/threonine phosphatase 2C [EC:3.1.3.16]	At4g30420/2.2e-90/[R] LSE0148 A Nodulin-like protein	PTHR31218:SF30/1.1E-210/--	cellular_component:GO:0016021//integral component of membrane;molecular_function:GO:0022857//transmembrane transporter activity;
CL45348.Contig3_All	CL45348.Contig3_All	84.16	0	0	XP_020239046.1/6.3e-236/monodehydroascorbate reductase [Cajanus cajan]	XM_016329279.2/0.0/PREDICTED: Arachis ipaensis monodehydroascorbate reductase (LOC107626404), mRNA	sp|Q40977|MDAR_PEA/5.4e-216/Monodehydroascorbate reductase OS=Pisum sativum PE=1 SV=1	var:108326480/3.8e-230/monodehydroascorbate reductase; K08232 monodehydroascorbate reductase (NADH) [EC:1.6.5.4]	At3g52880/1.2e-202/[R] KOG1336 Monodehydroascorbate/ferredoxin reductase	PTHR22912/2.1E-288/--	molecular_function:GO:0050660//flavin adenine dinucleotide binding;GO:0016491//oxidoreductase activity;
CL11561.Contig3_All	CL11561.Contig3_All	83.99	392.61	106.19	XP_015958691.1/5.3e-224/glutamine synthetase leaf isozyme, chloroplastic [Arachis duranensis] >XP_016197383.1 glutamine synthetase leaf isozyme, chloroplastic [Arachis ipaensis]	XM_016341897.2/0.0/PREDICTED: Arachis ipaensis glutamine synthetase leaf isozyme, chloroplastic (LOC107638560), mRNA	sp|Q42624|GLNAC_BRANA/6.6e-211/Glutamine synthetase, chloroplastic OS=Brassica napus GN=GLN2 PE=2 SV=1	sind:105171412/1.9e-218/glutamine synthetase leaf isozyme, chloroplastic; K01915 glutamine synthetase [EC:6.3.1.2]	At5g35630/1.4e-208/[E] KOG0683 Glutamine synthetase	PF00120/2.0E-10/Glutamine synthetase, catalytic domain	NA
CL36097.Contig1_All	CL36097.Contig1_All	83.92	50.09	148.55	NP_001341043.1/1.1e-26/translation machinery associated TMA7 superfamily protein [Glycine max] >KRH44363.1 hypothetical protein GLYMA_08G206000 [Glycine max]	XR_001615403.2/0.0/PREDICTED: Arachis ipaensis uncharacterized LOC107618873 (LOC107618873), ncRNA	NA	vcn:VOLCADRAFT_120302/5.7e-12/hypothetical protein; K03116 sec-independent protein translocase protein TatA	NA	NA	NA
CL68314.Contig4_All	CL68314.Contig4_All	83.79	43.67	17.92	XP_020223612.1/2.4e-107/random slug protein 5-like [Cajanus cajan] >XP_020223621.1 random slug protein 5-like [Cajanus cajan] >XP_020223631.1 random slug protein 5-like [Cajanus cajan] >KYP72534.1 Random slug protein 5 [Cajanus cajan]	XM_016079209.2/0.0/PREDICTED: Arachis duranensis random slug protein 5 (LOC107460806), transcript variant X1, mRNA	sp|Q9SCU1|PATL6_ARATH/2.2e-09/Patellin-6 OS=Arabidopsis thaliana GN=PATL6 PE=2 SV=1	csl:COCSUDRAFT_47181/5.2e-35/Clp1-domain-containing protein; K14399 polyribonucleotide 5'-hydroxyl-kinase [EC:2.7.1.78]	At1g22180/1.4e-81/[I] KOG1470 Phosphatidylinositol transfer protein PDR16 and related proteins	PS50191/12.856/CRAL-TRIO lipid binding domain profile.	cellular_component:GO:0005622//intracellular;molecular_function:GO:0005215//transporter activity;
CL22488.Contig7_All	CL22488.Contig7_All	83.26	0	27.8	XP_007143260.1/1.7e-255/hypothetical protein PHAVU_007G057500g [Phaseolus vulgaris] >ESW15254.1 hypothetical protein PHAVU_007G057500g [Phaseolus vulgaris]	XM_016085998.2/0.0/PREDICTED: Arachis duranensis FRIGIDA-like protein 4a (LOC107466996), mRNA	sp|Q9LUV4|FRL4A_ARATH/4.2e-198/FRIGIDA-like protein 4a OS=Arabidopsis thaliana GN=FRL4A PE=2 SV=1	lang:109354662/3.5e-229/serine/threonine-protein kinase WNK1-like; K08867 WNK lysine deficient protein kinase [EC:2.7.11.1]	At4g18670/4.4e-12/[M] LSE0601 A Pollen extensin-like protein (Pex)	PTHR31791:SF2/0.0/--	biological_process:GO:0009908//flower development;GO:0030154//cell differentiation;
CL16758.Contig8_All	CL16758.Contig8_All	83.07	207.93	220.15	XP_016166720.1/8.8e-207/sedoheptulose-1,7-bisphosphatase, chloroplastic [Arachis ipaensis]	XM_003552476.3/0.0/PREDICTED: Glycine max sedoheptulose-1,7-bisphosphatase, chloroplastic (LOC100786122), mRNA	sp|O20252|S17P_SPIOL/4.9e-178/Sedoheptulose-1,7-bisphosphatase, chloroplastic OS=Spinacia oleracea PE=2 SV=1	aip:107609320/1.3e-207/sedoheptulose-1,7-bisphosphatase, chloroplastic; K01100 sedoheptulose-bisphosphatase [EC:3.1.3.37]	At3g55800/5.7e-177/[G] KOG1458 Fructose-1,6-bisphosphatase	PF00316/1.5E-108/Fructose-1-6-bisphosphatase	biological_process:GO:0005986//sucrose biosynthetic process;GO:0006002//fructose 6-phosphate metabolic process;GO:0006094//gluconeogenesis;GO:0006000//fructose metabolic process;GO:0030388//fructose 1,6-bisphosphate metabolic process;cellular_component:GO:0005737//cytoplasm;molecular_function:GO:0042132//fructose 1,6-bisphosphate 1-phosphatase activity;
Unigene123960_All	Unigene123960_All	82.95	674.74	5.34	XP_003621323.1/7.2e-142/caffeic acid O-methyltransferase [Medicago truncatula] >AES77541.1 caffeic acid O-methyltransferase [Medicago truncatula]	XM_020352335.1/0.0/PREDICTED: Cajanus cajan isoliquiritigenin 2&apos;-O-methyltransferase-like (LOC109792882), mRNA	sp|P93324|CHOMT_MEDSA/1.9e-126/Isoliquiritigenin 2'-O-methyltransferase OS=Medicago sativa PE=1 SV=1	ccaj:109803028/2.5e-139/LOW QUALITY PROTEIN: isoliquiritigenin 2'-O-methyltransferase-like; K21553 isoliquiritigenin 2'-O-methyltransferase [EC:2.1.1.154]	At5g54160/2.3e-79/[R] KOG3178 Hydroxyindole-O-methyltransferase and related SAM-dependent methyltransferases	PS51683/70.658/SAM-dependent O-methyltransferase class II-type profile.	molecular_function:GO:0008171//O-methyltransferase activity;GO:0046983//protein dimerization activity;
CL2191.Contig2_All	CL2191.Contig2_All	82.79	45.72	43.45	XP_020233695.1/0.0e+00/protein CHUP1, chloroplastic [Cajanus cajan] >KYP48742.1 hypothetical protein KK1_029544 [Cajanus cajan]	XM_020378106.1/0.0/PREDICTED: Cajanus cajan protein CHUP1, chloroplastic (LOC109813842), mRNA	sp|Q9LI74|CHUP1_ARATH/0.0e+00/Protein CHUP1, chloroplastic OS=Arabidopsis thaliana GN=CHUP1 PE=1 SV=1	gmx:100799762/4.8e-26/uncharacterized protein At4g04980-like; K05747 Wiskott-Aldrich syndrome protein	Hs22056881/1.7e-08/[TZ] KOG1922 Rho GTPase effector BNI1 and related formins	PTHR31342:SF7/0.0/--	NA
CL16524.Contig4_All	CL16524.Contig4_All	82.68	144.84	118.5	KHN46541.1/1.2e-18/Protein translation factor SUI1 like 1 [Glycine soja]	XM_017575967.1/0.0/PREDICTED: Vigna angularis protein translation factor SUI1 homolog (LOC108338901), mRNA	sp|P41568|SUI11_ARATH/1.2e-15/Protein translation factor SUI1 homolog 1 OS=Arabidopsis thaliana GN=At4g27130 PE=1 SV=2	vra:106756612/7.1e-16/protein translation factor SUI1 homolog; K03113 translation initiation factor 1	At4g27130/2.9e-15/[J] KOG1770 Translation initiation factor 1 (eIF-1/SUI1)	PTHR10388:SF18/7.8E-26/--	molecular_function:GO:0003743//translation initiation factor activity;
Unigene3041_All	Unigene3041_All	82.54	116.68	55.43	XP_015939762.1/1.5e-61/dormancy-associated protein homolog 3 isoform X1 [Arachis duranensis] >XP_016176317.1 dormancy-associated protein homolog 3 isoform X1 [Arachis ipaensis]	XM_016084276.2/0.0/PREDICTED: Arachis duranensis dormancy-associated protein homolog 3 (LOC107465295), transcript variant X1, mRNA	sp|Q8LD26|DRMH3_ARATH/1.4e-35/Dormancy-associated protein homolog 3 OS=Arabidopsis thaliana GN=At1g56220 PE=1 SV=1	NA	NA	PTHR33565:SF1/5.5E-69/--	NA
CL56086.Contig4_All	CL56086.Contig4_All	82.53	0	0	XP_015963178.1/3.2e-37/acyl-CoA-binding protein [Arachis duranensis]	XM_016107692.2/0.0/PREDICTED: Arachis duranensis acyl-CoA-binding protein (LOC107487101), mRNA	sp|O04066|ACBP_RICCO/1.5e-34/Acyl-CoA-binding protein OS=Ricinus communis PE=3 SV=1	adu:107487101/4.8e-38/acyl-CoA-binding protein; K08762 diazepam-binding inhibitor (GABA receptor modulator, acyl-CoA-binding protein)	At1g31812/7.3e-29/[I] KOG0817 Acyl-CoA-binding protein	NA	molecular_function:GO:0000062//fatty-acyl-CoA binding;
CL20505.Contig3_All	CL20505.Contig3_All	82.39	238.97	16.5	XP_016166039.1/0.0e+00/ETHYLENE INSENSITIVE 3-like 1 protein [Arachis ipaensis]	AK339680.1/0.0/Lotus japonicus cDNA, clone: LjFL3-052-AD12, HTC	sp|O24606|EIN3_ARATH/4.1e-218/Protein ETHYLENE INSENSITIVE 3 OS=Arabidopsis thaliana GN=EIN3 PE=1 SV=1	aip:107608818/0.0e+00/ETHYLENE INSENSITIVE 3-like 1 protein; K14514 ethylene-insensitive protein 3	NA	PTHR33305:SF1/0.0/--	cellular_component:GO:0005634//nucleus;molecular_function:GO:0003700//DNA binding transcription factor activity;
CL20973.Contig2_All	CL20973.Contig2_All	82.22	29.6	24.27	NA	NA	NA	NA	NA	NA	NA
CL15141.Contig3_All	CL15141.Contig3_All	82.12	29.61	61.75	XP_016176720.1/4.7e-72/lectin [Arachis ipaensis]	NA	sp|Q39528|LEC1_CLAKE/7.7e-51/Agglutinin-1 OS=Cladrastis kentukea PE=1 SV=1	pavi:110772316/2.2e-26/L-type lectin-domain containing receptor kinase IX.1-like; K04733 interleukin-1 receptor-associated kinase 4 [EC:2.7.11.1]	At4g02410/1.0e-16/[T] LSE0015 A Receptor-like protein kinase, contains lectin domains	PS00307/-/Legume lectins beta-chain signature.	molecular_function:GO:0030246//carbohydrate binding;
CL20155.Contig3_All	CL20155.Contig3_All	82.02	185.04	186.32	XP_016162804.1/6.3e-218/7-deoxyloganetin glucosyltransferase [Arachis ipaensis]	XM_016116840.2/0.0/PREDICTED: Arachis duranensis 7-deoxyloganetin glucosyltransferase-like (LOC107495661), mRNA	sp|F8WKW1|UGT2_GARJA/1.2e-186/7-deoxyloganetin glucosyltransferase OS=Gardenia jasminoides GN=UGT85A24 PE=1 SV=1	aip:107605437/9.3e-219/7-deoxyloganetin glucosyltransferase; K21374 7-deoxyloganetin glucosyltransferase [EC:2.4.1.324]	At1g22370/2.4e-172/[GC] KOG1192 UDP-glucuronosyl and UDP-glucosyl transferase	PTHR11926:SF286/0.0/--	NA
Unigene1109_All	Unigene1109_All	81.82	30.26	53.87	KOM31307.1/3.4e-33/hypothetical protein LR48_Vigan01g086200 [Vigna angularis]	AY603365.1/0.0/Lotus japonicus retrotransposon Cassandra, complete sequence	NA	NA	NA	NA	NA
CL37773.Contig1_All	CL37773.Contig1_All	81.76	0	0	XP_006585160.1/7.6e-70/PREDICTED: 60S ribosomal protein L32-1-like [Glycine max] >XP_003538445.3 PREDICTED: 60S ribosomal protein L32-1 [Glycine max] >KHN17855.1 60S ribosomal protein L32-1 [Glycine soja] >KHN47973.1 60S ribosomal protein L32-1 [Glycine soja] >KRH31095.1 hypothetical protein GLYMA_11G226800 [Glycine max] >KRH42824.1 hypothetical protein GLYMA_08G114000 [Glycine max] >KRH58920.1 h…	XM_016114679.2/0.0/PREDICTED: Arachis duranensis 60S ribosomal protein L32-1 (LOC107493609), mRNA	sp|P49211|RL321_ARATH/2.6e-62/60S ribosomal protein L32-1 OS=Arabidopsis thaliana GN=RPL32A PE=2 SV=2	gmx:100803186/1.1e-70/60S ribosomal protein L32-1-like; K02912 large subunit ribosomal protein L32e	At4g18100/6.0e-62/[J] KOG0878 60S ribosomal protein L32	PF01655/3.8E-51/Ribosomal protein L32	biological_process:GO:0006412//translation;cellular_component:GO:0005840//ribosome;GO:0022625//cytosolic large ribosomal subunit;molecular_function:GO:0003735//structural constituent of ribosome;
CL3817.Contig3_All	CL3817.Contig3_All	81.74	117.46	35.23	XP_020997194.1/9.2e-106/ATP synthase delta chain, chloroplastic [Arachis duranensis]	NA	sp|Q02758|ATPD_PEA/7.4e-84/ATP synthase delta chain, chloroplastic OS=Pisum sativum GN=ATPD PE=1 SV=1	adu:107489834/1.4e-106/ATP synthase delta chain, chloroplastic; K02113 F-type H+-transporting ATPase subunit delta	At4g09650/8.1e-73/[C] KOG1662 Mitochondrial F1F0-ATP synthase, subunit OSCP/ATP5	PTHR11910/2.5E-107/--	biological_process:GO:0015986//ATP synthesis coupled proton transport;cellular_component:GO:0016020//membrane;molecular_function:GO:0046933//proton-transporting ATP synthase activity, rotational mechanism;
CL16558.Contig1_All	CL16558.Contig1_All	81.53	80.78	66.76	XP_015938677.1/2.5e-128/60S ribosomal protein L5 [Arachis duranensis]	XM_016083191.2/0.0/PREDICTED: Arachis duranensis 60S ribosomal protein L5 (LOC107464264), mRNA	sp|Q6UNT2|RL5_CUCSA/1.0e-118/60S ribosomal protein L5 OS=Cucumis sativus GN=RPL5 PE=2 SV=1	adu:107464264/3.6e-129/60S ribosomal protein L5; K02932 large subunit ribosomal protein L5e	At5g39740/3.9e-113/[J] KOG0875 60S ribosomal protein L5	PR00058/1.4E-44/Ribosomal protein L5 signature	NA
CL5961.Contig2_All	CL5961.Contig2_All	81.11	75.92	0	XP_015931713.1/1.6e-88/CASP-like protein 2A2 [Arachis duranensis] >XP_016166423.1 CASP-like protein 2A2 [Arachis ipaensis]	XM_016076227.2/0.0/PREDICTED: Arachis duranensis CASP-like protein 2A2 (LOC107458037), mRNA	sp|C6TCJ2|CSPLA_SOYBN/8.3e-79/CASP-like protein 2A2 OS=Glycine max PE=2 SV=1	NA	NA	PTHR11615/1.2E-107/--	cellular_component:GO:0016021//integral component of membrane;GO:0005886//plasma membrane;molecular_function:GO:0051536//iron-sulfur cluster binding;
CL28392.Contig4_All	CL28392.Contig4_All	81.03	7.66	0	XP_003552642.1/8.5e-58/PREDICTED: 60S ribosomal protein L30 [Glycine max] >XP_007139325.1 hypothetical protein PHAVU_008G019800g [Phaseolus vulgaris] >XP_016194439.1 60S ribosomal protein L30 [Arachis ipaensis] >XP_020233926.1 60S ribosomal protein L30 [Cajanus cajan] >XP_020233928.1 60S ribosomal protein L30 [Cajanus cajan] >XP_020204098.1 60S ribosomal protein L30 [Cajanus cajan] >XP_020204099.…	XM_016338953.2/0.0/PREDICTED: Arachis ipaensis 60S ribosomal protein L30 (LOC107635475), mRNA	sp|O49884|RL30_LUPLU/1.5e-59/60S ribosomal protein L30 OS=Lupinus luteus GN=RPL30 PE=3 SV=1	ccaj:109789532/1.3e-58/60S ribosomal protein L30; K02908 large subunit ribosomal protein L30e	At1g36240/1.7e-53/[J] KOG2988 60S ribosomal protein L30	NA	biological_process:GO:0002181//cytoplasmic translation;GO:0006412//translation;cellular_component:GO:0005840//ribosome;GO:0022625//cytosolic large ribosomal subunit;molecular_function:GO:0003723//RNA binding;GO:0003735//structural constituent of ribosome;
CL31219.Contig3_All	CL31219.Contig3_All	81.01	54.31	46.73	KRH11390.1/2.3e-119/hypothetical protein GLYMA_15G105100 [Glycine max]	JX046828.1/0.0/Callerya speciosa microsatellite Ndl_019 sequence	sp|P24805|TSJT1_TOBAC/2.0e-30/Stem-specific protein TSJT1 OS=Nicotiana tabacum GN=TSJT1 PE=2 SV=1	csat:104762668/1.4e-07/asparagine synthetase [glutamine-hydrolyzing] 2 isoform X1; K01953 asparagine synthase (glutamine-hydrolysing) [EC:6.3.5.4]	At5g65010/2.2e-08/[E] KOG0571 Asparagine synthase (glutamine-hydrolyzing)	PF12481/5.7E-92/Aluminium induced protein	NA
Unigene24524_All	Unigene24524_All	80.91	127.72	37.86	XP_020212522.1/4.9e-243/elongation factor Tu, chloroplastic [Cajanus cajan] >KYP70214.1 hypothetical protein KK1_009425 [Cajanus cajan]	XM_020356933.1/0.0/PREDICTED: Cajanus cajan elongation factor Tu, chloroplastic (LOC109797040), mRNA	sp|Q40450|EFTUA_NICSY/4.4e-228/Elongation factor TuA, chloroplastic OS=Nicotiana sylvestris GN=TUFA PE=2 SV=2	ccaj:109797040/7.3e-244/elongation factor Tu, chloroplastic; K02358 elongation factor Tu	At4g20360/9.9e-223/[J] KOG0460 Mitochondrial translation elongation factor Tu	PF00009/1.7E-57/Elongation factor Tu GTP binding domain	cellular_component:GO:0005622//intracellular;molecular_function:GO:0003746//translation elongation factor activity;GO:0005525//GTP binding;GO:0003924//GTPase activity;
CL35362.Contig1_All	CL35362.Contig1_All	80.79	119.01	98.44	XP_016198006.1/3.7e-125/mitochondrial amidoxime-reducing component 1 [Arachis ipaensis]	XM_016104314.2/0.0/PREDICTED: Arachis duranensis mitochondrial amidoxime reducing component 2 (LOC107483706), mRNA	sp|Q9C5X8|MOCOS_ARATH/3.1e-23/Molybdenum cofactor sulfurase OS=Arabidopsis thaliana GN=ABA3 PE=1 SV=1	csat:104740338/8.8e-23/molybdenum cofactor sulfurase isoform X1; K15631 molybdenum cofactor sulfurtransferase [EC:2.8.1.9]	At1g30910/8.1e-99/[R] KOG2362 Uncharacterized Fe-S protein	PTHR14237/2.4E-106/--	molecular_function:GO:0030151//molybdenum ion binding;GO:0003824//catalytic activity;GO:0030170//pyridoxal phosphate binding;
Unigene953_All	Unigene953_All	80.79	54.01	106.16	KOM31307.1/2.3e-29/hypothetical protein LR48_Vigan01g086200 [Vigna angularis]	AY603369.1/0.0/Medicago truncatula retrotransposon Cassandra, complete sequence	NA	NA	NA	NA	NA
CL42126.Contig3_All	CL42126.Contig3_All	80.57	44	71.21	XP_015943377.1/3.4e-176/aspartyl protease family protein At5g10770 [Arachis duranensis] >XP_015943456.1 aspartyl protease family protein At5g10770 [Arachis duranensis]	XM_019583101.1/0.0/PREDICTED: Lupinus angustifolius aspartyl protease family protein At5g10770-like (LOC109344353), mRNA	sp|Q8S9J6|ASPA_ARATH/8.2e-135/Aspartyl protease family protein At5g10770 OS=Arabidopsis thaliana GN=At5g10770 PE=2 SV=1	aip:107606484/9.8e-56/aspartic proteinase nepenthesin-1; K02882 large subunit ribosomal protein L18Ae	At5g10770/1.9e-134/[O] KOG1339 Aspartyl protease	PTHR13683:SF246/9.4E-196/--	biological_process:GO:0006508//proteolysis;GO:0030163//protein catabolic process;molecular_function:GO:0004190//aspartic-type endopeptidase activity;
CL7941.Contig1_All	CL7941.Contig1_All	80.46	103.88	11.15	XP_003629993.1/1.0e-54/basic blue-like protein [Medicago truncatula] >AET04469.1 basic blue-like protein [Medicago truncatula]	NM_001248446.2/0.0/Glycine max uncharacterized LOC100305948 (LOC100305948), mRNA	sp|P00303|BABL_CUCSA/3.3e-37/Basic blue protein OS=Cucumis sativus PE=1 SV=1	jcu:105643773/2.4e-16/LOW QUALITY PROTEIN: uncharacterized protein LOC105643773; K01426 amidase [EC:3.5.1.4]	At2g02850/1.4e-35/[S] LSE0042 A Uncharacterized plastocyanin-like protein, probably non-copper-binding	PF02298/1.5E-26/Plastocyanin-like domain	molecular_function:GO:0009055//electron transfer activity;
CL9089.Contig16_All	CL9089.Contig16_All	80.29	105.86	205.44	XP_007151035.1/1.8e-174/hypothetical protein PHAVU_004G013500g [Phaseolus vulgaris] >ESW23029.1 hypothetical protein PHAVU_004G013500g [Phaseolus vulgaris]	XM_007150976.1/0.0/Phaseolus vulgaris hypothetical protein (PHAVU_004G013500g) mRNA, complete cds	sp|P17067|CAHC_PEA/2.1e-162/Carbonic anhydrase, chloroplastic OS=Pisum sativum PE=1 SV=1	ccaj:109788793/1.3e-174/carbonic anhydrase, chloroplastic isoform X1; K01673 carbonic anhydrase [EC:4.2.1.1]	At3g01500/1.7e-122/[P] KOG1578 Predicted carbonic anhydrase involved in protection against oxidative damage	PTHR11002:SF7/2.4E-171/--	biological_process:GO:0015976//carbon utilization;molecular_function:GO:0008270//zinc ion binding;GO:0004089//carbonate dehydratase activity;
Unigene1000_All	Unigene1000_All	80.25	25.08	40.99	XP_016181462.1/8.9e-72/protease Do-like 8, chloroplastic [Arachis ipaensis] >XP_016181463.1 protease Do-like 8, chloroplastic [Arachis ipaensis]	XM_003543730.3/0.0/PREDICTED: Glycine max protease Do-like 8, chloroplastic (LOC100804040), transcript variant X2, mRNA	sp|Q9LU10|DEGP8_ARATH/1.3e-64/Protease Do-like 8, chloroplastic OS=Arabidopsis thaliana GN=DEGP8 PE=1 SV=1	brp:103874520/1.4e-10/putative protease Do-like 14; K08669 HtrA serine peptidase 2 [EC:3.4.21.108]	At5g39830/3.1e-64/[O] KOG1320 Serine protease	PR00834/4.1E-6/HtrA/DegQ protease family signature	molecular_function:GO:0004252//serine-type endopeptidase activity;
CL53704.Contig2_All	CL53704.Contig2_All	79.81	66.06	56.88	XP_006295105.1/4.3e-80/hypothetical protein CARUB_v10024180mg [Capsella rubella] >EOA28003.1 hypothetical protein CARUB_v10024180mg [Capsella rubella]	BT097550.1/0.0/Soybean clone JCVI-FLGm-16O19 unknown mRNA	sp|P17928|CALM_MEDSA/1.1e-80/Calmodulin OS=Medicago sativa GN=CAL1 PE=2 SV=2	bna:106406020/4.1e-80/calmodulin-2/4-like; K02183 calmodulin	At3g43810/5.7e-80/[T] KOG0027 Calmodulin and related proteins (EF-Hand superfamily)	PS50222/16.801/EF-hand calcium-binding domain profile.	molecular_function:GO:0005509//calcium ion binding;
CL55418.Contig1_All	CL55418.Contig1_All	79.58	60.56	56.42	AGZ15402.1/1.7e-82/ubiquitin conjugating enzyme/ubiquitin-like activating enzyme [Phaseolus vulgaris]	XM_016095933.2/0.0/PREDICTED: Arachis duranensis ubiquitin-conjugating enzyme E2 variant 1C (LOC107476173), mRNA	sp|Q9SVD7|UEV1D_ARATH/4.3e-78/Ubiquitin-conjugating enzyme E2 variant 1D OS=Arabidopsis thaliana GN=UEV1D PE=1 SV=1	adu:107476173/6.3e-82/ubiquitin-conjugating enzyme E2 variant 1C; K10704 ubiquitin-conjugating enzyme E2 variant	At3g52560/1.0e-77/[O] KOG0896 Ubiquitin-conjugating enzyme E2	PTHR24067:SF117/8.4E-113/--	biological_process:GO:0070534//protein K63-linked ubiquitination;GO:0006301//postreplication repair;cellular_component:GO:0005634//nucleus;GO:0005737//cytoplasm;molecular_function:GO:0061630//ubiquitin protein ligase activity;GO:0031625//ubiquitin protein ligase binding;
CL16258.Contig5_All	CL16258.Contig5_All	79.57	42.37	62.85	XP_015959643.1/3.1e-79/ethylene-responsive transcription factor RAP2-3 [Arachis duranensis]	XM_003546320.3/0.0/PREDICTED: Glycine max ethylene-responsive transcription factor RAP2-3-like (LOC100779626), mRNA	sp|P42736|RAP23_ARATH/8.4e-45/Ethylene-responsive transcription factor RAP2-3 OS=Arabidopsis thaliana GN=RAP2-3 PE=1 SV=2	adu:107483538/4.7e-80/ethylene-responsive transcription factor RAP2-3; K09286 EREBP-like factor	At3g16770/2.0e-44/[K] LSE0301 A AP2 domain transcription factor	PR00367/7.0E-12/Ethylene responsive element binding protein signature	biological_process:GO:0006351//transcription, DNA-templated;cellular_component:GO:0005634//nucleus;molecular_function:GO:0003677//DNA binding;GO:0003700//DNA binding transcription factor activity;
CL26680.Contig3_All	CL26680.Contig3_All	79.56	120.17	52.4	XP_015938095.1/0.0e+00/protein TSS isoform X1 [Arachis duranensis]	XM_016082609.2/0.0/PREDICTED: Arachis duranensis protein TSS (LOC107463753), transcript variant X1, mRNA	sp|F4JKH6|TSS_ARATH/0.0e+00/Protein TSS OS=Arabidopsis thaliana GN=TSS PE=1 SV=1	adu:107463753/0.0e+00/protein TSS isoform X1; K03255 protein TIF31	At4g28080/0.0e+00/[R] KOG1839 Uncharacterized protein CLU1/cluA/TIF31 involved in mitochondrial morphology/distribution, also found associated with eIF-3	PS50005/5.9/TPR repeat profile.	NA
CL19476.Contig3_All	CL19476.Contig3_All	79.49	3.89	51.99	XP_011014748.1/8.3e-248/PREDICTED: guanosine nucleotide diphosphate dissociation inhibitor 2 [Populus euphratica]	XM_016102216.2/0.0/PREDICTED: Arachis duranensis guanosine nucleotide diphosphate dissociation inhibitor 1 (LOC107481870), mRNA	sp|O24653|GDI2_ARATH/3.1e-231/Guanosine nucleotide diphosphate dissociation inhibitor 2 OS=Arabidopsis thaliana GN=GDI2 PE=2 SV=1	lang:109362864/1.0e-247/guanosine nucleotide diphosphate dissociation inhibitor 2-like; K17255 Rab GDP dissociation inhibitor	At3g59920/7.2e-231/[O] KOG1439 RAB proteins geranylgeranyltransferase component A (RAB escort protein)	PF00996/1.3E-232/GDP dissociation inhibitor	biological_process:GO:0007264//small GTPase mediated signal transduction;GO:0015031//protein transport;cellular_component:GO:0005622//intracellular;molecular_function:GO:0005093//Rab GDP-dissociation inhibitor activity;
CL48294.Contig2_All	CL48294.Contig2_All	79.4	64.27	22.7	XP_020210015.1/1.5e-61/pathogenesis-related protein PR-4-like [Cajanus cajan] >KYP74475.1 Wound-induced protein WIN1 [Cajanus cajan]	XM_020354426.1/0.0/PREDICTED: Cajanus cajan pathogenesis-related protein PR-4-like (LOC109795019), mRNA	sp|P09762|WIN2_SOLTU/2.4e-59/Wound-induced protein WIN2 OS=Solanum tuberosum GN=WIN2 PE=2 SV=1	NA	At3g04720/3.0e-49/[R] KOG4742 Predicted chitinase	PD004535/7.0E-52/PATHOGENESIS-RELATED PRECURSOR SIGNAL CHITIN-BINDING DEFENSE PLANT DIRECT SEQUENCING 3D-STRUCTURE 4A	biological_process:GO:0050832//defense response to fungus;GO:0042742//defense response to bacterium;
CL3740.Contig3_All	CL3740.Contig3_All	79.38	34.11	17.53	KHN20558.1/1.7e-96/Endoglucanase 9 [Glycine soja]	XM_016087608.2/0.0/PREDICTED: Arachis duranensis 60S ribosomal protein L11 (LOC107468338), transcript variant X2, mRNA	sp|P46287|RL11_MEDSA/6.6e-98/60S ribosomal protein L11 OS=Medicago sativa GN=RPL11 PE=2 SV=1	var:108333037/2.5e-97/60S ribosomal protein L11-like; K02868 large subunit ribosomal protein L11e	At3g58700/5.5e-95/[J] KOG0397 60S ribosomal protein L11	NA	biological_process:GO:0006412//translation;GO:0000027//ribosomal large subunit assembly;cellular_component:GO:0022625//cytosolic large ribosomal subunit;molecular_function:GO:0003723//RNA binding;GO:0003735//structural constituent of ribosome;
CL44002.Contig3_All	CL44002.Contig3_All	79.34	72.54	102.15	XP_016181313.1/1.1e-144/chlorophyll a-b binding protein CP29.3, chloroplastic [Arachis ipaensis]	XM_003552371.3/0.0/PREDICTED: Glycine max chlorophyll a-b binding protein CP29.3, chloroplastic-like (LOC100820335), mRNA	sp|Q9S7W1|CB4C_ARATH/1.5e-116/Chlorophyll a-b binding protein CP29.3, chloroplastic OS=Arabidopsis thaliana GN=LHCB4.3 PE=2 SV=1	aip:107623517/1.6e-145/chlorophyll a-b binding protein CP29.3, chloroplastic; K08915 light-harvesting complex II chlorophyll a/b binding protein 4	At2g40100/3.6e-116/[C] LSE0391 A Chlorophyll A/B binding protein	PTHR21649/2.0E-164/--	biological_process:GO:0009768//photosynthesis, light harvesting in photosystem I;GO:0009416//response to light stimulus;GO:0018298//protein-chromophore linkage;GO:0009765//photosynthesis, light harvesting;cellular_component:GO:0010287//plastoglobule;GO:0009535//chloroplast thylakoid membrane;GO:0009523//photosystem II;GO:0016021//integral component of membrane;GO:0009941//chloroplast envelope;GO:…
CL37797.Contig1_All	CL37797.Contig1_All	79.31	80.99	59.19	XP_012472779.1/9.2e-74/PREDICTED: histone H2A-like [Gossypium raimondii] >XP_016719995.1 PREDICTED: histone H2A-like [Gossypium hirsutum] >KJB21599.1 hypothetical protein B456_004G004000 [Gossypium raimondii]	XM_003543459.3/0.0/PREDICTED: Glycine max histone H2A-like (LOC100783903), mRNA	sp|Q9M531|H2A_EUPES/2.9e-72/Histone H2A OS=Euphorbia esula PE=2 SV=1	ghi:107932490/1.4e-74/histone H2A-like; K11251 histone H2A	At5g02560/4.1e-69/[B] KOG1756 Histone 2A	SM00414/1.0E-78/Histone 2A	cellular_component:GO:0005634//nucleus;GO:0000786//nucleosome;molecular_function:GO:0003677//DNA binding;GO:0046982//protein heterodimerization activity;
CL7229.Contig2_All	CL7229.Contig2_All	78.88	0	132.16	XP_016170317.1/5.7e-214/protochlorophyllide reductase, chloroplastic [Arachis ipaensis]	XM_020372603.1/0.0/PREDICTED: Cajanus cajan protochlorophyllide reductase, chloroplastic (LOC109809331), mRNA	sp|Q01289|POR_PEA/2.4e-201/Protochlorophyllide reductase, chloroplastic OS=Pisum sativum GN=3PCR PE=1 SV=1	aip:107613015/8.4e-215/protochlorophyllide reductase, chloroplastic; K00218 protochlorophyllide reductase [EC:1.3.1.33]	At5g54190/5.0e-189/[Q] KOG1208 Dehydrogenases with different specificities (related to short-chain alcohol dehydrogenases)	PF00106/3.5E-19/short chain dehydrogenase	molecular_function:GO:0016630//protochlorophyllide reductase activity;
CL50062.Contig3_All	CL50062.Contig3_All	78.64	40.32	21.53	XP_020214163.1/1.9e-73/21 kDa protein-like [Cajanus cajan] >KYP68760.1 21 kDa protein [Cajanus cajan]	XM_007131274.1/0.0/Phaseolus vulgaris hypothetical protein (PHAVU_011G005300g) mRNA, complete cds	sp|P17407|21KD_DAUCA/4.5e-35/21 kDa protein OS=Daucus carota PE=2 SV=1	han:110880309/5.3e-20/pectinesterase-like; K01051 pectinesterase [EC:3.1.1.11]	At5g62360/1.9e-47/[R] LSE0026 A Ripening-related protein	PF04043/5.7E-33/Plant invertase/pectin methylesterase inhibitor	molecular_function:GO:0004857//enzyme inhibitor activity;
CL11298.Contig1_All	CL11298.Contig1_All	78.64	34.32	5.03	XP_015950730.2/3.6e-70/dirigent protein 22-like [Arachis duranensis]	XM_007134573.1/0.0/Phaseolus vulgaris hypothetical protein (PHAVU_010G063600g) mRNA, complete cds	sp|Q9FI66|DIR3_ARATH/2.5e-47/Dirigent protein 3 OS=Arabidopsis thaliana GN=DIR3 PE=3 SV=1	csat:104723377/9.0e-42/isoleucine--tRNA ligase, chloroplastic/mitochondrial-like; K01870 isoleucyl-tRNA synthetase [EC:6.1.1.5]	At5g49040/5.8e-47/[S] LSE0373 A Uncharacterized	PF03018/9.7E-50/Dirigent-like protein	cellular_component:GO:0048046//apoplast;molecular_function:GO:0016853//isomerase activity;
CL18209.Contig5_All	CL18209.Contig5_All	78.57	555.71	235.51	XP_017407490.1/8.5e-62/PREDICTED: stem 28 kDa glycoprotein-like [Vigna angularis] >KOM27403.1 hypothetical protein LR48_Vigan406s021300 [Vigna angularis] >BAT98463.1 hypothetical protein VIGAN_09212000 [Vigna angularis var. angularis]	NA	sp|P10743|VSPB_SOYBN/4.5e-60/Stem 31 kDa glycoprotein OS=Glycine max GN=VSPB PE=2 SV=1	thj:104814965/1.0e-48/vegetative storage protein 2-like; K20728 vegetative storage protein 2	At4g25150/6.9e-51/[R] LSE0440 A Predicted acid phosphatase/vegetative storage protein-like	PF03767/1.8E-70/HAD superfamily, subfamily IIIB (Acid phosphatase)	molecular_function:GO:0003993//acid phosphatase activity;
CL66940.Contig4_All	CL66940.Contig4_All	78.43	35.74	10.43	XP_016202358.2/3.2e-174/thiamine thiazole synthase 2, chloroplastic [Arachis ipaensis]	XM_016109399.2/0.0/PREDICTED: Arachis duranensis thiamine thiazole synthase 2, chloroplastic (LOC107488645), mRNA	sp|F6H7K5|THI42_VITVI/3.3e-160/Thiamine thiazole synthase 2, chloroplastic OS=Vitis vinifera GN=THI1-2 PE=3 SV=1	aip:107643278/4.7e-175/thiamine thiazole synthase 2, chloroplastic; K03146 thiamine thiazole synthase	At5g54770/6.2e-149/[R] KOG2960 Protein involved in thiamine biosynthesis and DNA damage tolerance	PTHR10617/5.8E-156/--	biological_process:GO:0009228//thiamine biosynthetic process;GO:0052837//thiazole biosynthetic process;GO:0006950//response to stress;cellular_component:GO:0005829//cytosol;GO:0009570//chloroplast stroma;molecular_function:GO:0046872//metal ion binding;GO:0005506//iron ion binding;
CL43569.Contig1_All	CL43569.Contig1_All	77.89	33.89	52.83	KYP66269.1/9.4e-85/Ubiquitin-conjugating enzyme E2 10, partial [Cajanus cajan]	XM_016307903.2/0.0/PREDICTED: Arachis ipaensis ubiquitin-conjugating enzyme E2 10 (LOC107605948), transcript variant X1, mRNA	sp|P35133|UBC10_ARATH/7.8e-84/Ubiquitin-conjugating enzyme E2 10 OS=Arabidopsis thaliana GN=UBC10 PE=1 SV=1	ghi:107904577/2.4e-85/ubiquitin-conjugating enzyme E2 10-like; K06689 ubiquitin-conjugating enzyme E2 D [EC:2.3.2.23]	At5g53300/1.8e-83/[O] KOG0417 Ubiquitin-protein ligase	PF00179/7.4E-54/Ubiquitin-conjugating enzyme	molecular_function:GO:0005524//ATP binding;
CL55362.Contig1_All	CL55362.Contig1_All	77.82	107.09	62.89	XP_015944741.1/1.0e-116/50S ribosomal protein L3, chloroplastic [Arachis duranensis]	XM_016089255.2/0.0/PREDICTED: Arachis duranensis 50S ribosomal protein L3, chloroplastic (LOC107469875), mRNA	sp|Q9SKX4|RK3A_ARATH/3.7e-108/50S ribosomal protein L3-1, chloroplastic OS=Arabidopsis thaliana GN=RPL3A PE=2 SV=1	adu:107469875/1.5e-117/50S ribosomal protein L3, chloroplastic; K02906 large subunit ribosomal protein L3	At2g43030/8.8e-108/[J] KOG3141 Mitochondrial/chloroplast ribosomal protein L3	PF00297/1.9E-17/Ribosomal protein L3	biological_process:GO:0006412//translation;cellular_component:GO:0005840//ribosome;molecular_function:GO:0003735//structural constituent of ribosome;
CL11561.Contig1_All	CL11561.Contig1_All	77.82	1.04	80	XP_015958691.1/2.2e-245/glutamine synthetase leaf isozyme, chloroplastic [Arachis duranensis] >XP_016197383.1 glutamine synthetase leaf isozyme, chloroplastic [Arachis ipaensis]	XM_016341897.2/0.0/PREDICTED: Arachis ipaensis glutamine synthetase leaf isozyme, chloroplastic (LOC107638560), mRNA	sp|O22506|GLNA2_DAUCA/1.4e-225/Glutamine synthetase, chloroplastic OS=Daucus carota GN=GLN2 PE=2 SV=1	lang:109334513/3.6e-237/glutamine synthetase leaf isozyme, chloroplastic; K01915 glutamine synthetase [EC:6.3.1.2]	At5g35630/2.4e-215/[E] KOG0683 Glutamine synthetase	PTHR20852/0.0/--	biological_process:GO:0006542//glutamine biosynthetic process;molecular_function:GO:0004356//glutamate-ammonia ligase activity;GO:0005524//ATP binding;
CL7718.Contig2_All	CL7718.Contig2_All	77.81	0	0	XP_020202850.1/8.1e-111/60S ribosomal protein L19-3 [Cajanus cajan]	XM_016113484.2/0.0/PREDICTED: Arachis duranensis 60S ribosomal protein L19-1 (LOC107492460), mRNA	sp|Q9SRX2|RL191_ARATH/6.3e-100/60S ribosomal protein L19-1 OS=Arabidopsis thaliana GN=RPL19A PE=2 SV=1	ccaj:109788515/1.2e-111/60S ribosomal protein L19-3; K02885 large subunit ribosomal protein L19e	At1g02780/1.5e-99/[J] KOG1696 60s ribosomal protein L19	PTHR10722/4.1E-166/--	biological_process:GO:0006412//translation;cellular_component:GO:0022625//cytosolic large ribosomal subunit;molecular_function:GO:0003723//RNA binding;GO:0003735//structural constituent of ribosome;
CL30802.Contig2_All	CL30802.Contig2_All	77.79	8.28	7.03	XP_015935917.1/2.1e-75/uncharacterized protein At4g22758 [Arachis duranensis]	XM_016080431.2/0.0/PREDICTED: Arachis duranensis uncharacterized protein At4g22758 (LOC107461875), mRNA	sp|Q56XJ7|Y4276_ARATH/2.1e-14/Uncharacterized protein At4g22758 OS=Arabidopsis thaliana GN=At4g22758 PE=2 SV=1	NA	At2g27830/6.3e-38/[R] KOG4197 FOG: PPR repeat	PTHR33270/7.2E-84/--	NA
CL34185.Contig3_All	CL34185.Contig3_All	77.66	16.83	44.98	XP_015959164.1/1.0e-208/aspartyl protease family protein At5g10770 [Arachis duranensis]	AP010318.1/0.0/Lotus japonicus genomic DNA, chromosome 6, clone: LjB01J04, BM1377, complete sequence	sp|Q8S9J6|ASPA_ARATH/3.5e-84/Aspartyl protease family protein At5g10770 OS=Arabidopsis thaliana GN=At5g10770 PE=2 SV=1	adu:107496420/1.7e-54/aspartic proteinase nepenthesin-1; K02882 large subunit ribosomal protein L18Ae	At5g10770/8.2e-84/[O] KOG1339 Aspartyl protease	PS00141/-/Eukaryotic and viral aspartyl proteases active site.	molecular_function:GO:0004190//aspartic-type endopeptidase activity;
CL3847.Contig5_All	CL3847.Contig5_All	77.21	46.41	97.32	XP_015935625.1/4.4e-68/outer envelope pore protein 16, chloroplastic isoform X2 [Arachis duranensis]	XM_016080139.2/0.0/PREDICTED: Arachis duranensis outer envelope pore protein 16, chloroplastic (LOC107461615), transcript variant X2, mRNA	sp|Q41050|OEP16_PEA/5.6e-68/Outer envelope pore protein 16, chloroplastic OS=Pisum sativum GN=OEP16 PE=1 SV=1	cit:102630765/1.1e-07/outer envelope pore protein 16-4, chloroplastic; K17790 mitochondrial import inner membrane translocase subunit TIM22	At2g28900/4.2e-50/[EU] LSE0602 A Predicted amino acid selective channel protein	PTHR15371:SF2/1.8E-73/--	cellular_component:GO:0016021//integral component of membrane;
CL62609.Contig7_All	CL62609.Contig7_All	77.09	84.05	59.98	XP_020231588.1/9.7e-147/methylecgonone reductase-like [Cajanus cajan]	XM_020375999.1/0.0/PREDICTED: Cajanus cajan methylecgonone reductase-like (LOC109812121), mRNA	sp|E7C196|MER_ERYCB/7.8e-117/Methylecgonone reductase OS=Erythroxylum coca PE=1 SV=1	mtr:MTR_4g072360/9.7e-128/aldo/keto reductase family oxidoreductase; K00011 aldehyde reductase [EC:1.1.1.21]	At1g59960/5.6e-97/[R] KOG1577 Aldo/keto reductase family proteins	PS00798/-/Aldo/keto reductase family signature 1.	NA
CL10389.Contig2_All	CL10389.Contig2_All	77.01	106.46	75.82	XP_015965139.1/2.2e-65/MLP-like protein 423 [Arachis duranensis]	NA	sp|Q93VR4|ML423_ARATH/4.1e-45/MLP-like protein 423 OS=Arabidopsis thaliana GN=MLP423 PE=2 SV=1	zju:107416231/4.0e-08/uncharacterized protein LOC107416231; K10745 ribonuclease H2 subunit C	At1g24020/9.7e-45/[R] LSE0193 A Major latex protein and related proteins	SM01037/1.8E-53/Pathogenesis-related protein Bet v I family	NA
Unigene126779_All	Unigene126779_All	77.01	77.9	24.08	XP_015972816.1/0.0e+00/heat shock cognate protein 80 [Arachis duranensis] >XP_016165901.1 heat shock cognate protein 80 [Arachis ipaensis]	FJ222389.1/0.0/Glycine max heat shock protein 90-2 mRNA, complete cds	sp|P55737|HS902_ARATH/0.0e+00/Heat shock protein 90-2 OS=Arabidopsis thaliana GN=HSP90-2 PE=1 SV=1	adu:107496135/0.0e+00/heat shock cognate protein 80; K04079 molecular chaperone HtpG	At5g56030/0.0e+00/[O] KOG0019 Molecular chaperone (HSP90 family)	PTHR11528/0.0/--	NA
CL28900.Contig3_All	CL28900.Contig3_All	76.76	76.21	44.49	AFK41380.1/3.2e-125/unknown [Lotus japonicus]	BT141586.1/0.0/Lotus japonicus clone JCVI-FLLj-6F7 unknown mRNA	NA	NA	NA	PF03350/3.8E-36/Uncharacterized protein family, UPF0114	cellular_component:GO:0016021//integral component of membrane;
CL14238.Contig2_All	CL14238.Contig2_All	76.75	81.13	106.3	XP_016198615.1/4.6e-273/dihydrolipoyl dehydrogenase, mitochondrial [Arachis ipaensis]	XM_016343129.2/0.0/PREDICTED: Arachis ipaensis dihydrolipoyl dehydrogenase, mitochondrial (LOC107639585), mRNA	sp|P31023|DLDH_PEA/2.9e-264/Dihydrolipoyl dehydrogenase, mitochondrial OS=Pisum sativum GN=LPD PE=1 SV=2	aip:107639585/6.8e-274/dihydrolipoyl dehydrogenase, mitochondrial; K00382 dihydrolipoamide dehydrogenase [EC:1.8.1.4]	At1g48030/1.9e-250/[C] KOG1335 Dihydrolipoamide dehydrogenase	PTHR22912:SF148/0.0/--	biological_process:GO:0045454//cell redox homeostasis;cellular_component:GO:0005623//cell;molecular_function:GO:0009055//electron transfer activity;GO:0004148//dihydrolipoyl dehydrogenase activity;GO:0050660//flavin adenine dinucleotide binding;
CL48526.Contig1_All	CL48526.Contig1_All	76.72	76.29	97.44	XP_015966222.1/1.6e-55/ferredoxin-thioredoxin reductase, variable chain [Arachis duranensis]	XM_020351139.1/0.0/PREDICTED: Cajanus cajan ferredoxin-thioredoxin reductase, variable chain-like (LOC109791791), mRNA	sp|P80680|FTRV_MAIZE/8.3e-25/Ferredoxin-thioredoxin reductase, variable chain OS=Zea mays PE=1 SV=1	ppp:PHYPADRAFT_65521/1.5e-15/intraflagellar transport protein IFT122; K19674 WD repeat-containing protein 35	At5g08410/1.3e-31/[H] KOG2672 Lipoate synthase	PTHR10949:SF11/1.6E-44/--	biological_process:GO:0015979//photosynthesis;
Unigene578_All	Unigene578_All	76.6	35.8	34.62	NA	NA	NA	NA	NA	NA	NA
CL2933.Contig5_All	CL2933.Contig5_All	76.54	104.27	66.72	XP_019440716.1/1.3e-77/PREDICTED: protein LHCP TRANSLOCATION DEFECT [Lupinus angustifolius]	XM_019585171.1/0.0/PREDICTED: Lupinus angustifolius protein LHCP TRANSLOCATION DEFECT (LOC109345903), mRNA	sp|Q8VY88|LTD_ARATH/7.5e-57/Protein LHCP TRANSLOCATION DEFECT OS=Arabidopsis thaliana GN=LTD PE=1 SV=1	fve:101303016/7.5e-09/peptidyl-prolyl cis-trans isomerase FKBP12-like; K01802 peptidylprolyl isomerase [EC:5.2.1.8]	NA	PS50297/10.392/Ankyrin repeat region circular profile.	cellular_component:GO:0009570//chloroplast stroma;
CL23664.Contig2_All	CL23664.Contig2_All	76.43	45.88	25.3	KHN12915.1/2.8e-70/Disease resistance response protein DRRG49-C [Glycine soja] >KRH37039.1 hypothetical protein GLYMA_09G040400 [Glycine max]	NM_001249408.2/0.0/Glycine max uncharacterized LOC100527201 (LOC100527201), mRNA	sp|P27047|DRR4_PEA/2.2e-67/Disease resistance response protein DRRG49-C OS=Pisum sativum PE=2 SV=1	NA	NA	PF00407/1.2E-31/Pathogenesis-related protein Bet v I family	biological_process:GO:0006952//defense response;GO:0009607//response to biotic stimulus;
CL9336.Contig2_All	CL9336.Contig2_All	76.32	0.51	39.98	XP_019421355.1/3.3e-66/PREDICTED: glycine-rich cell wall structural protein 1.0-like [Lupinus angustifolius] >OIV94449.1 hypothetical protein TanjilG_25511 [Lupinus angustifolius]	XM_020361220.1/0.0/PREDICTED: Cajanus cajan glycine-rich cell wall structural protein 1.0-like (LOC109800440), mRNA	sp|P10495|GRP1_PHAVU/1.5e-63/Glycine-rich cell wall structural protein 1.0 OS=Phaseolus vulgaris PE=2 SV=1	mcha:111009311/3.8e-51/phytochrome B-like; K12121 phytochrome B	Hs18587823/3.1e-43/[Z] LSE0592 H Keratins	NA	NA
Unigene41169_All	Unigene41169_All	76.16	102.62	103.69	KRH28470.1/3.4e-195/hypothetical protein GLYMA_11G055700 [Glycine max]	NM_001254419.1/0.0/Glycine max zeaxanthin epoxidase, chloroplastic-like (LOC100820171), mRNA &gt;HQ875555.1 Glycine max zeaxanthin epoxidase 2 mRNA, complete cds	sp|O81360|ABA2_PRUAR/3.3e-174/Zeaxanthin epoxidase, chloroplastic OS=Prunus armeniaca PE=2 SV=1	gmx:100820171/5.1e-196/zeaxanthin epoxidase, chloroplastic-like; K09838 zeaxanthin epoxidase [EC:1.14.15.21]	At5g67030/2.7e-163/[CR] KOG2614 Kynurenine 3-monooxygenase and related flavoprotein monooxygenases	PTHR13789:SF245/2.1E-111/--	biological_process:GO:0009688//abscisic acid biosynthetic process;cellular_component:GO:0016020//membrane;GO:0009507//chloroplast;molecular_function:GO:0009540//zeaxanthin epoxidase [overall] activity;GO:0071949//FAD binding;
CL34964.Contig4_All	CL34964.Contig4_All	75.63	121.93	127.11	NP_001239666.1/5.1e-62/CASP-like protein 1E1 [Glycine max] >C6TBD0.1 RecName: Full=CASP-like protein 1E1; Short=GmCASPL1E1 >ACU19132.1 unknown [Glycine max] >KHN03002.1 CASP-like protein 6 [Glycine soja] >KRH50920.1 hypothetical protein GLYMA_07G251200 [Glycine max]	XM_004508554.2/0.0/PREDICTED: Cicer arietinum CASP-like protein 1E1 (LOC101492256), mRNA	sp|C6TBD0|CSPL6_SOYBN/3.1e-64/CASP-like protein 1E1 OS=Glycine max PE=2 SV=1	egr:104441015/8.4e-06/callose synthase 11; K11000 callose synthase [EC:2.4.1.-]	NA	PTHR11615:SF150/1.9E-80/--	cellular_component:GO:0016021//integral component of membrane;GO:0005886//plasma membrane;molecular_function:GO:0051536//iron-sulfur cluster binding;
Unigene383_All	Unigene383_All	75.5	40.6	54.52	NA	NA	NA	NA	NA	NA	NA
CL5191.Contig6_All	CL5191.Contig6_All	75.5	0.29	0	NA	JN083701.1/0.0/Grazielodendron rio-docensis ndhF-rpl32 intergenic spacer, partial sequence; and ribosomal protein L32 (rpl32) gene, partial cds	NA	NA	NA	NA	NA
CL5398.Contig1_All	CL5398.Contig1_All	75.44	70.42	41.48	XP_014492244.1/5.2e-87/PREDICTED: 60S ribosomal protein L12 [Vigna radiata var. radiata]	NM_001254016.2/0.0/Glycine max 60S ribosomal protein L12-like (LOC100811654), mRNA	sp|O50003|RL12_PRUAR/2.6e-83/60S ribosomal protein L12 OS=Prunus armeniaca GN=RPL12 PE=2 SV=1	vra:106754699/7.8e-88/60S ribosomal protein L12; K02870 large subunit ribosomal protein L12e	At2g37190/2.6e-81/[J] KOG0886 40S ribosomal protein S2	PF03946/5.7E-23/Ribosomal protein L11, N-terminal domain	biological_process:GO:0006412//translation;GO:0000027//ribosomal large subunit assembly;cellular_component:GO:0005840//ribosome;GO:0022625//cytosolic large ribosomal subunit;molecular_function:GO:0003735//structural constituent of ribosome;GO:0019843//rRNA binding;
CL8073.Contig3_All	CL8073.Contig3_All	75.43	4.08	3.41	CEQ38268.1/1.7e-21/specific tissue protein 1 [Medicago truncatula]	NA	sp|P17772|OSS2_PEA/2.8e-13/Organ-specific protein S2 OS=Pisum sativum PE=2 SV=1	NA	NA	PTHR33731/1.4E-16/--	NA
CL25320.Contig2_All	CL25320.Contig2_All	75.39	2.09	4.42	XP_019424872.1/2.8e-133/PREDICTED: probable long-chain-alcohol O-fatty-acyltransferase 5 [Lupinus angustifolius] >OIV92003.1 hypothetical protein TanjilG_07742 [Lupinus angustifolius]	CP023116.1/0.0/Lupinus angustiflorus cultivar Tanjil chromosome LG-04	sp|Q9XGY6|WAXS1_SIMCH/1.4e-76/Long-chain-alcohol O-fatty-acyltransferase OS=Simmondsia chinensis PE=1 SV=1	NA	At5g55380/3.6e-75/[IV] LSE0119 A Wax synthase	PTHR31595:SF13/1.1E-129/--	cellular_component:GO:0016021//integral component of membrane;molecular_function:GO:0008374//O-acyltransferase activity;
CL43196.Contig1_All	CL43196.Contig1_All	75.2	189.82	68.66	XP_010055063.1/1.2e-27/PREDICTED: 40S ribosomal protein S28-1 [Eucalyptus grandis]	XM_016113777.2/0.0/PREDICTED: Arachis duranensis 40S ribosomal protein S28 (LOC107492721), mRNA	sp|P46302|RS28_MAIZE/3.1e-25/40S ribosomal protein S28 OS=Zea mays GN=RPS28 PE=3 SV=1	adu:107475998/1.7e-28/40S ribosomal protein S28; K02979 small subunit ribosomal protein S28e	At3g10090/2.7e-24/[J] KOG3502 40S ribosomal protein S28	NA	biological_process:GO:0006412//translation;cellular_component:GO:0005840//ribosome;molecular_function:GO:0003735//structural constituent of ribosome;
CL20290.Contig2_All	CL20290.Contig2_All	75.13	83.64	75.18	XP_019184943.1/6.8e-66/PREDICTED: profilin-2 [Ipomoea nil]	XM_004503441.1/0.0/PREDICTED: Cicer arietinum profilin-1 (LOC101488330), mRNA	sp|O82572|PROF1_RICCO/1.3e-66/Profilin-1 OS=Ricinus communis GN=PRO1 PE=2 SV=1	ini:109179913/1.0e-66/profilin-2; K05759 profilin	At2g19770/3.9e-56/[Z] KOG1755 Profilin	PR00392/8.2E-52/Profilin signature	cellular_component:GO:0005856//cytoskeleton;molecular_function:GO:0003779//actin binding;
CL1694.Contig1_All	CL1694.Contig1_All	75.01	183.01	21.66	XP_016201540.1/8.5e-77/glycine cleavage system H protein 3, mitochondrial isoform X2 [Arachis ipaensis]	XM_003539121.3/0.0/PREDICTED: Glycine max glycine cleavage system H protein, mitochondrial (LOC100785811), mRNA	sp|P16048|GCSH_PEA/2.9e-74/Glycine cleavage system H protein, mitochondrial OS=Pisum sativum GN=GDCSH PE=1 SV=1	aip:107642641/1.3e-77/glycine cleavage system H protein 3, mitochondrial isoform X2; K02437 glycine cleavage system H protein	At2g35370/1.8e-69/[E] KOG3373 Glycine cleavage system H protein (lipoate-binding)	PS50968/27.626/Biotinyl/lipoyl domain profile.	biological_process:GO:0019464//glycine decarboxylation via glycine cleavage system;cellular_component:GO:0005960//glycine cleavage complex;GO:0005739//mitochondrion;
CL30802.Contig4_All	CL30802.Contig4_All	74.74	56.76	33.02	XP_015935917.1/1.0e-75/uncharacterized protein At4g22758 [Arachis duranensis]	XM_016080431.2/0.0/PREDICTED: Arachis duranensis uncharacterized protein At4g22758 (LOC107461875), mRNA	sp|Q56XJ7|Y4276_ARATH/4.8e-14/Uncharacterized protein At4g22758 OS=Arabidopsis thaliana GN=At4g22758 PE=2 SV=1	NA	At2g27830/1.5e-37/[R] KOG4197 FOG: PPR repeat	PTHR33270/3.3E-84/--	NA
CL69115.Contig1_All	CL69115.Contig1_All	74.73	54.9	72.37	NA	CP023116.1/0.0/Lupinus angustiflorus cultivar Tanjil chromosome LG-04	NA	NA	NA	NA	NA
CL20948.Contig4_All	CL20948.Contig4_All	74.59	104.36	98.93	XP_015953059.1/1.9e-36/photosystem II 5 kDa protein, chloroplastic-like [Arachis duranensis]	CP023125.1/0.0/Lupinus angustiflorus cultivar Tanjil chromosome LG-13	sp|P31336|PST2_GOSHI/2.7e-27/Photosystem II 5 kDa protein, chloroplastic OS=Gossypium hirsutum GN=PSBT PE=4 SV=1	NA	NA	PTHR34940/5.9E-45/--	NA
CL14609.Contig1_All	CL14609.Contig1_All	74.54	3.21	4.08	XP_017413775.1/9.9e-69/PREDICTED: probable histone H2B.3 [Vigna angularis] >BAT95383.1 hypothetical protein VIGAN_08209500 [Vigna angularis var. angularis]	XM_003542419.3/0.0/PREDICTED: Glycine max probable histone H2B.3 (LOC100499734), mRNA	sp|Q1SU99|H2B3_MEDTR/1.1e-67/Probable histone H2B.3 OS=Medicago truncatula PE=3 SV=3	var:108325247/1.5e-69/probable histone H2B.3; K11252 histone H2B	At3g53650/1.3e-63/[B] KOG1744 Histone H2B	NA	cellular_component:GO:0005634//nucleus;GO:0000786//nucleosome;molecular_function:GO:0003677//DNA binding;GO:0046982//protein heterodimerization activity;
CL2880.Contig3_All	CL2880.Contig3_All	74.45	46.98	18.56	XP_015957268.1/1.4e-43/nodulin-related protein 1 [Arachis duranensis]	XM_020358066.1/0.0/PREDICTED: Cajanus cajan nodulin-related protein 1-like (LOC109797904), mRNA	sp|Q9ZQ80|NDRP1_ARATH/4.3e-24/Nodulin-related protein 1 OS=Arabidopsis thaliana GN=NRP1 PE=1 SV=1	NA	NA	PTHR35098/1.1E-28/--	NA
CL50499.Contig4_All	CL50499.Contig4_All	74.41	32.1	5.25	XP_007150286.1/1.3e-17/hypothetical protein PHAVU_005G141000g [Phaseolus vulgaris] >XP_007150287.1 hypothetical protein PHAVU_005G141000g [Phaseolus vulgaris] >XP_017424059.1 PREDICTED: uncharacterized protein LOC108333198 [Vigna angularis] >ESW22280.1 hypothetical protein PHAVU_005G141000g [Phaseolus vulgaris] >ESW22281.1 hypothetical protein PHAVU_005G141000g [Phaseolus vulgaris] >KOM44261.1 hy…	NA	NA	NA	NA	NA	cellular_component:GO:0016021//integral component of membrane;
CL39024.Contig3_All	CL39024.Contig3_All	74.4	33.02	45.2	XP_007155106.1/5.0e-85/hypothetical protein PHAVU_003G173800g [Phaseolus vulgaris] >XP_007155107.1 hypothetical protein PHAVU_003G173900g [Phaseolus vulgaris] >ESW27100.1 hypothetical protein PHAVU_003G173800g [Phaseolus vulgaris] >ESW27101.1 hypothetical protein PHAVU_003G173900g [Phaseolus vulgaris]	XM_016076899.2/0.0/PREDICTED: Arachis duranensis 40S ribosomal protein S11 (LOC107458684), mRNA	sp|P17093|RS11_SOYBN/1.7e-85/40S ribosomal protein S11 OS=Glycine max GN=RPS11 PE=2 SV=2	lja:Lj4g3v1971910.1/9.8e-86/Lj4g3v1971910.1; -; K02949 small subunit ribosomal protein S11e	At3g48930/1.8e-82/[J] KOG1728 40S ribosomal protein S11	PS00056/-/Ribosomal protein S17 signature.	biological_process:GO:0006412//translation;cellular_component:GO:0005840//ribosome;molecular_function:GO:0003735//structural constituent of ribosome;
CL51268.Contig1_All	CL51268.Contig1_All	74.3	59.02	45.51	KOM54015.1/1.4e-54/hypothetical protein LR48_Vigan09g267400 [Vigna angularis]	XM_016326652.2/0.0/PREDICTED: Arachis ipaensis 60S ribosomal protein L44 (LOC107624175), mRNA	sp|Q96499|RL44_GOSHI/1.5e-56/60S ribosomal protein L44 OS=Gossypium hirsutum GN=RPL44 PE=3 SV=3	var:108334205/2.1e-55/60S ribosomal protein L44; K02929 large subunit ribosomal protein L44e	At3g23390/1.0e-52/[J] KOG3464 60S ribosomal protein L44	NA	biological_process:GO:0006412//translation;cellular_component:GO:0005840//ribosome;molecular_function:GO:0003735//structural constituent of ribosome;
CL45348.Contig2_All	CL45348.Contig2_All	74.26	27.87	150.3	XP_020239046.1/6.3e-236/monodehydroascorbate reductase [Cajanus cajan]	XM_016329279.2/0.0/PREDICTED: Arachis ipaensis monodehydroascorbate reductase (LOC107626404), mRNA	sp|Q40977|MDAR_PEA/5.4e-216/Monodehydroascorbate reductase OS=Pisum sativum PE=1 SV=1	var:108326480/3.8e-230/monodehydroascorbate reductase; K08232 monodehydroascorbate reductase (NADH) [EC:1.6.5.4]	At3g52880/1.2e-202/[R] KOG1336 Monodehydroascorbate/ferredoxin reductase	PTHR22912/2.1E-288/--	molecular_function:GO:0050660//flavin adenine dinucleotide binding;GO:0016491//oxidoreductase activity;
CL8289.Contig1_All	CL8289.Contig1_All	74.02	0.67	0.37	XP_019457017.1/3.4e-229/PREDICTED: isocitrate dehydrogenase [NADP] [Lupinus angustifolius] >XP_019457018.1 PREDICTED: isocitrate dehydrogenase [NADP] [Lupinus angustifolius] >OIW04431.1 hypothetical protein TanjilG_32623 [Lupinus angustifolius]	XM_016076166.2/0.0/PREDICTED: Arachis duranensis isocitrate dehydrogenase [NADP] (LOC107457966), transcript variant X2, mRNA	sp|Q06197|IDHC_SOYBN/1.5e-229/Isocitrate dehydrogenase [NADP] OS=Glycine max GN=IDH1 PE=2 SV=2	lang:109357486/5.1e-230/isocitrate dehydrogenase [NADP]; K00031 isocitrate dehydrogenase [EC:1.1.1.42]	At1g54340/3.1e-209/[C] KOG1526 NADP-dependent isocitrate dehydrogenase	PTHR11822/0.0/--	biological_process:GO:0006099//tricarboxylic acid cycle;GO:0006102//isocitrate metabolic process;molecular_function:GO:0000287//magnesium ion binding;GO:0004450//isocitrate dehydrogenase (NADP+) activity;GO:0051287//NAD binding;
Unigene6565_All	Unigene6565_All	73.97	0.21	0.65	XP_004487887.1/2.3e-231/PREDICTED: isoflavone 3'-hydroxylase-like [Cicer arietinum]	XM_016104307.2/0.0/PREDICTED: Arachis duranensis isoflavone 3&apos;-hydroxylase (LOC107483700), mRNA	sp|Q6WNQ9|C81E9_MEDTR/8.1e-229/Isoflavone 3'-hydroxylase (Fragment) OS=Medicago truncatula GN=CYP81E9 PE=1 SV=1	cam:101503563/3.5e-232/cyp81E5; isoflavone 3'-hydroxylase-like; K07408 cytochrome P450 family 1 subfamily A polypeptide 1 [EC:1.14.14.1]	At4g37370/6.2e-155/[Q] KOG0156 Cytochrome P450 CYP2 subfamily	PR00385/5.4E-11/P450 superfamily signature	cellular_component:GO:0016021//integral component of membrane;molecular_function:GO:0016705//oxidoreductase activity, acting on paired donors, with incorporation or reduction of molecular oxygen;GO:0020037//heme binding;GO:0005506//iron ion binding;GO:0004497//monooxygenase activity;
Unigene1799_All	Unigene1799_All	73.7	63.96	48.86	XP_014499769.1/3.8e-71/PREDICTED: 60S ribosomal protein L28-2-like [Vigna radiata var. radiata]	XM_016077224.2/0.0/PREDICTED: Arachis duranensis 60S ribosomal protein L28-1 (LOC107459001), mRNA	sp|Q9M0E2|RL282_ARATH/1.5e-56/60S ribosomal protein L28-2 OS=Arabidopsis thaliana GN=RPL28C PE=2 SV=1	vra:106760851/5.6e-72/60S ribosomal protein L28-2; K02903 large subunit ribosomal protein L28e	At4g29410/3.5e-56/[J] KOG3412 60S ribosomal protein L28	PF01778/2.8E-35/Ribosomal L28e protein family	biological_process:GO:0006412//translation;cellular_component:GO:0005840//ribosome;molecular_function:GO:0003735//structural constituent of ribosome;
CL8633.Contig4_All	CL8633.Contig4_All	73.61	88.78	60.43	XP_015932133.1/4.8e-195/fructose-bisphosphate aldolase, cytoplasmic isozyme [Arachis duranensis] >AGV08373.1 fructose-bisphosphate aldolase [Arachis hypogaea]	XM_016076647.2/0.0/PREDICTED: Arachis duranensis fructose-bisphosphate aldolase, cytoplasmic isozyme (LOC107458442), mRNA	sp|O65735|ALF_CICAR/4.6e-182/Fructose-bisphosphate aldolase, cytoplasmic isozyme OS=Cicer arietinum GN=ALDC PE=2 SV=1	adu:107458442/7.2e-196/fructose-bisphosphate aldolase, cytoplasmic isozyme; K01623 fructose-bisphosphate aldolase, class I [EC:4.1.2.13]	At2g36460/1.9e-178/[G] KOG1557 Fructose-biphosphate aldolase	PF00274/2.7E-173/Fructose-bisphosphate aldolase class-I	biological_process:GO:0006096//glycolytic process;molecular_function:GO:0004332//fructose-bisphosphate aldolase activity;
CL2330.Contig2_All	CL2330.Contig2_All	73.53	46.72	71.62	XP_020239979.1/1.1e-60/60S ribosomal protein L31 [Cajanus cajan] >XP_020239995.1 60S ribosomal protein L31 [Cajanus cajan] >KYP41742.1 60S ribosomal protein L31 [Cajanus cajan] >KYP41749.1 60S ribosomal protein L31 [Cajanus cajan]	XM_016110933.2/0.0/PREDICTED: Arachis duranensis 60S ribosomal protein L31 (LOC107490161), transcript variant X1, mRNA	sp|P46290|RL31_NICGU/5.3e-55/60S ribosomal protein L31 OS=Nicotiana glutinosa GN=RPL31 PE=2 SV=1	ccaj:109818872/1.7e-61/60S ribosomal protein L31; K02910 large subunit ribosomal protein L31e	At5g56710/1.1e-50/[J] KOG0893 60S ribosomal protein L31	PS01144/-/Ribosomal protein L31e signature.	biological_process:GO:0006412//translation;cellular_component:GO:0005840//ribosome;molecular_function:GO:0003735//structural constituent of ribosome;
CL11549.Contig2_All	CL11549.Contig2_All	73.42	9.87	12.73	XP_007155994.1/1.5e-172/hypothetical protein PHAVU_003G249800g [Phaseolus vulgaris] >ESW27988.1 hypothetical protein PHAVU_003G249800g [Phaseolus vulgaris]	XM_017550215.1/0.0/PREDICTED: Vigna angularis oxygen-evolving enhancer protein 1, chloroplastic-like (LOC108319174), mRNA	sp|P14226|PSBO_PEA/4.3e-169/Oxygen-evolving enhancer protein 1, chloroplastic OS=Pisum sativum GN=PSBO PE=2 SV=1	ccaj:109816181/5.3e-172/oxygen-evolving enhancer protein 1, chloroplastic; K02716 photosystem II oxygen-evolving enhancer protein 1	NA	PF01716/2.0E-98/Manganese-stabilising protein / photosystem II polypeptide	biological_process:GO:0042549//photosystem II stabilization;GO:0015979//photosynthesis;cellular_component:GO:0019898//extrinsic component of membrane;GO:0016021//integral component of membrane;GO:0009654//photosystem II oxygen evolving complex;molecular_function:GO:0005509//calcium ion binding;
CL39589.Contig3_All	CL39589.Contig3_All	73.39	61.14	79.93	XP_015972779.1/4.1e-273/glucose-1-phosphate adenylyltransferase small subunit 2, chloroplastic [Arachis duranensis]	XM_016117293.2/0.0/PREDICTED: Arachis duranensis glucose-1-phosphate adenylyltransferase small subunit 2, chloroplastic (LOC107496095), mRNA	sp|P52416|GLGS1_VICFA/8.3e-263/Glucose-1-phosphate adenylyltransferase small subunit 1, chloroplastic OS=Vicia faba GN=AGPC PE=2 SV=1	adu:107496095/6.0e-274/glucose-1-phosphate adenylyltransferase small subunit 2, chloroplastic; K00975 glucose-1-phosphate adenylyltransferase [EC:2.7.7.27]	At5g48300/4.3e-254/[M] KOG1322 GDP-mannose pyrophosphorylase/mannose-1-phosphate guanylyltransferase	PS00810/-/ADP-glucose pyrophosphorylase signature 3.	biological_process:GO:0019252//starch biosynthetic process;GO:0005978//glycogen biosynthetic process;cellular_component:GO:0009507//chloroplast;molecular_function:GO:0008878//glucose-1-phosphate adenylyltransferase activity;GO:0005524//ATP binding;
Unigene572_All	Unigene572_All	73.03	80.07	51.78	NA	NA	NA	NA	NA	NA	NA
CL55010.Contig7_All	CL55010.Contig7_All	73	1.77	1.17	NA	NA	NA	NA	NA	NA	NA
CL36322.Contig3_All	CL36322.Contig3_All	72.8	27.08	36.17	AFK39562.1/7.4e-157/unknown [Lotus japonicus]	BT139767.1/0.0/Lotus japonicus clone JCVI-FLLj-4M14 unknown mRNA	sp|P28002|COMT1_MEDSA/1.7e-137/Caffeic acid 3-O-methyltransferase OS=Medicago sativa PE=1 SV=1	lja:Lj2g3v3339490.1/3.8e-158/Lj2g3v3339490.1; -; K13066 caffeic acid 3-O-methyltransferase [EC:2.1.1.68]	At5g54160/1.4e-126/[R] KOG3178 Hydroxyindole-O-methyltransferase and related SAM-dependent methyltransferases	PTHR11746/2.2E-194/--	molecular_function:GO:0008171//O-methyltransferase activity;GO:0046983//protein dimerization activity;
CL48280.Contig2_All	CL48280.Contig2_All	72.8	6.91	6.09	NA	AP015039.1/0.0/Vigna angularis var. angularis DNA, chromosome 6, almost complete sequence, cultivar: Shumari	NA	NA	NA	NA	NA
[truncated: 428,812+ more rows]
