# Supplementary material for: De novo transcriptome assembly of Dalbergia sissoo Roxb. (Fabaceae) under Botryodiplodia theobromae-induced dieback disease
Source: Sci Rep. 2023 Nov 22;13:20503. doi: 10.1038/s41598-023-45982-8 (PMC10665356; doi:10.1038/s41598-023-45982-8)
Supplement: Supplementary file 7 — Supplementary Table S2. [file 41598_2023_45982_MOESM7_ESM.xlsx]

## Sheet: Table S2 (a)
Table S2 (a): The families of Transcription Factors (TF) and TF-containing genes.
TF_family	Number of Genes	Genes
PLATZ	30	CL48692.Contig2_All,Unigene179795_All,Unigene30069_All,CL54742.Contig6_All,Unigene10902_All,CL54742.Contig5_All,CL54742.Contig1_All,Unigene179065_All,CL16551.Contig5_All,CL48692.Contig1_All,CL16551.Contig1_All,Unigene217722_All,Unigene179796_All,CL18622.Contig2_All,CL48692.Contig4_All,Unigene34495_All,CL54742.Contig4_All,CL27708.Contig2_All,CL54742.Contig2_All,Unigene167379_All,CL48692.Contig3_Al…
MADS	90	Unigene65886_All,CL2179.Contig5_All,Unigene5285_All,CL16618.Contig1_All,CL6799.Contig3_All,CL6799.Contig7_All,CL68284.Contig1_All,Unigene173650_All,Unigene176289_All,CL14998.Contig4_All,Unigene9187_All,CL23393.Contig1_All,Unigene5286_All,CL68284.Contig5_All,CL40601.Contig1_All,CL23393.Contig5_All,CL68284.Contig23_All,Unigene276911_All,CL16618.Contig6_All,CL31649.Contig3_All,CL2179.Contig4_All,Uni…
HSF	74	CL21805.Contig4_All,Unigene5759_All,CL2125.Contig2_All,CL19425.Contig4_All,CL18053.Contig3_All,CL50603.Contig2_All,CL19425.Contig7_All,CL30916.Contig2_All,CL44182.Contig1_All,CL1326.Contig2_All,CL36824.Contig1_All,CL36824.Contig8_All,CL36824.Contig2_All,CL9498.Contig3_All,CL56540.Contig1_All,Unigene125629_All,CL21805.Contig1_All,CL6292.Contig1_All,CL19425.Contig1_All,CL20565.Contig6_All,CL18868.C…
C2C2-CO-like	31	CL42560.Contig6_All,CL42560.Contig4_All,CL54134.Contig1_All,CL42560.Contig7_All,CL54134.Contig2_All,CL19879.Contig9_All,CL17197.Contig4_All,CL13128.Contig3_All,CL32551.Contig3_All,CL16909.Contig4_All,CL42560.Contig3_All,CL26640.Contig3_All,CL16909.Contig6_All,CL3170.Contig1_All,CL9817.Contig5_All,CL29442.Contig3_All,CL9817.Contig1_All,CL3170.Contig3_All,CL19879.Contig1_All,CL26640.Contig1_All,CL3…
NAC	252	CL11647.Contig3_All,CL7296.Contig5_All,CL20786.Contig2_All,Unigene180636_All,CL17885.Contig2_All,CL42411.Contig4_All,CL34725.Contig5_All,CL12414.Contig2_All,CL22992.Contig1_All,Unigene122190_All,Unigene175916_All,CL21638.Contig3_All,Unigene121339_All,Unigene1828_All,CL43378.Contig2_All,CL43378.Contig1_All,CL39299.Contig3_All,CL3289.Contig4_All,CL33840.Contig2_All,CL13271.Contig3_All,Unigene257910…
C3H	238	CL21877.Contig3_All,CL17795.Contig19_All,CL4422.Contig3_All,CL11336.Contig4_All,CL21877.Contig1_All,CL5731.Contig8_All,CL26020.Contig6_All,CL227.Contig2_All,CL665.Contig12_All,CL28308.Contig4_All,CL5731.Contig7_All,CL25840.Contig1_All,CL36879.Contig7_All,CL17795.Contig6_All,CL665.Contig11_All,CL9918.Contig1_All,CL22217.Contig3_All,CL6675.Contig10_All,CL665.Contig8_All,Unigene3496_All,CL25840.Cont…
VOZ	9	CL19865.Contig4_All,CL19865.Contig2_All,CL19865.Contig3_All,CL13871.Contig1_All,CL13871.Contig4_All,Unigene1831_All,CL13871.Contig3_All,CL19865.Contig1_All,CL19865.Contig5_All
C2C2-YABBY	28	Unigene7407_All,CL28574.Contig7_All,CL28574.Contig2_All,Unigene183022_All,CL21093.Contig6_All,Unigene7406_All,CL9278.Contig1_All,Unigene84744_All,Unigene206540_All,CL61263.Contig2_All,CL28397.Contig2_All,CL21093.Contig5_All,CL21093.Contig3_All,CL9278.Contig4_All,CL28574.Contig1_All,CL9278.Contig2_All,Unigene159526_All,CL21093.Contig1_All,Unigene36823_All,CL28574.Contig5_All,Unigene178724_All,Unig…
MYB-related	610	Unigene11300_All,Unigene137533_All,CL48768.Contig2_All,CL33512.Contig3_All,Unigene280253_All,Unigene176199_All,CL52271.Contig3_All,CL4943.Contig2_All,CL2334.Contig14_All,Unigene62178_All,Unigene122910_All,CL7793.Contig8_All,CL26042.Contig2_All,Unigene114158_All,Unigene10723_All,Unigene197810_All,CL2334.Contig12_All,Unigene174984_All,Unigene9112_All,CL29097.Contig3_All,CL5388.Contig3_All,CL17662.C…
C2C2-GATA	103	CL14883.Contig11_All,CL21267.Contig2_All,CL14272.Contig3_All,Unigene30225_All,CL21433.Contig1_All,Unigene212_All,CL37315.Contig3_All,CL37315.Contig2_All,CL61281.Contig2_All,CL58209.Contig3_All,CL8209.Contig1_All,CL3406.Contig5_All,CL58209.Contig1_All,CL9086.Contig5_All,CL126.Contig2_All,Unigene38658_All,CL14883.Contig5_All,Unigene165593_All,Unigene88838_All,CL9781.Contig2_All,Unigene177968_All,CL…
ARF	128	Unigene10719_All,Unigene180594_All,CL10988.Contig4_All,Unigene124898_All,CL1531.Contig8_All,CL29428.Contig3_All,Unigene177016_All,CL69099.Contig1_All,CL1531.Contig28_All,CL28443.Contig2_All,CL7257.Contig9_All,Unigene1230_All,Unigene177015_All,CL1531.Contig2_All,CL29428.Contig4_All,CL5278.Contig4_All,Unigene3535_All,CL3150.Contig19_All,CL1531.Contig5_All,Unigene37521_All,Unigene180522_All,CL3150.C…
C2C2-Dof	98	CL56845.Contig1_All,CL56845.Contig4_All,CL3733.Contig5_All,CL3733.Contig1_All,CL11503.Contig2_All,Unigene182655_All,CL96.Contig4_All,CL2963.Contig2_All,Unigene126627_All,CL2963.Contig3_All,CL15883.Contig1_All,CL29132.Contig3_All,CL29479.Contig2_All,CL31835.Contig3_All,Unigene173187_All,CL9031.Contig1_All,CL54719.Contig4_All,CL31835.Contig2_All,CL11503.Contig7_All,CL12624.Contig9_All,CL12624.Conti…
BBR/BPC	23	Unigene154583_All,CL27044.Contig1_All,CL28700.Contig3_All,CL28700.Contig1_All,CL12192.Contig2_All,CL11914.Contig2_All,Unigene153232_All,CL27044.Contig6_All,CL12192.Contig5_All,CL11914.Contig3_All,CL27044.Contig2_All,CL28700.Contig4_All,CL27044.Contig5_All,CL27044.Contig4_All,CL12192.Contig4_All,Unigene11996_All,Unigene90513_All,CL12192.Contig3_All,CL11914.Contig1_All,CL12192.Contig6_All,CL27044.C…
SRS	14	Unigene102982_All,Unigene239880_All,CL10440.Contig1_All,Unigene87881_All,CL10440.Contig2_All,Unigene197241_All,Unigene229775_All,CL18226.Contig1_All,Unigene210280_All,Unigene210281_All,CL18226.Contig4_All,Unigene144747_All,CL30795.Contig2_All,Unigene137158_All
GeBP	11	CL30178.Contig1_All,Unigene40075_All,CL46242.Contig3_All,Unigene238592_All,CL35392.Contig3_All,CL35392.Contig1_All,CL30178.Contig3_All,CL46242.Contig4_All,Unigene278412_All,CL35392.Contig2_All,CL46242.Contig1_All
BSD	41	CL8715.Contig3_All,CL54934.Contig1_All,Unigene124270_All,CL9642.Contig11_All,CL20878.Contig2_All,CL1937.Contig2_All,CL9642.Contig2_All,CL54934.Contig2_All,CL31855.Contig5_All,CL564.Contig2_All,CL564.Contig4_All,CL21139.Contig1_All,CL54934.Contig3_All,Unigene203128_All,Unigene11231_All,Unigene124273_All,CL47008.Contig5_All,Unigene214984_All,CL9642.Contig4_All,CL31855.Contig2_All,CL9642.Contig7_All…
FAR1	164	Unigene46797_All,CL37988.Contig3_All,CL19756.Contig7_All,Unigene124463_All,CL14267.Contig4_All,CL24245.Contig2_All,CL6987.Contig2_All,CL3580.Contig3_All,CL14267.Contig3_All,CL3580.Contig5_All,CL58852.Contig4_All,CL3580.Contig13_All,Unigene193724_All,Unigene181898_All,CL35193.Contig3_All,CL14920.Contig5_All,CL58852.Contig2_All,CL32681.Contig8_All,CL11854.Contig1_All,Unigene192739_All,CL44155.Conti…
ARR-B	26	CL66511.Contig2_All,CL34445.Contig5_All,CL5370.Contig1_All,CL59892.Contig2_All,CL34445.Contig6_All,CL59892.Contig4_All,CL5370.Contig7_All,CL5831.Contig1_All,CL5370.Contig5_All,CL59892.Contig1_All,CL34445.Contig1_All,CL5370.Contig6_All,CL5370.Contig8_All,CL5936.Contig5_All,CL5370.Contig2_All,Unigene176654_All,CL5370.Contig4_All,CL5936.Contig8_All,CL34445.Contig4_All,CL5936.Contig4_All,CL5831.Conti…
mTERF	112	CL12730.Contig2_All,CL45777.Contig2_All,CL8528.Contig3_All,CL4220.Contig5_All,CL4514.Contig1_All,CL4561.Contig1_All,CL50687.Contig2_All,Unigene126013_All,CL6185.Contig4_All,CL3616.Contig1_All,CL7145.Contig4_All,Unigene10491_All,Unigene36620_All,Unigene69059_All,CL4220.Contig6_All,CL7145.Contig1_All,CL43212.Contig3_All,CL7879.Contig1_All,CL19654.Contig6_All,Unigene86543_All,CL49546.Contig1_All,Uni…
SBP	104	Unigene125829_All,Unigene189110_All,CL60840.Contig4_All,CL2287.Contig10_All,Unigene110621_All,Unigene30703_All,CL24372.Contig3_All,CL8237.Contig1_All,Unigene125827_All,CL49698.Contig1_All,CL8237.Contig10_All,CL49698.Contig3_All,CL10259.Contig1_All,CL44242.Contig2_All,CL27973.Contig1_All,CL14820.Contig1_All,CL24936.Contig3_All,CL2287.Contig3_All,CL24936.Contig1_All,CL1004.Contig3_All,CL21040.Conti…
ABI3VP1	211	Unigene1709_All,Unigene123065_All,Unigene5356_All,Unigene133253_All,CL11382.Contig6_All,Unigene182102_All,CL27986.Contig1_All,CL11382.Contig2_All,CL1300.Contig1_All,CL2383.Contig9_All,CL9166.Contig3_All,CL27426.Contig2_All,CL16975.Contig1_All,CL41631.Contig10_All,Unigene252341_All,CL16975.Contig3_All,CL16464.Contig9_All,CL35055.Contig2_All,CL9130.Contig4_All,CL52456.Contig3_All,CL40630.Contig4_Al…
LOB	72	CL16362.Contig1_All,CL61194.Contig2_All,Unigene259448_All,Unigene216412_All,Unigene269269_All,CL52157.Contig2_All,CL6788.Contig2_All,CL55457.Contig2_All,Unigene229745_All,CL33903.Contig5_All,CL33903.Contig2_All,CL60928.Contig1_All,Unigene240449_All,Unigene235468_All,Unigene216569_All,CL7622.Contig3_All,CL13459.Contig2_All,Unigene253794_All,Unigene40799_All,Unigene10228_All,Unigene241585_All,CL762…
GRF	23	CL1292.Contig5_All,CL1292.Contig1_All,Unigene127842_All,CL4529.Contig4_All,CL42019.Contig1_All,Unigene266664_All,CL7095.Contig4_All,CL69114.Contig2_All,CL48146.Contig2_All,CL3237.Contig2_All,CL4529.Contig1_All,CL42019.Contig2_All,CL57063.Contig4_All,CL69114.Contig3_All,CL57063.Contig2_All,CL4529.Contig8_All,CL1292.Contig3_All,CL57063.Contig5_All,CL67096.Contig1_All,CL69114.Contig4_All,CL18942.Con…
C2H2	112	CL12477.Contig3_All,CL10912.Contig1_All,CL15237.Contig2_All,CL21758.Contig2_All,CL3736.Contig11_All,CL3736.Contig13_All,Unigene35615_All,CL13948.Contig6_All,CL47862.Contig1_All,CL13948.Contig7_All,CL15251.Contig12_All,CL3736.Contig15_All,Unigene243880_All,CL3524.Contig2_All,CL45173.Contig3_All,Unigene189444_All,CL5485.Contig1_All,Unigene3013_All,CL26317.Contig5_All,Unigene183089_All,CL11335.Conti…
Trihelix	120	CL45959.Contig4_All,CL14148.Contig3_All,CL1199.Contig7_All,CL37235.Contig2_All,CL14051.Contig3_All,CL27775.Contig2_All,CL37235.Contig1_All,Unigene3329_All,CL14148.Contig1_All,CL62024.Contig2_All,CL66720.Contig6_All,Unigene3331_All,CL67935.Contig2_All,CL7201.Contig8_All,Unigene3178_All,Unigene2573_All,CL2398.Contig6_All,Unigene3330_All,Unigene123479_All,CL29823.Contig1_All,CL7841.Contig3_All,CL299…
SAP	2	Unigene213411_All,Unigene268904_All
S1Fa-like	7	Unigene170997_All,Unigene180650_All,Unigene30440_All,CL8685.Contig2_All,CL39597.Contig1_All,CL8685.Contig3_All,CL8685.Contig4_All
FHA	94	CL13081.Contig15_All,CL42688.Contig9_All,CL6776.Contig28_All,CL22165.Contig4_All,CL6776.Contig21_All,CL21058.Contig4_All,CL13081.Contig1_All,CL7773.Contig6_All,Unigene27856_All,CL19941.Contig1_All,CL7773.Contig12_All,CL13081.Contig16_All,CL7773.Contig5_All,CL42688.Contig4_All,CL6776.Contig1_All,Unigene179160_All,Unigene166003_All,Unigene166002_All,CL10504.Contig3_All,CL6776.Contig19_All,CL38315.C…
PBF-2-like	7	Unigene165671_All,CL13694.Contig2_All,CL13694.Contig3_All,CL55806.Contig1_All,CL55806.Contig2_All,CL13694.Contig4_All,CL13694.Contig5_All
BES1	25	CL35868.Contig4_All,CL30384.Contig5_All,CL24453.Contig4_All,CL24453.Contig2_All,Unigene219569_All,CL30384.Contig1_All,CL18939.Contig1_All,CL35868.Contig3_All,Unigene3049_All,Unigene3048_All,CL27445.Contig2_All,CL39526.Contig2_All,CL35868.Contig2_All,CL30384.Contig2_All,CL30384.Contig10_All,CL39526.Contig1_All,CL18939.Contig3_All,CL18939.Contig4_All,CL18939.Contig5_All,CL27445.Contig1_All,CL30384.…
HB	19	CL57510.Contig3_All,CL12427.Contig5_All,Unigene3746_All,Unigene176545_All,Unigene3745_All,Unigene8388_All,CL24800.Contig3_All,CL57510.Contig1_All,Unigene3747_All,CL12427.Contig3_All,Unigene176544_All,CL24800.Contig5_All,CL12427.Contig4_All,CL12427.Contig1_All,CL8827.Contig2_All,CL57510.Contig2_All,CL24800.Contig2_All,CL8827.Contig1_All,CL12427.Contig6_All
Alfin-like	41	CL48423.Contig4_All,CL393.Contig5_All,CL393.Contig1_All,CL393.Contig3_All,CL39920.Contig3_All,CL39920.Contig2_All,CL2080.Contig9_All,CL393.Contig2_All,CL581.Contig7_All,CL59675.Contig1_All,CL48423.Contig6_All,CL1746.Contig6_All,CL581.Contig6_All,CL581.Contig3_All,CL39920.Contig4_All,CL2080.Contig3_All,CL48423.Contig3_All,CL9294.Contig1_All,Unigene198142_All,CL9294.Contig3_All,Unigene174704_All,CL…
TIG	25	CL11500.Contig3_All,CL1192.Contig3_All,CL11500.Contig8_All,CL11500.Contig5_All,CL20535.Contig1_All,CL11500.Contig2_All,CL11500.Contig6_All,CL11500.Contig10_All,CL12622.Contig3_All,CL11500.Contig7_All,Unigene140061_All,CL11500.Contig4_All,CL1192.Contig5_All,CL12622.Contig4_All,CL1192.Contig2_All,CL11500.Contig12_All,CL11500.Contig11_All,Unigene125836_All,CL11612.Contig1_All,CL12622.Contig5_All,CL1…
VARL	12	CL6298.Contig10_All,CL6298.Contig15_All,CL13860.Contig2_All,CL6298.Contig3_All,CL6298.Contig12_All,CL6298.Contig16_All,CL13860.Contig4_All,CL13860.Contig3_All,CL13860.Contig1_All,CL6298.Contig2_All,CL6298.Contig14_All,CL6298.Contig7_All
zf-HD	33	CL22564.Contig1_All,Unigene84277_All,CL24005.Contig1_All,CL68120.Contig2_All,CL37950.Contig1_All,CL26479.Contig3_All,CL26479.Contig1_All,CL3396.Contig1_All,CL21873.Contig2_All,Unigene148111_All,CL68120.Contig1_All,CL3431.Contig4_All,Unigene229828_All,CL26479.Contig2_All,CL24005.Contig2_All,Unigene248756_All,Unigene4546_All,Unigene151439_All,Unigene172964_All,CL51462.Contig1_All,CL35313.Contig2_Al…
ULT	5	Unigene176422_All,CL4145.Contig3_All,CL4145.Contig2_All,CL4145.Contig4_All,CL4145.Contig1_All
EIL	18	CL20505.Contig1_All,CL16981.Contig1_All,CL42852.Contig2_All,CL6369.Contig4_All,CL6369.Contig5_All,CL16981.Contig3_All,Unigene137548_All,CL42852.Contig3_All,CL16981.Contig4_All,CL16981.Contig5_All,CL20505.Contig3_All,Unigene36372_All,CL20505.Contig2_All,CL42852.Contig1_All,CL16981.Contig2_All,Unigene206928_All,Unigene138755_All,Unigene239478_All
DBP	6	Unigene5421_All,Unigene120196_All,CL7012.Contig2_All,Unigene120197_All,Unigene175820_All,CL7012.Contig3_All
RWP-RK	34	CL13631.Contig9_All,CL1509.Contig4_All,CL13631.Contig12_All,Unigene21636_All,CL31155.Contig3_All,CL1509.Contig5_All,Unigene198501_All,CL13631.Contig11_All,CL43339.Contig1_All,CL15242.Contig3_All,CL31155.Contig4_All,CL1509.Contig2_All,CL1509.Contig17_All,CL31155.Contig5_All,CL1509.Contig6_All,CL13631.Contig7_All,CL1509.Contig16_All,CL31155.Contig7_All,CL31155.Contig1_All,CL13631.Contig8_All,CL1509…
CAMTA	15	CL11500.Contig3_All,CL12622.Contig4_All,CL11500.Contig8_All,CL11500.Contig5_All,CL11500.Contig12_All,CL11500.Contig11_All,CL11500.Contig6_All,CL12622.Contig3_All,CL12622.Contig5_All,Unigene188076_All,CL20535.Contig2_All,CL11500.Contig4_All,CL12622.Contig6_All,Unigene2787_All,CL11500.Contig1_All
OFP	36	CL4545.Contig1_All,CL39728.Contig1_All,CL18935.Contig2_All,Unigene156850_All,CL51554.Contig2_All,Unigene221290_All,Unigene263725_All,CL25781.Contig4_All,CL51554.Contig1_All,CL51733.Contig1_All,CL49484.Contig2_All,Unigene42000_All,CL16065.Contig1_All,CL35093.Contig3_All,CL52621.Contig3_All,CL1896.Contig1_All,Unigene285226_All,Unigene264521_All,CL1896.Contig4_All,CL4545.Contig2_All,Unigene211852_Al…
WRKY	242	CL13430.Contig6_All,CL13430.Contig5_All,Unigene187086_All,Unigene167978_All,CL67476.Contig1_All,CL49136.Contig4_All,Unigene123992_All,Unigene220495_All,CL35557.Contig1_All,Unigene186869_All,CL44478.Contig2_All,CL374.Contig3_All,Unigene257760_All,CL13430.Contig4_All,CL58852.Contig4_All,Unigene12009_All,Unigene206050_All,Unigene245406_All,CL93.Contig4_All,CL58852.Contig2_All,CL29875.Contig1_All,Uni…
AP2-EREBP	284	CL15458.Contig2_All,CL27368.Contig2_All,Unigene277606_All,Unigene76113_All,CL26867.Contig1_All,CL15990.Contig3_All,Unigene84290_All,Unigene145742_All,Unigene192612_All,CL42690.Contig2_All,Unigene171774_All,CL18213.Contig11_All,CL17836.Contig2_All,CL18213.Contig13_All,Unigene22991_All,CL31451.Contig3_All,Unigene124815_All,Unigene187031_All,CL9578.Contig2_All,Unigene223847_All,CL58396.Contig1_All,C…
CPP	28	Unigene8949_All,CL9637.Contig3_All,Unigene181913_All,Unigene184592_All,CL9637.Contig2_All,CL26258.Contig2_All,Unigene43974_All,CL15910.Contig15_All,CL15910.Contig11_All,CL26258.Contig1_All,CL3865.Contig2_All,Unigene17623_All,CL15910.Contig12_All,CL3865.Contig4_All,Unigene184508_All,CL15910.Contig6_All,CL15910.Contig3_All,CL3865.Contig3_All,Unigene181912_All,CL9637.Contig1_All,CL15910.Contig10_All…
HRT	2	CL23331.Contig1_All,CL23331.Contig2_All
bHLH	336	CL45457.Contig1_All,CL32934.Contig2_All,CL27272.Contig1_All,CL64638.Contig4_All,CL63881.Contig6_All,CL11060.Contig9_All,CL17104.Contig2_All,CL3852.Contig6_All,CL6062.Contig1_All,CL6384.Contig3_All,CL6190.Contig4_All,CL3852.Contig7_All,Unigene174649_All,Unigene2340_All,CL41916.Contig2_All,CL29912.Contig3_All,Unigene177903_All,CL2380.Contig8_All,CL11046.Contig2_All,CL2547.Contig4_All,CL3852.Contig4…
G2-like	127	CL26911.Contig3_All,Unigene7938_All,CL19852.Contig2_All,CL28162.Contig2_All,CL20111.Contig1_All,CL21412.Contig2_All,CL33443.Contig1_All,Unigene236_All,Unigene7940_All,CL5936.Contig6_All,CL42706.Contig1_All,CL12191.Contig2_All,CL1390.Contig7_All,CL1390.Contig6_All,CL11737.Contig3_All,CL21705.Contig3_All,CL27853.Contig1_All,Unigene5935_All,CL26911.Contig5_All,Unigene54397_All,CL9915.Contig2_All,CL5…
Tify	75	CL12169.Contig9_All,CL29066.Contig2_All,CL6586.Contig1_All,CL5783.Contig5_All,CL2054.Contig9_All,Unigene178811_All,CL24645.Contig2_All,CL14952.Contig2_All,Unigene178812_All,CL47374.Contig4_All,Unigene178809_All,CL5783.Contig3_All,CL29066.Contig1_All,Unigene178808_All,Unigene178810_All,CL47578.Contig3_All,CL14952.Contig1_All,CL47578.Contig1_All,CL24645.Contig5_All,Unigene6056_All,Unigene122454_All…
LIM	48	CL6879.Contig8_All,CL22862.Contig3_All,CL6879.Contig14_All,Unigene231317_All,CL6879.Contig1_All,CL22862.Contig6_All,CL43771.Contig2_All,Unigene2170_All,CL43771.Contig1_All,CL26803.Contig3_All,Unigene177424_All,Unigene69418_All,CL22862.Contig4_All,CL29905.Contig4_All,CL26803.Contig2_All,CL29905.Contig1_All,Unigene266777_All,CL6879.Contig7_All,Unigene177423_All,CL6879.Contig12_All,CL29905.Contig5_A…
LFY	5	Unigene42749_All,CL14031.Contig2_All,Unigene160409_All,CL14031.Contig1_All,Unigene255211_All
GRAS	177	CL52662.Contig3_All,Unigene264624_All,CL16365.Contig1_All,CL44692.Contig3_All,CL50307.Contig1_All,CL29379.Contig2_All,CL25022.Contig1_All,Unigene111102_All,CL55674.Contig2_All,CL58044.Contig1_All,CL48598.Contig2_All,CL16474.Contig1_All,CL28642.Contig1_All,CL5164.Contig3_All,CL50307.Contig2_All,Unigene230038_All,Unigene284741_All,Unigene258913_All,CL28642.Contig2_All,CL4007.Contig4_All,CL16581.Con…
Sigma70-like	22	Unigene181680_All,CL52216.Contig2_All,CL4085.Contig5_All,CL48334.Contig6_All,CL7513.Contig5_All,CL48334.Contig1_All,CL7513.Contig4_All,Unigene6609_All,CL61474.Contig5_All,CL48334.Contig7_All,CL7513.Contig1_All,CL48334.Contig5_All,CL17431.Contig3_All,CL52216.Contig3_All,CL48334.Contig3_All,CL4085.Contig2_All,CL4085.Contig4_All,CL61474.Contig2_All,CL48334.Contig2_All,CL61474.Contig4_All,CL48334.Con…
TAZ	9	CL1233.Contig3_All,CL1233.Contig6_All,CL1233.Contig4_All,CL1233.Contig1_All,CL2282.Contig11_All,Unigene104671_All,CL9594.Contig2_All,CL9594.Contig3_All,Unigene278676_All
TUB	51	CL21475.Contig6_All,Unigene198835_All,Unigene160152_All,CL5835.Contig4_All,CL68.Contig4_All,CL22237.Contig11_All,CL36903.Contig2_All,CL14966.Contig4_All,CL21475.Contig4_All,Unigene180836_All,CL22237.Contig1_All,CL19167.Contig1_All,CL68.Contig5_All,CL19167.Contig6_All,CL22237.Contig4_All,Unigene124940_All,CL1289.Contig1_All,CL22237.Contig5_All,CL21475.Contig8_All,CL21475.Contig7_All,CL1289.Contig2…
MYB	735	Unigene11300_All,Unigene137533_All,CL48768.Contig2_All,CL33512.Contig3_All,Unigene280253_All,Unigene176199_All,CL52271.Contig3_All,CL4943.Contig2_All,CL2334.Contig14_All,Unigene62178_All,Unigene122910_All,CL7793.Contig8_All,CL26042.Contig2_All,Unigene114158_All,CL8526.Contig3_All,CL1390.Contig5_All,Unigene10723_All,CL54112.Contig2_All,Unigene197810_All,CL2334.Contig12_All,CL34445.Contig2_All,Unig…
bZIP	32	CL9078.Contig1_All,Unigene9659_All,CL5212.Contig7_All,CL42593.Contig7_All,Unigene122297_All,CL2221.Contig7_All,CL20289.Contig4_All,CL20289.Contig1_All,CL20468.Contig3_All,Unigene182210_All,CL20468.Contig4_All,Unigene6803_All,CL20289.Contig3_All,Unigene182209_All,Unigene6805_All,CL29101.Contig1_All,Unigene35596_All,CL9078.Contig3_All,CL43503.Contig2_All,CL29101.Contig7_All,CL10015.Contig11_All,Uni…
NOZZLE	14	CL15728.Contig4_All,CL15728.Contig7_All,CL15728.Contig3_All,CL15728.Contig2_All,CL15728.Contig9_All,CL60620.Contig1_All,CL15728.Contig12_All,CL15728.Contig8_All,CL15728.Contig1_All,Unigene253708_All,CL15728.Contig5_All,CL15728.Contig11_All,CL60620.Contig2_All,CL15728.Contig13_All
E2F-DP	43	CL14301.Contig22_All,CL39732.Contig2_All,CL14301.Contig18_All,CL14301.Contig9_All,CL20401.Contig13_All,CL20401.Contig8_All,CL9458.Contig6_All,CL20401.Contig4_All,Unigene243508_All,CL20401.Contig3_All,CL14301.Contig17_All,CL9458.Contig3_All,CL20401.Contig7_All,CL20401.Contig14_All,CL20401.Contig11_All,Unigene169420_All,CL20401.Contig5_All,CL14301.Contig8_All,CL14301.Contig1_All,CL14301.Contig24_Al…
CSD	5	CL12150.Contig3_All,CL12150.Contig2_All,CL12150.Contig1_All,CL22866.Contig2_All,Unigene136988_All
TCP	86	CL43613.Contig2_All,CL60222.Contig3_All,CL60222.Contig4_All,CL50966.Contig1_All,Unigene198789_All,CL15676.Contig3_All,CL5753.Contig4_All,Unigene281458_All,Unigene18275_All,CL34492.Contig3_All,Unigene10171_All,Unigene160754_All,Unigene62031_All,CL15676.Contig5_All,CL60222.Contig2_All,CL19530.Contig3_All,CL15676.Contig7_All,CL15676.Contig2_All,Unigene173292_All,CL29637.Contig2_All,CL51749.Contig3_A…

## Sheet: Table S2 (b)
Table S2 (b): The families of Transcription Factors (TF), their domains and TF-coding genes.
gene_id	TF_family	Included_domain	Excluded_domain	PlntfDB_link
CL14301.Contig9_All	E2F-DP	E2F_TDP	-	show details
CL21877.Contig1_All	C3H	zf-CCCH	PHD,SNF2_N,zf-C2H2	show details
Unigene5356_All	ABI3VP1	B3	AP2,Auxin_resp	show details
CL6879.Contig14_All	LIM	LIM	-	show details
Unigene182102_All	ABI3VP1	B3	AP2,Auxin_resp	show details
CL15990.Contig3_All	AP2-EREBP	AP2	-	show details
Unigene245406_All	WRKY	WRKY	-	show details
Unigene122910_All	MYB-related	Myb_DNA-binding	ARID,G2-like,Response_reg,SNF2_N,trihelix	show details
Unigene122910_All	MYB	Myb_DNA-binding	ARID,Response_reg,SNF2_N	show details
CL58044.Contig1_All	GRAS	GRAS	-	show details
CL93.Contig4_All	WRKY	WRKY	-	show details
CL31155.Contig4_All	RWP-RK	RWP-RK	-	show details
CL7793.Contig8_All	MYB-related	Myb_DNA-binding	ARID,G2-like,Response_reg,SNF2_N,trihelix	show details
CL7793.Contig8_All	MYB	Myb_DNA-binding	ARID,Response_reg,SNF2_N	show details
CL58852.Contig2_All	FAR1	FAR1	-	show details
CL58852.Contig2_All	WRKY	WRKY	-	show details
CL27973.Contig1_All	SBP	SBP	-	show details
CL26042.Contig2_All	MYB-related	Myb_DNA-binding	ARID,G2-like,Response_reg,SNF2_N,trihelix	show details
CL26042.Contig2_All	MYB	Myb_DNA-binding	ARID,Response_reg,SNF2_N	show details
CL15728.Contig1_All	NOZZLE	NOZZLE_Angio	-	show details
CL9781.Contig2_All	C2C2-GATA	GATA	-	show details
CL47578.Contig3_All	Tify	tify	GATA	show details
CL374.Contig4_All	WRKY	WRKY	-	show details
CL20672.Contig1_All	GRAS	GRAS	-	show details
CL29097.Contig3_All	MYB-related	Myb_DNA-binding	ARID,G2-like,Response_reg,SNF2_N,trihelix	show details
CL29097.Contig3_All	MYB	Myb_DNA-binding	ARID,Response_reg,SNF2_N	show details
CL20401.Contig1_All	E2F-DP	E2F_TDP	-	show details
CL45947.Contig2_All	OFP	Ovate	-	show details
CL22165.Contig3_All	FHA	FHA	-	show details
CL48334.Contig5_All	Sigma70-like	Sigma70_r2,Sigma70_r3,Sigma70_r4	-	show details
CL8849.Contig3_All	MYB-related	Myb_DNA-binding	ARID,G2-like,Response_reg,SNF2_N,trihelix	show details
CL8849.Contig3_All	MYB	Myb_DNA-binding	ARID,Response_reg,SNF2_N	show details
CL7131.Contig8_All	C3H	zf-CCCH	PHD,SNF2_N,zf-C2H2	show details
CL5731.Contig3_All	C3H	zf-CCCH	PHD,SNF2_N,zf-C2H2	show details
CL16365.Contig2_All	GRAS	GRAS	-	show details
CL19425.Contig3_All	HSF	HSF_DNA-bind	-	show details
CL1096.Contig1_All	AP2-EREBP	AP2	-	show details
Unigene7660_All	NAC	NAM	-	show details
CL61149.Contig2_All	NAC	NAM	-	show details
CL7616.Contig4_All	WRKY	WRKY	-	show details
CL15676.Contig1_All	TCP	TCP	-	show details
CL3289.Contig6_All	NAC	NAM	-	show details
CL6285.Contig15_All	bHLH	HLH	-	show details
CL26911.Contig2_All	MYB	Myb_DNA-binding	ARID,Response_reg,SNF2_N	show details
CL26911.Contig2_All	G2-like	G2-like	Response_reg	show details
CL24487.Contig3_All	Trihelix	trihelix	-	show details
CL3865.Contig4_All	CPP	TCR	-	show details
CL39931.Contig2_All	bHLH	HLH	-	show details
CL32104.Contig1_All	C3H	zf-CCCH	PHD,SNF2_N,zf-C2H2	show details
CL27814.Contig1_All	MADS	SRF-TF	-	show details
CL5101.Contig1_All	MYB-related	Myb_DNA-binding	ARID,G2-like,Response_reg,SNF2_N,trihelix	show details
CL5101.Contig1_All	MYB	Myb_DNA-binding	ARID,Response_reg,SNF2_N	show details
CL12624.Contig8_All	C2C2-Dof	zf-Dof	-	show details
CL6899.Contig4_All	MYB	Myb_DNA-binding	ARID,Response_reg,SNF2_N	show details
CL6899.Contig4_All	G2-like	G2-like	Response_reg	show details
Unigene197241_All	SRS	DUF702	-	show details
CL2398.Contig13_All	Trihelix	trihelix	-	show details
CL3733.Contig6_All	C2C2-Dof	zf-Dof	-	show details
CL25840.Contig3_All	C3H	zf-CCCH	PHD,SNF2_N,zf-C2H2	show details
CL20111.Contig2_All	MYB	Myb_DNA-binding	ARID,Response_reg,SNF2_N	show details
CL20111.Contig2_All	G2-like	G2-like	Response_reg	show details
Unigene10720_All	ARF	Auxin_resp	-	show details
CL49047.Contig1_All	MYB-related	Myb_DNA-binding	ARID,G2-like,Response_reg,SNF2_N,trihelix	show details
CL49047.Contig1_All	MYB	Myb_DNA-binding	ARID,Response_reg,SNF2_N	show details
CL7616.Contig2_All	WRKY	WRKY	-	show details
Unigene188109_All	MYB-related	Myb_DNA-binding	ARID,G2-like,Response_reg,SNF2_N,trihelix	show details
Unigene188109_All	MYB	Myb_DNA-binding	ARID,Response_reg,SNF2_N	show details
Unigene52711_All	GRAS	GRAS	-	show details
CL5731.Contig6_All	C3H	zf-CCCH	PHD,SNF2_N,zf-C2H2	show details
Unigene5065_All	AP2-EREBP	AP2	-	show details
CL6776.Contig13_All	FHA	FHA	-	show details
CL4834.Contig14_All	ARF	Auxin_resp	-	show details
CL21093.Contig5_All	C2C2-YABBY	YABBY	-	show details
CL5383.Contig2_All	NAC	NAM	-	show details
Unigene176029_All	MYB-related	Myb_DNA-binding	ARID,G2-like,Response_reg,SNF2_N,trihelix	show details
Unigene176029_All	MYB	Myb_DNA-binding	ARID,Response_reg,SNF2_N	show details
CL8715.Contig1_All	BSD	BSD	-	show details
CL23254.Contig6_All	C2C2-GATA	GATA	-	show details
Unigene12140_All	Alfin-like	Alfin-like	DDT,Homeobox,JmjC,JmjN	show details
CL10504.Contig2_All	FHA	FHA	-	show details
CL17059.Contig4_All	FAR1	FAR1	-	show details
CL16551.Contig2_All	PLATZ	PLATZ	-	show details
CL7201.Contig1_All	Trihelix	trihelix	-	show details
Unigene40622_All	bHLH	HLH	-	show details
CL12645.Contig3_All	MYB-related	Myb_DNA-binding	ARID,G2-like,Response_reg,SNF2_N,trihelix	show details
CL12645.Contig3_All	MYB	Myb_DNA-binding	ARID,Response_reg,SNF2_N	show details
CL3736.Contig11_All	C2H2	zf-C2H2	PHD	show details
Unigene210280_All	SRS	DUF702	-	show details
CL3274.Contig6_All	ABI3VP1	B3	AP2,Auxin_resp	show details
CL15174.Contig1_All	MYB-related	Myb_DNA-binding	ARID,G2-like,Response_reg,SNF2_N,trihelix	show details
CL15174.Contig1_All	MYB	Myb_DNA-binding	ARID,Response_reg,SNF2_N	show details
Unigene183992_All	C3H	zf-CCCH	PHD,SNF2_N,zf-C2H2	show details
CL1129.Contig2_All	bHLH	HLH	-	show details
CL31835.Contig2_All	C2C2-Dof	zf-Dof	-	show details
Unigene9187_All	MADS	SRF-TF	-	show details
CL15676.Contig7_All	TCP	TCP	-	show details
CL15728.Contig2_All	NOZZLE	NOZZLE_Angio	-	show details
CL16433.Contig1_All	GRAS	GRAS	-	show details
CL12403.Contig14_All	MYB-related	Myb_DNA-binding	ARID,G2-like,Response_reg,SNF2_N,trihelix	show details
CL12403.Contig14_All	MYB	Myb_DNA-binding	ARID,Response_reg,SNF2_N	show details
CL44242.Contig2_All	SBP	SBP	-	show details
Unigene126119_All	AP2-EREBP	AP2	-	show details
CL1531.Contig21_All	ARF	Auxin_resp	-	show details
CL49948.Contig1_All	C2H2	zf-C2H2	PHD	show details
Unigene176422_All	ULT	ULT	-	show details
CL46775.Contig3_All	FAR1	FAR1	-	show details
CL6721.Contig7_All	MYB-related	Myb_DNA-binding	ARID,G2-like,Response_reg,SNF2_N,trihelix	show details
CL6721.Contig7_All	MYB	Myb_DNA-binding	ARID,Response_reg,SNF2_N	show details
CL26663.Contig3_All	bZIP	bZIP_1,bZIP_2,bZIP_Maf	HLH	show details
Unigene212602_All	bHLH	HLH	-	show details
CL37988.Contig4_All	FAR1	FAR1	-	show details
Unigene11059_All	C3H	zf-CCCH	PHD,SNF2_N,zf-C2H2	show details
Unigene5767_All	bHLH	HLH	-	show details
Unigene4281_All	FAR1	FAR1	-	show details
CL5388.Contig7_All	MYB-related	Myb_DNA-binding	ARID,G2-like,Response_reg,SNF2_N,trihelix	show details
CL5388.Contig7_All	MYB	Myb_DNA-binding	ARID,Response_reg,SNF2_N	show details
CL7257.Contig13_All	ARF	Auxin_resp	-	show details
Unigene263911_All	C2C2-Dof	zf-Dof	-	show details
CL21509.Contig5_All	AP2-EREBP	AP2	-	show details
CL9685.Contig3_All	MYB-related	Myb_DNA-binding	ARID,G2-like,Response_reg,SNF2_N,trihelix	show details
CL9685.Contig3_All	MYB	Myb_DNA-binding	ARID,Response_reg,SNF2_N	show details
CL4027.Contig5_All	ARF	Auxin_resp	-	show details
Unigene180650_All	S1Fa-like	S1FA	-	show details
CL44692.Contig1_All	GRAS	GRAS	-	show details
Unigene180836_All	TUB	Tub	-	show details
CL3916.Contig1_All	MYB-related	Myb_DNA-binding	ARID,G2-like,Response_reg,SNF2_N,trihelix	show details
CL3916.Contig1_All	MYB	Myb_DNA-binding	ARID,Response_reg,SNF2_N	show details
Unigene218571_All	C2H2	zf-C2H2	PHD	show details
CL22237.Contig1_All	TUB	Tub	-	show details
CL12192.Contig2_All	BBR/BPC	GAGA_bind	-	show details
CL13081.Contig5_All	FHA	FHA	-	show details
CL2080.Contig9_All	Alfin-like	Alfin-like	DDT,Homeobox,JmjC,JmjN	show details
Unigene45872_All	bHLH	HLH	-	show details
CL54934.Contig2_All	BSD	BSD	-	show details
CL12150.Contig1_All	CSD	CSD	-	show details
Unigene6613_All	ARF	Auxin_resp	-	show details
Unigene188900_All	Trihelix	trihelix	-	show details
CL68078.Contig7_All	bHLH	HLH	-	show details
Unigene176288_All	MADS	SRF-TF	-	show details
Unigene15518_All	WRKY	WRKY	-	show details
Unigene234321_All	MYB-related	Myb_DNA-binding	ARID,G2-like,Response_reg,SNF2_N,trihelix	show details
Unigene234321_All	MYB	Myb_DNA-binding	ARID,Response_reg,SNF2_N	show details
Unigene161265_All	MYB	Myb_DNA-binding	ARID,Response_reg,SNF2_N	show details
Unigene161265_All	G2-like	G2-like	Response_reg	show details
CL35290.Contig4_All	MYB-related	Myb_DNA-binding	ARID,G2-like,Response_reg,SNF2_N,trihelix	show details
CL35290.Contig4_All	MYB	Myb_DNA-binding	ARID,Response_reg,SNF2_N	show details
CL20272.Contig1_All	ABI3VP1	B3	AP2,Auxin_resp	show details
CL35055.Contig1_All	ABI3VP1	B3	AP2,Auxin_resp	show details
CL15894.Contig1_All	ABI3VP1	B3	AP2,Auxin_resp	show details
CL50548.Contig2_All	BSD	BSD	-	show details
CL2054.Contig1_All	Tify	tify	GATA	show details
CL65704.Contig2_All	MYB-related	Myb_DNA-binding	ARID,G2-like,Response_reg,SNF2_N,trihelix	show details
CL65704.Contig2_All	MYB	Myb_DNA-binding	ARID,Response_reg,SNF2_N	show details
CL60928.Contig2_All	LOB	DUF260	-	show details
CL11838.Contig2_All	C3H	zf-CCCH	PHD,SNF2_N,zf-C2H2	show details
Unigene35935_All	MYB-related	Myb_DNA-binding	ARID,G2-like,Response_reg,SNF2_N,trihelix	show details
Unigene35935_All	MYB	Myb_DNA-binding	ARID,Response_reg,SNF2_N	show details
CL9498.Contig1_All	HSF	HSF_DNA-bind	-	show details
CL21412.Contig5_All	MYB	Myb_DNA-binding	ARID,Response_reg,SNF2_N	show details
CL21412.Contig5_All	G2-like	G2-like	Response_reg	show details
Unigene15937_All	TCP	TCP	-	show details
CL22237.Contig9_All	TUB	Tub	-	show details
CL31597.Contig4_All	C2H2	zf-C2H2	PHD	show details
CL6641.Contig1_All	MYB-related	Myb_DNA-binding	ARID,G2-like,Response_reg,SNF2_N,trihelix	show details
CL6641.Contig1_All	MYB	Myb_DNA-binding	ARID,Response_reg,SNF2_N	show details
Unigene46797_All	FAR1	FAR1	-	show details
CL42688.Contig9_All	FHA	FHA	-	show details
CL5515.Contig12_All	MYB-related	Myb_DNA-binding	ARID,G2-like,Response_reg,SNF2_N,trihelix	show details
CL5515.Contig12_All	MYB	Myb_DNA-binding	ARID,Response_reg,SNF2_N	show details
CL6285.Contig4_All	bHLH	HLH	-	show details
CL6799.Contig3_All	MADS	SRF-TF	-	show details
CL6695.Contig1_All	AP2-EREBP	AP2	-	show details
CL24645.Contig2_All	Tify	tify	GATA	show details
CL3956.Contig1_All	MYB-related	Myb_DNA-binding	ARID,G2-like,Response_reg,SNF2_N,trihelix	show details
CL3956.Contig1_All	MYB	Myb_DNA-binding	ARID,Response_reg,SNF2_N	show details
CL61194.Contig2_All	LOB	DUF260	-	show details
CL3580.Contig13_All	FAR1	FAR1	-	show details
CL21887.Contig1_All	bHLH	HLH	-	show details
Unigene2705_All	C3H	zf-CCCH	PHD,SNF2_N,zf-C2H2	show details
CL9918.Contig3_All	C3H	zf-CCCH	PHD,SNF2_N,zf-C2H2	show details
Unigene165593_All	C2C2-GATA	GATA	-	show details
CL25833.Contig3_All	WRKY	WRKY	-	show details
CL17795.Contig1_All	C3H	zf-CCCH	PHD,SNF2_N,zf-C2H2	show details
CL8628.Contig5_All	bHLH	HLH	-	show details
Unigene197233_All	WRKY	WRKY	-	show details
CL31685.Contig2_All	MYB-related	Myb_DNA-binding	ARID,G2-like,Response_reg,SNF2_N,trihelix	show details
CL31685.Contig2_All	MYB	Myb_DNA-binding	ARID,Response_reg,SNF2_N	show details
Unigene8303_All	LIM	LIM	-	show details
CL47008.Contig1_All	BSD	BSD	-	show details
CL8883.Contig1_All	bHLH	HLH	-	show details
CL14031.Contig2_All	LFY	FLO_LFY	-	show details
CL26663.Contig1_All	bZIP	bZIP_1,bZIP_2,bZIP_Maf	HLH	show details
Unigene263314_All	ABI3VP1	B3	AP2,Auxin_resp	show details
Unigene124290_All	NAC	NAM	-	show details
CL52604.Contig1_All	WRKY	WRKY	-	show details
CL22217.Contig4_All	C3H	zf-CCCH	PHD,SNF2_N,zf-C2H2	show details
Unigene254662_All	LOB	DUF260	-	show details
CL24645.Contig3_All	Tify	tify	GATA	show details
CL3956.Contig4_All	MYB-related	Myb_DNA-binding	ARID,G2-like,Response_reg,SNF2_N,trihelix	show details
CL3956.Contig4_All	MYB	Myb_DNA-binding	ARID,Response_reg,SNF2_N	show details
CL12477.Contig2_All	C2H2	zf-C2H2	PHD	show details
Unigene1835_All	NAC	NAM	-	show details
CL27775.Contig1_All	Trihelix	trihelix	-	show details
CL32688.Contig3_All	AP2-EREBP	AP2	-	show details
CL15990.Contig7_All	AP2-EREBP	AP2	-	show details
Unigene37522_All	ARF	Auxin_resp	-	show details
CL12622.Contig3_All	CAMTA	CG-1,IQ	-	show details
CL12622.Contig3_All	TIG	TIG	-	show details
CL18213.Contig2_All	AP2-EREBP	AP2	-	show details
CL16071.Contig8_All	MYB-related	Myb_DNA-binding	ARID,G2-like,Response_reg,SNF2_N,trihelix	show details
CL16071.Contig8_All	MYB	Myb_DNA-binding	ARID,Response_reg,SNF2_N	show details
CL3580.Contig1_All	FAR1	FAR1	-	show details
Unigene252778_All	AP2-EREBP	AP2	-	show details
Unigene10643_All	FAR1	FAR1	-	show details
CL52508.Contig2_All	C3H	zf-CCCH	PHD,SNF2_N,zf-C2H2	show details
CL14895.Contig7_All	TCP	TCP	-	show details
Unigene1713_All	ABI3VP1	B3	AP2,Auxin_resp	show details
CL24005.Contig2_All	zf-HD	ZF-HD_dimer	-	show details
Unigene188383_All	Trihelix	trihelix	-	show details
Unigene120197_All	DBP	DNC,PP2C	-	show details
CL13547.Contig2_All	MYB-related	Myb_DNA-binding	ARID,G2-like,Response_reg,SNF2_N,trihelix	show details
CL13547.Contig2_All	MYB	Myb_DNA-binding	ARID,Response_reg,SNF2_N	show details
CL3307.Contig1_All	NAC	NAM	-	show details
CL42670.Contig7_All	TUB	Tub	-	show details
CL8192.Contig3_All	AP2-EREBP	AP2	-	show details
CL66720.Contig2_All	Trihelix	trihelix	-	show details
CL21058.Contig2_All	FHA	FHA	-	show details
CL374.Contig5_All	WRKY	WRKY	-	show details
CL36824.Contig4_All	HSF	HSF_DNA-bind	-	show details
CL14194.Contig1_All	C3H	zf-CCCH	PHD,SNF2_N,zf-C2H2	show details
CL28465.Contig2_All	MYB-related	Myb_DNA-binding	ARID,G2-like,Response_reg,SNF2_N,trihelix	show details
CL28465.Contig2_All	MYB	Myb_DNA-binding	ARID,Response_reg,SNF2_N	show details
CL6573.Contig1_All	AP2-EREBP	AP2	-	show details
CL61281.Contig1_All	C2C2-GATA	GATA	-	show details
Unigene278081_All	LOB	DUF260	-	show details
CL13631.Contig3_All	RWP-RK	RWP-RK	-	show details
CL19901.Contig3_All	mTERF	mTERF	-	show details
CL34542.Contig2_All	bHLH	HLH	-	show details
Unigene125380_All	bHLH	HLH	-	show details
CL43613.Contig3_All	TCP	TCP	-	show details
CL13498.Contig6_All	FAR1	FAR1	-	show details
CL23304.Contig6_All	bHLH	HLH	-	show details
CL48423.Contig1_All	Alfin-like	Alfin-like	DDT,Homeobox,JmjC,JmjN	show details
CL28.Contig2_All	MYB-related	Myb_DNA-binding	ARID,G2-like,Response_reg,SNF2_N,trihelix	show details
CL28.Contig2_All	MYB	Myb_DNA-binding	ARID,Response_reg,SNF2_N	show details
CL25833.Contig4_All	WRKY	WRKY	-	show details
CL16067.Contig3_All	AP2-EREBP	AP2	-	show details
CL24030.Contig1_All	NAC	NAM	-	show details
CL36879.Contig5_All	C3H	zf-CCCH	PHD,SNF2_N,zf-C2H2	show details
Unigene125827_All	SBP	SBP	-	show details
Unigene18275_All	TCP	TCP	-	show details
Unigene259448_All	LOB	DUF260	-	show details
Unigene10491_All	mTERF	mTERF	-	show details
CL14678.Contig2_All	AP2-EREBP	AP2	-	show details
CL7053.Contig1_All	ABI3VP1	B3	AP2,Auxin_resp	show details
Unigene5935_All	MYB	Myb_DNA-binding	ARID,Response_reg,SNF2_N	show details
Unigene5935_All	G2-like	G2-like	Response_reg	show details
CL6788.Contig2_All	LOB	DUF260	-	show details
CL5421.Contig6_All	bHLH	HLH	-	show details
CL15910.Contig4_All	CPP	TCR	-	show details
CL21475.Contig9_All	TUB	Tub	-	show details
CL99.Contig11_All	MYB-related	Myb_DNA-binding	ARID,G2-like,Response_reg,SNF2_N,trihelix	show details
CL99.Contig11_All	MYB	Myb_DNA-binding	ARID,Response_reg,SNF2_N	show details
CL3580.Contig4_All	FAR1	FAR1	-	show details
CL14539.Contig2_All	C3H	zf-CCCH	PHD,SNF2_N,zf-C2H2	show details
Unigene9435_All	C2C2-GATA	GATA	-	show details
CL22237.Contig2_All	TUB	Tub	-	show details
CL11647.Contig5_All	NAC	NAM	-	show details
CL41110.Contig1_All	MYB	Myb_DNA-binding	ARID,Response_reg,SNF2_N	show details
CL41110.Contig1_All	G2-like	G2-like	Response_reg	show details
CL61756.Contig2_All	WRKY	WRKY	-	show details
CL3307.Contig3_All	NAC	NAM	-	show details
CL7203.Contig3_All	bHLH	HLH	-	show details
CL28443.Contig4_All	ARF	Auxin_resp	-	show details
Unigene217542_All	WRKY	WRKY	-	show details
CL27853.Contig6_All	MYB	Myb_DNA-binding	ARID,Response_reg,SNF2_N	show details
CL27853.Contig6_All	G2-like	G2-like	Response_reg	show details
CL15065.Contig1_All	Tify	tify	GATA	show details
CL12147.Contig3_All	MYB-related	Myb_DNA-binding	ARID,G2-like,Response_reg,SNF2_N,trihelix	show details
CL12147.Contig3_All	MYB	Myb_DNA-binding	ARID,Response_reg,SNF2_N	show details
CL1531.Contig26_All	ARF	Auxin_resp	-	show details
Unigene239741_All	GRAS	GRAS	-	show details
Unigene98419_All	GRAS	GRAS	-	show details
CL32681.Contig4_All	FAR1	FAR1	-	show details
Unigene10170_All	TCP	TCP	-	show details
Unigene15784_All	WRKY	WRKY	-	show details
CL29905.Contig3_All	LIM	LIM	-	show details
CL2054.Contig3_All	Tify	tify	GATA	show details
CL6285.Contig5_All	bHLH	HLH	-	show details
CL39299.Contig5_All	NAC	NAM	-	show details
Unigene176543_All	WRKY	WRKY	-	show details
CL49936.Contig2_All	GRAS	GRAS	-	show details
CL30548.Contig3_All	MYB-related	Myb_DNA-binding	ARID,G2-like,Response_reg,SNF2_N,trihelix	show details
CL30548.Contig3_All	MYB	Myb_DNA-binding	ARID,Response_reg,SNF2_N	show details
Unigene2595_All	C3H	zf-CCCH	PHD,SNF2_N,zf-C2H2	show details
CL31284.Contig3_All	MYB-related	Myb_DNA-binding	ARID,G2-like,Response_reg,SNF2_N,trihelix	show details
CL31284.Contig3_All	MYB	Myb_DNA-binding	ARID,Response_reg,SNF2_N	show details
CL30791.Contig12_All	FAR1	FAR1	-	show details
Unigene125653_All	bHLH	HLH	-	show details
CL17003.Contig3_All	bHLH	HLH	-	show details
CL41631.Contig5_All	ABI3VP1	B3	AP2,Auxin_resp	show details
CL6384.Contig5_All	bHLH	HLH	-	show details
CL18213.Contig5_All	AP2-EREBP	AP2	-	show details
CL1531.Contig25_All	ARF	Auxin_resp	-	show details
CL5334.Contig3_All	MYB	Myb_DNA-binding	ARID,Response_reg,SNF2_N	show details
CL5334.Contig3_All	G2-like	G2-like	Response_reg	show details
Unigene19509_All	E2F-DP	E2F_TDP	-	show details
CL14301.Contig13_All	E2F-DP	E2F_TDP	-	show details
CL65766.Contig3_All	MYB-related	Myb_DNA-binding	ARID,G2-like,Response_reg,SNF2_N,trihelix	show details
CL65766.Contig3_All	MYB	Myb_DNA-binding	ARID,Response_reg,SNF2_N	show details
CL12433.Contig3_All	MYB-related	Myb_DNA-binding	ARID,G2-like,Response_reg,SNF2_N,trihelix	show details
CL12433.Contig3_All	MYB	Myb_DNA-binding	ARID,Response_reg,SNF2_N	show details
Unigene10128_All	HSF	HSF_DNA-bind	-	show details
Unigene4601_All	ARF	Auxin_resp	-	show details
CL55976.Contig2_All	MYB-related	Myb_DNA-binding	ARID,G2-like,Response_reg,SNF2_N,trihelix	show details
CL55976.Contig2_All	MYB	Myb_DNA-binding	ARID,Response_reg,SNF2_N	show details
CL4236.Contig1_All	C2H2	zf-C2H2	PHD	show details
Unigene174866_All	FAR1	FAR1	-	show details
Unigene175326_All	bHLH	HLH	-	show details
Unigene8388_All	HB	Homeobox,KNOX1,KNOX2	-	show details
Unigene123228_All	MYB-related	Myb_DNA-binding	ARID,G2-like,Response_reg,SNF2_N,trihelix	show details
Unigene123228_All	MYB	Myb_DNA-binding	ARID,Response_reg,SNF2_N	show details
CL37578.Contig1_All	MYB-related	Myb_DNA-binding	ARID,G2-like,Response_reg,SNF2_N,trihelix	show details
CL37578.Contig1_All	MYB	Myb_DNA-binding	ARID,Response_reg,SNF2_N	show details
CL18759.Contig1_All	WRKY	WRKY	-	show details
CL68284.Contig28_All	MADS	SRF-TF	-	show details
CL11382.Contig10_All	ABI3VP1	B3	AP2,Auxin_resp	show details
CL18213.Contig3_All	AP2-EREBP	AP2	-	show details
CL41188.Contig1_All	C3H	zf-CCCH	PHD,SNF2_N,zf-C2H2	show details
CL38084.Contig1_All	ABI3VP1	B3	AP2,Auxin_resp	show details
CL5806.Contig1_All	NAC	NAM	-	show details
CL61474.Contig4_All	Sigma70-like	Sigma70_r2,Sigma70_r3,Sigma70_r4	-	show details
CL15676.Contig11_All	TCP	TCP	-	show details
CL227.Contig5_All	C3H	zf-CCCH	PHD,SNF2_N,zf-C2H2	show details
Unigene125113_All	C2C2-GATA	GATA	-	show details
CL15690.Contig1_All	Trihelix	trihelix	-	show details
CL14539.Contig1_All	C3H	zf-CCCH	PHD,SNF2_N,zf-C2H2	show details
CL393.Contig5_All	Alfin-like	Alfin-like	DDT,Homeobox,JmjC,JmjN	show details
CL19756.Contig7_All	FAR1	FAR1	-	show details
CL11503.Contig2_All	C2C2-Dof	zf-Dof	-	show details
CL25022.Contig1_All	GRAS	GRAS	-	show details
CL15910.Contig15_All	CPP	TCR	-	show details
Unigene213411_All	SAP	STER_AP	-	show details
CL6799.Contig7_All	MADS	SRF-TF	-	show details
CL43378.Contig1_All	NAC	NAM	-	show details
Unigene173187_All	C2C2-Dof	zf-Dof	-	show details
CL3580.Contig5_All	FAR1	FAR1	-	show details
CL34492.Contig3_All	TCP	TCP	-	show details
Unigene111102_All	GRAS	GRAS	-	show details
CL374.Contig3_All	WRKY	WRKY	-	show details
CL55674.Contig2_All	GRAS	GRAS	-	show details
CL60222.Contig2_All	TCP	TCP	-	show details
CL25840.Contig6_All	C3H	zf-CCCH	PHD,SNF2_N,zf-C2H2	show details
Unigene5286_All	MADS	SRF-TF	-	show details
CL12403.Contig9_All	MYB-related	Myb_DNA-binding	ARID,G2-like,Response_reg,SNF2_N,trihelix	show details
CL12403.Contig9_All	MYB	Myb_DNA-binding	ARID,Response_reg,SNF2_N	show details
Unigene1230_All	ARF	Auxin_resp	-	show details
CL11500.Contig12_All	CAMTA	CG-1,IQ	-	show details
CL11500.Contig12_All	TIG	TIG	-	show details
CL6384.Contig3_All	bHLH	HLH	-	show details
Unigene6803_All	bZIP	bZIP_1,bZIP_2,bZIP_Maf	HLH	show details
CL24936.Contig1_All	SBP	SBP	-	show details
CL31451.Contig3_All	AP2-EREBP	AP2	-	show details
CL29912.Contig3_All	bHLH	HLH	-	show details
CL11914.Contig1_All	BBR/BPC	GAGA_bind	-	show details
Unigene251171_All	Trihelix	trihelix	-	show details
CL19879.Contig9_All	C2C2-CO-like	CCT,zf-B_box	GATA,PLATZ	show details
Unigene186_All	ABI3VP1	B3	AP2,Auxin_resp	show details
CL26513.Contig2_All	WRKY	WRKY	-	show details
CL12414.Contig3_All	NAC	NAM	-	show details
CL62668.Contig1_All	MYB-related	Myb_DNA-binding	ARID,G2-like,Response_reg,SNF2_N,trihelix	show details
CL62668.Contig1_All	MYB	Myb_DNA-binding	ARID,Response_reg,SNF2_N	show details
CL6185.Contig14_All	mTERF	mTERF	-	show details
Unigene47402_All	zf-HD	ZF-HD_dimer	-	show details
CL940.Contig3_All	TCP	TCP	-	show details
CL43182.Contig1_All	MYB	Myb_DNA-binding	ARID,Response_reg,SNF2_N	show details
CL43182.Contig1_All	G2-like	G2-like	Response_reg	show details
CL24487.Contig1_All	Trihelix	trihelix	-	show details
CL24645.Contig4_All	Tify	tify	GATA	show details
CL38392.Contig3_All	CPP	TCR	-	show details
Unigene1830_All	NAC	NAM	-	show details
Unigene74251_All	AP2-EREBP	AP2	-	show details
Unigene194885_All	bHLH	HLH	-	show details
CL2398.Contig2_All	Trihelix	trihelix	-	show details
CL51312.Contig3_All	NAC	NAM	-	show details
CL12622.Contig6_All	CAMTA	CG-1,IQ	-	show details
CL12622.Contig6_All	TIG	TIG	-	show details
CL6879.Contig9_All	LIM	LIM	-	show details
Unigene10431_All	ARF	Auxin_resp	-	show details
Unigene6528_All	MYB-related	Myb_DNA-binding	ARID,G2-like,Response_reg,SNF2_N,trihelix	show details
Unigene6528_All	MYB	Myb_DNA-binding	ARID,Response_reg,SNF2_N	show details
CL4834.Contig18_All	ARF	Auxin_resp	-	show details
CL60222.Contig1_All	TCP	TCP	-	show details
CL6641.Contig4_All	MYB-related	Myb_DNA-binding	ARID,G2-like,Response_reg,SNF2_N,trihelix	show details
CL6641.Contig4_All	MYB	Myb_DNA-binding	ARID,Response_reg,SNF2_N	show details
CL2334.Contig13_All	MYB-related	Myb_DNA-binding	ARID,G2-like,Response_reg,SNF2_N,trihelix	show details
CL2334.Contig13_All	MYB	Myb_DNA-binding	ARID,Response_reg,SNF2_N	show details
CL22548.Contig1_All	NAC	NAM	-	show details
CL59164.Contig2_All	AP2-EREBP	AP2	-	show details
Unigene124940_All	TUB	Tub	-	show details
CL22160.Contig4_All	NAC	NAM	-	show details
Unigene176290_All	MADS	SRF-TF	-	show details
CL16345.Contig5_All	NAC	NAM	-	show details
CL3150.Contig18_All	ARF	Auxin_resp	-	show details
CL63881.Contig3_All	bHLH	HLH	-	show details
CL11503.Contig4_All	C2C2-Dof	zf-Dof	-	show details
CL1498.Contig2_All	C3H	zf-CCCH	PHD,SNF2_N,zf-C2H2	show details
CL17795.Contig18_All	C3H	zf-CCCH	PHD,SNF2_N,zf-C2H2	show details
CL17207.Contig1_All	GRAS	GRAS	-	show details
CL15990.Contig6_All	AP2-EREBP	AP2	-	show details
CL23254.Contig4_All	C2C2-GATA	GATA	-	show details
CL35868.Contig4_All	BES1	DUF822	-	show details
CL4997.Contig3_All	WRKY	WRKY	-	show details
CL3580.Contig7_All	FAR1	FAR1	-	show details
CL24027.Contig1_All	ABI3VP1	B3	AP2,Auxin_resp	show details
CL15894.Contig3_All	ARF	Auxin_resp	-	show details
CL47374.Contig2_All	Tify	tify	GATA	show details
CL23254.Contig8_All	C2C2-GATA	GATA	-	show details
CL32136.Contig3_All	AP2-EREBP	AP2	-	show details
Unigene169108_All	C2C2-Dof	zf-Dof	-	show details
CL37741.Contig3_All	bHLH	HLH	-	show details
CL15251.Contig5_All	C2H2	zf-C2H2	PHD	show details
CL14883.Contig4_All	C2C2-GATA	GATA	-	show details
CL42019.Contig2_All	GRF	QLQ,WRC	-	show details
CL34676.Contig3_All	ABI3VP1	B3	AP2,Auxin_resp	show details
CL5388.Contig6_All	MYB-related	Myb_DNA-binding	ARID,G2-like,Response_reg,SNF2_N,trihelix	show details
CL5388.Contig6_All	MYB	Myb_DNA-binding	ARID,Response_reg,SNF2_N	show details
CL3555.Contig4_All	AP2-EREBP	AP2	-	show details
Unigene285089_All	MYB-related	Myb_DNA-binding	ARID,G2-like,Response_reg,SNF2_N,trihelix	show details
Unigene285089_All	MYB	Myb_DNA-binding	ARID,Response_reg,SNF2_N	show details
CL6185.Contig13_All	mTERF	mTERF	-	show details
CL47016.Contig4_All	AP2-EREBP	AP2	-	show details
CL25781.Contig3_All	OFP	Ovate	-	show details
CL16646.Contig3_All	NAC	NAM	-	show details
CL41347.Contig4_All	bHLH	HLH	-	show details
CL12449.Contig8_All	FAR1	FAR1	-	show details
CL10912.Contig1_All	C2H2	zf-C2H2	PHD	show details
CL3150.Contig24_All	ARF	Auxin_resp	-	show details
CL15728.Contig8_All	NOZZLE	NOZZLE_Angio	-	show details
CL35382.Contig2_All	C3H	zf-CCCH	PHD,SNF2_N,zf-C2H2	show details
CL30643.Contig3_All	MYB-related	Myb_DNA-binding	ARID,G2-like,Response_reg,SNF2_N,trihelix	show details
CL30643.Contig3_All	MYB	Myb_DNA-binding	ARID,Response_reg,SNF2_N	show details
CL7773.Contig6_All	FHA	FHA	-	show details
Unigene281458_All	TCP	TCP	-	show details
Unigene209355_All	MYB-related	Myb_DNA-binding	ARID,G2-like,Response_reg,SNF2_N,trihelix	show details
Unigene209355_All	MYB	Myb_DNA-binding	ARID,Response_reg,SNF2_N	show details
Unigene180145_All	bHLH	HLH	-	show details
Unigene178809_All	Tify	tify	GATA	show details
CL38479.Contig5_All	bHLH	HLH	-	show details
CL41423.Contig2_All	MYB-related	Myb_DNA-binding	ARID,G2-like,Response_reg,SNF2_N,trihelix	show details
CL41423.Contig2_All	MYB	Myb_DNA-binding	ARID,Response_reg,SNF2_N	show details
CL64276.Contig1_All	WRKY	WRKY	-	show details
CL30791.Contig5_All	FAR1	FAR1	-	show details
Unigene4723_All	MYB-related	Myb_DNA-binding	ARID,G2-like,Response_reg,SNF2_N,trihelix	show details
Unigene4723_All	MYB	Myb_DNA-binding	ARID,Response_reg,SNF2_N	show details
CL51328.Contig2_All	mTERF	mTERF	-	show details
CL5258.Contig5_All	NAC	NAM	-	show details
Unigene4802_All	NAC	NAM	-	show details
Unigene208434_All	MYB-related	Myb_DNA-binding	ARID,G2-like,Response_reg,SNF2_N,trihelix	show details
Unigene208434_All	MYB	Myb_DNA-binding	ARID,Response_reg,SNF2_N	show details
CL21538.Contig2_All	MYB-related	Myb_DNA-binding	ARID,G2-like,Response_reg,SNF2_N,trihelix	show details
CL21538.Contig2_All	MYB	Myb_DNA-binding	ARID,Response_reg,SNF2_N	show details
CL17003.Contig1_All	bHLH	HLH	-	show details
Unigene124274_All	BSD	BSD	-	show details
Unigene226028_All	GRAS	GRAS	-	show details
CL17795.Contig17_All	C3H	zf-CCCH	PHD,SNF2_N,zf-C2H2	show details
Unigene264080_All	LIM	LIM	-	show details
CL18939.Contig1_All	BES1	DUF822	-	show details
Unigene3048_All	BES1	DUF822	-	show details
Unigene174646_All	AP2-EREBP	AP2	-	show details
CL45315.Contig1_All	ABI3VP1	B3	AP2,Auxin_resp	show details
CL31597.Contig3_All	C2H2	zf-C2H2	PHD	show details
CL35745.Contig1_All	GRAS	GRAS	-	show details
Unigene114489_All	MYB-related	Myb_DNA-binding	ARID,G2-like,Response_reg,SNF2_N,trihelix	show details
Unigene114489_All	MYB	Myb_DNA-binding	ARID,Response_reg,SNF2_N	show details
CL22323.Contig3_All	MYB	Myb_DNA-binding	ARID,Response_reg,SNF2_N	show details
CL22323.Contig3_All	G2-like	G2-like	Response_reg	show details
Unigene255403_All	LOB	DUF260	-	show details
CL66404.Contig1_All	AP2-EREBP	AP2	-	show details
Unigene208443_All	bHLH	HLH	-	show details
Unigene123746_All	TUB	Tub	-	show details
CL13430.Contig1_All	WRKY	WRKY	-	show details
CL4943.Contig5_All	MYB-related	Myb_DNA-binding	ARID,G2-like,Response_reg,SNF2_N,trihelix	show details
CL4943.Contig5_All	MYB	Myb_DNA-binding	ARID,Response_reg,SNF2_N	show details
CL11500.Contig8_All	CAMTA	CG-1,IQ	-	show details
CL11500.Contig8_All	TIG	TIG	-	show details
CL3173.Contig2_All	FAR1	FAR1	-	show details
CL6285.Contig16_All	bHLH	HLH	-	show details
CL24453.Contig4_All	BES1	DUF822	-	show details
CL48334.Contig1_All	Sigma70-like	Sigma70_r2,Sigma70_r3,Sigma70_r4	-	show details
CL69114.Contig2_All	GRF	QLQ,WRC	-	show details
CL11500.Contig10_All	TIG	TIG	-	show details
CL2380.Contig2_All	bHLH	HLH	-	show details
CL32307.Contig5_All	bHLH	HLH	-	show details
Unigene29044_All	MYB-related	Myb_DNA-binding	ARID,G2-like,Response_reg,SNF2_N,trihelix	show details
Unigene29044_All	MYB	Myb_DNA-binding	ARID,Response_reg,SNF2_N	show details
CL7384.Contig10_All	Trihelix	trihelix	-	show details
CL40630.Contig8_All	ABI3VP1	B3	AP2,Auxin_resp	show details
Unigene45106_All	GRAS	GRAS	-	show details
CL6879.Contig12_All	LIM	LIM	-	show details
Unigene4282_All	FAR1	FAR1	-	show details
Unigene168190_All	ABI3VP1	B3	AP2,Auxin_resp	show details
CL15883.Contig3_All	C2C2-Dof	zf-Dof	-	show details
CL56458.Contig1_All	bHLH	HLH	-	show details
Unigene12270_All	NAC	NAM	-	show details
Unigene5766_All	bHLH	HLH	-	show details
CL40630.Contig1_All	ABI3VP1	B3	AP2,Auxin_resp	show details
CL14301.Contig16_All	E2F-DP	E2F_TDP	-	show details
CL61803.Contig1_All	C2C2-Dof	zf-Dof	-	show details
Unigene271402_All	bHLH	HLH	-	show details
CL665.Contig7_All	C3H	zf-CCCH	PHD,SNF2_N,zf-C2H2	show details
Unigene20509_All	FAR1	FAR1	-	show details
CL7061.Contig7_All	FHA	FHA	-	show details
CL40630.Contig7_All	ABI3VP1	B3	AP2,Auxin_resp	show details
CL18053.Contig2_All	HSF	HSF_DNA-bind	-	show details
Unigene157537_All	MYB-related	Myb_DNA-binding	ARID,G2-like,Response_reg,SNF2_N,trihelix	show details
Unigene157537_All	MYB	Myb_DNA-binding	ARID,Response_reg,SNF2_N	show details
CL4545.Contig1_All	OFP	Ovate	-	show details
CL50307.Contig1_All	GRAS	GRAS	-	show details
Unigene180636_All	NAC	NAM	-	show details
CL39526.Contig2_All	BES1	DUF822	-	show details
CL27426.Contig2_All	ABI3VP1	B3	AP2,Auxin_resp	show details
CL665.Contig11_All	C3H	zf-CCCH	PHD,SNF2_N,zf-C2H2	show details
CL3289.Contig4_All	NAC	NAM	-	show details
Unigene136582_All	MYB-related	Myb_DNA-binding	ARID,G2-like,Response_reg,SNF2_N,trihelix	show details
Unigene136582_All	MYB	Myb_DNA-binding	ARID,Response_reg,SNF2_N	show details
CL22217.Contig3_All	C3H	zf-CCCH	PHD,SNF2_N,zf-C2H2	show details
CL28465.Contig6_All	MYB-related	Myb_DNA-binding	ARID,G2-like,Response_reg,SNF2_N,trihelix	show details
CL28465.Contig6_All	MYB	Myb_DNA-binding	ARID,Response_reg,SNF2_N	show details
CL62968.Contig1_All	bHLH	HLH	-	show details
Unigene86543_All	mTERF	mTERF	-	show details
Unigene121442_All	bHLH	HLH	-	show details
CL7201.Contig8_All	Trihelix	trihelix	-	show details
CL7793.Contig13_All	MYB-related	Myb_DNA-binding	ARID,G2-like,Response_reg,SNF2_N,trihelix	show details
CL7793.Contig13_All	MYB	Myb_DNA-binding	ARID,Response_reg,SNF2_N	show details
CL11500.Contig1_All	CAMTA	CG-1,IQ	-	show details
CL11500.Contig1_All	TIG	TIG	-	show details
CL30213.Contig3_All	MYB-related	Myb_DNA-binding	ARID,G2-like,Response_reg,SNF2_N,trihelix	show details
CL30213.Contig3_All	MYB	Myb_DNA-binding	ARID,Response_reg,SNF2_N	show details
Unigene176655_All	ARR-B	G2-like,Myb_DNA-binding,Response_reg	CCT	show details
CL54941.Contig1_All	ABI3VP1	B3	AP2,Auxin_resp	show details
CL8959.Contig1_All	bHLH	HLH	-	show details
Unigene6527_All	MYB-related	Myb_DNA-binding	ARID,G2-like,Response_reg,SNF2_N,trihelix	show details
Unigene6527_All	MYB	Myb_DNA-binding	ARID,Response_reg,SNF2_N	show details
CL44510.Contig2_All	GRAS	GRAS	-	show details
CL57913.Contig7_All	ABI3VP1	B3	AP2,Auxin_resp	show details
CL37827.Contig3_All	BSD	BSD	-	show details
CL43272.Contig1_All	TCP	TCP	-	show details
CL31451.Contig2_All	AP2-EREBP	AP2	-	show details
Unigene36670_All	MYB-related	Myb_DNA-binding	ARID,G2-like,Response_reg,SNF2_N,trihelix	show details
Unigene36670_All	MYB	Myb_DNA-binding	ARID,Response_reg,SNF2_N	show details
CL4345.Contig3_All	NAC	NAM	-	show details
CL9817.Contig5_All	C2C2-CO-like	CCT,zf-B_box	GATA,PLATZ	show details
CL19865.Contig4_All	VOZ	VOZ	-	show details
Unigene79520_All	SBP	SBP	-	show details
CL16071.Contig10_All	MYB-related	Myb_DNA-binding	ARID,G2-like,Response_reg,SNF2_N,trihelix	show details
CL16071.Contig10_All	MYB	Myb_DNA-binding	ARID,Response_reg,SNF2_N	show details
CL39186.Contig2_All	WRKY	WRKY	-	show details
CL28478.Contig3_All	ABI3VP1	B3	AP2,Auxin_resp	show details
CL7053.Contig6_All	ABI3VP1	B3	AP2,Auxin_resp	show details
CL6289.Contig7_All	MYB	Myb_DNA-binding	ARID,Response_reg,SNF2_N	show details
CL6289.Contig7_All	G2-like	G2-like	Response_reg	show details
Unigene177792_All	bHLH	HLH	-	show details
CL2054.Contig7_All	Tify	tify	GATA	show details
Unigene224393_All	AP2-EREBP	AP2	-	show details
CL56845.Contig7_All	C2C2-Dof	zf-Dof	-	show details
CL8237.Contig14_All	SBP	SBP	-	show details
Unigene182133_All	MYB-related	Myb_DNA-binding	ARID,G2-like,Response_reg,SNF2_N,trihelix	show details
Unigene182133_All	MYB	Myb_DNA-binding	ARID,Response_reg,SNF2_N	show details
CL29354.Contig6_All	Trihelix	trihelix	-	show details
CL35868.Contig3_All	BES1	DUF822	-	show details
CL19167.Contig6_All	TUB	Tub	-	show details
CL45173.Contig2_All	C2H2	zf-C2H2	PHD	show details
CL58581.Contig3_All	C2H2	zf-C2H2	PHD	show details
CL11336.Contig6_All	C3H	zf-CCCH	PHD,SNF2_N,zf-C2H2	show details
CL7793.Contig12_All	MYB-related	Myb_DNA-binding	ARID,G2-like,Response_reg,SNF2_N,trihelix	show details
CL7793.Contig12_All	MYB	Myb_DNA-binding	ARID,Response_reg,SNF2_N	show details
CL39610.Contig2_All	Trihelix	trihelix	-	show details
CL12645.Contig1_All	MYB-related	Myb_DNA-binding	ARID,G2-like,Response_reg,SNF2_N,trihelix	show details
CL12645.Contig1_All	MYB	Myb_DNA-binding	ARID,Response_reg,SNF2_N	show details
CL9880.Contig4_All	C2H2	zf-C2H2	PHD	show details
CL1004.Contig2_All	SBP	SBP	-	show details
CL16215.Contig1_All	NAC	NAM	-	show details
Unigene231423_All	LOB	DUF260	-	show details
CL45315.Contig2_All	ABI3VP1	B3	AP2,Auxin_resp	show details
CL21412.Contig4_All	G2-like	G2-like	Response_reg	show details
CL22237.Contig6_All	TUB	Tub	-	show details
Unigene173594_All	C3H	zf-CCCH	PHD,SNF2_N,zf-C2H2	show details
CL13081.Contig7_All	FHA	FHA	-	show details
Unigene86436_All	NAC	NAM	-	show details
CL4379.Contig4_All	MYB-related	Myb_DNA-binding	ARID,G2-like,Response_reg,SNF2_N,trihelix	show details
CL4379.Contig4_All	MYB	Myb_DNA-binding	ARID,Response_reg,SNF2_N	show details
CL2054.Contig2_All	Tify	tify	GATA	show details
CL8553.Contig1_All	SBP	SBP	-	show details
CL1896.Contig3_All	OFP	Ovate	-	show details
CL28443.Contig1_All	ARF	Auxin_resp	-	show details
CL3736.Contig14_All	C2H2	zf-C2H2	PHD	show details
CL49136.Contig5_All	WRKY	WRKY	-	show details
CL28243.Contig2_All	AP2-EREBP	AP2	-	show details
CL16981.Contig2_All	EIL	EIN3	-	show details
CL28162.Contig2_All	MYB	Myb_DNA-binding	ARID,Response_reg,SNF2_N	show details
CL28162.Contig2_All	G2-like	G2-like	Response_reg	show details
Unigene65886_All	MADS	SRF-TF	-	show details
CL2282.Contig11_All	TAZ	zf-TAZ	PHD	show details
Unigene278412_All	GeBP	DUF573	-	show details
CL4997.Contig4_All	WRKY	WRKY	-	show details
Unigene216412_All	LOB	DUF260	-	show details
Unigene182497_All	ARF	Auxin_resp	-	show details
CL63881.Contig1_All	bHLH	HLH	-	show details
Unigene175607_All	MYB-related	Myb_DNA-binding	ARID,G2-like,Response_reg,SNF2_N,trihelix	show details
Unigene175607_All	MYB	Myb_DNA-binding	ARID,Response_reg,SNF2_N	show details
CL8089.Contig1_All	NAC	NAM	-	show details
Unigene212425_All	AP2-EREBP	AP2	-	show details
CL22689.Contig1_All	GRAS	GRAS	-	show details
CL21475.Contig5_All	TUB	Tub	-	show details
CL5164.Contig1_All	GRAS	GRAS	-	show details
CL4085.Contig4_All	Sigma70-like	Sigma70_r2,Sigma70_r3,Sigma70_r4	-	show details
Unigene166002_All	FHA	FHA	-	show details
Unigene124273_All	BSD	BSD	-	show details
CL6776.Contig19_All	FHA	FHA	-	show details
CL46868.Contig4_All	AP2-EREBP	AP2	-	show details
Unigene253708_All	NOZZLE	NOZZLE_Angio	-	show details
CL44886.Contig1_All	NAC	NAM	-	show details
CL3616.Contig2_All	mTERF	mTERF	-	show details
CL52456.Contig2_All	ABI3VP1	B3	AP2,Auxin_resp	show details
CL46684.Contig3_All	C2C2-Dof	zf-Dof	-	show details
CL48049.Contig2_All	ARF	Auxin_resp	-	show details
CL45457.Contig4_All	bHLH	HLH	-	show details
CL4085.Contig5_All	Sigma70-like	Sigma70_r2,Sigma70_r3,Sigma70_r4	-	show details
CL7879.Contig3_All	mTERF	mTERF	-	show details
CL6292.Contig1_All	HSF	HSF_DNA-bind	-	show details
CL8237.Contig5_All	SBP	SBP	-	show details
Unigene137046_All	AP2-EREBP	AP2	-	show details
Unigene206117_All	MYB	Myb_DNA-binding	ARID,Response_reg,SNF2_N	show details
Unigene206117_All	G2-like	G2-like	Response_reg	show details
CL4090.Contig7_All	bHLH	HLH	-	show details
Unigene180835_All	TUB	Tub	-	show details
Unigene222380_All	GRAS	GRAS	-	show details
CL18939.Contig5_All	BES1	DUF822	-	show details
CL45460.Contig4_All	C2H2	zf-C2H2	PHD	show details
CL13631.Contig1_All	RWP-RK	RWP-RK	-	show details
Unigene178724_All	C2C2-YABBY	YABBY	-	show details
CL30791.Contig4_All	FAR1	FAR1	-	show details
CL1209.Contig2_All	C2C2-GATA	GATA	-	show details
Unigene215609_All	MYB-related	Myb_DNA-binding	ARID,G2-like,Response_reg,SNF2_N,trihelix	show details
Unigene215609_All	MYB	Myb_DNA-binding	ARID,Response_reg,SNF2_N	show details
CL13557.Contig3_All	AP2-EREBP	AP2	-	show details
Unigene121347_All	MYB-related	Myb_DNA-binding	ARID,G2-like,Response_reg,SNF2_N,trihelix	show details
Unigene121347_All	MYB	Myb_DNA-binding	ARID,Response_reg,SNF2_N	show details
Unigene153232_All	BBR/BPC	GAGA_bind	-	show details
CL12173.Contig7_All	C3H	zf-CCCH	PHD,SNF2_N,zf-C2H2	show details
Unigene2170_All	LIM	LIM	-	show details
Unigene125112_All	C2C2-GATA	GATA	-	show details
CL3083.Contig1_All	C2C2-GATA	GATA	-	show details
CL32681.Contig1_All	FAR1	FAR1	-	show details
CL42670.Contig8_All	TUB	Tub	-	show details
CL5731.Contig10_All	C3H	zf-CCCH	PHD,SNF2_N,zf-C2H2	show details
CL16981.Contig5_All	EIL	EIN3	-	show details
CL18226.Contig1_All	SRS	DUF702	-	show details
CL66814.Contig1_All	mTERF	mTERF	-	show details
Unigene64396_All	MYB-related	Myb_DNA-binding	ARID,G2-like,Response_reg,SNF2_N,trihelix	show details
Unigene64396_All	MYB	Myb_DNA-binding	ARID,Response_reg,SNF2_N	show details
Unigene3739_All	MYB-related	Myb_DNA-binding	ARID,G2-like,Response_reg,SNF2_N,trihelix	show details
Unigene3739_All	MYB	Myb_DNA-binding	ARID,Response_reg,SNF2_N	show details
CL49136.Contig8_All	WRKY	WRKY	-	show details
CL31855.Contig2_All	BSD	BSD	-	show details
CL66720.Contig7_All	MYB	Myb_DNA-binding	ARID,Response_reg,SNF2_N	show details
CL66720.Contig7_All	Trihelix	trihelix	-	show details
CL25557.Contig2_All	GRAS	GRAS	-	show details
CL48423.Contig3_All	Alfin-like	Alfin-like	DDT,Homeobox,JmjC,JmjN	show details
CL2080.Contig3_All	Alfin-like	Alfin-like	DDT,Homeobox,JmjC,JmjN	show details
CL29097.Contig2_All	MYB-related	Myb_DNA-binding	ARID,G2-like,Response_reg,SNF2_N,trihelix	show details
CL29097.Contig2_All	MYB	Myb_DNA-binding	ARID,Response_reg,SNF2_N	show details
Unigene217953_All	LOB	DUF260	-	show details
CL30384.Contig10_All	BES1	DUF822	-	show details
CL52621.Contig1_All	OFP	Ovate	-	show details
Unigene120657_All	Alfin-like	Alfin-like	DDT,Homeobox,JmjC,JmjN	show details
CL21638.Contig2_All	NAC	NAM	-	show details
Unigene137548_All	EIL	EIN3	-	show details
CL2287.Contig5_All	SBP	SBP	-	show details
Unigene159527_All	C2C2-YABBY	YABBY	-	show details
CL57913.Contig5_All	ABI3VP1	B3	AP2,Auxin_resp	show details
CL9594.Contig3_All	TAZ	zf-TAZ	PHD	show details
Unigene207995_All	BES1	DUF822	-	show details
CL3406.Contig2_All	C2C2-GATA	GATA	-	show details
CL12427.Contig6_All	HB	Homeobox,KNOX1,KNOX2	-	show details
CL15690.Contig3_All	Trihelix	trihelix	-	show details
Unigene11300_All	MYB-related	Myb_DNA-binding	ARID,G2-like,Response_reg,SNF2_N,trihelix	show details
Unigene11300_All	MYB	Myb_DNA-binding	ARID,Response_reg,SNF2_N	show details
CL21805.Contig4_All	HSF	HSF_DNA-bind	-	show details
Unigene176199_All	MYB-related	Myb_DNA-binding	ARID,G2-like,Response_reg,SNF2_N,trihelix	show details
Unigene176199_All	MYB	Myb_DNA-binding	ARID,Response_reg,SNF2_N	show details
CL7773.Contig12_All	FHA	FHA	-	show details
CL8237.Contig10_All	SBP	SBP	-	show details
CL68284.Contig5_All	MADS	SRF-TF	-	show details
CL6776.Contig27_All	FHA	FHA	-	show details
CL8526.Contig3_All	MYB	Myb_DNA-binding	ARID,Response_reg,SNF2_N	show details
CL8526.Contig3_All	G2-like	G2-like	Response_reg	show details
CL17795.Contig5_All	C3H	zf-CCCH	PHD,SNF2_N,zf-C2H2	show details
CL15728.Contig13_All	NOZZLE	NOZZLE_Angio	-	show details
Unigene197810_All	MYB-related	Myb_DNA-binding	ARID,G2-like,Response_reg,SNF2_N,trihelix	show details
Unigene197810_All	MYB	Myb_DNA-binding	ARID,Response_reg,SNF2_N	show details
CL9642.Contig7_All	BSD	BSD	-	show details
Unigene7332_All	C3H	zf-CCCH	PHD,SNF2_N,zf-C2H2	show details
Unigene125629_All	HSF	HSF_DNA-bind	-	show details
Unigene30069_All	PLATZ	PLATZ	-	show details
Unigene141730_All	MADS	SRF-TF	-	show details
Unigene197176_All	MADS	SRF-TF	-	show details
CL9915.Contig3_All	MYB	Myb_DNA-binding	ARID,Response_reg,SNF2_N	show details
CL9915.Contig3_All	G2-like	G2-like	Response_reg	show details
CL56103.Contig3_All	GRAS	GRAS	-	show details
CL18213.Contig4_All	AP2-EREBP	AP2	-	show details
Unigene120306_All	Trihelix	trihelix	-	show details
CL9498.Contig2_All	HSF	HSF_DNA-bind	-	show details
Unigene188744_All	WRKY	WRKY	-	show details
CL22237.Contig10_All	TUB	Tub	-	show details
Unigene120378_All	ABI3VP1	B3	AP2,Auxin_resp	show details
CL21780.Contig2_All	SBP	SBP	-	show details
CL34573.Contig2_All	AP2-EREBP	AP2	-	show details
CL39574.Contig6_All	WRKY	WRKY	-	show details
CL15003.Contig6_All	MYB-related	Myb_DNA-binding	ARID,G2-like,Response_reg,SNF2_N,trihelix	show details
CL15003.Contig6_All	MYB	Myb_DNA-binding	ARID,Response_reg,SNF2_N	show details
CL35127.Contig1_All	C2C2-GATA	GATA	-	show details
CL7342.Contig3_All	C3H	zf-CCCH	PHD,SNF2_N,zf-C2H2	show details
CL16551.Contig4_All	PLATZ	PLATZ	-	show details
CL4085.Contig2_All	Sigma70-like	Sigma70_r2,Sigma70_r3,Sigma70_r4	-	show details
CL1836.Contig5_All	bHLH	HLH	-	show details
CL50876.Contig4_All	C3H	zf-CCCH	PHD,SNF2_N,zf-C2H2	show details
CL14389.Contig2_All	GRAS	GRAS	-	show details
Unigene254280_All	LOB	DUF260	-	show details
Unigene36604_All	GRAS	GRAS	-	show details
Unigene172607_All	GRAS	GRAS	-	show details
CL18213.Contig8_All	AP2-EREBP	AP2	-	show details
CL50966.Contig3_All	TCP	TCP	-	show details
CL1896.Contig1_All	OFP	Ovate	-	show details
CL14967.Contig4_All	MYB-related	Myb_DNA-binding	ARID,G2-like,Response_reg,SNF2_N,trihelix	show details
CL14967.Contig4_All	MYB	Myb_DNA-binding	ARID,Response_reg,SNF2_N	show details
Unigene7396_All	FHA	FHA	-	show details
CL36572.Contig1_All	LOB	DUF260	-	show details
CL6642.Contig2_All	WRKY	WRKY	-	show details
CL5753.Contig3_All	TCP	TCP	-	show details
Unigene233321_All	MADS	SRF-TF	-	show details
CL4943.Contig8_All	MYB-related	Myb_DNA-binding	ARID,G2-like,Response_reg,SNF2_N,trihelix	show details
CL4943.Contig8_All	MYB	Myb_DNA-binding	ARID,Response_reg,SNF2_N	show details
CL8192.Contig1_All	AP2-EREBP	AP2	-	show details
CL15229.Contig6_All	bHLH	HLH	-	show details
Unigene12139_All	Alfin-like	Alfin-like	DDT,Homeobox,JmjC,JmjN	show details
CL21758.Contig1_All	C2H2	zf-C2H2	PHD	show details
CL51733.Contig2_All	OFP	Ovate	-	show details
CL2383.Contig4_All	ABI3VP1	B3	AP2,Auxin_resp	show details
CL1509.Contig18_All	RWP-RK	RWP-RK	-	show details
Unigene196963_All	LOB	DUF260	-	show details
CL2125.Contig1_All	HSF	HSF_DNA-bind	-	show details
CL22862.Contig1_All	LIM	LIM	-	show details
CL36824.Contig7_All	HSF	HSF_DNA-bind	-	show details
Unigene136988_All	CSD	CSD	-	show details
CL16464.Contig7_All	ABI3VP1	B3	AP2,Auxin_resp	show details
Unigene17623_All	CPP	TCR	-	show details
CL22217.Contig2_All	C3H	zf-CCCH	PHD,SNF2_N,zf-C2H2	show details
CL4220.Contig6_All	mTERF	mTERF	-	show details
CL5485.Contig1_All	C2H2	zf-C2H2	PHD	show details
CL33903.Contig5_All	LOB	DUF260	-	show details
CL28656.Contig3_All	AP2-EREBP	AP2	-	show details
Unigene44471_All	mTERF	mTERF	-	show details
CL7616.Contig3_All	WRKY	WRKY	-	show details
CL19530.Contig6_All	TCP	TCP	-	show details
CL8209.Contig6_All	C2C2-GATA	GATA	-	show details
Unigene242163_All	MYB-related	Myb_DNA-binding	ARID,G2-like,Response_reg,SNF2_N,trihelix	show details
Unigene242163_All	MYB	Myb_DNA-binding	ARID,Response_reg,SNF2_N	show details
Unigene121104_All	ABI3VP1	B3	AP2,Auxin_resp	show details
CL20401.Contig9_All	E2F-DP	E2F_TDP	-	show details
CL7879.Contig4_All	mTERF	mTERF	-	show details
CL56845.Contig5_All	C2C2-Dof	zf-Dof	-	show details
CL39597.Contig1_All	S1Fa-like	S1FA	-	show details
CL66634.Contig2_All	FHA	FHA	-	show details
CL30791.Contig9_All	FAR1	FAR1	-	show details
CL8916.Contig1_All	bHLH	HLH	-	show details
CL43150.Contig2_All	NAC	NAM	-	show details
CL30384.Contig9_All	BES1	DUF822	-	show details
CL54719.Contig1_All	C2C2-Dof	zf-Dof	-	show details
CL10295.Contig2_All	mTERF	mTERF	-	show details
Unigene124922_All	bHLH	HLH	-	show details
Unigene250878_All	GRAS	GRAS	-	show details
CL39497.Contig3_All	WRKY	WRKY	-	show details
Unigene180937_All	HSF	HSF_DNA-bind	-	show details
Unigene2478_All	C2C2-Dof	zf-Dof	-	show details
CL2125.Contig6_All	HSF	HSF_DNA-bind	-	show details
CL43225.Contig1_All	MYB-related	Myb_DNA-binding	ARID,G2-like,Response_reg,SNF2_N,trihelix	show details
CL43225.Contig1_All	MYB	Myb_DNA-binding	ARID,Response_reg,SNF2_N	show details
CL36146.Contig3_All	MYB-related	Myb_DNA-binding	ARID,G2-like,Response_reg,SNF2_N,trihelix	show details
CL36146.Contig3_All	MYB	Myb_DNA-binding	ARID,Response_reg,SNF2_N	show details
CL21433.Contig2_All	C2C2-GATA	GATA	-	show details
CL29905.Contig4_All	LIM	LIM	-	show details
CL54934.Contig3_All	BSD	BSD	-	show details
CL3083.Contig6_All	C2C2-GATA	GATA	-	show details
Unigene9393_All	C2C2-GATA	GATA	-	show details
CL35392.Contig1_All	GeBP	DUF573	-	show details
CL3090.Contig1_All	GRAS	GRAS	-	show details
CL4220.Contig3_All	mTERF	mTERF	-	show details
CL9166.Contig4_All	ARF	Auxin_resp	-	show details
CL6185.Contig1_All	mTERF	mTERF	-	show details
Unigene121340_All	NAC	NAM	-	show details
CL6488.Contig3_All	bHLH	HLH	-	show details
CL9078.Contig3_All	bZIP	bZIP_1,bZIP_2,bZIP_Maf	HLH	show details
CL29937.Contig3_All	Trihelix	trihelix	-	show details
CL47578.Contig4_All	Tify	tify	GATA	show details
CL20532.Contig2_All	NAC	NAM	-	show details
Unigene12436_All	MYB-related	Myb_DNA-binding	ARID,G2-like,Response_reg,SNF2_N,trihelix	show details
Unigene12436_All	MYB	Myb_DNA-binding	ARID,Response_reg,SNF2_N	show details
CL5731.Contig11_All	C3H	zf-CCCH	PHD,SNF2_N,zf-C2H2	show details
Unigene133797_All	MYB-related	Myb_DNA-binding	ARID,G2-like,Response_reg,SNF2_N,trihelix	show details
Unigene133797_All	MYB	Myb_DNA-binding	ARID,Response_reg,SNF2_N	show details
Unigene142260_All	MYB-related	Myb_DNA-binding	ARID,G2-like,Response_reg,SNF2_N,trihelix	show details
Unigene142260_All	MYB	Myb_DNA-binding	ARID,Response_reg,SNF2_N	show details
CL3147.Contig7_All	GRAS	GRAS	-	show details
CL16215.Contig4_All	NAC	NAM	-	show details
CL7296.Contig5_All	NAC	NAM	-	show details
CL26020.Contig6_All	C3H	zf-CCCH	PHD,SNF2_N,zf-C2H2	show details
CL9511.Contig2_All	MYB-related	Myb_DNA-binding	ARID,G2-like,Response_reg,SNF2_N,trihelix	show details
CL9511.Contig2_All	MYB	Myb_DNA-binding	ARID,Response_reg,SNF2_N	show details
CL8237.Contig1_All	SBP	SBP	-	show details
CL16971.Contig2_All	bHLH	HLH	-	show details
CL36879.Contig7_All	C3H	zf-CCCH	PHD,SNF2_N,zf-C2H2	show details
CL39425.Contig4_All	bHLH	HLH	-	show details
Unigene13173_All	bHLH	HLH	-	show details
Unigene213529_All	bHLH	HLH	-	show details
CL35193.Contig3_All	FAR1	FAR1	-	show details
CL69114.Contig3_All	GRF	QLQ,WRC	-	show details
CL21093.Contig4_All	C2C2-YABBY	YABBY	-	show details
Unigene2573_All	Trihelix	trihelix	-	show details
Unigene88838_All	C2C2-GATA	GATA	-	show details
CL41484.Contig2_All	AP2-EREBP	AP2	-	show details
CL36155.Contig1_All	FAR1	FAR1	-	show details
Unigene158974_All	mTERF	mTERF	-	show details
CL8778.Contig2_All	WRKY	WRKY	-	show details
CL9458.Contig5_All	E2F-DP	E2F_TDP	-	show details
CL6675.Contig8_All	C3H	zf-CCCH	PHD,SNF2_N,zf-C2H2	show details
CL4127.Contig4_All	bHLH	HLH	-	show details
CL25557.Contig6_All	GRAS	GRAS	-	show details
Unigene4569_All	bHLH	HLH	-	show details
Unigene1512_All	SBP	SBP	-	show details
CL41631.Contig3_All	ABI3VP1	B3	AP2,Auxin_resp	show details
Unigene153674_All	NAC	NAM	-	show details
CL46316.Contig1_All	AP2-EREBP	AP2	-	show details
CL12100.Contig1_All	bHLH	HLH	-	show details
CL5334.Contig6_All	MYB	Myb_DNA-binding	ARID,Response_reg,SNF2_N	show details
CL5334.Contig6_All	G2-like	G2-like	Response_reg	show details
Unigene5763_All	bHLH	HLH	-	show details
CL6879.Contig13_All	LIM	LIM	-	show details
Unigene46381_All	C3H	zf-CCCH	PHD,SNF2_N,zf-C2H2	show details
CL6384.Contig15_All	bHLH	HLH	-	show details
CL36824.Contig5_All	HSF	HSF_DNA-bind	-	show details
CL6721.Contig3_All	MYB-related	Myb_DNA-binding	ARID,G2-like,Response_reg,SNF2_N,trihelix	show details
CL6721.Contig3_All	MYB	Myb_DNA-binding	ARID,Response_reg,SNF2_N	show details
Unigene116453_All	MADS	SRF-TF	-	show details
CL29875.Contig3_All	WRKY	WRKY	-	show details
CL8712.Contig3_All	FAR1	FAR1	-	show details
Unigene84744_All	C2C2-YABBY	YABBY	-	show details
CL67719.Contig2_All	MYB-related	Myb_DNA-binding	ARID,G2-like,Response_reg,SNF2_N,trihelix	show details
CL67719.Contig2_All	MYB	Myb_DNA-binding	ARID,Response_reg,SNF2_N	show details
CL31451.Contig1_All	AP2-EREBP	AP2	-	show details
Unigene121621_All	FAR1	FAR1	-	show details
CL581.Contig6_All	Alfin-like	Alfin-like	DDT,Homeobox,JmjC,JmjN	show details
CL51056.Contig1_All	AP2-EREBP	AP2	-	show details
CL12589.Contig6_All	MYB-related	Myb_DNA-binding	ARID,G2-like,Response_reg,SNF2_N,trihelix	show details
CL12589.Contig6_All	MYB	Myb_DNA-binding	ARID,Response_reg,SNF2_N	show details
CL5043.Contig2_All	FAR1	FAR1	-	show details
CL33092.Contig3_All	ABI3VP1	B3	AP2,Auxin_resp	show details
CL40630.Contig5_All	ABI3VP1	B3	AP2,Auxin_resp	show details
CL9086.Contig1_All	Tify	tify	GATA	show details
Unigene120222_All	SBP	SBP	-	show details
CL31685.Contig5_All	MYB-related	Myb_DNA-binding	ARID,G2-like,Response_reg,SNF2_N,trihelix	show details
CL31685.Contig5_All	MYB	Myb_DNA-binding	ARID,Response_reg,SNF2_N	show details
Unigene123477_All	Trihelix	trihelix	-	show details
CL27272.Contig5_All	bHLH	HLH	-	show details
CL34725.Contig3_All	NAC	NAM	-	show details
CL41423.Contig7_All	MYB-related	Myb_DNA-binding	ARID,G2-like,Response_reg,SNF2_N,trihelix	show details
CL41423.Contig7_All	MYB	Myb_DNA-binding	ARID,Response_reg,SNF2_N	show details
CL5370.Contig8_All	ARR-B	G2-like,Myb_DNA-binding,Response_reg	CCT	show details
Unigene123145_All	ARF	Auxin_resp	-	show details
CL7622.Contig1_All	LOB	DUF260	-	show details
CL9817.Contig1_All	C2C2-CO-like	CCT,zf-B_box	GATA,PLATZ	show details
CL39574.Contig3_All	WRKY	WRKY	-	show details
CL31879.Contig3_All	bHLH	HLH	-	show details
CL19879.Contig1_All	C2C2-CO-like	CCT,zf-B_box	GATA,PLATZ	show details
CL4345.Contig2_All	NAC	NAM	-	show details
CL10988.Contig3_All	ARF	Auxin_resp	-	show details
CL1199.Contig7_All	Trihelix	trihelix	-	show details
CL544.Contig5_All	bHLH	HLH	-	show details
Unigene127842_All	GRF	QLQ,WRC	-	show details
CL2125.Contig2_All	HSF	HSF_DNA-bind	-	show details
CL68078.Contig5_All	bHLH	HLH	-	show details
CL12471.Contig4_All	WRKY	WRKY	-	show details
CL37235.Contig1_All	Trihelix	trihelix	-	show details
CL60452.Contig1_All	MYB-related	Myb_DNA-binding	ARID,G2-like,Response_reg,SNF2_N,trihelix	show details
CL60452.Contig1_All	MYB	Myb_DNA-binding	ARID,Response_reg,SNF2_N	show details
CL17795.Contig3_All	C3H	zf-CCCH	PHD,SNF2_N,zf-C2H2	show details
Unigene69259_All	WRKY	WRKY	-	show details
CL5388.Contig2_All	MYB-related	Myb_DNA-binding	ARID,G2-like,Response_reg,SNF2_N,trihelix	show details
CL5388.Contig2_All	MYB	Myb_DNA-binding	ARID,Response_reg,SNF2_N	show details
Unigene176289_All	MADS	SRF-TF	-	show details
CL46109.Contig2_All	ABI3VP1	B3	AP2,Auxin_resp	show details
CL5731.Contig1_All	C3H	zf-CCCH	PHD,SNF2_N,zf-C2H2	show details
CL67397.Contig1_All	MYB-related	Myb_DNA-binding	ARID,G2-like,Response_reg,SNF2_N,trihelix	show details
CL67397.Contig1_All	MYB	Myb_DNA-binding	ARID,Response_reg,SNF2_N	show details
CL393.Contig2_All	Alfin-like	Alfin-like	DDT,Homeobox,JmjC,JmjN	show details
CL581.Contig7_All	Alfin-like	Alfin-like	DDT,Homeobox,JmjC,JmjN	show details
CL564.Contig2_All	BSD	BSD	-	show details
Unigene229828_All	zf-HD	ZF-HD_dimer	-	show details
Unigene179160_All	FHA	FHA	-	show details
CL14524.Contig2_All	AP2-EREBP	AP2	-	show details
Unigene8750_All	bHLH	HLH	-	show details
Unigene10387_All	bHLH	HLH	-	show details
Unigene2787_All	CAMTA	CG-1,IQ	-	show details
CL7841.Contig3_All	Trihelix	trihelix	-	show details
CL41408.Contig1_All	MYB-related	Myb_DNA-binding	ARID,G2-like,Response_reg,SNF2_N,trihelix	show details
CL41408.Contig1_All	MYB	Myb_DNA-binding	ARID,Response_reg,SNF2_N	show details
CL15676.Contig9_All	TCP	TCP	-	show details
CL34515.Contig3_All	MYB-related	Myb_DNA-binding	ARID,G2-like,Response_reg,SNF2_N,trihelix	show details
CL34515.Contig3_All	MYB	Myb_DNA-binding	ARID,Response_reg,SNF2_N	show details
CL17952.Contig2_All	AP2-EREBP	AP2	-	show details
CL13793.Contig1_All	C2C2-Dof	zf-Dof	-	show details
CL20672.Contig2_All	GRAS	GRAS	-	show details
CL4230.Contig6_All	bHLH	HLH	-	show details
Unigene251941_All	MYB-related	Myb_DNA-binding	ARID,G2-like,Response_reg,SNF2_N,trihelix	show details
Unigene251941_All	MYB	Myb_DNA-binding	ARID,Response_reg,SNF2_N	show details
Unigene213787_All	FHA	FHA	-	show details
CL48049.Contig1_All	ARF	Auxin_resp	-	show details
CL3434.Contig3_All	MYB-related	Myb_DNA-binding	ARID,G2-like,Response_reg,SNF2_N,trihelix	show details
CL3434.Contig3_All	MYB	Myb_DNA-binding	ARID,Response_reg,SNF2_N	show details
CL30791.Contig3_All	FAR1	FAR1	-	show details
CL32681.Contig5_All	FAR1	FAR1	-	show details
CL56611.Contig4_All	Trihelix	trihelix	-	show details
CL11664.Contig2_All	AP2-EREBP	AP2	-	show details
CL13948.Contig3_All	C2H2	zf-C2H2	PHD	show details
CL2503.Contig1_All	WRKY	WRKY	-	show details
CL32681.Contig7_All	FAR1	FAR1	-	show details
Unigene206928_All	EIL	EIN3	-	show details
CL3524.Contig4_All	C2H2	zf-C2H2	PHD	show details
CL5783.Contig1_All	Tify	tify	GATA	show details
Unigene9659_All	bZIP	bZIP_1,bZIP_2,bZIP_Maf	HLH	show details
Unigene245961_All	WRKY	WRKY	-	show details
CL9458.Contig6_All	E2F-DP	E2F_TDP	-	show details
CL10440.Contig2_All	SRS	DUF702	-	show details
Unigene41663_All	TCP	TCP	-	show details
CL3812.Contig2_All	AP2-EREBP	AP2	-	show details
CL30976.Contig1_All	AP2-EREBP	AP2	-	show details
CL28443.Contig3_All	ARF	Auxin_resp	-	show details
Unigene59757_All	FHA	FHA	-	show details
Unigene181424_All	C2C2-GATA	GATA	-	show details
CL26853.Contig5_All	FAR1	FAR1	-	show details
CL16071.Contig9_All	MYB-related	Myb_DNA-binding	ARID,G2-like,Response_reg,SNF2_N,trihelix	show details
CL16071.Contig9_All	MYB	Myb_DNA-binding	ARID,Response_reg,SNF2_N	show details
Unigene42475_All	LOB	DUF260	-	show details
CL14966.Contig3_All	TUB	Tub	-	show details
CL14895.Contig6_All	TCP	TCP	-	show details
CL2817.Contig6_All	SBP	SBP	-	show details
CL2054.Contig8_All	Tify	tify	GATA	show details
CL2145.Contig1_All	bHLH	HLH	-	show details
Unigene196490_All	Trihelix	trihelix	-	show details
CL7384.Contig13_All	Trihelix	trihelix	-	show details
CL12427.Contig5_All	HB	Homeobox,KNOX1,KNOX2	-	show details
CL44242.Contig4_All	SBP	SBP	-	show details
CL36879.Contig8_All	C3H	zf-CCCH	PHD,SNF2_N,zf-C2H2	show details
CL6285.Contig6_All	bHLH	HLH	-	show details
Unigene155007_All	GRAS	GRAS	-	show details
Unigene179162_All	FHA	FHA	-	show details
CL12192.Contig3_All	BBR/BPC	GAGA_bind	-	show details
CL1233.Contig6_All	TAZ	zf-TAZ	PHD	show details
CL24245.Contig2_All	FAR1	FAR1	-	show details
CL14267.Contig4_All	FAR1	FAR1	-	show details
CL12589.Contig1_All	MYB-related	Myb_DNA-binding	ARID,G2-like,Response_reg,SNF2_N,trihelix	show details
CL12589.Contig1_All	MYB	Myb_DNA-binding	ARID,Response_reg,SNF2_N	show details
CL13128.Contig3_All	C2C2-CO-like	CCT,zf-B_box	GATA,PLATZ	show details
Unigene174981_All	MYB-related	Myb_DNA-binding	ARID,G2-like,Response_reg,SNF2_N,trihelix	show details
Unigene174981_All	MYB	Myb_DNA-binding	ARID,Response_reg,SNF2_N	show details
CL13081.Contig16_All	FHA	FHA	-	show details
CL16975.Contig1_All	ABI3VP1	B3	AP2,Auxin_resp	show details
Unigene193724_All	FAR1	FAR1	-	show details
CL3852.Contig6_All	bHLH	HLH	-	show details
CL11336.Contig2_All	C3H	zf-CCCH	PHD,SNF2_N,zf-C2H2	show details
Unigene255211_All	LFY	FLO_LFY	-	show details
CL3852.Contig7_All	bHLH	HLH	-	show details
Unigene22991_All	AP2-EREBP	AP2	-	show details
Unigene235468_All	LOB	DUF260	-	show details
Unigene123446_All	Sigma70-like	Sigma70_r2,Sigma70_r3,Sigma70_r4	-	show details
Unigene175606_All	MYB-related	Myb_DNA-binding	ARID,G2-like,Response_reg,SNF2_N,trihelix	show details
Unigene175606_All	MYB	Myb_DNA-binding	ARID,Response_reg,SNF2_N	show details
CL42560.Contig4_All	C2C2-CO-like	CCT,zf-B_box	GATA,PLATZ	show details
Unigene2469_All	C2C2-Dof	zf-Dof	-	show details
CL19654.Contig4_All	mTERF	mTERF	-	show details
Unigene3745_All	HB	Homeobox,KNOX1,KNOX2	-	show details
CL31155.Contig7_All	RWP-RK	RWP-RK	-	show details
CL43008.Contig1_All	MYB	Myb_DNA-binding	ARID,Response_reg,SNF2_N	show details
CL43008.Contig1_All	G2-like	G2-like	Response_reg	show details
CL14267.Contig5_All	FAR1	FAR1	-	show details
Unigene42030_All	WRKY	WRKY	-	show details
CL9915.Contig4_All	MYB	Myb_DNA-binding	ARID,Response_reg,SNF2_N	show details
CL9915.Contig4_All	G2-like	G2-like	Response_reg	show details
CL9848.Contig1_All	MYB-related	Myb_DNA-binding	ARID,G2-like,Response_reg,SNF2_N,trihelix	show details
CL9848.Contig1_All	MYB	Myb_DNA-binding	ARID,Response_reg,SNF2_N	show details
CL20565.Contig5_All	HSF	HSF_DNA-bind	-	show details
CL24372.Contig7_All	SBP	SBP	-	show details
CL14967.Contig3_All	MYB-related	Myb_DNA-binding	ARID,G2-like,Response_reg,SNF2_N,trihelix	show details
CL14967.Contig3_All	MYB	Myb_DNA-binding	ARID,Response_reg,SNF2_N	show details
CL9166.Contig1_All	ARF	Auxin_resp	-	show details
CL5388.Contig5_All	MYB-related	Myb_DNA-binding	ARID,G2-like,Response_reg,SNF2_N,trihelix	show details
CL5388.Contig5_All	MYB	Myb_DNA-binding	ARID,Response_reg,SNF2_N	show details
CL14883.Contig7_All	C2C2-GATA	GATA	-	show details
CL60572.Contig1_All	MYB-related	Myb_DNA-binding	ARID,G2-like,Response_reg,SNF2_N,trihelix	show details
CL60572.Contig1_All	MYB	Myb_DNA-binding	ARID,Response_reg,SNF2_N	show details
CL57237.Contig2_All	LIM	LIM	-	show details
CL46242.Contig1_All	GeBP	DUF573	-	show details
CL29823.Contig3_All	Trihelix	trihelix	-	show details
CL45777.Contig4_All	mTERF	mTERF	-	show details
CL23669.Contig1_All	FAR1	FAR1	-	show details
CL14368.Contig4_All	bHLH	HLH	-	show details
CL45460.Contig1_All	C2H2	zf-C2H2	PHD	show details
CL1129.Contig4_All	bHLH	HLH	-	show details
CL18213.Contig6_All	AP2-EREBP	AP2	-	show details
Unigene35234_All	NAC	NAM	-	show details
CL22548.Contig3_All	NAC	NAM	-	show details
CL16971.Contig6_All	bHLH	HLH	-	show details
CL12730.Contig1_All	mTERF	mTERF	-	show details
CL6776.Contig9_All	FHA	FHA	-	show details
CL18622.Contig2_All	PLATZ	PLATZ	-	show details
Unigene266175_All	MYB-related	Myb_DNA-binding	ARID,G2-like,Response_reg,SNF2_N,trihelix	show details
Unigene266175_All	MYB	Myb_DNA-binding	ARID,Response_reg,SNF2_N	show details
CL3173.Contig3_All	FAR1	FAR1	-	show details
CL9521.Contig1_All	NAC	NAM	-	show details
CL19865.Contig3_All	VOZ	VOZ	-	show details
CL99.Contig3_All	MYB-related	Myb_DNA-binding	ARID,G2-like,Response_reg,SNF2_N,trihelix	show details
CL99.Contig3_All	MYB	Myb_DNA-binding	ARID,Response_reg,SNF2_N	show details
CL40798.Contig2_All	WRKY	WRKY	-	show details
CL16464.Contig16_All	ABI3VP1	B3	AP2,Auxin_resp	show details
CL57063.Contig2_All	GRF	QLQ,WRC	-	show details
Unigene214984_All	BSD	BSD	-	show details
CL9319.Contig2_All	MADS	SRF-TF	-	show details
CL27119.Contig2_All	bHLH	HLH	-	show details
CL57913.Contig6_All	ABI3VP1	B3	AP2,Auxin_resp	show details
CL51735.Contig2_All	WRKY	WRKY	-	show details
Unigene125174_All	WRKY	WRKY	-	show details
CL12624.Contig2_All	C2C2-Dof	zf-Dof	-	show details
CL7342.Contig1_All	C3H	zf-CCCH	PHD,SNF2_N,zf-C2H2	show details
CL11287.Contig1_All	MYB-related	Myb_DNA-binding	ARID,G2-like,Response_reg,SNF2_N,trihelix	show details
CL11287.Contig1_All	MYB	Myb_DNA-binding	ARID,Response_reg,SNF2_N	show details
Unigene123001_All	FHA	FHA	-	show details
CL1674.Contig2_All	NAC	NAM	-	show details
CL31280.Contig3_All	MYB-related	Myb_DNA-binding	ARID,G2-like,Response_reg,SNF2_N,trihelix	show details
CL31280.Contig3_All	MYB	Myb_DNA-binding	ARID,Response_reg,SNF2_N	show details
CL15990.Contig1_All	AP2-EREBP	AP2	-	show details
CL27379.Contig2_All	E2F-DP	E2F_TDP	-	show details
CL2380.Contig1_All	bHLH	HLH	-	show details
CL6695.Contig2_All	AP2-EREBP	AP2	-	show details
CL6776.Contig7_All	FHA	FHA	-	show details
CL42852.Contig3_All	EIL	EIN3	-	show details
CL2080.Contig4_All	Alfin-like	Alfin-like	DDT,Homeobox,JmjC,JmjN	show details
CL7678.Contig9_All	MYB-related	Myb_DNA-binding	ARID,G2-like,Response_reg,SNF2_N,trihelix	show details
CL7678.Contig9_All	MYB	Myb_DNA-binding	ARID,Response_reg,SNF2_N	show details
CL61954.Contig1_All	MYB-related	Myb_DNA-binding	ARID,G2-like,Response_reg,SNF2_N,trihelix	show details
CL61954.Contig1_All	MYB	Myb_DNA-binding	ARID,Response_reg,SNF2_N	show details
CL99.Contig7_All	MYB-related	Myb_DNA-binding	ARID,G2-like,Response_reg,SNF2_N,trihelix	show details
CL99.Contig7_All	MYB	Myb_DNA-binding	ARID,Response_reg,SNF2_N	show details
Unigene45128_All	WRKY	WRKY	-	show details
CL12730.Contig2_All	mTERF	mTERF	-	show details
Unigene78220_All	MYB-related	Myb_DNA-binding	ARID,G2-like,Response_reg,SNF2_N,trihelix	show details
Unigene78220_All	MYB	Myb_DNA-binding	ARID,Response_reg,SNF2_N	show details
CL33443.Contig1_All	MYB	Myb_DNA-binding	ARID,Response_reg,SNF2_N	show details
CL33443.Contig1_All	G2-like	G2-like	Response_reg	show details
CL13489.Contig5_All	ABI3VP1	B3	AP2,Auxin_resp	show details
CL11072.Contig2_All	WRKY	WRKY	-	show details
Unigene212_All	C2C2-GATA	GATA	-	show details
CL13271.Contig1_All	NAC	NAM	-	show details
CL19941.Contig1_All	FHA	FHA	-	show details
CL20401.Contig7_All	E2F-DP	E2F_TDP	-	show details
CL10311.Contig2_All	C3H	zf-CCCH	PHD,SNF2_N,zf-C2H2	show details
CL16433.Contig2_All	GRAS	GRAS	-	show details
CL31649.Contig3_All	MADS	SRF-TF	-	show details
CL4345.Contig1_All	NAC	NAM	-	show details
CL40630.Contig3_All	ABI3VP1	B3	AP2,Auxin_resp	show details
Unigene179431_All	WRKY	WRKY	-	show details
CL51462.Contig1_All	zf-HD	ZF-HD_dimer	-	show details
CL12403.Contig15_All	MYB-related	Myb_DNA-binding	ARID,G2-like,Response_reg,SNF2_N,trihelix	show details
CL12403.Contig15_All	MYB	Myb_DNA-binding	ARID,Response_reg,SNF2_N	show details
CL30847.Contig2_All	TCP	TCP	-	show details
CL35313.Contig2_All	zf-HD	ZF-HD_dimer	-	show details
Unigene175605_All	MYB-related	Myb_DNA-binding	ARID,G2-like,Response_reg,SNF2_N,trihelix	show details
Unigene175605_All	MYB	Myb_DNA-binding	ARID,Response_reg,SNF2_N	show details
Unigene11299_All	MYB-related	Myb_DNA-binding	ARID,G2-like,Response_reg,SNF2_N,trihelix	show details
Unigene11299_All	MYB	Myb_DNA-binding	ARID,Response_reg,SNF2_N	show details
CL36824.Contig3_All	HSF	HSF_DNA-bind	-	show details
Unigene175435_All	Trihelix	trihelix	-	show details
CL5212.Contig12_All	bZIP	bZIP_1,bZIP_2,bZIP_Maf	HLH	show details
CL8237.Contig12_All	SBP	SBP	-	show details
CL27853.Contig2_All	MYB	Myb_DNA-binding	ARID,Response_reg,SNF2_N	show details
CL27853.Contig2_All	G2-like	G2-like	Response_reg	show details
Unigene167719_All	C2H2	zf-C2H2	PHD	show details
CL2669.Contig2_All	MYB-related	Myb_DNA-binding	ARID,G2-like,Response_reg,SNF2_N,trihelix	show details
CL2669.Contig2_All	MYB	Myb_DNA-binding	ARID,Response_reg,SNF2_N	show details
Unigene187_All	ABI3VP1	B3	AP2,Auxin_resp	show details
CL54570.Contig1_All	ABI3VP1	B3	AP2,Auxin_resp	show details
CL22862.Contig3_All	LIM	LIM	-	show details
CL16258.Contig4_All	AP2-EREBP	AP2	-	show details
CL50966.Contig2_All	TCP	TCP	-	show details
Unigene3747_All	HB	Homeobox,KNOX1,KNOX2	-	show details
CL13498.Contig4_All	FAR1	FAR1	-	show details
CL11503.Contig1_All	C2C2-Dof	zf-Dof	-	show details
CL49136.Contig6_All	WRKY	WRKY	-	show details
CL6419.Contig2_All	C2C2-Dof	zf-Dof	-	show details
CL5731.Contig5_All	C3H	zf-CCCH	PHD,SNF2_N,zf-C2H2	show details
CL66720.Contig4_All	Trihelix	trihelix	-	show details
CL31649.Contig5_All	MADS	SRF-TF	-	show details
CL7070.Contig1_All	bHLH	HLH	-	show details
Unigene131006_All	C3H	zf-CCCH	PHD,SNF2_N,zf-C2H2	show details
CL39299.Contig6_All	NAC	NAM	-	show details
Unigene279813_All	GRAS	GRAS	-	show details
CL45460.Contig2_All	C2H2	zf-C2H2	PHD	show details
CL17207.Contig3_All	GRAS	GRAS	-	show details
Unigene155384_All	NAC	NAM	-	show details
Unigene9194_All	MADS	SRF-TF	-	show details
Unigene213_All	C2C2-GATA	GATA	-	show details
CL67056.Contig2_All	MYB-related	Myb_DNA-binding	ARID,G2-like,Response_reg,SNF2_N,trihelix	show details
CL67056.Contig2_All	MYB	Myb_DNA-binding	ARID,Response_reg,SNF2_N	show details
CL24800.Contig3_All	HB	Homeobox,KNOX1,KNOX2	-	show details
Unigene6792_All	NAC	NAM	-	show details
Unigene180578_All	GRAS	GRAS	-	show details
CL13489.Contig3_All	ABI3VP1	B3	AP2,Auxin_resp	show details
CL16981.Contig4_All	EIL	EIN3	-	show details
CL20878.Contig3_All	BSD	BSD	-	show details
CL26745.Contig1_All	GRAS	GRAS	-	show details
CL9031.Contig4_All	C2C2-Dof	zf-Dof	-	show details
CL16433.Contig3_All	GRAS	GRAS	-	show details
CL30608.Contig5_All	ABI3VP1	B3	AP2,Auxin_resp	show details
Unigene147893_All	AP2-EREBP	AP2	-	show details
CL3150.Contig25_All	ARF	Auxin_resp	-	show details
CL14267.Contig8_All	FAR1	FAR1	-	show details
CL43339.Contig3_All	RWP-RK	RWP-RK	-	show details
CL50019.Contig3_All	NAC	NAM	-	show details
CL3616.Contig5_All	mTERF	mTERF	-	show details
Unigene264624_All	GRAS	GRAS	-	show details
Unigene189110_All	SBP	SBP	-	show details
CL60222.Contig4_All	TCP	TCP	-	show details
CL1129.Contig7_All	bHLH	HLH	-	show details
Unigene5765_All	bHLH	HLH	-	show details
CL13948.Contig6_All	C2H2	zf-C2H2	PHD	show details
Unigene160754_All	TCP	TCP	-	show details
Unigene177424_All	LIM	LIM	-	show details
Unigene63029_All	NAC	NAM	-	show details
CL9521.Contig2_All	NAC	NAM	-	show details
Unigene173292_All	TCP	TCP	-	show details
CL5421.Contig8_All	bHLH	HLH	-	show details
CL6384.Contig1_All	bHLH	HLH	-	show details
Unigene177572_All	FHA	FHA	-	show details
CL10477.Contig1_All	WRKY	WRKY	-	show details
Unigene3330_All	Trihelix	trihelix	-	show details
CL33512.Contig4_All	MYB-related	Myb_DNA-binding	ARID,G2-like,Response_reg,SNF2_N,trihelix	show details
CL33512.Contig4_All	MYB	Myb_DNA-binding	ARID,Response_reg,SNF2_N	show details
CL24800.Contig2_All	HB	Homeobox,KNOX1,KNOX2	-	show details
CL3083.Contig10_All	C2C2-GATA	GATA	-	show details
CL48768.Contig1_All	MYB-related	Myb_DNA-binding	ARID,G2-like,Response_reg,SNF2_N,trihelix	show details
CL48768.Contig1_All	MYB	Myb_DNA-binding	ARID,Response_reg,SNF2_N	show details
Unigene170813_All	ABI3VP1	B3	AP2,Auxin_resp	show details
Unigene43616_All	ABI3VP1	B3	AP2,Auxin_resp	show details
CL54742.Contig6_All	PLATZ	PLATZ	-	show details
Unigene260787_All	bHLH	HLH	-	show details
Unigene176961_All	NAC	NAM	-	show details
Unigene194963_All	bHLH	HLH	-	show details
CL29637.Contig1_All	TCP	TCP	-	show details
CL67725.Contig3_All	ABI3VP1	B3	AP2,Auxin_resp	show details
CL36879.Contig3_All	C3H	zf-CCCH	PHD,SNF2_N,zf-C2H2	show details
Unigene5764_All	bHLH	HLH	-	show details
CL33903.Contig1_All	LOB	DUF260	-	show details
Unigene166849_All	ABI3VP1	B3	AP2,Auxin_resp	show details
CL6285.Contig19_All	bHLH	HLH	-	show details
CL17207.Contig6_All	GRAS	GRAS	-	show details
CL1300.Contig2_All	ABI3VP1	B3	AP2,Auxin_resp	show details
CL6485.Contig4_All	AP2-EREBP	AP2	-	show details
CL46775.Contig2_All	FAR1	FAR1	-	show details
Unigene201347_All	NAC	NAM	-	show details
CL21222.Contig2_All	zf-HD	ZF-HD_dimer	-	show details
CL21093.Contig6_All	C2C2-YABBY	YABBY	-	show details
CL3736.Contig17_All	C2H2	zf-C2H2	PHD	show details
CL54245.Contig1_All	ABI3VP1	B3	AP2,Auxin_resp	show details
CL67456.Contig2_All	C2C2-GATA	GATA	-	show details
CL36572.Contig3_All	LOB	DUF260	-	show details
CL33903.Contig7_All	LOB	DUF260	-	show details
CL15676.Contig6_All	TCP	TCP	-	show details
Unigene203244_All	C3H	zf-CCCH	PHD,SNF2_N,zf-C2H2	show details
CL6721.Contig4_All	MYB-related	Myb_DNA-binding	ARID,G2-like,Response_reg,SNF2_N,trihelix	show details
CL6721.Contig4_All	MYB	Myb_DNA-binding	ARID,Response_reg,SNF2_N	show details
Unigene203128_All	BSD	BSD	-	show details
CL52157.Contig3_All	LOB	DUF260	-	show details
CL19654.Contig7_All	mTERF	mTERF	-	show details
Unigene7509_All	FAR1	FAR1	-	show details
CL20652.Contig3_All	MADS	SRF-TF	-	show details
CL15065.Contig12_All	Tify	tify	GATA	show details
CL8526.Contig7_All	MYB	Myb_DNA-binding	ARID,Response_reg,SNF2_N	show details
CL8526.Contig7_All	G2-like	G2-like	Response_reg	show details
CL36879.Contig6_All	C3H	zf-CCCH	PHD,SNF2_N,zf-C2H2	show details
CL9781.Contig1_All	C2C2-GATA	GATA	-	show details
Unigene35596_All	bZIP	bZIP_1,bZIP_2,bZIP_Maf	HLH	show details
CL7793.Contig7_All	MYB-related	Myb_DNA-binding	ARID,G2-like,Response_reg,SNF2_N,trihelix	show details
CL7793.Contig7_All	MYB	Myb_DNA-binding	ARID,Response_reg,SNF2_N	show details
CL27445.Contig2_All	BES1	DUF822	-	show details
Unigene166000_All	MYB-related	Myb_DNA-binding	ARID,G2-like,Response_reg,SNF2_N,trihelix	show details
Unigene166000_All	MYB	Myb_DNA-binding	ARID,Response_reg,SNF2_N	show details
CL7061.Contig9_All	FHA	FHA	-	show details
CL2334.Contig24_All	MYB-related	Myb_DNA-binding	ARID,G2-like,Response_reg,SNF2_N,trihelix	show details
CL2334.Contig24_All	MYB	Myb_DNA-binding	ARID,Response_reg,SNF2_N	show details
CL31835.Contig1_All	C2C2-Dof	zf-Dof	-	show details
Unigene46643_All	WRKY	WRKY	-	show details
CL11838.Contig8_All	C3H	zf-CCCH	PHD,SNF2_N,zf-C2H2	show details
CL4834.Contig22_All	ARF	Auxin_resp	-	show details
Unigene120894_All	ARF	Auxin_resp	-	show details
CL18868.Contig2_All	HSF	HSF_DNA-bind	-	show details
CL18320.Contig3_All	AP2-EREBP	AP2	-	show details
CL14301.Contig20_All	E2F-DP	E2F_TDP	-	show details
CL68284.Contig8_All	MADS	SRF-TF	-	show details
CL37866.Contig1_All	AP2-EREBP	AP2	-	show details
CL31231.Contig8_All	C3H	zf-CCCH	PHD,SNF2_N,zf-C2H2	show details
CL36481.Contig1_All	MYB-related	Myb_DNA-binding	ARID,G2-like,Response_reg,SNF2_N,trihelix	show details
CL36481.Contig1_All	MYB	Myb_DNA-binding	ARID,Response_reg,SNF2_N	show details
CL2829.Contig4_All	AP2-EREBP	AP2	-	show details
CL21412.Contig2_All	G2-like	G2-like	Response_reg	show details
CL2334.Contig21_All	MYB-related	Myb_DNA-binding	ARID,G2-like,Response_reg,SNF2_N,trihelix	show details
CL2334.Contig21_All	MYB	Myb_DNA-binding	ARID,Response_reg,SNF2_N	show details
CL665.Contig17_All	C3H	zf-CCCH	PHD,SNF2_N,zf-C2H2	show details
CL43771.Contig1_All	LIM	LIM	-	show details
CL56031.Contig4_All	WRKY	WRKY	-	show details
CL18320.Contig1_All	AP2-EREBP	AP2	-	show details
Unigene75047_All	WRKY	WRKY	-	show details
CL1326.Contig2_All	HSF	HSF_DNA-bind	-	show details
CL37988.Contig2_All	FAR1	FAR1	-	show details
CL14301.Contig1_All	E2F-DP	E2F_TDP	-	show details
Unigene15668_All	GRAS	GRAS	-	show details
Unigene284438_All	GRAS	GRAS	-	show details
CL26853.Contig4_All	FAR1	FAR1	-	show details
Unigene178808_All	Tify	tify	GATA	show details
CL5334.Contig10_All	MYB	Myb_DNA-binding	ARID,Response_reg,SNF2_N	show details
CL5334.Contig10_All	G2-like	G2-like	Response_reg	show details
Unigene10063_All	mTERF	mTERF	-	show details
CL16129.Contig2_All	MYB-related	Myb_DNA-binding	ARID,G2-like,Response_reg,SNF2_N,trihelix	show details
CL16129.Contig2_All	MYB	Myb_DNA-binding	ARID,Response_reg,SNF2_N	show details
CL37578.Contig4_All	MYB-related	Myb_DNA-binding	ARID,G2-like,Response_reg,SNF2_N,trihelix	show details
CL37578.Contig4_All	MYB	Myb_DNA-binding	ARID,Response_reg,SNF2_N	show details
CL69114.Contig4_All	GRF	QLQ,WRC	-	show details
CL29823.Contig1_All	Trihelix	trihelix	-	show details
Unigene178810_All	Tify	tify	GATA	show details
Unigene41169_All	FHA	FHA	-	show details
CL20532.Contig5_All	NAC	NAM	-	show details
CL564.Contig5_All	BSD	BSD	-	show details
CL54134.Contig1_All	C2C2-CO-like	CCT,zf-B_box	GATA,PLATZ	show details
Unigene183014_All	bHLH	HLH	-	show details
CL14952.Contig1_All	Tify	tify	GATA	show details
CL48146.Contig2_All	GRF	QLQ,WRC	-	show details
CL393.Contig7_All	Alfin-like	Alfin-like	DDT,Homeobox,JmjC,JmjN	show details
CL1531.Contig6_All	ARF	Auxin_resp	-	show details
Unigene268361_All	TCP	TCP	-	show details
CL50603.Contig3_All	HSF	HSF_DNA-bind	-	show details
Unigene181175_All	WRKY	WRKY	-	show details
CL18939.Contig3_All	BES1	DUF822	-	show details
CL7012.Contig3_All	DBP	DNC,PP2C	-	show details
CL9918.Contig4_All	C3H	zf-CCCH	PHD,SNF2_N,zf-C2H2	show details
Unigene1225_All	ARF	Auxin_resp	-	show details
Unigene57149_All	FAR1	FAR1	-	show details
CL36364.Contig1_All	FAR1	FAR1	-	show details
Unigene176359_All	C2C2-Dof	zf-Dof	-	show details
Unigene233576_All	SBP	SBP	-	show details
CL20672.Contig3_All	GRAS	GRAS	-	show details
CL52456.Contig4_All	ABI3VP1	B3	AP2,Auxin_resp	show details
CL7289.Contig1_All	HSF	HSF_DNA-bind	-	show details
CL43511.Contig2_All	bHLH	HLH	-	show details
CL14267.Contig7_All	FAR1	FAR1	-	show details
CL7226.Contig1_All	NAC	NAM	-	show details
CL6879.Contig1_All	LIM	LIM	-	show details
CL54742.Contig5_All	PLATZ	PLATZ	-	show details
CL32688.Contig2_All	AP2-EREBP	AP2	-	show details
CL54742.Contig1_All	PLATZ	PLATZ	-	show details
Unigene43974_All	CPP	TCR	-	show details
CL16590.Contig13_All	ABI3VP1	B3	AP2,Auxin_resp	show details
CL11382.Contig1_All	ABI3VP1	B3	AP2,Auxin_resp	show details
CL51554.Contig2_All	OFP	Ovate	-	show details
CL35368.Contig1_All	WRKY	WRKY	-	show details
CL34725.Contig2_All	NAC	NAM	-	show details
CL7773.Contig3_All	FHA	FHA	-	show details
CL5258.Contig1_All	NAC	NAM	-	show details
Unigene40075_All	GeBP	DUF573	-	show details
CL47374.Contig3_All	Tify	tify	GATA	show details
CL47339.Contig3_All	WRKY	WRKY	-	show details
Unigene124843_All	MYB	Myb_DNA-binding	ARID,Response_reg,SNF2_N	show details
Unigene124843_All	G2-like	G2-like	Response_reg	show details
Unigene180938_All	HSF	HSF_DNA-bind	-	show details
CL12433.Contig1_All	MYB-related	Myb_DNA-binding	ARID,G2-like,Response_reg,SNF2_N,trihelix	show details
CL12433.Contig1_All	MYB	Myb_DNA-binding	ARID,Response_reg,SNF2_N	show details
CL43272.Contig4_All	TCP	TCP	-	show details
CL4997.Contig6_All	WRKY	WRKY	-	show details
CL6776.Contig25_All	FHA	FHA	-	show details
CL59892.Contig4_All	ARR-B	G2-like,Myb_DNA-binding,Response_reg	CCT	show details
CL23483.Contig5_All	bHLH	HLH	-	show details
CL16071.Contig3_All	MYB-related	Myb_DNA-binding	ARID,G2-like,Response_reg,SNF2_N,trihelix	show details
CL16071.Contig3_All	MYB	Myb_DNA-binding	ARID,Response_reg,SNF2_N	show details
CL3616.Contig4_All	mTERF	mTERF	-	show details
Unigene152544_All	LOB	DUF260	-	show details
CL42560.Contig1_All	C2C2-CO-like	CCT,zf-B_box	GATA,PLATZ	show details
CL30791.Contig6_All	FAR1	FAR1	-	show details
Unigene262444_All	WRKY	WRKY	-	show details
CL2829.Contig2_All	AP2-EREBP	AP2	-	show details
CL12589.Contig7_All	MYB-related	Myb_DNA-binding	ARID,G2-like,Response_reg,SNF2_N,trihelix	show details
CL12589.Contig7_All	MYB	Myb_DNA-binding	ARID,Response_reg,SNF2_N	show details
CL4230.Contig9_All	bHLH	HLH	-	show details
Unigene127382_All	AP2-EREBP	AP2	-	show details
CL11336.Contig4_All	C3H	zf-CCCH	PHD,SNF2_N,zf-C2H2	show details
CL24372.Contig3_All	SBP	SBP	-	show details
CL2963.Contig3_All	C2C2-Dof	zf-Dof	-	show details
CL25840.Contig1_All	C3H	zf-CCCH	PHD,SNF2_N,zf-C2H2	show details
CL54719.Contig4_All	C2C2-Dof	zf-Dof	-	show details
CL57063.Contig4_All	GRF	QLQ,WRC	-	show details
Unigene252341_All	ABI3VP1	B3	AP2,Auxin_resp	show details
Unigene206050_All	WRKY	WRKY	-	show details
CL15251.Contig10_All	C2H2	zf-C2H2	PHD	show details
CL54112.Contig2_All	MYB	Myb_DNA-binding	ARID,Response_reg,SNF2_N	show details
CL54112.Contig2_All	G2-like	G2-like	Response_reg	show details
CL41683.Contig4_All	mTERF	mTERF	-	show details
CL47578.Contig1_All	Tify	tify	GATA	show details
Unigene9112_All	MYB-related	Myb_DNA-binding	ARID,G2-like,Response_reg,SNF2_N,trihelix	show details
Unigene9112_All	MYB	Myb_DNA-binding	ARID,Response_reg,SNF2_N	show details
CL51328.Contig3_All	mTERF	mTERF	-	show details
CL43964.Contig14_All	MYB	Myb_DNA-binding	ARID,Response_reg,SNF2_N	show details
CL43964.Contig14_All	G2-like	G2-like	Response_reg	show details
CL30976.Contig4_All	AP2-EREBP	AP2	-	show details
CL5370.Contig2_All	ARR-B	G2-like,Myb_DNA-binding,Response_reg	CCT	show details
CL16071.Contig11_All	MYB-related	Myb_DNA-binding	ARID,G2-like,Response_reg,SNF2_N,trihelix	show details
CL16071.Contig11_All	MYB	Myb_DNA-binding	ARID,Response_reg,SNF2_N	show details
Unigene163319_All	Tify	tify	GATA	show details
Unigene6441_All	NAC	NAM	-	show details
CL35193.Contig2_All	FAR1	FAR1	-	show details
CL64276.Contig2_All	WRKY	WRKY	-	show details
Unigene179802_All	Tify	tify	GATA	show details
CL22374.Contig4_All	MYB-related	Myb_DNA-binding	ARID,G2-like,Response_reg,SNF2_N,trihelix	show details
CL22374.Contig4_All	MYB	Myb_DNA-binding	ARID,Response_reg,SNF2_N	show details
CL15990.Contig2_All	AP2-EREBP	AP2	-	show details
Unigene1711_All	ABI3VP1	B3	AP2,Auxin_resp	show details
CL19481.Contig1_All	TCP	TCP	-	show details
CL37481.Contig3_All	GRAS	GRAS	-	show details
CL22217.Contig1_All	C3H	zf-CCCH	PHD,SNF2_N,zf-C2H2	show details
CL11503.Contig6_All	C2C2-Dof	zf-Dof	-	show details
CL1300.Contig4_All	ABI3VP1	B3	AP2,Auxin_resp	show details
CL6799.Contig6_All	MADS	SRF-TF	-	show details
CL32307.Contig4_All	bHLH	HLH	-	show details
Unigene3746_All	HB	Homeobox,KNOX1,KNOX2	-	show details
CL14194.Contig3_All	C3H	zf-CCCH	PHD,SNF2_N,zf-C2H2	show details
CL4834.Contig28_All	ABI3VP1	B3	AP2,Auxin_resp	show details
CL13694.Contig3_All	PBF-2-like	Whirly	-	show details
CL3852.Contig1_All	bHLH	HLH	-	show details
CL1129.Contig8_All	bHLH	HLH	-	show details
CL7203.Contig1_All	bHLH	HLH	-	show details
Unigene109593_All	TCP	TCP	-	show details
Unigene210054_All	MYB-related	Myb_DNA-binding	ARID,G2-like,Response_reg,SNF2_N,trihelix	show details
Unigene210054_All	MYB	Myb_DNA-binding	ARID,Response_reg,SNF2_N	show details
CL11336.Contig1_All	C3H	zf-CCCH	PHD,SNF2_N,zf-C2H2	show details
CL20289.Contig4_All	bZIP	bZIP_1,bZIP_2,bZIP_Maf	HLH	show details
CL19530.Contig1_All	TCP	TCP	-	show details
CL67725.Contig2_All	ABI3VP1	B3	AP2,Auxin_resp	show details
CL37569.Contig2_All	WRKY	WRKY	-	show details
CL52192.Contig1_All	NAC	NAM	-	show details
Unigene239387_All	MADS	SRF-TF	-	show details
Unigene188076_All	CAMTA	CG-1,IQ	-	show details
CL5043.Contig3_All	FAR1	FAR1	-	show details
CL2334.Contig28_All	MYB-related	Myb_DNA-binding	ARID,G2-like,Response_reg,SNF2_N,trihelix	show details
CL2334.Contig28_All	MYB	Myb_DNA-binding	ARID,Response_reg,SNF2_N	show details
CL43613.Contig1_All	TCP	TCP	-	show details
CL20672.Contig7_All	GRAS	GRAS	-	show details
CL16464.Contig3_All	ABI3VP1	B3	AP2,Auxin_resp	show details
CL18213.Contig7_All	AP2-EREBP	AP2	-	show details
CL4379.Contig6_All	MYB-related	Myb_DNA-binding	ARID,G2-like,Response_reg,SNF2_N,trihelix	show details
CL4379.Contig6_All	MYB	Myb_DNA-binding	ARID,Response_reg,SNF2_N	show details
CL47163.Contig1_All	AP2-EREBP	AP2	-	show details
CL11914.Contig2_All	BBR/BPC	GAGA_bind	-	show details
Unigene44316_All	SBP	SBP	-	show details
CL18401.Contig2_All	C3H	zf-CCCH	PHD,SNF2_N,zf-C2H2	show details
CL11382.Contig11_All	ABI3VP1	B3	AP2,Auxin_resp	show details
CL9458.Contig9_All	E2F-DP	E2F_TDP	-	show details
CL32766.Contig1_All	NAC	NAM	-	show details
CL43964.Contig9_All	MYB	Myb_DNA-binding	ARID,Response_reg,SNF2_N	show details
CL43964.Contig9_All	G2-like	G2-like	Response_reg	show details
Unigene87881_All	SRS	DUF702	-	show details
CL43964.Contig13_All	MYB	Myb_DNA-binding	ARID,Response_reg,SNF2_N	show details
CL43964.Contig13_All	G2-like	G2-like	Response_reg	show details
Unigene168119_All	NAC	NAM	-	show details
CL38462.Contig2_All	mTERF	mTERF	-	show details
CL14301.Contig2_All	E2F-DP	E2F_TDP	-	show details
CL40482.Contig2_All	WRKY	WRKY	-	show details
CL10862.Contig2_All	MYB-related	Myb_DNA-binding	ARID,G2-like,Response_reg,SNF2_N,trihelix	show details
CL10862.Contig2_All	MYB	Myb_DNA-binding	ARID,Response_reg,SNF2_N	show details
CL283.Contig2_All	MYB-related	Myb_DNA-binding	ARID,G2-like,Response_reg,SNF2_N,trihelix	show details
CL283.Contig2_All	MYB	Myb_DNA-binding	ARID,Response_reg,SNF2_N	show details
CL51168.Contig2_All	AP2-EREBP	AP2	-	show details
CL16362.Contig3_All	LOB	DUF260	-	show details
CL58852.Contig5_All	FAR1	FAR1	-	show details
CL58852.Contig5_All	WRKY	WRKY	-	show details
CL49136.Contig7_All	WRKY	WRKY	-	show details
CL34391.Contig4_All	GRAS	GRAS	-	show details
Unigene191638_All	NAC	NAM	-	show details
CL34573.Contig1_All	AP2-EREBP	AP2	-	show details
CL9637.Contig2_All	CPP	TCR	-	show details
CL19425.Contig7_All	HSF	HSF_DNA-bind	-	show details
CL17104.Contig7_All	bHLH	HLH	-	show details
CL32363.Contig1_All	GRAS	GRAS	-	show details
CL42706.Contig1_All	MYB	Myb_DNA-binding	ARID,Response_reg,SNF2_N	show details
CL42706.Contig1_All	G2-like	G2-like	Response_reg	show details
CL34515.Contig2_All	MYB-related	Myb_DNA-binding	ARID,G2-like,Response_reg,SNF2_N,trihelix	show details
CL34515.Contig2_All	MYB	Myb_DNA-binding	ARID,Response_reg,SNF2_N	show details
CL5029.Contig5_All	AP2-EREBP	AP2	-	show details
CL22374.Contig2_All	MYB-related	Myb_DNA-binding	ARID,G2-like,Response_reg,SNF2_N,trihelix	show details
CL22374.Contig2_All	MYB	Myb_DNA-binding	ARID,Response_reg,SNF2_N	show details
CL23331.Contig2_All	HRT	HRT	-	show details
CL35193.Contig1_All	FAR1	FAR1	-	show details
CL3150.Contig36_All	ABI3VP1	B3	AP2,Auxin_resp	show details
CL68284.Contig23_All	MADS	SRF-TF	-	show details
CL2669.Contig1_All	MYB-related	Myb_DNA-binding	ARID,G2-like,Response_reg,SNF2_N,trihelix	show details
CL2669.Contig1_All	MYB	Myb_DNA-binding	ARID,Response_reg,SNF2_N	show details
CL14556.Contig3_All	C3H	zf-CCCH	PHD,SNF2_N,zf-C2H2	show details
CL16590.Contig12_All	ABI3VP1	B3	AP2,Auxin_resp	show details
Unigene267343_All	PLATZ	PLATZ	-	show details
CL11737.Contig2_All	MYB	Myb_DNA-binding	ARID,Response_reg,SNF2_N	show details
CL11737.Contig2_All	G2-like	G2-like	Response_reg	show details
CL14194.Contig5_All	C3H	zf-CCCH	PHD,SNF2_N,zf-C2H2	show details
CL28272.Contig3_All	GRAS	GRAS	-	show details
CL3189.Contig1_All	MYB-related	Myb_DNA-binding	ARID,G2-like,Response_reg,SNF2_N,trihelix	show details
CL3189.Contig1_All	MYB	Myb_DNA-binding	ARID,Response_reg,SNF2_N	show details
CL27708.Contig2_All	PLATZ	PLATZ	-	show details
Unigene190917_All	bHLH	HLH	-	show details
Unigene38097_All	zf-HD	ZF-HD_dimer	-	show details
CL15065.Contig2_All	Tify	tify	GATA	show details
CL14185.Contig5_All	MYB-related	Myb_DNA-binding	ARID,G2-like,Response_reg,SNF2_N,trihelix	show details
CL14185.Contig5_All	MYB	Myb_DNA-binding	ARID,Response_reg,SNF2_N	show details
CL15069.Contig4_All	ARF	Auxin_resp	-	show details
Unigene1227_All	ARF	Auxin_resp	-	show details
CL14079.Contig1_All	ABI3VP1	B3	AP2,Auxin_resp	show details
CL42688.Contig3_All	FHA	FHA	-	show details
CL11072.Contig1_All	WRKY	WRKY	-	show details
CL39299.Contig2_All	NAC	NAM	-	show details
CL7241.Contig3_All	MYB-related	Myb_DNA-binding	ARID,G2-like,Response_reg,SNF2_N,trihelix	show details
CL7241.Contig3_All	MYB	Myb_DNA-binding	ARID,Response_reg,SNF2_N	show details
CL16215.Contig5_All	NAC	NAM	-	show details
CL15910.Contig12_All	CPP	TCR	-	show details
CL3237.Contig2_All	GRF	QLQ,WRC	-	show details
CL13271.Contig5_All	NAC	NAM	-	show details
CL5515.Contig18_All	MYB-related	Myb_DNA-binding	ARID,G2-like,Response_reg,SNF2_N,trihelix	show details
CL5515.Contig18_All	MYB	Myb_DNA-binding	ARID,Response_reg,SNF2_N	show details
Unigene269710_All	TCP	TCP	-	show details
CL54742.Contig4_All	PLATZ	PLATZ	-	show details
CL17795.Contig20_All	C3H	zf-CCCH	PHD,SNF2_N,zf-C2H2	show details
CL66700.Contig1_All	NAC	NAM	-	show details
Unigene252150_All	MYB-related	Myb_DNA-binding	ARID,G2-like,Response_reg,SNF2_N,trihelix	show details
Unigene252150_All	MYB	Myb_DNA-binding	ARID,Response_reg,SNF2_N	show details
CL16464.Contig8_All	ABI3VP1	B3	AP2,Auxin_resp	show details
Unigene273923_All	MYB-related	Myb_DNA-binding	ARID,G2-like,Response_reg,SNF2_N,trihelix	show details
Unigene273923_All	MYB	Myb_DNA-binding	ARID,Response_reg,SNF2_N	show details
CL11664.Contig3_All	AP2-EREBP	AP2	-	show details
CL13585.Contig4_All	FAR1	FAR1	-	show details
CL35290.Contig2_All	MYB-related	Myb_DNA-binding	ARID,G2-like,Response_reg,SNF2_N,trihelix	show details
CL35290.Contig2_All	MYB	Myb_DNA-binding	ARID,Response_reg,SNF2_N	show details
CL33512.Contig6_All	MYB-related	Myb_DNA-binding	ARID,G2-like,Response_reg,SNF2_N,trihelix	show details
CL33512.Contig6_All	MYB	Myb_DNA-binding	ARID,Response_reg,SNF2_N	show details
CL6190.Contig2_All	bHLH	HLH	-	show details
Unigene28877_All	MYB-related	Myb_DNA-binding	ARID,G2-like,Response_reg,SNF2_N,trihelix	show details
Unigene28877_All	MYB	Myb_DNA-binding	ARID,Response_reg,SNF2_N	show details
CL22122.Contig1_All	SBP	SBP	-	show details
CL57963.Contig2_All	ARF	Auxin_resp	-	show details
Unigene71668_All	MYB-related	Myb_DNA-binding	ARID,G2-like,Response_reg,SNF2_N,trihelix	show details
Unigene71668_All	MYB	Myb_DNA-binding	ARID,Response_reg,SNF2_N	show details
CL61624.Contig1_All	AP2-EREBP	AP2	-	show details
CL16590.Contig15_All	ABI3VP1	B3	AP2,Auxin_resp	show details
CL27853.Contig4_All	MYB	Myb_DNA-binding	ARID,Response_reg,SNF2_N	show details
CL27853.Contig4_All	G2-like	G2-like	Response_reg	show details
CL28574.Contig7_All	C2C2-YABBY	YABBY	-	show details
CL13333.Contig3_All	NAC	NAM	-	show details
CL41631.Contig4_All	ABI3VP1	B3	AP2,Auxin_resp	show details
CL1896.Contig4_All	OFP	Ovate	-	show details
CL27198.Contig2_All	MYB-related	Myb_DNA-binding	ARID,G2-like,Response_reg,SNF2_N,trihelix	show details
CL27198.Contig2_All	MYB	Myb_DNA-binding	ARID,Response_reg,SNF2_N	show details
CL27119.Contig9_All	bHLH	HLH	-	show details
CL16433.Contig6_All	GRAS	GRAS	-	show details
CL48692.Contig3_All	PLATZ	PLATZ	-	show details
CL2334.Contig11_All	MYB-related	Myb_DNA-binding	ARID,G2-like,Response_reg,SNF2_N,trihelix	show details
CL2334.Contig11_All	MYB	Myb_DNA-binding	ARID,Response_reg,SNF2_N	show details
CL30213.Contig1_All	MYB-related	Myb_DNA-binding	ARID,G2-like,Response_reg,SNF2_N,trihelix	show details
CL30213.Contig1_All	MYB	Myb_DNA-binding	ARID,Response_reg,SNF2_N	show details
CL15311.Contig3_All	C2C2-Dof	zf-Dof	-	show details
CL7773.Contig14_All	FHA	FHA	-	show details
Unigene229775_All	SRS	DUF702	-	show details
CL49948.Contig3_All	C2H2	zf-C2H2	PHD	show details
CL68284.Contig2_All	MADS	SRF-TF	-	show details
CL35392.Contig2_All	GeBP	DUF573	-	show details
CL13430.Contig5_All	WRKY	WRKY	-	show details
CL5101.Contig3_All	MYB-related	Myb_DNA-binding	ARID,G2-like,Response_reg,SNF2_N,trihelix	show details
CL5101.Contig3_All	MYB	Myb_DNA-binding	ARID,Response_reg,SNF2_N	show details
CL11382.Contig6_All	ABI3VP1	B3	AP2,Auxin_resp	show details
Unigene182655_All	C2C2-Dof	zf-Dof	-	show details
Unigene30225_All	C2C2-GATA	GATA	-	show details
Unigene220495_All	WRKY	WRKY	-	show details
CL30916.Contig2_All	HSF	HSF_DNA-bind	-	show details
Unigene69418_All	LIM	LIM	-	show details
CL28465.Contig4_All	MYB-related	Myb_DNA-binding	ARID,G2-like,Response_reg,SNF2_N,trihelix	show details
CL28465.Contig4_All	MYB	Myb_DNA-binding	ARID,Response_reg,SNF2_N	show details
CL3865.Contig3_All	CPP	TCR	-	show details
CL5783.Contig3_All	Tify	tify	GATA	show details
CL14883.Contig5_All	C2C2-GATA	GATA	-	show details
CL9685.Contig2_All	MYB-related	Myb_DNA-binding	ARID,G2-like,Response_reg,SNF2_N,trihelix	show details
CL9685.Contig2_All	MYB	Myb_DNA-binding	ARID,Response_reg,SNF2_N	show details
CL23670.Contig3_All	MYB-related	Myb_DNA-binding	ARID,G2-like,Response_reg,SNF2_N,trihelix	show details
CL23670.Contig3_All	MYB	Myb_DNA-binding	ARID,Response_reg,SNF2_N	show details
CL2469.Contig2_All	NAC	NAM	-	show details
Unigene128088_All	bHLH	HLH	-	show details
CL13333.Contig7_All	NAC	NAM	-	show details
CL12147.Contig6_All	MYB-related	Myb_DNA-binding	ARID,G2-like,Response_reg,SNF2_N,trihelix	show details
CL12147.Contig6_All	MYB	Myb_DNA-binding	ARID,Response_reg,SNF2_N	show details
CL41631.Contig9_All	ABI3VP1	B3	AP2,Auxin_resp	show details
Unigene176287_All	MADS	SRF-TF	-	show details
CL20401.Contig15_All	E2F-DP	E2F_TDP	-	show details
CL40859.Contig2_All	MYB-related	Myb_DNA-binding	ARID,G2-like,Response_reg,SNF2_N,trihelix	show details
CL40859.Contig2_All	MYB	Myb_DNA-binding	ARID,Response_reg,SNF2_N	show details
CL47630.Contig2_All	TCP	TCP	-	show details
CL24936.Contig5_All	SBP	SBP	-	show details
CL48776.Contig1_All	C2C2-Dof	zf-Dof	-	show details
CL23331.Contig1_All	HRT	HRT	-	show details
CL46006.Contig2_All	MYB	Myb_DNA-binding	ARID,Response_reg,SNF2_N	show details
CL46006.Contig2_All	G2-like	G2-like	Response_reg	show details
Unigene68370_All	SBP	SBP	-	show details
Unigene272831_All	MYB-related	Myb_DNA-binding	ARID,G2-like,Response_reg,SNF2_N,trihelix	show details
Unigene272831_All	MYB	Myb_DNA-binding	ARID,Response_reg,SNF2_N	show details
CL6641.Contig2_All	MYB-related	Myb_DNA-binding	ARID,G2-like,Response_reg,SNF2_N,trihelix	show details
CL6641.Contig2_All	MYB	Myb_DNA-binding	ARID,Response_reg,SNF2_N	show details
CL1509.Contig4_All	RWP-RK	RWP-RK	-	show details
CL6788.Contig1_All	LOB	DUF260	-	show details
CL32061.Contig2_All	bHLH	HLH	-	show details
CL63881.Contig4_All	bHLH	HLH	-	show details
CL1509.Contig17_All	RWP-RK	RWP-RK	-	show details
CL68284.Contig21_All	MADS	SRF-TF	-	show details
CL5515.Contig15_All	MYB-related	Myb_DNA-binding	ARID,G2-like,Response_reg,SNF2_N,trihelix	show details
CL5515.Contig15_All	MYB	Myb_DNA-binding	ARID,Response_reg,SNF2_N	show details
Unigene208840_All	MYB-related	Myb_DNA-binding	ARID,G2-like,Response_reg,SNF2_N,trihelix	show details
Unigene208840_All	MYB	Myb_DNA-binding	ARID,Response_reg,SNF2_N	show details
Unigene149431_All	bHLH	HLH	-	show details
CL22237.Contig3_All	TUB	Tub	-	show details
CL66700.Contig2_All	NAC	NAM	-	show details
CL2287.Contig8_All	SBP	SBP	-	show details
CL2334.Contig25_All	MYB-related	Myb_DNA-binding	ARID,G2-like,Response_reg,SNF2_N,trihelix	show details
CL2334.Contig25_All	MYB	Myb_DNA-binding	ARID,Response_reg,SNF2_N	show details
Unigene236997_All	NAC	NAM	-	show details
CL52662.Contig1_All	GRAS	GRAS	-	show details
CL13871.Contig4_All	VOZ	VOZ	-	show details
CL14301.Contig14_All	E2F-DP	E2F_TDP	-	show details
CL62488.Contig1_All	NAC	NAM	-	show details
Unigene201810_All	ABI3VP1	B3	AP2,Auxin_resp	show details
CL5164.Contig2_All	GRAS	GRAS	-	show details
CL39732.Contig3_All	E2F-DP	E2F_TDP	-	show details
CL8192.Contig2_All	AP2-EREBP	AP2	-	show details
CL21412.Contig6_All	MYB	Myb_DNA-binding	ARID,Response_reg,SNF2_N	show details
CL21412.Contig6_All	G2-like	G2-like	Response_reg	show details
CL3307.Contig2_All	NAC	NAM	-	show details
CL9637.Contig1_All	CPP	TCR	-	show details
CL8237.Contig4_All	SBP	SBP	-	show details
Unigene33663_All	WRKY	WRKY	-	show details
CL2080.Contig7_All	Alfin-like	Alfin-like	DDT,Homeobox,JmjC,JmjN	show details
Unigene42111_All	C3H	zf-CCCH	PHD,SNF2_N,zf-C2H2	show details
Unigene175713_All	Trihelix	trihelix	-	show details
CL20988.Contig5_All	mTERF	mTERF	-	show details
Unigene4071_All	C2H2	zf-C2H2	PHD	show details
CL29875.Contig4_All	WRKY	WRKY	-	show details
CL14368.Contig11_All	bHLH	HLH	-	show details
CL20878.Contig2_All	BSD	BSD	-	show details
CL9918.Contig2_All	C3H	zf-CCCH	PHD,SNF2_N,zf-C2H2	show details
Unigene122985_All	NAC	NAM	-	show details
Unigene5762_All	bHLH	HLH	-	show details
CL30178.Contig1_All	GeBP	DUF573	-	show details
CL5370.Contig4_All	ARR-B	G2-like,Myb_DNA-binding,Response_reg	CCT	show details
Unigene229745_All	LOB	DUF260	-	show details
Unigene38658_All	C2C2-GATA	GATA	-	show details
CL29677.Contig4_All	AP2-EREBP	AP2	-	show details
CL40798.Contig3_All	WRKY	WRKY	-	show details
CL6776.Contig3_All	FHA	FHA	-	show details
Unigene253794_All	LOB	DUF260	-	show details
Unigene94571_All	MYB-related	Myb_DNA-binding	ARID,G2-like,Response_reg,SNF2_N,trihelix	show details
Unigene94571_All	MYB	Myb_DNA-binding	ARID,Response_reg,SNF2_N	show details
Unigene89809_All	bHLH	HLH	-	show details
CL43771.Contig6_All	LIM	LIM	-	show details
CL26640.Contig3_All	C2C2-CO-like	CCT,zf-B_box	GATA,PLATZ	show details
Unigene192205_All	MYB-related	Myb_DNA-binding	ARID,G2-like,Response_reg,SNF2_N,trihelix	show details
Unigene192205_All	MYB	Myb_DNA-binding	ARID,Response_reg,SNF2_N	show details
CL42593.Contig16_All	bZIP	bZIP_1,bZIP_2,bZIP_Maf	HLH	show details
CL12191.Contig3_All	MYB	Myb_DNA-binding	ARID,Response_reg,SNF2_N	show details
CL12191.Contig3_All	G2-like	G2-like	Response_reg	show details
CL43771.Contig3_All	LIM	LIM	-	show details
Unigene191868_All	bHLH	HLH	-	show details
Unigene274852_All	AP2-EREBP	AP2	-	show details
CL34580.Contig1_All	C2H2	zf-C2H2	PHD	show details
CL54941.Contig2_All	ABI3VP1	B3	AP2,Auxin_resp	show details
CL51554.Contig3_All	OFP	Ovate	-	show details
Unigene123146_All	ARF	Auxin_resp	-	show details
CL5831.Contig4_All	ARR-B	G2-like,Myb_DNA-binding,Response_reg	CCT	show details
CL59408.Contig1_All	bHLH	HLH	-	show details
CL2644.Contig3_All	C2H2	zf-C2H2	PHD	show details
CL6586.Contig3_All	Tify	tify	GATA	show details
CL5515.Contig1_All	MYB-related	Myb_DNA-binding	ARID,G2-like,Response_reg,SNF2_N,trihelix	show details
CL5515.Contig1_All	MYB	Myb_DNA-binding	ARID,Response_reg,SNF2_N	show details
CL7513.Contig1_All	Sigma70-like	Sigma70_r2,Sigma70_r3,Sigma70_r4	-	show details
CL665.Contig3_All	C3H	zf-CCCH	PHD,SNF2_N,zf-C2H2	show details
CL12471.Contig5_All	WRKY	WRKY	-	show details
CL30976.Contig2_All	AP2-EREBP	AP2	-	show details
Unigene182016_All	NAC	NAM	-	show details
CL51554.Contig1_All	OFP	Ovate	-	show details
Unigene9817_All	Trihelix	trihelix	-	show details
Unigene175239_All	CPP	TCR	-	show details
Unigene160409_All	LFY	FLO_LFY	-	show details
CL16971.Contig3_All	bHLH	HLH	-	show details
CL48049.Contig3_All	ARF	Auxin_resp	-	show details
CL658.Contig1_All	WRKY	WRKY	-	show details
CL28574.Contig2_All	C2C2-YABBY	YABBY	-	show details
Unigene124041_All	NAC	NAM	-	show details
Unigene257048_All	AP2-EREBP	AP2	-	show details
CL25840.Contig2_All	C3H	zf-CCCH	PHD,SNF2_N,zf-C2H2	show details
CL15676.Contig4_All	TCP	TCP	-	show details
Unigene11995_All	bHLH	HLH	-	show details
CL40381.Contig1_All	AP2-EREBP	AP2	-	show details
CL14524.Contig1_All	AP2-EREBP	AP2	-	show details
CL6485.Contig3_All	AP2-EREBP	AP2	-	show details
CL1757.Contig1_All	AP2-EREBP	AP2	-	show details
CL6573.Contig3_All	AP2-EREBP	AP2	-	show details
Unigene165314_All	WRKY	WRKY	-	show details
CL2380.Contig4_All	bHLH	HLH	-	show details
CL1265.Contig11_All	AP2-EREBP	AP2	-	show details
CL14148.Contig3_All	Trihelix	trihelix	-	show details
Unigene1709_All	ABI3VP1	B3	AP2,Auxin_resp	show details
CL4514.Contig1_All	mTERF	mTERF	-	show details
CL16981.Contig1_All	EIL	EIN3	-	show details
Unigene236_All	MYB	Myb_DNA-binding	ARID,Response_reg,SNF2_N	show details
Unigene236_All	G2-like	G2-like	Response_reg	show details
CL63881.Contig6_All	bHLH	HLH	-	show details
CL19865.Contig5_All	VOZ	VOZ	-	show details
CL12427.Contig4_All	HB	Homeobox,KNOX1,KNOX2	-	show details
CL58852.Contig4_All	FAR1	FAR1	-	show details
CL58852.Contig4_All	WRKY	WRKY	-	show details
CL12403.Contig23_All	MYB-related	Myb_DNA-binding	ARID,G2-like,Response_reg,SNF2_N,trihelix	show details
CL12403.Contig23_All	MYB	Myb_DNA-binding	ARID,Response_reg,SNF2_N	show details
CL3406.Contig5_All	C2C2-GATA	GATA	-	show details
CL7793.Contig11_All	MYB-related	Myb_DNA-binding	ARID,G2-like,Response_reg,SNF2_N,trihelix	show details
CL7793.Contig11_All	MYB	Myb_DNA-binding	ARID,Response_reg,SNF2_N	show details
CL2334.Contig27_All	MYB-related	Myb_DNA-binding	ARID,G2-like,Response_reg,SNF2_N,trihelix	show details
CL2334.Contig27_All	MYB	Myb_DNA-binding	ARID,Response_reg,SNF2_N	show details
CL5515.Contig16_All	MYB-related	Myb_DNA-binding	ARID,G2-like,Response_reg,SNF2_N,trihelix	show details
CL5515.Contig16_All	MYB	Myb_DNA-binding	ARID,Response_reg,SNF2_N	show details
CL16474.Contig1_All	GRAS	GRAS	-	show details
CL11854.Contig1_All	FAR1	FAR1	-	show details
CL5515.Contig5_All	MYB-related	Myb_DNA-binding	ARID,G2-like,Response_reg,SNF2_N,trihelix	show details
CL5515.Contig5_All	MYB	Myb_DNA-binding	ARID,Response_reg,SNF2_N	show details
Unigene3178_All	Trihelix	trihelix	-	show details
CL12414.Contig7_All	NAC	NAM	-	show details
CL54134.Contig2_All	C2C2-CO-like	CCT,zf-B_box	GATA,PLATZ	show details
Unigene71449_All	TCP	TCP	-	show details
CL3150.Contig38_All	ARF	Auxin_resp	-	show details
CL14966.Contig5_All	TUB	Tub	-	show details
CL2817.Contig1_All	SBP	SBP	-	show details
CL31280.Contig2_All	MYB-related	Myb_DNA-binding	ARID,G2-like,Response_reg,SNF2_N,trihelix	show details
CL31280.Contig2_All	MYB	Myb_DNA-binding	ARID,Response_reg,SNF2_N	show details
CL12403.Contig6_All	MYB-related	Myb_DNA-binding	ARID,G2-like,Response_reg,SNF2_N,trihelix	show details
CL12403.Contig6_All	MYB	Myb_DNA-binding	ARID,Response_reg,SNF2_N	show details
CL50472.Contig1_All	bHLH	HLH	-	show details
CL30976.Contig3_All	AP2-EREBP	AP2	-	show details
CL17431.Contig3_All	Sigma70-like	Sigma70_r2,Sigma70_r3,Sigma70_r4	-	show details
CL28574.Contig1_All	C2C2-YABBY	YABBY	-	show details
CL940.Contig2_All	TCP	TCP	-	show details
CL41423.Contig6_All	MYB-related	Myb_DNA-binding	ARID,G2-like,Response_reg,SNF2_N,trihelix	show details
CL41423.Contig6_All	MYB	Myb_DNA-binding	ARID,Response_reg,SNF2_N	show details
Unigene190292_All	NAC	NAM	-	show details
Unigene191133_All	C2C2-GATA	GATA	-	show details
CL26741.Contig3_All	bZIP	bZIP_1,bZIP_2,bZIP_Maf	HLH	show details
CL14883.Contig10_All	C2C2-GATA	GATA	-	show details
Unigene261424_All	LOB	DUF260	-	show details
CL9918.Contig6_All	C3H	zf-CCCH	PHD,SNF2_N,zf-C2H2	show details
CL6384.Contig4_All	bHLH	HLH	-	show details
CL65766.Contig1_All	MYB-related	Myb_DNA-binding	ARID,G2-like,Response_reg,SNF2_N,trihelix	show details
CL65766.Contig1_All	MYB	Myb_DNA-binding	ARID,Response_reg,SNF2_N	show details
CL2380.Contig7_All	bHLH	HLH	-	show details
CL28349.Contig6_All	WRKY	WRKY	-	show details
CL26258.Contig1_All	CPP	TCR	-	show details
Unigene4583_All	C3H	zf-CCCH	PHD,SNF2_N,zf-C2H2	show details
Unigene172533_All	AP2-EREBP	AP2	-	show details
CL36078.Contig1_All	AP2-EREBP	AP2	-	show details
CL5806.Contig6_All	NAC	NAM	-	show details
CL65938.Contig1_All	MYB-related	Myb_DNA-binding	ARID,G2-like,Response_reg,SNF2_N,trihelix	show details
CL65938.Contig1_All	MYB	Myb_DNA-binding	ARID,Response_reg,SNF2_N	show details
CL48334.Contig3_All	Sigma70-like	Sigma70_r2,Sigma70_r3,Sigma70_r4	-	show details
CL11503.Contig3_All	C2C2-Dof	zf-Dof	-	show details
CL10154.Contig5_All	MYB-related	Myb_DNA-binding	ARID,G2-like,Response_reg,SNF2_N,trihelix	show details
CL10154.Contig5_All	MYB	Myb_DNA-binding	ARID,Response_reg,SNF2_N	show details
CL564.Contig4_All	BSD	BSD	-	show details
Unigene96829_All	FAR1	FAR1	-	show details
CL8984.Contig1_All	WRKY	WRKY	-	show details
Unigene174985_All	MYB-related	Myb_DNA-binding	ARID,G2-like,Response_reg,SNF2_N,trihelix	show details
Unigene174985_All	MYB	Myb_DNA-binding	ARID,Response_reg,SNF2_N	show details
CL6776.Contig14_All	FHA	FHA	-	show details
Unigene29792_All	C3H	zf-CCCH	PHD,SNF2_N,zf-C2H2	show details
CL17795.Contig16_All	C3H	zf-CCCH	PHD,SNF2_N,zf-C2H2	show details
Unigene3332_All	Trihelix	trihelix	-	show details
CL581.Contig3_All	Alfin-like	Alfin-like	DDT,Homeobox,JmjC,JmjN	show details
CL12477.Contig1_All	C2H2	zf-C2H2	PHD	show details
CL11647.Contig4_All	NAC	NAM	-	show details
Unigene10895_All	bHLH	HLH	-	show details
CL1209.Contig5_All	C2C2-GATA	GATA	-	show details
CL27272.Contig2_All	bHLH	HLH	-	show details
Unigene197825_All	LIM	LIM	-	show details
CL41799.Contig2_All	MADS	SRF-TF	-	show details
CL46006.Contig3_All	MYB	Myb_DNA-binding	ARID,Response_reg,SNF2_N	show details
CL46006.Contig3_All	G2-like	G2-like	Response_reg	show details
CL1292.Contig1_All	GRF	QLQ,WRC	-	show details
Unigene172380_All	NAC	NAM	-	show details
CL8528.Contig3_All	mTERF	mTERF	-	show details
Unigene219538_All	AP2-EREBP	AP2	-	show details
CL17266.Contig2_All	AP2-EREBP	AP2	-	show details
Unigene189220_All	ABI3VP1	B3	AP2,Auxin_resp	show details
CL14194.Contig4_All	C3H	zf-CCCH	PHD,SNF2_N,zf-C2H2	show details
CL1531.Contig7_All	ARF	Auxin_resp	-	show details
CL4379.Contig1_All	MYB-related	Myb_DNA-binding	ARID,G2-like,Response_reg,SNF2_N,trihelix	show details
CL4379.Contig1_All	MYB	Myb_DNA-binding	ARID,Response_reg,SNF2_N	show details
Unigene4458_All	GRAS	GRAS	-	show details
Unigene169750_All	ABI3VP1	B3	AP2,Auxin_resp	show details
CL6776.Contig1_All	FHA	FHA	-	show details
CL27044.Contig4_All	BBR/BPC	GAGA_bind	-	show details
CL9817.Contig4_All	C2C2-CO-like	CCT,zf-B_box	GATA,PLATZ	show details
CL6285.Contig3_All	bHLH	HLH	-	show details
CL374.Contig7_All	WRKY	WRKY	-	show details
CL42560.Contig6_All	C2C2-CO-like	CCT,zf-B_box	GATA,PLATZ	show details
CL12624.Contig11_All	C2C2-Dof	zf-Dof	-	show details
Unigene9436_All	C2C2-GATA	GATA	-	show details
Unigene10228_All	LOB	DUF260	-	show details
CL34445.Contig1_All	ARR-B	G2-like,Myb_DNA-binding,Response_reg	CCT	show details
CL39574.Contig2_All	WRKY	WRKY	-	show details
CL13115.Contig1_All	NAC	NAM	-	show details
Unigene3429_All	ARF	Auxin_resp	-	show details
CL3733.Contig4_All	C2C2-Dof	zf-Dof	-	show details
CL5238.Contig4_All	C2H2	zf-C2H2	PHD	show details
Unigene125683_All	MYB-related	Myb_DNA-binding	ARID,G2-like,Response_reg,SNF2_N,trihelix	show details
Unigene125683_All	MYB	Myb_DNA-binding	ARID,Response_reg,SNF2_N	show details
Unigene120602_All	bHLH	HLH	-	show details
CL55457.Contig1_All	LOB	DUF260	-	show details
Unigene127424_All	C3H	zf-CCCH	PHD,SNF2_N,zf-C2H2	show details
CL9159.Contig2_All	ARF	Auxin_resp	-	show details
CL16618.Contig5_All	MADS	SRF-TF	-	show details
CL46341.Contig1_All	AP2-EREBP	AP2	-	show details
Unigene51302_All	LOB	DUF260	-	show details
CL6675.Contig9_All	C3H	zf-CCCH	PHD,SNF2_N,zf-C2H2	show details
CL51312.Contig1_All	NAC	NAM	-	show details
CL68284.Contig9_All	MADS	SRF-TF	-	show details
CL53319.Contig4_All	C3H	zf-CCCH	PHD,SNF2_N,zf-C2H2	show details
CL16067.Contig1_All	AP2-EREBP	AP2	-	show details
Unigene122213_All	C2C2-GATA	GATA	-	show details
Unigene152540_All	MYB-related	Myb_DNA-binding	ARID,G2-like,Response_reg,SNF2_N,trihelix	show details
Unigene152540_All	MYB	Myb_DNA-binding	ARID,Response_reg,SNF2_N	show details
CL8553.Contig3_All	SBP	SBP	-	show details
CL18053.Contig5_All	HSF	HSF_DNA-bind	-	show details
Unigene206435_All	GRAS	GRAS	-	show details
CL42688.Contig7_All	FHA	FHA	-	show details
CL56845.Contig3_All	C2C2-Dof	zf-Dof	-	show details
Unigene181914_All	CPP	TCR	-	show details
CL2829.Contig3_All	AP2-EREBP	AP2	-	show details
CL7145.Contig7_All	mTERF	mTERF	-	show details
CL14998.Contig2_All	MADS	SRF-TF	-	show details
CL56031.Contig2_All	WRKY	WRKY	-	show details
CL36078.Contig3_All	AP2-EREBP	AP2	-	show details
CL44060.Contig1_All	GRAS	GRAS	-	show details
CL65191.Contig4_All	MYB-related	Myb_DNA-binding	ARID,G2-like,Response_reg,SNF2_N,trihelix	show details
CL65191.Contig4_All	MYB	Myb_DNA-binding	ARID,Response_reg,SNF2_N	show details
CL21049.Contig1_All	C3H	zf-CCCH	PHD,SNF2_N,zf-C2H2	show details
CL1836.Contig2_All	bHLH	HLH	-	show details
CL57596.Contig3_All	SBP	SBP	-	show details
CL4422.Contig3_All	C3H	zf-CCCH	PHD,SNF2_N,zf-C2H2	show details
CL17885.Contig2_All	NAC	NAM	-	show details
CL49136.Contig4_All	WRKY	WRKY	-	show details
CL60472.Contig1_All	AP2-EREBP	AP2	-	show details
CL1531.Contig8_All	ARF	Auxin_resp	-	show details
Unigene177016_All	ARF	Auxin_resp	-	show details
Unigene10171_All	TCP	TCP	-	show details
CL10154.Contig4_All	MYB-related	Myb_DNA-binding	ARID,G2-like,Response_reg,SNF2_N,trihelix	show details
CL10154.Contig4_All	MYB	Myb_DNA-binding	ARID,Response_reg,SNF2_N	show details
CL42276.Contig2_All	MYB-related	Myb_DNA-binding	ARID,G2-like,Response_reg,SNF2_N,trihelix	show details
CL42276.Contig2_All	MYB	Myb_DNA-binding	ARID,Response_reg,SNF2_N	show details
CL11870.Contig2_All	MYB-related	Myb_DNA-binding	ARID,G2-like,Response_reg,SNF2_N,trihelix	show details
CL11870.Contig2_All	MYB	Myb_DNA-binding	ARID,Response_reg,SNF2_N	show details
CL7145.Contig1_All	mTERF	mTERF	-	show details
CL1531.Contig28_All	ARF	Auxin_resp	-	show details
CL35055.Contig2_All	ABI3VP1	B3	AP2,Auxin_resp	show details
CL7257.Contig9_All	ARF	Auxin_resp	-	show details
CL49546.Contig1_All	mTERF	mTERF	-	show details
Unigene3432_All	bHLH	HLH	-	show details
CL26853.Contig3_All	FAR1	FAR1	-	show details
CL4145.Contig3_All	ULT	ULT	-	show details
Unigene9485_All	FAR1	FAR1	-	show details
Unigene216569_All	LOB	DUF260	-	show details
CL9294.Contig1_All	Alfin-like	Alfin-like	DDT,Homeobox,JmjC,JmjN	show details
CL36713.Contig1_All	GRAS	GRAS	-	show details
CL28397.Contig2_All	C2C2-YABBY	YABBY	-	show details
Unigene9433_All	C2C2-GATA	GATA	-	show details
CL45777.Contig5_All	mTERF	mTERF	-	show details
CL7145.Contig10_All	mTERF	mTERF	-	show details
CL12624.Contig3_All	C2C2-Dof	zf-Dof	-	show details
CL35093.Contig1_All	OFP	Ovate	-	show details
Unigene209759_All	GRAS	GRAS	-	show details
CL27775.Contig3_All	Trihelix	trihelix	-	show details
CL9086.Contig4_All	C2C2-GATA	GATA	-	show details
CL940.Contig4_All	TCP	TCP	-	show details
CL27272.Contig7_All	bHLH	HLH	-	show details
CL16046.Contig3_All	C2C2-GATA	GATA	-	show details
Unigene166882_All	bHLH	HLH	-	show details
CL16464.Contig15_All	ABI3VP1	B3	AP2,Auxin_resp	show details
CL11838.Contig1_All	C3H	zf-CCCH	PHD,SNF2_N,zf-C2H2	show details
Unigene162829_All	bHLH	HLH	-	show details
CL39728.Contig1_All	OFP	Ovate	-	show details
CL5212.Contig7_All	bZIP	bZIP_1,bZIP_2,bZIP_Maf	HLH	show details
CL19167.Contig1_All	TUB	Tub	-	show details
CL42593.Contig7_All	bZIP	bZIP_1,bZIP_2,bZIP_Maf	HLH	show details
CL6289.Contig2_All	MYB	Myb_DNA-binding	ARID,Response_reg,SNF2_N	show details
CL6289.Contig2_All	G2-like	G2-like	Response_reg	show details
CL52216.Contig3_All	Sigma70-like	Sigma70_r2,Sigma70_r3,Sigma70_r4	-	show details
CL17795.Contig12_All	C3H	zf-CCCH	PHD,SNF2_N,zf-C2H2	show details
CL63881.Contig2_All	bHLH	HLH	-	show details
Unigene9390_All	ARF	Auxin_resp	-	show details
CL6384.Contig2_All	bHLH	HLH	-	show details
CL43405.Contig4_All	MYB	Myb_DNA-binding	ARID,Response_reg,SNF2_N	show details
CL43405.Contig4_All	G2-like	G2-like	Response_reg	show details
CL13631.Contig7_All	RWP-RK	RWP-RK	-	show details
CL12403.Contig5_All	MYB-related	Myb_DNA-binding	ARID,G2-like,Response_reg,SNF2_N,trihelix	show details
CL12403.Contig5_All	MYB	Myb_DNA-binding	ARID,Response_reg,SNF2_N	show details
CL49936.Contig1_All	GRAS	GRAS	-	show details
Unigene180161_All	WRKY	WRKY	-	show details
Unigene182131_All	C3H	zf-CCCH	PHD,SNF2_N,zf-C2H2	show details
CL13829.Contig6_All	MYB-related	Myb_DNA-binding	ARID,G2-like,Response_reg,SNF2_N,trihelix	show details
CL13829.Contig6_All	MYB	Myb_DNA-binding	ARID,Response_reg,SNF2_N	show details
Unigene180520_All	ARF	Auxin_resp	-	show details
Unigene202561_All	C2C2-GATA	GATA	-	show details
Unigene125156_All	MYB-related	Myb_DNA-binding	ARID,G2-like,Response_reg,SNF2_N,trihelix	show details
Unigene125156_All	MYB	Myb_DNA-binding	ARID,Response_reg,SNF2_N	show details
CL59892.Contig3_All	G2-like	G2-like	Response_reg	show details
CL2179.Contig3_All	MADS	SRF-TF	-	show details
Unigene139315_All	GRAS	GRAS	-	show details
CL10847.Contig3_All	Trihelix	trihelix	-	show details
CL12192.Contig5_All	BBR/BPC	GAGA_bind	-	show details
Unigene120601_All	bHLH	HLH	-	show details
Unigene133_All	bHLH	HLH	-	show details
Unigene52384_All	LOB	DUF260	-	show details
CL2287.Contig2_All	SBP	SBP	-	show details
Unigene123791_All	FAR1	FAR1	-	show details
CL15251.Contig8_All	C2H2	zf-C2H2	PHD	show details
CL5515.Contig11_All	MYB-related	Myb_DNA-binding	ARID,G2-like,Response_reg,SNF2_N,trihelix	show details
CL5515.Contig11_All	MYB	Myb_DNA-binding	ARID,Response_reg,SNF2_N	show details
CL8715.Contig3_All	BSD	BSD	-	show details
Unigene221977_All	ABI3VP1	B3	AP2,Auxin_resp	show details
CL3733.Contig5_All	C2C2-Dof	zf-Dof	-	show details
CL52271.Contig1_All	MYB-related	Myb_DNA-binding	ARID,G2-like,Response_reg,SNF2_N,trihelix	show details
CL52271.Contig1_All	MYB	Myb_DNA-binding	ARID,Response_reg,SNF2_N	show details
CL5515.Contig2_All	MYB-related	Myb_DNA-binding	ARID,G2-like,Response_reg,SNF2_N,trihelix	show details
CL5515.Contig2_All	MYB	Myb_DNA-binding	ARID,Response_reg,SNF2_N	show details
Unigene221878_All	MYB-related	Myb_DNA-binding	ARID,G2-like,Response_reg,SNF2_N,trihelix	show details
Unigene221878_All	MYB	Myb_DNA-binding	ARID,Response_reg,SNF2_N	show details
CL47862.Contig1_All	C2H2	zf-C2H2	PHD	show details
CL28642.Contig5_All	GRAS	GRAS	-	show details
CL126.Contig2_All	C2C2-GATA	GATA	-	show details
CL51733.Contig1_All	OFP	Ovate	-	show details
Unigene181624_All	C3H	zf-CCCH	PHD,SNF2_N,zf-C2H2	show details
CL6298.Contig14_All	VARL	VARL	-	show details
Unigene176281_All	MYB-related	Myb_DNA-binding	ARID,G2-like,Response_reg,SNF2_N,trihelix	show details
Unigene176281_All	MYB	Myb_DNA-binding	ARID,Response_reg,SNF2_N	show details
CL36421.Contig1_All	bHLH	HLH	-	show details
CL14883.Contig2_All	C2C2-GATA	GATA	-	show details
CL36458.Contig1_All	MYB-related	Myb_DNA-binding	ARID,G2-like,Response_reg,SNF2_N,trihelix	show details
CL36458.Contig1_All	MYB	Myb_DNA-binding	ARID,Response_reg,SNF2_N	show details
CL41371.Contig2_All	AP2-EREBP	AP2	-	show details
CL3150.Contig26_All	ARF	Auxin_resp	-	show details
CL20878.Contig4_All	BSD	BSD	-	show details
CL12427.Contig3_All	HB	Homeobox,KNOX1,KNOX2	-	show details
Unigene193546_All	C3H	zf-CCCH	PHD,SNF2_N,zf-C2H2	show details
CL13550.Contig4_All	MYB-related	Myb_DNA-binding	ARID,G2-like,Response_reg,SNF2_N,trihelix	show details
CL13550.Contig4_All	MYB	Myb_DNA-binding	ARID,Response_reg,SNF2_N	show details
CL27044.Contig2_All	BBR/BPC	GAGA_bind	-	show details
Unigene178990_All	C2H2	zf-C2H2	PHD	show details
Unigene85069_All	NAC	NAM	-	show details
Unigene174983_All	MYB	Myb_DNA-binding	ARID,Response_reg,SNF2_N	show details
Unigene174983_All	Trihelix	trihelix	-	show details
CL12589.Contig18_All	MYB-related	Myb_DNA-binding	ARID,G2-like,Response_reg,SNF2_N,trihelix	show details
CL12589.Contig18_All	MYB	Myb_DNA-binding	ARID,Response_reg,SNF2_N	show details
CL55457.Contig3_All	LOB	DUF260	-	show details
CL43405.Contig5_All	MYB	Myb_DNA-binding	ARID,Response_reg,SNF2_N	show details
CL43405.Contig5_All	G2-like	G2-like	Response_reg	show details
CL26042.Contig7_All	MYB-related	Myb_DNA-binding	ARID,G2-like,Response_reg,SNF2_N,trihelix	show details
CL26042.Contig7_All	MYB	Myb_DNA-binding	ARID,Response_reg,SNF2_N	show details
CL53894.Contig3_All	bHLH	HLH	-	show details
CL37481.Contig4_All	GRAS	GRAS	-	show details
CL23889.Contig2_All	bHLH	HLH	-	show details
CL41631.Contig2_All	ABI3VP1	B3	AP2,Auxin_resp	show details
Unigene140954_All	mTERF	mTERF	-	show details
CL3625.Contig3_All	MYB-related	Myb_DNA-binding	ARID,G2-like,Response_reg,SNF2_N,trihelix	show details
CL3625.Contig3_All	MYB	Myb_DNA-binding	ARID,Response_reg,SNF2_N	show details
CL18320.Contig2_All	AP2-EREBP	AP2	-	show details
CL29428.Contig2_All	ARF	Auxin_resp	-	show details
Unigene214205_All	MYB	Myb_DNA-binding	ARID,Response_reg,SNF2_N	show details
Unigene214205_All	G2-like	G2-like	Response_reg	show details
CL5753.Contig2_All	TCP	TCP	-	show details
Unigene3049_All	BES1	DUF822	-	show details
CL14389.Contig1_All	GRAS	GRAS	-	show details
CL22374.Contig1_All	MYB-related	Myb_DNA-binding	ARID,G2-like,Response_reg,SNF2_N,trihelix	show details
CL22374.Contig1_All	MYB	Myb_DNA-binding	ARID,Response_reg,SNF2_N	show details
CL13333.Contig6_All	NAC	NAM	-	show details
CL9963.Contig3_All	MYB-related	Myb_DNA-binding	ARID,G2-like,Response_reg,SNF2_N,trihelix	show details
CL9963.Contig3_All	MYB	Myb_DNA-binding	ARID,Response_reg,SNF2_N	show details
CL66720.Contig9_All	Trihelix	trihelix	-	show details
CL44155.Contig3_All	FAR1	FAR1	-	show details
Unigene6310_All	ABI3VP1	B3	AP2,Auxin_resp	show details
CL31231.Contig6_All	C3H	zf-CCCH	PHD,SNF2_N,zf-C2H2	show details
CL4529.Contig8_All	GRF	QLQ,WRC	-	show details
Unigene2354_All	bHLH	HLH	-	show details
Unigene177423_All	LIM	LIM	-	show details
CL40597.Contig3_All	MYB-related	Myb_DNA-binding	ARID,G2-like,Response_reg,SNF2_N,trihelix	show details
CL40597.Contig3_All	MYB	Myb_DNA-binding	ARID,Response_reg,SNF2_N	show details
CL15676.Contig10_All	TCP	TCP	-	show details
CL7241.Contig1_All	MYB-related	Myb_DNA-binding	ARID,G2-like,Response_reg,SNF2_N,trihelix	show details
CL7241.Contig1_All	MYB	Myb_DNA-binding	ARID,Response_reg,SNF2_N	show details
CL7070.Contig7_All	bHLH	HLH	-	show details
CL14079.Contig4_All	ABI3VP1	B3	AP2,Auxin_resp	show details
CL13793.Contig3_All	C2C2-Dof	zf-Dof	-	show details
Unigene7331_All	C3H	zf-CCCH	PHD,SNF2_N,zf-C2H2	show details
Unigene179830_All	MADS	SRF-TF	-	show details
CL7070.Contig4_All	bHLH	HLH	-	show details
CL59892.Contig2_All	ARR-B	G2-like,Myb_DNA-binding,Response_reg	CCT	show details
CL2398.Contig3_All	Trihelix	trihelix	-	show details
CL16646.Contig4_All	NAC	NAM	-	show details
CL9781.Contig6_All	C2C2-GATA	GATA	-	show details
Unigene145505_All	FAR1	FAR1	-	show details
Unigene18618_All	NAC	NAM	-	show details
CL43272.Contig3_All	TCP	TCP	-	show details
CL5806.Contig4_All	NAC	NAM	-	show details
CL1209.Contig3_All	C2C2-GATA	GATA	-	show details
CL34573.Contig5_All	AP2-EREBP	AP2	-	show details
CL57984.Contig3_All	AP2-EREBP	AP2	-	show details
CL30643.Contig2_All	MYB-related	Myb_DNA-binding	ARID,G2-like,Response_reg,SNF2_N,trihelix	show details
CL30643.Contig2_All	MYB	Myb_DNA-binding	ARID,Response_reg,SNF2_N	show details
Unigene4925_All	WRKY	WRKY	-	show details
CL17795.Contig19_All	C3H	zf-CCCH	PHD,SNF2_N,zf-C2H2	show details
CL33512.Contig3_All	MYB-related	Myb_DNA-binding	ARID,G2-like,Response_reg,SNF2_N,trihelix	show details
CL33512.Contig3_All	MYB	Myb_DNA-binding	ARID,Response_reg,SNF2_N	show details
Unigene124270_All	BSD	BSD	-	show details
CL13860.Contig2_All	VARL	VARL	-	show details
CL10988.Contig4_All	ARF	Auxin_resp	-	show details
CL27775.Contig2_All	Trihelix	trihelix	-	show details
Unigene126627_All	C2C2-Dof	zf-Dof	-	show details
CL13430.Contig4_All	WRKY	WRKY	-	show details
Unigene269269_All	LOB	DUF260	-	show details
CL33840.Contig2_All	NAC	NAM	-	show details
CL8209.Contig1_All	C2C2-GATA	GATA	-	show details
Unigene12009_All	WRKY	WRKY	-	show details
CL17104.Contig2_All	bHLH	HLH	-	show details
CL23393.Contig1_All	MADS	SRF-TF	-	show details
CL49698.Contig3_All	SBP	SBP	-	show details
CL3289.Contig7_All	NAC	NAM	-	show details
CL17836.Contig2_All	AP2-EREBP	AP2	-	show details
CL18213.Contig13_All	AP2-EREBP	AP2	-	show details
CL19865.Contig1_All	VOZ	VOZ	-	show details
CL21412.Contig3_All	G2-like	G2-like	Response_reg	show details
CL1509.Contig16_All	RWP-RK	RWP-RK	-	show details
CL7622.Contig3_All	LOB	DUF260	-	show details
Unigene187031_All	AP2-EREBP	AP2	-	show details
CL17795.Contig9_All	C3H	zf-CCCH	PHD,SNF2_N,zf-C2H2	show details
CL28642.Contig2_All	GRAS	GRAS	-	show details
CL31155.Contig1_All	RWP-RK	RWP-RK	-	show details
CL59675.Contig2_All	Alfin-like	Alfin-like	DDT,Homeobox,JmjC,JmjN	show details
Unigene120470_All	C3H	zf-CCCH	PHD,SNF2_N,zf-C2H2	show details
CL17662.Contig3_All	MYB-related	Myb_DNA-binding	ARID,G2-like,Response_reg,SNF2_N,trihelix	show details
CL17662.Contig3_All	MYB	Myb_DNA-binding	ARID,Response_reg,SNF2_N	show details
CL2398.Contig5_All	Trihelix	trihelix	-	show details
CL19425.Contig2_All	HSF	HSF_DNA-bind	-	show details
Unigene6440_All	NAC	NAM	-	show details
CL12622.Contig4_All	CAMTA	CG-1,IQ	-	show details
CL12622.Contig4_All	TIG	TIG	-	show details
CL3289.Contig10_All	NAC	NAM	-	show details
CL45396.Contig4_All	GRAS	GRAS	-	show details
CL50019.Contig2_All	NAC	NAM	-	show details
Unigene225033_All	ABI3VP1	B3	AP2,Auxin_resp	show details
CL3289.Contig5_All	NAC	NAM	-	show details
CL13948.Contig1_All	C2H2	zf-C2H2	PHD	show details
Unigene13942_All	FAR1	FAR1	-	show details
CL8526.Contig5_All	MYB	Myb_DNA-binding	ARID,Response_reg,SNF2_N	show details
CL8526.Contig5_All	G2-like	G2-like	Response_reg	show details
Unigene123191_All	ARF	Auxin_resp	-	show details
Unigene197743_All	mTERF	mTERF	-	show details
Unigene3425_All	AP2-EREBP	AP2	-	show details
CL4007.Contig5_All	GRAS	GRAS	-	show details
CL52604.Contig2_All	WRKY	WRKY	-	show details
Unigene9434_All	C2C2-GATA	GATA	-	show details
[truncated: 3,426 more rows]
