# Supplementary material for: De novo transcriptome assembly of Dalbergia sissoo Roxb. (Fabaceae) under Botryodiplodia theobromae-induced dieback disease
Source: Sci Rep. 2023 Nov 22;13:20503. doi: 10.1038/s41598-023-45982-8 (PMC10665356; doi:10.1038/s41598-023-45982-8)
Supplement: Supplementary file 8 — Supplementary Table S3. [file 41598_2023_45982_MOESM8_ESM.xlsx]

## Sheet: All-Unigene.fa.transdecoder.cds
Table S3: Details of all the predicted CDS.
ID	len	N%	GC%
Gene.1::CL1.Contig1_All::g.1::m.1	363	0	0.5399
Gene.6554::CL1000.Contig1_All::g.6554::m.6554	714	0	0.4272
Gene.6556::CL1000.Contig2_All::g.6556::m.6556	618	0	0.4191
Gene.6559::CL1000.Contig3_All::g.6559::m.6559	618	0	0.4191
Gene.6561::CL1000.Contig4_All::g.6561::m.6561	714	0	0.4314
Gene.6564::CL1000.Contig5_All::g.6564::m.6564	489	0	0.4274
Gene.6566::CL1000.Contig6_All::g.6566::m.6566	783	0	0.4381
Gene.6567::CL1000.Contig7_All::g.6567::m.6567	618	0	0.4191
Gene.53018::CL10001.Contig2_All::g.53018::m.53018	402	0	0.4303
Gene.53019::CL10002.Contig1_All::g.53019::m.53019	2043	0	0.3896
Gene.53024::CL10002.Contig2_All::g.53024::m.53024	405	0	0.3259
Gene.53025::CL10002.Contig3_All::g.53025::m.53025	510	0	0.3333
Gene.53038::CL10003.Contig10_All::g.53038::m.53038	780	0	0.4397
Gene.53040::CL10003.Contig13_All::g.53040::m.53040	585	0	0.4205
Gene.53026::CL10003.Contig2_All::g.53026::m.53026	441	0	0.4354
Gene.53027::CL10003.Contig4_All::g.53027::m.53027	441	0	0.4354
Gene.53028::CL10003.Contig5_All::g.53028::m.53028	1173	0	0.422
Gene.53031::CL10003.Contig6_All::g.53031::m.53031	795	0	0.4201
Gene.53033::CL10003.Contig7_All::g.53033::m.53033	1080	0	0.4352
Gene.53035::CL10003.Contig8_All::g.53035::m.53035	1461	0	0.4285
Gene.53036::CL10003.Contig9_All::g.53036::m.53036	933	0	0.4202
Gene.53041::CL10005.Contig1_All::g.53041::m.53041	3174	0	0.5372
Gene.53045::CL10005.Contig2_All::g.53045::m.53045	1290	0	0.6016
Gene.53047::CL10005.Contig3_All::g.53047::m.53047	3174	0	0.5372
Gene.53051::CL10005.Contig4_All::g.53051::m.53051	1206	0	0.6136
Gene.53053::CL10006.Contig1_All::g.53053::m.53053	1308	0	0.4534
Gene.53055::CL10006.Contig2_All::g.53055::m.53055	342	0	0.4561
Gene.53056::CL10006.Contig3_All::g.53056::m.53056	1323	0	0.4528
Gene.53058::CL10006.Contig4_All::g.53058::m.53058	1308	0	0.4534
Gene.53060::CL10006.Contig5_All::g.53060::m.53060	1308	0	0.4534
Gene.53062::CL10007.Contig1_All::g.53062::m.53062	306	0	0.4314
Gene.53063::CL10007.Contig2_All::g.53063::m.53063	297	0	0.431
Gene.6594::CL1001.Contig10_All::g.6594::m.6594	933	0	0.4973
Gene.6596::CL1001.Contig11_All::g.6596::m.6596	933	0	0.4973
Gene.6599::CL1001.Contig12_All::g.6599::m.6599	1779	0	0.4772
Gene.6600::CL1001.Contig13_All::g.6600::m.6600	1278	0	0.4718
Gene.6602::CL1001.Contig14_All::g.6602::m.6602	897	0	0.5006
Gene.6604::CL1001.Contig15_All::g.6604::m.6604	897	0	0.5006
Gene.6607::CL1001.Contig16_All::g.6607::m.6607	906	0	0.4503
Gene.6610::CL1001.Contig17_All::g.6610::m.6610	768	0	0.431
Gene.6613::CL1001.Contig18_All::g.6613::m.6613	1305	0	0.4536
Gene.6615::CL1001.Contig19_All::g.6615::m.6615	804	0	0.4303
Gene.6569::CL1001.Contig1_All::g.6569::m.6569	657	0	0.4338
Gene.6618::CL1001.Contig20_All::g.6618::m.6618	897	0	0.5006
Gene.6620::CL1001.Contig21_All::g.6620::m.6620	1278	0	0.471
Gene.6623::CL1001.Contig22_All::g.6623::m.6623	627	0	0.5088
Gene.6626::CL1001.Contig23_All::g.6626::m.6626	897	0	0.4515
Gene.6629::CL1001.Contig24_All::g.6629::m.6629	1743	0	0.4779
Gene.6630::CL1001.Contig25_All::g.6630::m.6630	933	0	0.4973
Gene.6632::CL1001.Contig26_All::g.6632::m.6632	1779	0	0.4767
Gene.6633::CL1001.Contig27_All::g.6633::m.6633	1269	0	0.4547
Gene.6635::CL1001.Contig28_All::g.6635::m.6635	897	0	0.5006
Gene.6638::CL1001.Contig29_All::g.6638::m.6638	420	0	0.4595
Gene.6572::CL1001.Contig2_All::g.6572::m.6572	627	0	0.5088
Gene.6640::CL1001.Contig30_All::g.6640::m.6640	627	0	0.5088
Gene.6575::CL1001.Contig3_All::g.6575::m.6575	690	0	0.4304
Gene.6577::CL1001.Contig4_All::g.6577::m.6577	897	0	0.4994
Gene.6580::CL1001.Contig5_All::g.6580::m.6580	645	0	0.4357
Gene.6584::CL1001.Contig6_All::g.6584::m.6584	627	0	0.5088
Gene.6586::CL1001.Contig7_All::g.6586::m.6586	933	0	0.4973
Gene.6589::CL1001.Contig8_All::g.6589::m.6589	1278	0	0.4718
Gene.6591::CL1001.Contig9_All::g.6591::m.6591	897	0	0.5006
Gene.53064::CL10010.Contig1_All::g.53064::m.53064	606	0	0.4901
Gene.53066::CL10010.Contig2_All::g.53066::m.53066	606	0	0.4752
Gene.53067::CL10010.Contig3_All::g.53067::m.53067	300	0	0.4633
Gene.53068::CL10010.Contig4_All::g.53068::m.53068	606	0	0.4884
Gene.53070::CL10010.Contig5_All::g.53070::m.53070	591	0	0.4772
Gene.53072::CL10010.Contig6_All::g.53072::m.53072	492	0	0.3984
Gene.53074::CL10010.Contig7_All::g.53074::m.53074	300	0	0.46
Gene.53075::CL10010.Contig8_All::g.53075::m.53075	606	0	0.4752
Gene.53079::CL10012.Contig5_All::g.53079::m.53079	993	0	0.4169
Gene.53081::CL10013.Contig1_All::g.53081::m.53081	429	0	0.3869
Gene.53082::CL10013.Contig2_All::g.53082::m.53082	1026	0	0.4064
Gene.53083::CL10013.Contig4_All::g.53083::m.53083	405	0	0.3926
Gene.53111::CL10015.Contig10_All::g.53111::m.53111	1749	0	0.5111
Gene.53114::CL10015.Contig11_All::g.53114::m.53114	1467	0	0.5126
Gene.53084::CL10015.Contig1_All::g.53084::m.53084	1746	0	0.5103
Gene.53087::CL10015.Contig2_All::g.53087::m.53087	1746	0	0.5103
Gene.53090::CL10015.Contig3_All::g.53090::m.53090	1563	0	0.5099
Gene.53093::CL10015.Contig4_All::g.53093::m.53093	1728	0	0.5104
Gene.53096::CL10015.Contig5_All::g.53096::m.53096	1749	0	0.5111
Gene.53099::CL10015.Contig6_All::g.53099::m.53099	1632	0	0.5129
Gene.53102::CL10015.Contig7_All::g.53102::m.53102	1563	0	0.5099
Gene.53105::CL10015.Contig8_All::g.53105::m.53105	1728	0	0.5104
Gene.53108::CL10015.Contig9_All::g.53108::m.53108	1653	0	0.5136
Gene.53117::CL10017.Contig1_All::g.53117::m.53117	309	0	0.3528
Gene.53118::CL10017.Contig2_All::g.53118::m.53118	321	0	0.3458
Gene.53119::CL10019.Contig1_All::g.53119::m.53119	327	0	0.4709
Gene.53120::CL10019.Contig2_All::g.53120::m.53120	327	0	0.4709
Gene.53121::CL10019.Contig3_All::g.53121::m.53121	327	0	0.4709
Gene.53122::CL10019.Contig4_All::g.53122::m.53122	327	0	0.4709
Gene.53123::CL10019.Contig5_All::g.53123::m.53123	327	0	0.4709
Gene.6643::CL1002.Contig1_All::g.6643::m.6643	573	0	0.4607
Gene.6644::CL1002.Contig2_All::g.6644::m.6644	477	0	0.4864
Gene.53124::CL10021.Contig2_All::g.53124::m.53124	405	0	0.4074
Gene.53125::CL10021.Contig3_All::g.53125::m.53125	1794	0	0.4181
Gene.53126::CL10022.Contig2_All::g.53126::m.53126	978	0	0.4254
Gene.53127::CL10022.Contig3_All::g.53127::m.53127	489	0	0.4294
Gene.53128::CL10022.Contig4_All::g.53128::m.53128	837	0	0.411
Gene.53129::CL10025.Contig1_All::g.53129::m.53129	441	0	0.5125
Gene.53130::CL10025.Contig2_All::g.53130::m.53130	411	0	0.5255
Gene.53131::CL10025.Contig3_All::g.53131::m.53131	333	0	0.5435
Gene.53140::CL10026.Contig10_All::g.53140::m.53140	390	0	0.4256
Gene.53141::CL10026.Contig11_All::g.53141::m.53141	750	0	0.4253
Gene.53143::CL10026.Contig12_All::g.53143::m.53143	750	0	0.4253
Gene.53132::CL10026.Contig2_All::g.53132::m.53132	1527	0	0.4204
Gene.53133::CL10026.Contig3_All::g.53133::m.53133	1143	0	0.4191
Gene.53134::CL10026.Contig4_All::g.53134::m.53134	1143	0	0.4191
Gene.53136::CL10026.Contig5_All::g.53136::m.53136	1332	0	0.4182
Gene.53137::CL10026.Contig7_All::g.53137::m.53137	1320	0	0.4121
Gene.53138::CL10026.Contig8_All::g.53138::m.53138	390	0	0.4256
Gene.53139::CL10026.Contig9_All::g.53139::m.53139	582	0	0.421
Gene.53145::CL10028.Contig1_All::g.53145::m.53145	5253	0	0.4158
Gene.53148::CL10028.Contig2_All::g.53148::m.53148	4326	0	0.4152
Gene.53152::CL10028.Contig3_All::g.53152::m.53152	5253	0	0.4158
Gene.53154::CL10028.Contig4_All::g.53154::m.53154	4968	0	0.4153
Gene.53157::CL10028.Contig5_All::g.53157::m.53157	4968	0	0.4153
Gene.53159::CL10028.Contig6_All::g.53159::m.53159	378	0	0.4127
Gene.53161::CL10030.Contig1_All::g.53161::m.53161	309	0	0.5663
Gene.53162::CL10030.Contig2_All::g.53162::m.53162	342	0	0.5585
Gene.53165::CL10030.Contig3_All::g.53165::m.53165	306	0	0.5686
Gene.53166::CL10031.Contig1_All::g.53166::m.53166	1038	0	0.4239
Gene.53169::CL10031.Contig2_All::g.53169::m.53169	1692	0	0.422
Gene.53172::CL10031.Contig3_All::g.53172::m.53172	1038	0	0.4239
Gene.53175::CL10031.Contig4_All::g.53175::m.53175	1692	0	0.422
Gene.53178::CL10031.Contig5_All::g.53178::m.53178	1923	0	0.4202
Gene.53180::CL10031.Contig6_All::g.53180::m.53180	1797	0	0.4168
Gene.53183::CL10031.Contig7_All::g.53183::m.53183	315	0	0.4381
Gene.53184::CL10031.Contig8_All::g.53184::m.53184	459	0	0.4336
Gene.53187::CL10035.Contig1_All::g.53187::m.53187	681	0	0.4347
Gene.53188::CL10035.Contig2_All::g.53188::m.53188	1905	0	0.4383
Gene.53189::CL10035.Contig3_All::g.53189::m.53189	831	0	0.4428
Gene.53190::CL10035.Contig4_All::g.53190::m.53190	1851	0	0.436
Gene.53191::CL10035.Contig5_All::g.53191::m.53191	1620	0	0.4228
Gene.53193::CL10037.Contig1_All::g.53193::m.53193	1407	0	0.4506
Gene.53194::CL10037.Contig2_All::g.53194::m.53194	4599	0	0.4462
Gene.53196::CL10037.Contig3_All::g.53196::m.53196	5397	0	0.448
Gene.53197::CL10037.Contig4_All::g.53197::m.53197	5436	0	0.449
Gene.53198::CL10037.Contig5_All::g.53198::m.53198	852	0	0.4777
Gene.6645::CL1004.Contig1_All::g.6645::m.6645	363	0	0.4408
Gene.6646::CL1004.Contig2_All::g.6646::m.6646	477	0	0.5472
Gene.6647::CL1004.Contig4_All::g.6647::m.6647	531	0	0.5518
Gene.53208::CL10040.Contig11_All::g.53208::m.53208	615	0	0.4927
Gene.53209::CL10040.Contig14_All::g.53209::m.53209	1305	0	0.4582
Gene.53199::CL10040.Contig1_All::g.53199::m.53199	648	0	0.4475
Gene.53200::CL10040.Contig2_All::g.53200::m.53200	1668	0	0.4586
Gene.53201::CL10040.Contig3_All::g.53201::m.53201	690	0	0.4333
Gene.53202::CL10040.Contig4_All::g.53202::m.53202	831	0	0.4609
Gene.53203::CL10040.Contig5_All::g.53203::m.53203	2007	0	0.4599
Gene.53204::CL10040.Contig6_All::g.53204::m.53204	303	0	0.4653
Gene.53205::CL10040.Contig7_All::g.53205::m.53205	885	0	0.4565
Gene.53206::CL10040.Contig8_All::g.53206::m.53206	768	0	0.4596
Gene.53207::CL10040.Contig9_All::g.53207::m.53207	723	0	0.4578
Gene.53210::CL10047.Contig1_All::g.53210::m.53210	699	0	0.4177
Gene.53212::CL10047.Contig3_All::g.53212::m.53212	342	0	0.3947
Gene.53214::CL10048.Contig1_All::g.53214::m.53214	861	0	0.4355
Gene.53215::CL10048.Contig2_All::g.53215::m.53215	858	0	0.4289
Gene.53216::CL10048.Contig3_All::g.53216::m.53216	810	0	0.4333
Gene.53217::CL10048.Contig4_All::g.53217::m.53217	330	0	0.4545
Gene.53218::CL10048.Contig5_All::g.53218::m.53218	489	0	0.4213
Gene.53219::CL10049.Contig1_All::g.53219::m.53219	975	0	0.4195
Gene.53220::CL10049.Contig2_All::g.53220::m.53220	915	0	0.4197
Gene.6668::CL1005.Contig10_All::g.6668::m.6668	6330	0	0.434
Gene.6671::CL1005.Contig11_All::g.6671::m.6671	669	0	0.4484
Gene.6672::CL1005.Contig12_All::g.6672::m.6672	546	0	0.3938
Gene.6673::CL1005.Contig13_All::g.6673::m.6673	309	0	0.4531
Gene.6675::CL1005.Contig14_All::g.6675::m.6675	489	0	0.4622
Gene.6676::CL1005.Contig15_All::g.6676::m.6676	720	0	0.4542
Gene.6677::CL1005.Contig16_All::g.6677::m.6677	417	0	0.4388
Gene.6678::CL1005.Contig17_All::g.6678::m.6678	750	0	0.3893
Gene.6679::CL1005.Contig18_All::g.6679::m.6679	495	0	0.4323
Gene.6680::CL1005.Contig19_All::g.6680::m.6680	1302	0	0.4424
Gene.6648::CL1005.Contig1_All::g.6648::m.6648	756	0	0.3915
Gene.6649::CL1005.Contig2_All::g.6649::m.6649	6303	0	0.4349
Gene.6652::CL1005.Contig3_All::g.6652::m.6652	3273	0	0.4415
Gene.6656::CL1005.Contig4_All::g.6656::m.6656	6117	0	0.4362
Gene.6660::CL1005.Contig5_All::g.6660::m.6660	6336	0	0.4345
Gene.6664::CL1005.Contig6_All::g.6664::m.6664	357	0	0.4258
Gene.6665::CL1005.Contig7_All::g.6665::m.6665	1305	0	0.4452
Gene.6666::CL1005.Contig8_All::g.6666::m.6666	744	0	0.4556
Gene.6667::CL1005.Contig9_All::g.6667::m.6667	1101	0	0.4405
Gene.53221::CL10050.Contig1_All::g.53221::m.53221	627	0	0.5199
Gene.53225::CL10050.Contig2_All::g.53225::m.53225	1401	0	0.536
Gene.53229::CL10050.Contig3_All::g.53229::m.53229	963	0	0.541
Gene.53233::CL10050.Contig4_All::g.53233::m.53233	345	0	0.5826
Gene.53234::CL10051.Contig1_All::g.53234::m.53234	1737	0	0.4796
Gene.53236::CL10051.Contig2_All::g.53236::m.53236	1620	0	0.4963
Gene.53238::CL10051.Contig3_All::g.53238::m.53238	534	0	0.4906
Gene.53239::CL10057.Contig2_All::g.53239::m.53239	381	0	0.4646
Gene.53248::CL10059.Contig10_All::g.53248::m.53248	2586	0	0.4196
Gene.53249::CL10059.Contig11_All::g.53249::m.53249	2583	0	0.4166
Gene.53250::CL10059.Contig14_All::g.53250::m.53250	570	0	0.4211
Gene.53251::CL10059.Contig15_All::g.53251::m.53251	2016	0	0.4102
Gene.53240::CL10059.Contig1_All::g.53240::m.53240	354	0	0.4379
Gene.53241::CL10059.Contig2_All::g.53241::m.53241	2583	0	0.417
Gene.53242::CL10059.Contig3_All::g.53242::m.53242	2586	0	0.4234
Gene.53243::CL10059.Contig5_All::g.53243::m.53243	321	0	0.4361
Gene.53244::CL10059.Contig6_All::g.53244::m.53244	2583	0	0.4204
Gene.53245::CL10059.Contig7_All::g.53245::m.53245	2583	0	0.4173
Gene.53246::CL10059.Contig8_All::g.53246::m.53246	2586	0	0.4234
Gene.53247::CL10059.Contig9_All::g.53247::m.53247	2016	0	0.4107
Gene.6681::CL1006.Contig1_All::g.6681::m.6681	720	0	0.4333
Gene.6682::CL1006.Contig2_All::g.6682::m.6682	1008	0	0.4375
Gene.6683::CL1006.Contig3_All::g.6683::m.6683	1182	0	0.4425
Gene.6684::CL1006.Contig4_All::g.6684::m.6684	846	0	0.4444
Gene.6685::CL1006.Contig6_All::g.6685::m.6685	720	0	0.4333
Gene.53252::CL10060.Contig1_All::g.53252::m.53252	1815	0	0.5686
Gene.53257::CL10060.Contig2_All::g.53257::m.53257	1815	0	0.5669
Gene.53261::CL10060.Contig3_All::g.53261::m.53261	1746	0	0.5756
Gene.53265::CL10060.Contig4_All::g.53265::m.53265	1770	0	0.5751
Gene.53270::CL10060.Contig6_All::g.53270::m.53270	411	0	0.5499
Gene.53271::CL10061.Contig4_All::g.53271::m.53271	609	0	0.4138
Gene.53272::CL10061.Contig5_All::g.53272::m.53272	2616	0	0.4033
Gene.53273::CL10061.Contig6_All::g.53273::m.53273	2340	0	0.4021
Gene.53274::CL10062.Contig1_All::g.53274::m.53274	1188	0	0.4091
Gene.53275::CL10062.Contig2_All::g.53275::m.53275	1032	0	0.4079
Gene.53276::CL10062.Contig3_All::g.53276::m.53276	1188	0	0.4082
Gene.53277::CL10062.Contig4_All::g.53277::m.53277	720	0	0.4181
Gene.53279::CL10069.Contig3_All::g.53279::m.53279	330	0	0.5576
Gene.53280::CL10069.Contig4_All::g.53280::m.53280	330	0	0.5606
Gene.53281::CL10071.Contig1_All::g.53281::m.53281	312	0	0.3846
Gene.53291::CL10073.Contig10_All::g.53291::m.53291	2841	0	0.4175
Gene.53292::CL10073.Contig11_All::g.53292::m.53292	1815	0	0.4061
Gene.53294::CL10073.Contig12_All::g.53294::m.53294	345	0	0.4232
Gene.53295::CL10073.Contig13_All::g.53295::m.53295	297	0	0.4007
Gene.53296::CL10073.Contig14_All::g.53296::m.53296	327	0	0.3609
Gene.53282::CL10073.Contig1_All::g.53282::m.53282	2790	0	0.4183
Gene.53283::CL10073.Contig2_All::g.53283::m.53283	1764	0	0.4082
Gene.53285::CL10073.Contig3_All::g.53285::m.53285	1110	0	0.4216
Gene.53287::CL10073.Contig5_All::g.53287::m.53287	1230	0	0.4098
Gene.53288::CL10073.Contig7_All::g.53288::m.53288	1434	0	0.424
Gene.53289::CL10073.Contig8_All::g.53289::m.53289	1194	0	0.4338
Gene.53290::CL10073.Contig9_All::g.53290::m.53290	1116	0	0.4283
Gene.53297::CL10074.Contig2_All::g.53297::m.53297	342	0	0.4094
Gene.53298::CL10076.Contig1_All::g.53298::m.53298	1035	0	0.4686
Gene.53300::CL10076.Contig2_All::g.53300::m.53300	1047	0	0.4718
Gene.53302::CL10076.Contig3_All::g.53302::m.53302	1047	0	0.4718
Gene.53304::CL10076.Contig4_All::g.53304::m.53304	915	0	0.4721
Gene.53307::CL10076.Contig5_All::g.53307::m.53307	1047	0	0.4718
Gene.53309::CL10076.Contig6_All::g.53309::m.53309	903	0	0.4607
Gene.53311::CL10076.Contig7_All::g.53311::m.53311	930	0	0.4559
Gene.53313::CL10076.Contig8_All::g.53313::m.53313	1035	0	0.4676
Gene.53315::CL10077.Contig1_All::g.53315::m.53315	309	0	0.3592
Gene.53316::CL10078.Contig2_All::g.53316::m.53316	300	0	0.38
Gene.6686::CL1008.Contig1_All::g.6686::m.6686	1338	0	0.4499
Gene.6688::CL1008.Contig2_All::g.6688::m.6688	1338	0	0.4499
Gene.6690::CL1008.Contig3_All::g.6690::m.6690	1338	0	0.4499
Gene.53317::CL10082.Contig1_All::g.53317::m.53317	459	0	0.4205
Gene.53318::CL10082.Contig2_All::g.53318::m.53318	639	0	0.41
Gene.53319::CL10082.Contig3_All::g.53319::m.53319	687	0	0.4207
Gene.53359::CL10084.Contig10_All::g.53359::m.53359	1869	0	0.4569
Gene.53363::CL10084.Contig11_All::g.53363::m.53363	1338	0	0.4671
Gene.53368::CL10084.Contig12_All::g.53368::m.53368	717	0	0.5272
Gene.53373::CL10084.Contig13_All::g.53373::m.53373	1821	0	0.4585
Gene.53378::CL10084.Contig14_All::g.53378::m.53378	1821	0	0.4585
Gene.53383::CL10084.Contig15_All::g.53383::m.53383	1338	0	0.4671
Gene.53320::CL10084.Contig1_All::g.53320::m.53320	1770	0	0.4605
Gene.53325::CL10084.Contig2_All::g.53325::m.53325	1287	0	0.4701
Gene.53330::CL10084.Contig3_All::g.53330::m.53330	1770	0	0.4605
Gene.53335::CL10084.Contig4_All::g.53335::m.53335	1287	0	0.4701
Gene.53340::CL10084.Contig5_All::g.53340::m.53340	1368	0	0.47
Gene.53345::CL10084.Contig6_All::g.53345::m.53345	564	0	0.367
Gene.53346::CL10084.Contig7_All::g.53346::m.53346	1278	0	0.4593
Gene.53351::CL10084.Contig8_All::g.53351::m.53351	1467	0	0.4649
Gene.53355::CL10084.Contig9_All::g.53355::m.53355	1467	0	0.4649
Gene.53388::CL10086.Contig1_All::g.53388::m.53388	1125	0	0.44
Gene.53390::CL10086.Contig2_All::g.53390::m.53390	1668	0	0.44
Gene.53392::CL10086.Contig4_All::g.53392::m.53392	402	0	0.4502
Gene.53394::CL10086.Contig5_All::g.53394::m.53394	300	0	0.4467
Gene.53395::CL10086.Contig6_All::g.53395::m.53395	1125	0	0.44
Gene.53397::CL10086.Contig7_All::g.53397::m.53397	690	0	0.4449
Gene.53399::CL10087.Contig1_All::g.53399::m.53399	948	0	0.538
Gene.53400::CL10089.Contig1_All::g.53400::m.53400	648	0	0.4691
Gene.53401::CL10089.Contig2_All::g.53401::m.53401	648	0	0.466
Gene.53402::CL10089.Contig4_All::g.53402::m.53402	513	0	0.4639
Gene.6692::CL1009.Contig2_All::g.6692::m.6692	312	0	0.3558
Gene.53405::CL10090.Contig1_All::g.53405::m.53405	324	0	0.4321
Gene.53406::CL10091.Contig1_All::g.53406::m.53406	1785	0	0.4123
Gene.53408::CL10091.Contig2_All::g.53408::m.53408	2040	0	0.4304
Gene.53410::CL10091.Contig3_All::g.53410::m.53410	1785	0	0.4123
Gene.53412::CL10091.Contig4_All::g.53412::m.53412	2040	0	0.4304
Gene.53414::CL10092.Contig1_All::g.53414::m.53414	1830	0	0.4781
Gene.53416::CL10092.Contig2_All::g.53416::m.53416	549	0	0.4262
Gene.53418::CL10092.Contig3_All::g.53418::m.53418	687	0	0.4119
Gene.53420::CL10092.Contig4_All::g.53420::m.53420	1371	0	0.4384
Gene.53422::CL10092.Contig5_All::g.53422::m.53422	459	0	0.4466
Gene.53424::CL10092.Contig6_All::g.53424::m.53424	549	0	0.4262
Gene.53425::CL10094.Contig2_All::g.53425::m.53425	423	0	0.4775
Gene.53427::CL10094.Contig3_All::g.53427::m.53427	423	0	0.4775
Gene.53430::CL10094.Contig4_All::g.53430::m.53430	924	0	0.4589
Gene.53433::CL10094.Contig5_All::g.53433::m.53433	870	0	0.4563
Gene.53436::CL10094.Contig6_All::g.53436::m.53436	684	0	0.4532
Gene.53437::CL10096.Contig1_All::g.53437::m.53437	843	0	0.4614
Gene.53438::CL10096.Contig2_All::g.53438::m.53438	564	0	0.4645
Gene.53439::CL10096.Contig3_All::g.53439::m.53439	942	0	0.4544
Gene.53441::CL10097.Contig2_All::g.53441::m.53441	318	0	0.4119
Gene.53442::CL10098.Contig1_All::g.53442::m.53442	2661	0	0.4194
Gene.53444::CL10098.Contig2_All::g.53444::m.53444	2661	0	0.4194
Gene.53446::CL10098.Contig3_All::g.53446::m.53446	1920	0	0.4323
Gene.894::CL101.Contig10_All::g.894::m.894	537	0	0.4544
Gene.895::CL101.Contig11_All::g.895::m.895	606	0	0.4059
Gene.897::CL101.Contig12_All::g.897::m.897	939	0	0.3972
Gene.899::CL101.Contig13_All::g.899::m.899	1755	0	0.4131
Gene.901::CL101.Contig14_All::g.901::m.901	1638	0	0.4145
Gene.903::CL101.Contig15_All::g.903::m.903	606	0	0.4059
Gene.906::CL101.Contig16_All::g.906::m.906	585	0	0.4667
Gene.907::CL101.Contig17_All::g.907::m.907	606	0	0.4059
Gene.910::CL101.Contig18_All::g.910::m.910	1638	0	0.4145
Gene.912::CL101.Contig19_All::g.912::m.912	951	0	0.4196
Gene.885::CL101.Contig1_All::g.885::m.885	1005	0	0.402
Gene.915::CL101.Contig20_All::g.915::m.915	951	0	0.4196
Gene.918::CL101.Contig21_All::g.918::m.918	585	0	0.4667
Gene.920::CL101.Contig22_All::g.920::m.920	1293	0	0.4068
Gene.922::CL101.Contig23_All::g.922::m.922	1293	0	0.4068
Gene.924::CL101.Contig24_All::g.924::m.924	951	0	0.4196
Gene.926::CL101.Contig25_All::g.926::m.926	606	0	0.4059
Gene.928::CL101.Contig26_All::g.928::m.928	714	0	0.4104
Gene.931::CL101.Contig27_All::g.931::m.931	1410	0	0.4057
Gene.933::CL101.Contig28_All::g.933::m.933	951	0	0.4196
Gene.936::CL101.Contig29_All::g.936::m.936	1284	0	0.4097
Gene.887::CL101.Contig2_All::g.887::m.887	1311	0	0.4302
Gene.938::CL101.Contig30_All::g.938::m.938	591	0	0.4332
Gene.888::CL101.Contig4_All::g.888::m.888	1239	0	0.4084
Gene.890::CL101.Contig5_All::g.890::m.890	885	0	0.4441
Gene.891::CL101.Contig6_All::g.891::m.891	1944	0	0.4239
Gene.892::CL101.Contig7_All::g.892::m.892	528	0	0.4527
Gene.893::CL101.Contig8_All::g.893::m.893	432	0	0.4606
Gene.53447::CL10100.Contig1_All::g.53447::m.53447	1314	0	0.4528
Gene.53448::CL10100.Contig2_All::g.53448::m.53448	1320	0	0.4561
Gene.53449::CL10100.Contig3_All::g.53449::m.53449	1314	0	0.4498
Gene.53450::CL10100.Contig4_All::g.53450::m.53450	1344	0	0.4531
Gene.53451::CL10100.Contig5_All::g.53451::m.53451	1383	0	0.4526
Gene.53452::CL10101.Contig1_All::g.53452::m.53452	561	0	0.5401
Gene.53454::CL10101.Contig2_All::g.53454::m.53454	564	0	0.5408
Gene.53455::CL10101.Contig3_All::g.53455::m.53455	354	0	0.5763
Gene.53456::CL10103.Contig1_All::g.53456::m.53456	1857	0	0.5536
Gene.53460::CL10103.Contig2_All::g.53460::m.53460	1857	0	0.553
Gene.53464::CL10108.Contig1_All::g.53464::m.53464	744	0	0.4825
Gene.53465::CL10108.Contig2_All::g.53465::m.53465	579	0	0.468
Gene.53466::CL10108.Contig3_All::g.53466::m.53466	747	0	0.4819
Gene.53467::CL10108.Contig4_All::g.53467::m.53467	579	0	0.468
Gene.53468::CL10108.Contig5_All::g.53468::m.53468	747	0	0.4819
Gene.53469::CL10108.Contig6_All::g.53469::m.53469	579	0	0.468
Gene.53470::CL10108.Contig7_All::g.53470::m.53470	744	0	0.4825
Gene.53471::CL10109.Contig1_All::g.53471::m.53471	519	0	0.3892
Gene.53472::CL10109.Contig2_All::g.53472::m.53472	1035	0	0.4319
Gene.53474::CL10109.Contig3_All::g.53474::m.53474	1035	0	0.4222
Gene.53475::CL10109.Contig4_All::g.53475::m.53475	1035	0	0.4348
Gene.53477::CL10109.Contig5_All::g.53477::m.53477	1035	0	0.4251
Gene.53478::CL10109.Contig6_All::g.53478::m.53478	528	0	0.3864
Gene.53479::CL10109.Contig7_All::g.53479::m.53479	1035	0	0.4251
Gene.53480::CL10109.Contig8_All::g.53480::m.53480	522	0	0.3927
Gene.6693::CL1011.Contig1_All::g.6693::m.6693	1053	0	0.4302
Gene.6694::CL1011.Contig2_All::g.6694::m.6694	357	0	0.4398
Gene.6695::CL1011.Contig4_All::g.6695::m.6695	1191	0	0.4366
Gene.6696::CL1011.Contig5_All::g.6696::m.6696	375	0	0.4187
Gene.6697::CL1011.Contig6_All::g.6697::m.6697	309	0	0.4369
Gene.6698::CL1011.Contig7_All::g.6698::m.6698	1209	0	0.4309
Gene.6699::CL1011.Contig9_All::g.6699::m.6699	312	0	0.4327
Gene.6709::CL1012.Contig10_All::g.6709::m.6709	393	0	0.4529
Gene.6710::CL1012.Contig11_All::g.6710::m.6710	1392	0	0.4382
Gene.6711::CL1012.Contig12_All::g.6711::m.6711	540	0	0.413
Gene.6712::CL1012.Contig13_All::g.6712::m.6712	684	0	0.4167
Gene.6700::CL1012.Contig1_All::g.6700::m.6700	378	0	0.4259
Gene.6701::CL1012.Contig2_All::g.6701::m.6701	432	0	0.4213
Gene.6702::CL1012.Contig3_All::g.6702::m.6702	378	0	0.4259
Gene.6703::CL1012.Contig4_All::g.6703::m.6703	588	0	0.4252
Gene.6704::CL1012.Contig5_All::g.6704::m.6704	588	0	0.4252
Gene.6705::CL1012.Contig6_All::g.6705::m.6705	750	0	0.416
Gene.6706::CL1012.Contig7_All::g.6706::m.6706	642	0	0.4221
Gene.6707::CL1012.Contig8_All::g.6707::m.6707	1392	0	0.4382
Gene.6708::CL1012.Contig9_All::g.6708::m.6708	642	0	0.4237
Gene.53481::CL10126.Contig1_All::g.53481::m.53481	1344	0	0.4516
Gene.53482::CL10126.Contig2_All::g.53482::m.53482	765	0	0.4614
Gene.53484::CL10126.Contig3_All::g.53484::m.53484	1344	0	0.4516
Gene.53485::CL10126.Contig4_All::g.53485::m.53485	1248	0	0.4463
Gene.6726::CL1013.Contig10_All::g.6726::m.6726	714	0	0.4678
Gene.6728::CL1013.Contig11_All::g.6728::m.6728	534	0	0.47
Gene.6730::CL1013.Contig12_All::g.6730::m.6730	534	0	0.47
Gene.6731::CL1013.Contig13_All::g.6731::m.6731	534	0	0.47
Gene.6713::CL1013.Contig1_All::g.6713::m.6713	600	0	0.4617
Gene.6715::CL1013.Contig2_All::g.6715::m.6715	534	0	0.4663
Gene.6716::CL1013.Contig3_All::g.6716::m.6716	534	0	0.4663
Gene.6717::CL1013.Contig4_All::g.6717::m.6717	534	0	0.4663
Gene.6718::CL1013.Contig5_All::g.6718::m.6718	933	0	0.4995
Gene.6720::CL1013.Contig6_All::g.6720::m.6720	933	0	0.4995
Gene.6722::CL1013.Contig7_All::g.6722::m.6722	933	0	0.4995
Gene.6724::CL1013.Contig8_All::g.6724::m.6724	534	0	0.47
Gene.6725::CL1013.Contig9_All::g.6725::m.6725	534	0	0.47
Gene.53498::CL10132.Contig10_All::g.53498::m.53498	684	0	0.3991
Gene.53500::CL10132.Contig11_All::g.53500::m.53500	906	0	0.3974
Gene.53501::CL10132.Contig12_All::g.53501::m.53501	1161	0	0.3997
Gene.53502::CL10132.Contig13_All::g.53502::m.53502	684	0	0.3991
Gene.53504::CL10132.Contig14_All::g.53504::m.53504	1083	0	0.398
Gene.53505::CL10132.Contig15_All::g.53505::m.53505	1338	0	0.3999
Gene.53486::CL10132.Contig1_All::g.53486::m.53486	1200	0	0.4
Gene.53487::CL10132.Contig2_All::g.53487::m.53487	1083	0	0.398
Gene.53488::CL10132.Contig3_All::g.53488::m.53488	684	0	0.3991
Gene.53490::CL10132.Contig4_All::g.53490::m.53490	642	0	0.3863
Gene.53491::CL10132.Contig5_All::g.53491::m.53491	684	0	0.3991
Gene.53493::CL10132.Contig6_All::g.53493::m.53493	1338	0	0.3999
Gene.53494::CL10132.Contig7_All::g.53494::m.53494	684	0	0.3991
Gene.53496::CL10132.Contig8_All::g.53496::m.53496	684	0	0.3991
Gene.53521::CL10139.Contig10_All::g.53521::m.53521	408	0	0.5098
Gene.53523::CL10139.Contig11_All::g.53523::m.53523	1023	0	0.4614
Gene.53525::CL10139.Contig12_All::g.53525::m.53525	1011	0	0.4728
Gene.53506::CL10139.Contig2_All::g.53506::m.53506	1011	0	0.4738
Gene.53508::CL10139.Contig4_All::g.53508::m.53508	462	0	0.4567
Gene.53511::CL10139.Contig6_All::g.53511::m.53511	849	0	0.457
Gene.53514::CL10139.Contig7_All::g.53514::m.53514	1011	0	0.4728
Gene.53517::CL10139.Contig8_All::g.53517::m.53517	603	0	0.4411
Gene.53518::CL10139.Contig9_All::g.53518::m.53518	624	0	0.4824
Gene.53527::CL10141.Contig1_All::g.53527::m.53527	621	0	0.4203
Gene.53528::CL10141.Contig2_All::g.53528::m.53528	390	0	0.4256
Gene.53529::CL10141.Contig3_All::g.53529::m.53529	531	0	0.4237
Gene.53531::CL10143.Contig1_All::g.53531::m.53531	1851	0	0.4268
Gene.53534::CL10143.Contig2_All::g.53534::m.53534	1851	0	0.4268
Gene.53537::CL10143.Contig3_All::g.53537::m.53537	1851	0	0.4268
Gene.53550::CL10146.Contig10_All::g.53550::m.53550	759	0	0.4097
Gene.53540::CL10146.Contig1_All::g.53540::m.53540	1254	0	0.4163
Gene.53541::CL10146.Contig2_All::g.53541::m.53541	1377	0	0.4256
Gene.53542::CL10146.Contig3_All::g.53542::m.53542	1176	0	0.4039
Gene.53543::CL10146.Contig4_All::g.53543::m.53543	1383	0	0.4259
Gene.53544::CL10146.Contig5_All::g.53544::m.53544	1260	0	0.4167
Gene.53545::CL10146.Contig6_All::g.53545::m.53545	999	0	0.4084
Gene.53547::CL10146.Contig7_All::g.53547::m.53547	1383	0	0.4259
Gene.53548::CL10146.Contig8_All::g.53548::m.53548	1383	0	0.4259
Gene.53549::CL10146.Contig9_All::g.53549::m.53549	1176	0	0.4039
Gene.6733::CL1015.Contig1_All::g.6733::m.6733	312	0	0.484
Gene.6734::CL1015.Contig5_All::g.6734::m.6734	312	0	0.484
Gene.53551::CL10150.Contig2_All::g.53551::m.53551	318	0	0.456
Gene.53552::CL10151.Contig1_All::g.53552::m.53552	1002	0	0.3872
Gene.53554::CL10153.Contig1_All::g.53554::m.53554	1218	0	0.4581
Gene.53556::CL10153.Contig2_All::g.53556::m.53556	1344	0	0.4546
Gene.53558::CL10153.Contig3_All::g.53558::m.53558	828	0	0.4589
Gene.53561::CL10153.Contig5_All::g.53561::m.53561	1002	0	0.4501
Gene.53562::CL10154.Contig1_All::g.53562::m.53562	1092	0	0.4377
Gene.53564::CL10154.Contig2_All::g.53564::m.53564	684	0	0.4401
Gene.53566::CL10154.Contig3_All::g.53566::m.53566	885	0	0.4418
Gene.53568::CL10154.Contig4_All::g.53568::m.53568	780	0	0.4269
Gene.53570::CL10154.Contig5_All::g.53570::m.53570	876	0	0.4429
Gene.53572::CL10154.Contig6_All::g.53572::m.53572	780	0	0.4269
Gene.53574::CL10156.Contig1_All::g.53574::m.53574	369	0	0.4743
Gene.53575::CL10156.Contig2_All::g.53575::m.53575	393	0	0.4707
Gene.53576::CL10156.Contig3_All::g.53576::m.53576	366	0	0.4699
Gene.53582::CL10157.Contig10_All::g.53582::m.53582	867	0	0.4314
Gene.53577::CL10157.Contig3_All::g.53577::m.53577	540	0	0.4111
Gene.53578::CL10157.Contig6_All::g.53578::m.53578	603	0	0.4163
Gene.53579::CL10157.Contig7_All::g.53579::m.53579	867	0	0.4314
Gene.53580::CL10157.Contig8_All::g.53580::m.53580	930	0	0.4247
Gene.53581::CL10157.Contig9_All::g.53581::m.53581	930	0	0.4247
Gene.53583::CL10158.Contig3_All::g.53583::m.53583	582	0	0.5361
Gene.6758::CL1016.Contig10_All::g.6758::m.6758	1911	0	0.4401
Gene.6760::CL1016.Contig11_All::g.6760::m.6760	450	0	0.4911
Gene.6761::CL1016.Contig14_All::g.6761::m.6761	348	0	0.4023
Gene.6763::CL1016.Contig15_All::g.6763::m.6763	1260	0	0.4317
Gene.6764::CL1016.Contig16_All::g.6764::m.6764	363	0	0.4766
Gene.6735::CL1016.Contig1_All::g.6735::m.6735	1047	0	0.4317
Gene.6736::CL1016.Contig2_All::g.6736::m.6736	1125	0	0.4293
Gene.6741::CL1016.Contig3_All::g.6741::m.6741	1857	0	0.426
Gene.6745::CL1016.Contig4_All::g.6745::m.6745	1608	0	0.4272
Gene.6749::CL1016.Contig5_All::g.6749::m.6749	1125	0	0.4293
Gene.6754::CL1016.Contig6_All::g.6754::m.6754	861	0	0.4181
Gene.6755::CL1016.Contig7_All::g.6755::m.6755	747	0	0.415
Gene.6756::CL1016.Contig8_All::g.6756::m.6756	861	0	0.4274
Gene.53585::CL10160.Contig2_All::g.53585::m.53585	1710	0	0.4667
Gene.53588::CL10160.Contig3_All::g.53588::m.53588	1776	0	0.4679
Gene.53592::CL10160.Contig4_All::g.53592::m.53592	1302	0	0.4693
Gene.53597::CL10160.Contig5_All::g.53597::m.53597	1563	0	0.4607
Gene.53601::CL10160.Contig6_All::g.53601::m.53601	1479	0	0.4571
Gene.53604::CL10160.Contig7_All::g.53604::m.53604	1692	0	0.4651
Gene.53621::CL10168.Contig10_All::g.53621::m.53621	510	0	0.4118
Gene.53622::CL10168.Contig12_All::g.53622::m.53622	501	0	0.4172
Gene.53623::CL10168.Contig13_All::g.53623::m.53623	1017	0	0.4208
Gene.53624::CL10168.Contig15_All::g.53624::m.53624	510	0	0.4118
Gene.53625::CL10168.Contig16_All::g.53625::m.53625	687	0	0.4105
Gene.53607::CL10168.Contig1_All::g.53607::m.53607	756	0	0.4246
Gene.53609::CL10168.Contig2_All::g.53609::m.53609	1011	0	0.4214
Gene.53611::CL10168.Contig3_All::g.53611::m.53611	732	0	0.4139
Gene.53613::CL10168.Contig5_All::g.53613::m.53613	477	0	0.4151
Gene.53615::CL10168.Contig6_All::g.53615::m.53615	708	0	0.428
Gene.53616::CL10168.Contig7_All::g.53616::m.53616	1038	0	0.4191
Gene.53617::CL10168.Contig8_All::g.53617::m.53617	510	0	0.4098
Gene.53619::CL10168.Contig9_All::g.53619::m.53619	510	0	0.4098
Gene.53627::CL10169.Contig1_All::g.53627::m.53627	309	0	0.4045
Gene.53634::CL10170.Contig10_All::g.53634::m.53634	2853	0	0.4076
Gene.53628::CL10170.Contig1_All::g.53628::m.53628	2853	0	0.4003
Gene.53629::CL10170.Contig2_All::g.53629::m.53629	2853	0	0.4003
Gene.53630::CL10170.Contig3_All::g.53630::m.53630	2853	0	0.4076
Gene.53631::CL10170.Contig4_All::g.53631::m.53631	441	0	0.424
Gene.53632::CL10170.Contig7_All::g.53632::m.53632	336	0	0.378
Gene.53633::CL10170.Contig9_All::g.53633::m.53633	669	0	0.4126
Gene.53635::CL10173.Contig1_All::g.53635::m.53635	366	0	0.3825
Gene.53636::CL10173.Contig2_All::g.53636::m.53636	327	0	0.3731
Gene.53637::CL10174.Contig1_All::g.53637::m.53637	651	0	0.5115
Gene.53638::CL10174.Contig2_All::g.53638::m.53638	429	0	0.4545
Gene.53639::CL10174.Contig3_All::g.53639::m.53639	432	0	0.4537
Gene.53640::CL10174.Contig4_All::g.53640::m.53640	429	0	0.4545
Gene.53641::CL10174.Contig5_All::g.53641::m.53641	432	0	0.4537
Gene.53642::CL10174.Contig6_All::g.53642::m.53642	429	0	0.4545
Gene.53643::CL10174.Contig7_All::g.53643::m.53643	432	0	0.4537
Gene.53644::CL10175.Contig1_All::g.53644::m.53644	879	0	0.5051
Gene.53645::CL10175.Contig2_All::g.53645::m.53645	330	0	0.4818
Gene.53646::CL10176.Contig1_All::g.53646::m.53646	1122	0	0.3966
Gene.53647::CL10176.Contig3_All::g.53647::m.53647	516	0	0.3992
Gene.53648::CL10176.Contig7_All::g.53648::m.53648	558	0	0.3943
Gene.53661::CL10177.Contig10_All::g.53661::m.53661	402	0	0.4328
Gene.53649::CL10177.Contig1_All::g.53649::m.53649	402	0	0.4353
Gene.53650::CL10177.Contig2_All::g.53650::m.53650	978	0	0.4652
Gene.53651::CL10177.Contig3_All::g.53651::m.53651	468	0	0.4466
Gene.53653::CL10177.Contig4_All::g.53653::m.53653	1017	0	0.4661
Gene.53654::CL10177.Contig5_All::g.53654::m.53654	468	0	0.4466
Gene.53656::CL10177.Contig6_All::g.53656::m.53656	402	0	0.4353
Gene.53657::CL10177.Contig7_All::g.53657::m.53657	624	0	0.4455
Gene.53658::CL10177.Contig8_All::g.53658::m.53658	978	0	0.4632
Gene.53659::CL10177.Contig9_All::g.53659::m.53659	468	0	0.4444
Gene.53665::CL10179.Contig1_All::g.53665::m.53665	816	0	0.3591
Gene.53666::CL10179.Contig3_All::g.53666::m.53666	357	0	0.3445
Gene.53667::CL10181.Contig2_All::g.53667::m.53667	3600	0	0.4139
Gene.53669::CL10181.Contig3_All::g.53669::m.53669	1425	0	0.433
Gene.53670::CL10182.Contig1_All::g.53670::m.53670	1257	0	0.432
Gene.53672::CL10182.Contig2_All::g.53672::m.53672	1848	0	0.4389
Gene.53673::CL10182.Contig4_All::g.53673::m.53673	2127	0	0.4509
Gene.53674::CL10182.Contig5_All::g.53674::m.53674	1941	0	0.4472
Gene.53675::CL10184.Contig2_All::g.53675::m.53675	351	0	0.4046
Gene.53676::CL10184.Contig3_All::g.53676::m.53676	351	0	0.4046
Gene.53677::CL10184.Contig4_All::g.53677::m.53677	351	0	0.4017
Gene.53678::CL10184.Contig8_All::g.53678::m.53678	351	0	0.4017
Gene.53691::CL10185.Contig10_All::g.53691::m.53691	846	0	0.4303
Gene.53679::CL10185.Contig2_All::g.53679::m.53679	726	0	0.4146
Gene.53681::CL10185.Contig3_All::g.53681::m.53681	846	0	0.4303
Gene.53683::CL10185.Contig4_All::g.53683::m.53683	636	0	0.4261
Gene.53685::CL10185.Contig5_All::g.53685::m.53685	936	0	0.4209
Gene.53687::CL10185.Contig7_All::g.53687::m.53687	597	0	0.4104
Gene.53688::CL10185.Contig8_All::g.53688::m.53688	345	0	0.4464
Gene.53689::CL10185.Contig9_All::g.53689::m.53689	597	0	0.3953
Gene.53707::CL10189.Contig11_All::g.53707::m.53707	1185	0	0.4329
Gene.53709::CL10189.Contig13_All::g.53709::m.53709	498	0	0.4056
Gene.53694::CL10189.Contig1_All::g.53694::m.53694	1032	0	0.437
Gene.53697::CL10189.Contig2_All::g.53697::m.53697	345	0	0.4029
Gene.53698::CL10189.Contig3_All::g.53698::m.53698	498	0	0.4056
Gene.53700::CL10189.Contig4_All::g.53700::m.53700	498	0	0.4056
Gene.53701::CL10189.Contig5_All::g.53701::m.53701	1185	0	0.4338
Gene.53703::CL10189.Contig6_All::g.53703::m.53703	498	0	0.4056
Gene.53704::CL10189.Contig7_All::g.53704::m.53704	345	0	0.4029
Gene.53705::CL10189.Contig8_All::g.53705::m.53705	498	0	0.4056
Gene.53706::CL10189.Contig9_All::g.53706::m.53706	1185	0	0.4338
Gene.6765::CL1019.Contig2_All::g.6765::m.6765	345	0	0.3855
Gene.6766::CL1019.Contig3_All::g.6766::m.6766	495	0	0.404
Gene.6768::CL1019.Contig4_All::g.6768::m.6768	495	0	0.4061
Gene.53711::CL10191.Contig1_All::g.53711::m.53711	2082	0	0.4203
Gene.53713::CL10191.Contig2_All::g.53713::m.53713	2799	0	0.4298
Gene.53715::CL10191.Contig4_All::g.53715::m.53715	2523	0	0.4249
Gene.53717::CL10192.Contig1_All::g.53717::m.53717	435	0	0.3793
Gene.53718::CL10192.Contig2_All::g.53718::m.53718	813	0	0.3998
Gene.53720::CL10192.Contig3_All::g.53720::m.53720	846	0	0.4007
Gene.53721::CL10192.Contig4_All::g.53721::m.53721	837	0	0.3978
Gene.53722::CL10194.Contig1_All::g.53722::m.53722	588	0	0.4558
Gene.53723::CL10194.Contig2_All::g.53723::m.53723	345	0	0.4029
Gene.53724::CL10194.Contig3_All::g.53724::m.53724	561	0	0.4563
Gene.53725::CL10194.Contig4_All::g.53725::m.53725	561	0	0.4581
Gene.53727::CL10194.Contig5_All::g.53727::m.53727	588	0	0.4524
Gene.53728::CL10195.Contig1_All::g.53728::m.53728	1116	0	0.4283
Gene.53730::CL10195.Contig2_All::g.53730::m.53730	534	0	0.427
Gene.53731::CL10195.Contig3_All::g.53731::m.53731	414	0	0.4565
Gene.53732::CL10195.Contig4_All::g.53732::m.53732	654	0	0.4465
Gene.53733::CL10195.Contig6_All::g.53733::m.53733	1581	0	0.4269
Gene.53734::CL10195.Contig7_All::g.53734::m.53734	414	0	0.4565
Gene.53735::CL10199.Contig1_All::g.53735::m.53735	1296	0	0.4599
Gene.53736::CL10199.Contig2_All::g.53736::m.53736	519	0	0.4798
Gene.53737::CL10199.Contig3_All::g.53737::m.53737	807	0	0.4634
Gene.53738::CL10199.Contig4_All::g.53738::m.53738	405	0	0.4444
Gene.940::CL102.Contig1_All::g.940::m.940	318	0	0.4969
Gene.6770::CL1020.Contig2_All::g.6770::m.6770	399	0	0.4386
Gene.6771::CL1020.Contig5_All::g.6771::m.6771	399	0	0.4386
Gene.53761::CL10200.Contig10_All::g.53761::m.53761	309	0	0.4175
Gene.53762::CL10200.Contig11_All::g.53762::m.53762	375	0	0.4453
Gene.53763::CL10200.Contig12_All::g.53763::m.53763	816	0	0.4522
Gene.53739::CL10200.Contig1_All::g.53739::m.53739	333	0	0.4264
Gene.53740::CL10200.Contig2_All::g.53740::m.53740	2028	0	0.4295
Gene.53744::CL10200.Contig3_All::g.53744::m.53744	1791	0	0.4193
Gene.53747::CL10200.Contig4_All::g.53747::m.53747	2034	0	0.4287
Gene.53750::CL10200.Contig5_All::g.53750::m.53750	2034	0	0.4282
Gene.53752::CL10200.Contig6_All::g.53752::m.53752	2055	0	0.4273
Gene.53756::CL10200.Contig7_All::g.53756::m.53756	420	0	0.4143
Gene.53757::CL10200.Contig8_All::g.53757::m.53757	2034	0	0.4287
Gene.53779::CL10201.Contig10_All::g.53779::m.53779	1059	0	0.4259
Gene.53765::CL10201.Contig2_All::g.53765::m.53765	597	0	0.4204
Gene.53767::CL10201.Contig3_All::g.53767::m.53767	1896	0	0.4167
Gene.53769::CL10201.Contig5_All::g.53769::m.53769	597	0	0.4204
Gene.53771::CL10201.Contig6_All::g.53771::m.53771	516	0	0.4128
Gene.53773::CL10201.Contig7_All::g.53773::m.53773	1776	0	0.4172
Gene.53775::CL10201.Contig8_All::g.53775::m.53775	1782	0	0.4175
Gene.53777::CL10201.Contig9_All::g.53777::m.53777	1776	0	0.4172
Gene.53781::CL10202.Contig1_All::g.53781::m.53781	300	0	0.4
Gene.53782::CL10203.Contig1_All::g.53782::m.53782	915	0	0.4743
Gene.53784::CL10203.Contig2_All::g.53784::m.53784	1050	0	0.4733
Gene.53786::CL10203.Contig3_All::g.53786::m.53786	318	0	0.4245
Gene.53787::CL10203.Contig4_All::g.53787::m.53787	948	0	0.4694
Gene.53813::CL10206.Contig10_All::g.53813::m.53813	1626	0	0.4471
Gene.53817::CL10206.Contig11_All::g.53817::m.53817	1626	0	0.4471
Gene.53820::CL10206.Contig12_All::g.53820::m.53820	1329	0	0.4244
Gene.53822::CL10206.Contig13_All::g.53822::m.53822	1626	0	0.4471
Gene.53825::CL10206.Contig14_All::g.53825::m.53825	2511	0	0.4285
Gene.53826::CL10206.Contig15_All::g.53826::m.53826	1626	0	0.4471
Gene.53829::CL10206.Contig17_All::g.53829::m.53829	1101	0	0.4223
Gene.53792::CL10206.Contig1_All::g.53792::m.53792	438	0	0.4361
Gene.53793::CL10206.Contig2_All::g.53793::m.53793	1626	0	0.4471
Gene.53796::CL10206.Contig3_All::g.53796::m.53796	1626	0	0.4471
Gene.53800::CL10206.Contig4_All::g.53800::m.53800	1383	0	0.4505
Gene.53802::CL10206.Contig5_All::g.53802::m.53802	2808	0	0.4412
Gene.53804::CL10206.Contig6_All::g.53804::m.53804	1626	0	0.4471
Gene.53807::CL10206.Contig7_All::g.53807::m.53807	1329	0	0.4244
Gene.53809::CL10206.Contig8_All::g.53809::m.53809	2520	0	0.4381
Gene.53811::CL10206.Contig9_All::g.53811::m.53811	2808	0	0.4412
Gene.53830::CL10207.Contig1_All::g.53830::m.53830	411	0	0.5328
Gene.53833::CL10207.Contig2_All::g.53833::m.53833	852	0	0.4789
Gene.53836::CL10207.Contig4_All::g.53836::m.53836	417	0	0.5324
Gene.53839::CL10207.Contig5_All::g.53839::m.53839	858	0	0.4814
Gene.53842::CL10207.Contig6_All::g.53842::m.53842	561	0	0.4225
Gene.53843::CL10207.Contig7_All::g.53843::m.53843	852	0	0.48
Gene.6772::CL1021.Contig1_All::g.6772::m.6772	396	0	0.4192
Gene.6773::CL1021.Contig2_All::g.6773::m.6773	1326	0	0.4419
Gene.53864::CL10214.Contig10_All::g.53864::m.53864	3585	0	0.4547
Gene.53848::CL10214.Contig1_All::g.53848::m.53848	2961	0	0.4384
Gene.53849::CL10214.Contig2_All::g.53849::m.53849	3264	0	0.4479
Gene.53850::CL10214.Contig3_All::g.53850::m.53850	891	0	0.4658
Gene.53851::CL10214.Contig4_All::g.53851::m.53851	2844	0	0.4504
Gene.53853::CL10214.Contig5_All::g.53853::m.53853	2844	0	0.4504
Gene.53855::CL10214.Contig6_All::g.53855::m.53855	1731	0	0.4408
Gene.53858::CL10214.Contig7_All::g.53858::m.53858	732	0	0.4877
Gene.53860::CL10214.Contig8_All::g.53860::m.53860	1731	0	0.4408
Gene.53863::CL10214.Contig9_All::g.53863::m.53863	855	0	0.4561
Gene.53865::CL10217.Contig1_All::g.53865::m.53865	2193	0	0.4264
Gene.53866::CL10218.Contig1_All::g.53866::m.53866	768	0	0.4401
Gene.53868::CL10218.Contig2_All::g.53868::m.53868	1098	0	0.4408
Gene.53869::CL10218.Contig3_All::g.53869::m.53869	768	0	0.4401
Gene.53871::CL10218.Contig4_All::g.53871::m.53871	1098	0	0.4408
Gene.53872::CL10218.Contig5_All::g.53872::m.53872	1098	0	0.4408
Gene.53873::CL10221.Contig1_All::g.53873::m.53873	465	0	0.4129
Gene.53874::CL10221.Contig2_All::g.53874::m.53874	384	0	0.4115
Gene.53875::CL10222.Contig2_All::g.53875::m.53875	2145	0	0.4228
Gene.53877::CL10222.Contig3_All::g.53877::m.53877	1812	0	0.4255
Gene.53879::CL10222.Contig5_All::g.53879::m.53879	696	0	0.4124
Gene.53880::CL10222.Contig6_All::g.53880::m.53880	495	0	0.4263
Gene.53881::CL10223.Contig1_All::g.53881::m.53881	462	0	0.4502
Gene.53927::CL10225.Contig10_All::g.53927::m.53927	768	0	0.4258
Gene.53932::CL10225.Contig11_All::g.53932::m.53932	768	0	0.4258
Gene.53936::CL10225.Contig12_All::g.53936::m.53936	2691	0	0.4322
Gene.53944::CL10225.Contig13_All::g.53944::m.53944	768	0	0.4258
Gene.53947::CL10225.Contig14_All::g.53947::m.53947	1305	0	0.4291
Gene.53952::CL10225.Contig15_All::g.53952::m.53952	363	0	0.4353
Gene.53953::CL10225.Contig16_All::g.53953::m.53953	1662	0	0.4398
Gene.53883::CL10225.Contig1_All::g.53883::m.53883	768	0	0.4258
Gene.53886::CL10225.Contig2_All::g.53886::m.53886	1974	0	0.4326
Gene.53891::CL10225.Contig3_All::g.53891::m.53891	1305	0	0.4291
Gene.53899::CL10225.Contig4_All::g.53899::m.53899	3042	0	0.4349
Gene.53905::CL10225.Contig5_All::g.53905::m.53905	1305	0	0.4291
Gene.53909::CL10225.Contig6_All::g.53909::m.53909	768	0	0.4258
Gene.53913::CL10225.Contig7_All::g.53913::m.53913	768	0	0.4258
Gene.53918::CL10225.Contig8_All::g.53918::m.53918	768	0	0.4258
Gene.53922::CL10225.Contig9_All::g.53922::m.53922	2136	0	0.4298
Gene.53956::CL10227.Contig1_All::g.53956::m.53956	801	0	0.4869
Gene.53957::CL10227.Contig2_All::g.53957::m.53957	729	0	0.4787
Gene.53958::CL10227.Contig3_All::g.53958::m.53958	729	0	0.4787
Gene.53959::CL10227.Contig4_All::g.53959::m.53959	801	0	0.4869
Gene.53960::CL10227.Contig5_All::g.53960::m.53960	378	0	0.5291
Gene.53961::CL10228.Contig1_All::g.53961::m.53961	726	0	0.5028
Gene.53964::CL10228.Contig2_All::g.53964::m.53964	1563	0	0.5182
Gene.53968::CL10228.Contig3_All::g.53968::m.53968	1017	0	0.5221
Gene.53972::CL10228.Contig4_All::g.53972::m.53972	1488	0	0.5034
Gene.6776::CL1023.Contig1_All::g.6776::m.6776	495	0	0.4606
Gene.6777::CL1023.Contig2_All::g.6777::m.6777	666	0	0.4459
Gene.6778::CL1023.Contig4_All::g.6778::m.6778	504	0	0.4583
Gene.53985::CL10231.Contig10_All::g.53985::m.53985	372	0	0.4489
Gene.53986::CL10231.Contig13_All::g.53986::m.53986	336	0	0.4464
Gene.53976::CL10231.Contig1_All::g.53976::m.53976	2229	0	0.4491
Gene.53977::CL10231.Contig2_All::g.53977::m.53977	348	0	0.4195
Gene.53978::CL10231.Contig4_All::g.53978::m.53978	2229	0	0.4486
Gene.53979::CL10231.Contig6_All::g.53979::m.53979	345	0	0.4406
Gene.53980::CL10231.Contig7_All::g.53980::m.53980	486	0	0.4321
Gene.53981::CL10231.Contig8_All::g.53981::m.53981	1362	0	0.442
Gene.53983::CL10231.Contig9_All::g.53983::m.53983	1791	0	0.45
Gene.53987::CL10232.Contig1_All::g.53987::m.53987	1362	0	0.464
Gene.53990::CL10232.Contig2_All::g.53990::m.53990	2145	0	0.4462
Gene.53992::CL10232.Contig4_All::g.53992::m.53992	1152	0	0.454
Gene.53995::CL10232.Contig5_All::g.53995::m.53995	1479	0	0.4604
Gene.53998::CL10232.Contig6_All::g.53998::m.53998	1350	0	0.463
Gene.54002::CL10234.Contig2_All::g.54002::m.54002	402	0	0.4677
Gene.54003::CL10235.Contig1_All::g.54003::m.54003	321	0	0.5327
Gene.54004::CL10235.Contig3_All::g.54004::m.54004	372	0	0.5027
Gene.54005::CL10235.Contig4_All::g.54005::m.54005	366	0	0.5301
Gene.54006::CL10237.Contig1_All::g.54006::m.54006	345	0	0.4319
Gene.54007::CL10237.Contig2_All::g.54007::m.54007	582	0	0.4313
Gene.54008::CL10237.Contig4_All::g.54008::m.54008	582	0	0.4313
Gene.6779::CL1024.Contig1_All::g.6779::m.6779	996	0	0.4257
Gene.6780::CL1024.Contig3_All::g.6780::m.6780	1212	0	0.4563
Gene.6782::CL1024.Contig4_All::g.6782::m.6782	657	0	0.414
Gene.54010::CL10240.Contig2_All::g.54010::m.54010	450	0	0.4467
Gene.54011::CL10240.Contig3_All::g.54011::m.54011	888	0	0.4336
Gene.54013::CL10240.Contig4_All::g.54013::m.54013	453	0	0.4305
Gene.54014::CL10240.Contig5_All::g.54014::m.54014	420	0	0.4071
Gene.54016::CL10242.Contig1_All::g.54016::m.54016	423	0	0.3972
Gene.54017::CL10242.Contig2_All::g.54017::m.54017	846	0	0.3972
Gene.54018::CL10242.Contig3_All::g.54018::m.54018	1218	0	0.4458
Gene.54019::CL10242.Contig4_All::g.54019::m.54019	1218	0	0.4458
Gene.54020::CL10242.Contig5_All::g.54020::m.54020	318	0	0.4151
Gene.54022::CL10247.Contig1_All::g.54022::m.54022	2664	0	0.4242
Gene.54025::CL10247.Contig2_All::g.54025::m.54025	1587	0	0.4285
Gene.54027::CL10247.Contig3_All::g.54027::m.54027	2670	0	0.4232
Gene.54030::CL10247.Contig4_All::g.54030::m.54030	1587	0	0.4285
Gene.54034::CL10247.Contig5_All::g.54034::m.54034	1338	0	0.429
Gene.54038::CL10247.Contig6_All::g.54038::m.54038	2700	0	0.4244
Gene.54041::CL10247.Contig7_All::g.54041::m.54041	2451	0	0.4243
Gene.54044::CL10249.Contig1_All::g.54044::m.54044	2499	0	0.425
Gene.54047::CL10249.Contig2_All::g.54047::m.54047	645	0	0.4279
Gene.54048::CL10249.Contig3_All::g.54048::m.54048	354	0	0.4463
Gene.54049::CL10249.Contig4_All::g.54049::m.54049	354	0	0.4463
Gene.54050::CL10250.Contig1_All::g.54050::m.54050	420	0	0.4286
Gene.54051::CL10250.Contig2_All::g.54051::m.54051	468	0	0.4444
Gene.54052::CL10250.Contig3_All::g.54052::m.54052	468	0	0.4423
Gene.54053::CL10251.Contig1_All::g.54053::m.54053	387	0	0.3773
Gene.54054::CL10251.Contig2_All::g.54054::m.54054	387	0	0.3773
Gene.54056::CL10251.Contig3_All::g.54056::m.54056	387	0	0.3773
Gene.54058::CL10251.Contig4_All::g.54058::m.54058	465	0	0.3871
Gene.54061::CL10251.Contig5_All::g.54061::m.54061	828	0	0.3865
Gene.54063::CL10251.Contig7_All::g.54063::m.54063	417	0	0.3693
Gene.54066::CL10251.Contig8_All::g.54066::m.54066	387	0	0.3773
Gene.54067::CL10259.Contig1_All::g.54067::m.54067	846	0	0.4823
Gene.54069::CL10259.Contig2_All::g.54069::m.54069	1206	0	0.4934
Gene.54070::CL10259.Contig3_All::g.54070::m.54070	1206	0	0.4917
Gene.54071::CL10259.Contig4_All::g.54071::m.54071	597	0	0.4908
Gene.54072::CL10259.Contig5_All::g.54072::m.54072	1221	0	0.4898
Gene.6783::CL1026.Contig1_All::g.6783::m.6783	1071	0	0.4519
Gene.6784::CL1026.Contig2_All::g.6784::m.6784	1068	0	0.4616
Gene.6785::CL1026.Contig4_All::g.6785::m.6785	600	0	0.4617
Gene.6786::CL1026.Contig5_All::g.6786::m.6786	312	0	0.4968
Gene.54073::CL10260.Contig1_All::g.54073::m.54073	834	0	0.4341
Gene.54074::CL10260.Contig2_All::g.54074::m.54074	684	0	0.424
Gene.54075::CL10260.Contig3_All::g.54075::m.54075	798	0	0.4436
Gene.54076::CL10260.Contig4_All::g.54076::m.54076	711	0	0.4416
Gene.54077::CL10260.Contig6_All::g.54077::m.54077	798	0	0.4486
Gene.54078::CL10260.Contig7_All::g.54078::m.54078	711	0	0.4402
Gene.54079::CL10260.Contig8_All::g.54079::m.54079	564	0	0.422
Gene.54080::CL10261.Contig2_All::g.54080::m.54080	405	0	0.4247
Gene.54090::CL10262.Contig10_All::g.54090::m.54090	864	0	0.4514
Gene.54091::CL10262.Contig11_All::g.54091::m.54091	459	0	0.4336
Gene.54092::CL10262.Contig12_All::g.54092::m.54092	666	0	0.461
Gene.54094::CL10262.Contig13_All::g.54094::m.54094	549	0	0.439
Gene.54095::CL10262.Contig14_All::g.54095::m.54095	459	0	0.4336
Gene.54096::CL10262.Contig15_All::g.54096::m.54096	483	0	0.4286
Gene.54097::CL10262.Contig16_All::g.54097::m.54097	420	0	0.4095
Gene.54098::CL10262.Contig18_All::g.54098::m.54098	1206	0	0.4544
Gene.54100::CL10262.Contig19_All::g.54100::m.54100	1074	0	0.4441
Gene.54102::CL10262.Contig22_All::g.54102::m.54102	384	0	0.4557
Gene.54103::CL10262.Contig24_All::g.54103::m.54103	822	0	0.455
Gene.54104::CL10262.Contig26_All::g.54104::m.54104	1074	0	0.4432
Gene.54081::CL10262.Contig2_All::g.54081::m.54081	396	0	0.4318
Gene.54082::CL10262.Contig3_All::g.54082::m.54082	870	0	0.454
Gene.54084::CL10262.Contig4_All::g.54084::m.54084	459	0	0.4336
Gene.54085::CL10262.Contig5_All::g.54085::m.54085	1131	0	0.45
Gene.54086::CL10262.Contig6_All::g.54086::m.54086	666	0	0.461
Gene.54088::CL10262.Contig7_All::g.54088::m.54088	483	0	0.4286
Gene.54089::CL10262.Contig9_All::g.54089::m.54089	666	0	0.461
Gene.54106::CL10264.Contig1_All::g.54106::m.54106	1086	0	0.4595
Gene.54109::CL10264.Contig2_All::g.54109::m.54109	1644	0	0.4495
Gene.54111::CL10264.Contig3_All::g.54111::m.54111	1215	0	0.4551
Gene.54112::CL10264.Contig5_All::g.54112::m.54112	1590	0	0.4528
Gene.54113::CL10265.Contig1_All::g.54113::m.54113	2040	0	0.4696
Gene.54117::CL10265.Contig2_All::g.54117::m.54117	1050	0	0.4895
Gene.54120::CL10265.Contig4_All::g.54120::m.54120	1224	0	0.4444
Gene.54123::CL10265.Contig5_All::g.54123::m.54123	2040	0	0.4691
Gene.54126::CL10265.Contig6_All::g.54126::m.54126	1092	0	0.4505
Gene.54127::CL10265.Contig7_All::g.54127::m.54127	2040	0	0.4696
Gene.54130::CL10266.Contig1_All::g.54130::m.54130	1041	0	0.4256
Gene.54132::CL10266.Contig2_All::g.54132::m.54132	1563	0	0.428
Gene.54133::CL10266.Contig3_All::g.54133::m.54133	513	0	0.4425
Gene.54134::CL10266.Contig4_All::g.54134::m.54134	606	0	0.4257
Gene.54135::CL10266.Contig5_All::g.54135::m.54135	621	0	0.438
Gene.54136::CL10266.Contig6_All::g.54136::m.54136	345	0	0.371
Gene.54137::CL10266.Contig7_All::g.54137::m.54137	363	0	0.3747
Gene.54138::CL10266.Contig8_All::g.54138::m.54138	738	0	0.4377
Gene.54139::CL10268.Contig2_All::g.54139::m.54139	450	0	0.3689
Gene.54141::CL10268.Contig3_All::g.54141::m.54141	450	0	0.3667
Gene.54142::CL10268.Contig5_All::g.54142::m.54142	597	0	0.4405
Gene.54144::CL10268.Contig7_All::g.54144::m.54144	1002	0	0.4341
Gene.54145::CL10268.Contig8_All::g.54145::m.54145	870	0	0.4391
Gene.54146::CL10269.Contig1_All::g.54146::m.54146	4803	0	0.4476
Gene.54148::CL10269.Contig2_All::g.54148::m.54148	4803	0	0.4476
Gene.54150::CL10269.Contig3_All::g.54150::m.54150	1668	0	0.4736
Gene.54151::CL10269.Contig4_All::g.54151::m.54151	1668	0	0.4736
Gene.54152::CL10269.Contig6_All::g.54152::m.54152	1668	0	0.473
Gene.54153::CL10269.Contig8_All::g.54153::m.54153	1668	0	0.473
Gene.6787::CL1027.Contig1_All::g.6787::m.6787	600	0	0.4483
Gene.6788::CL1027.Contig2_All::g.6788::m.6788	2406	0	0.4692
Gene.54154::CL10271.Contig2_All::g.54154::m.54154	363	0	0.4105
Gene.54155::CL10273.Contig1_All::g.54155::m.54155	543	0	0.4899
Gene.54157::CL10274.Contig1_All::g.54157::m.54157	339	0	0.4248
Gene.54158::CL10274.Contig2_All::g.54158::m.54158	1251	0	0.4229
Gene.54161::CL10274.Contig5_All::g.54161::m.54161	399	0	0.401
Gene.54172::CL10277.Contig10_All::g.54172::m.54172	414	0	0.4952
Gene.54162::CL10277.Contig1_All::g.54162::m.54162	1236	0	0.4312
Gene.54163::CL10277.Contig2_All::g.54163::m.54163	852	0	0.4413
Gene.54166::CL10277.Contig3_All::g.54166::m.54166	747	0	0.4525
Gene.54168::CL10277.Contig4_All::g.54168::m.54168	1650	0	0.4485
Gene.54170::CL10277.Contig7_All::g.54170::m.54170	1236	0	0.4288
Gene.54171::CL10277.Contig8_All::g.54171::m.54171	960	0	0.4417
Gene.6791::CL1028.Contig1_All::g.6791::m.6791	687	0	0.4279
Gene.6792::CL1028.Contig2_All::g.6792::m.6792	537	0	0.4227
Gene.6793::CL1028.Contig3_All::g.6793::m.6793	321	0	0.4174
Gene.6794::CL1028.Contig5_All::g.6794::m.6794	558	0	0.4247
Gene.54200::CL10280.Contig10_All::g.54200::m.54200	7470	0	0.4147
Gene.54204::CL10280.Contig11_All::g.54204::m.54204	7854	0	0.4161
Gene.54209::CL10280.Contig12_All::g.54209::m.54209	945	0	0.4116
Gene.54212::CL10280.Contig13_All::g.54212::m.54212	5019	0	0.4067
Gene.54218::CL10280.Contig14_All::g.54218::m.54218	7854	0	0.4161
Gene.54222::CL10280.Contig15_All::g.54222::m.54222	7899	0	0.4164
Gene.54226::CL10280.Contig16_All::g.54226::m.54226	4293	0	0.4263
Gene.54174::CL10280.Contig1_All::g.54174::m.54174	1185	0	0.3831
Gene.54175::CL10280.Contig2_All::g.54175::m.54175	2520	0	0.4008
Gene.54176::CL10280.Contig3_All::g.54176::m.54176	2352	0	0.4328
Gene.54179::CL10280.Contig4_All::g.54179::m.54179	7899	0	0.4164
Gene.54184::CL10280.Contig5_All::g.54184::m.54184	420	0	0.3833
Gene.54185::CL10280.Contig6_All::g.54185::m.54185	300	0	0.43
Gene.54186::CL10280.Contig7_All::g.54186::m.54186	5403	0	0.4092
Gene.54193::CL10280.Contig8_All::g.54193::m.54193	3618	0	0.4035
Gene.54196::CL10280.Contig9_All::g.54196::m.54196	7515	0	0.415
Gene.54242::CL10281.Contig10_All::g.54242::m.54242	882	0	0.4274
Gene.54243::CL10281.Contig13_All::g.54243::m.54243	501	0	0.4132
Gene.54230::CL10281.Contig1_All::g.54230::m.54230	495	0	0.503
Gene.54232::CL10281.Contig2_All::g.54232::m.54232	495	0	0.503
Gene.54234::CL10281.Contig3_All::g.54234::m.54234	552	0	0.5018
Gene.54236::CL10281.Contig4_All::g.54236::m.54236	495	0	0.503
Gene.54238::CL10281.Contig5_All::g.54238::m.54238	552	0	0.5018
Gene.54240::CL10281.Contig6_All::g.54240::m.54240	495	0	0.503
Gene.54241::CL10281.Contig9_All::g.54241::m.54241	354	0	0.5169
Gene.54264::CL10282.Contig10_All::g.54264::m.54264	1620	0	0.434
Gene.54265::CL10282.Contig11_All::g.54265::m.54265	579	0	0.3851
Gene.54267::CL10282.Contig12_All::g.54267::m.54267	1059	0	0.4183
Gene.54268::CL10282.Contig13_All::g.54268::m.54268	579	0	0.3851
Gene.54271::CL10282.Contig14_All::g.54271::m.54271	855	0	0.4456
Gene.54273::CL10282.Contig15_All::g.54273::m.54273	1140	0	0.4237
Gene.54275::CL10282.Contig16_All::g.54275::m.54275	330	0	0.4485
Gene.54276::CL10282.Contig17_All::g.54276::m.54276	1140	0	0.4237
Gene.54244::CL10282.Contig1_All::g.54244::m.54244	735	0	0.4327
Gene.54248::CL10282.Contig2_All::g.54248::m.54248	510	0	0.4392
Gene.54249::CL10282.Contig3_All::g.54249::m.54249	579	0	0.3851
Gene.54252::CL10282.Contig4_All::g.54252::m.54252	1239	0	0.4197
Gene.54254::CL10282.Contig5_All::g.54254::m.54254	579	0	0.3851
Gene.54257::CL10282.Contig6_All::g.54257::m.54257	579	0	0.3851
Gene.54260::CL10282.Contig7_All::g.54260::m.54260	330	0	0.4485
Gene.54261::CL10282.Contig8_All::g.54261::m.54261	342	0	0.4795
Gene.54262::CL10282.Contig9_All::g.54262::m.54262	1059	0	0.4183
Gene.54278::CL10283.Contig2_All::g.54278::m.54278	387	0	0.4522
Gene.54279::CL10289.Contig1_All::g.54279::m.54279	738	0	0.4702
Gene.54283::CL10289.Contig2_All::g.54283::m.54283	738	0	0.4702
Gene.54286::CL10289.Contig3_All::g.54286::m.54286	978	0	0.4601
Gene.6795::CL1029.Contig3_All::g.6795::m.6795	474	0	0.3671
Gene.54288::CL10290.Contig1_All::g.54288::m.54288	690	0	0.4348
Gene.54289::CL10290.Contig2_All::g.54289::m.54289	585	0	0.4359
Gene.54290::CL10290.Contig3_All::g.54290::m.54290	306	0	0.4281
Gene.54291::CL10291.Contig1_All::g.54291::m.54291	1902	0	0.4506
Gene.54293::CL10291.Contig2_All::g.54293::m.54293	2025	0	0.4489
Gene.54295::CL10291.Contig3_All::g.54295::m.54295	546	0	0.4359
Gene.54296::CL10291.Contig5_All::g.54296::m.54296	600	0	0.4833
Gene.54309::CL10292.Contig10_All::g.54309::m.54309	393	0	0.4198
Gene.54297::CL10292.Contig2_All::g.54297::m.54297	1605	0	0.4181
Gene.54299::CL10292.Contig3_All::g.54299::m.54299	1605	0	0.4181
Gene.54300::CL10292.Contig4_All::g.54300::m.54300	1605	0	0.4193
Gene.54302::CL10292.Contig5_All::g.54302::m.54302	465	0	0.4194
Gene.54303::CL10292.Contig6_All::g.54303::m.54303	1605	0	0.4181
Gene.54305::CL10292.Contig7_All::g.54305::m.54305	1602	0	0.4176
Gene.54307::CL10292.Contig8_All::g.54307::m.54307	1602	0	0.4201
Gene.54308::CL10292.Contig9_All::g.54308::m.54308	378	0	0.4339
Gene.54310::CL10293.Contig1_All::g.54310::m.54310	1383	0	0.483
Gene.54312::CL10293.Contig2_All::g.54312::m.54312	1368	0	0.4839
Gene.54314::CL10293.Contig3_All::g.54314::m.54314	801	0	0.5044
Gene.54317::CL10293.Contig4_All::g.54317::m.54317	1134	0	0.4603
Gene.54319::CL10295.Contig1_All::g.54319::m.54319	303	0	0.4356
Gene.954::CL103.Contig10_All::g.954::m.954	603	0	0.5025
Gene.957::CL103.Contig11_All::g.957::m.957	1344	0	0.465
Gene.958::CL103.Contig12_All::g.958::m.958	603	0	0.5025
Gene.941::CL103.Contig1_All::g.941::m.941	1107	0	0.4761
Gene.942::CL103.Contig2_All::g.942::m.942	1335	0	0.4682
Gene.943::CL103.Contig3_All::g.943::m.943	1332	0	0.467
Gene.944::CL103.Contig4_All::g.944::m.944	1104	0	0.4746
Gene.945::CL103.Contig5_All::g.945::m.945	1104	0	0.4746
Gene.947::CL103.Contig7_All::g.947::m.947	603	0	0.5025
Gene.950::CL103.Contig8_All::g.950::m.950	1116	0	0.4731
Gene.952::CL103.Contig9_All::g.952::m.952	810	0	0.4222
Gene.6796::CL1030.Contig3_All::g.6796::m.6796	405	0	0.4
Gene.54320::CL10300.Contig1_All::g.54320::m.54320	453	0	0.4724
Gene.54322::CL10300.Contig2_All::g.54322::m.54322	441	0	0.4762
Gene.54323::CL10300.Contig5_All::g.54323::m.54323	468	0	0.5577
Gene.54326::CL10300.Contig8_All::g.54326::m.54326	744	0	0.5269
Gene.54330::CL10300.Contig9_All::g.54330::m.54330	705	0	0.5121
Gene.54334::CL10301.Contig1_All::g.54334::m.54334	342	0	0.5936
Gene.54335::CL10301.Contig2_All::g.54335::m.54335	309	0	0.5372
Gene.54336::CL10301.Contig3_All::g.54336::m.54336	306	0	0.5392
Gene.54337::CL10301.Contig4_All::g.54337::m.54337	348	0	0.592
Gene.54338::CL10304.Contig1_All::g.54338::m.54338	654	0	0.4893
Gene.54340::CL10308.Contig1_All::g.54340::m.54340	549	0	0.4627
Gene.54342::CL10308.Contig2_All::g.54342::m.54342	1902	0	0.4232
Gene.54344::CL10308.Contig3_All::g.54344::m.54344	1902	0	0.4232
Gene.54346::CL10308.Contig4_All::g.54346::m.54346	1902	0	0.4243
Gene.54348::CL10308.Contig5_All::g.54348::m.54348	1956	0	0.4228
Gene.54350::CL10308.Contig6_All::g.54350::m.54350	1920	0	0.4234
Gene.54352::CL10308.Contig7_All::g.54352::m.54352	849	0	0.4452
Gene.54362::CL10310.Contig13_All::g.54362::m.54362	465	0	0.4409
Gene.54363::CL10310.Contig14_All::g.54363::m.54363	951	0	0.4437
Gene.54354::CL10310.Contig3_All::g.54354::m.54354	951	0	0.4437
Gene.54355::CL10310.Contig4_All::g.54355::m.54355	501	0	0.4371
Gene.54356::CL10310.Contig5_All::g.54356::m.54356	411	0	0.455
Gene.54357::CL10310.Contig6_All::g.54357::m.54357	543	0	0.4346
Gene.54359::CL10310.Contig7_All::g.54359::m.54359	951	0	0.4437
Gene.54360::CL10310.Contig8_All::g.54360::m.54360	543	0	0.4346
Gene.54361::CL10310.Contig9_All::g.54361::m.54361	384	0	0.4609
Gene.54364::CL10311.Contig1_All::g.54364::m.54364	879	0	0.4858
Gene.54366::CL10311.Contig2_All::g.54366::m.54366	879	0	0.4858
Gene.54368::CL10311.Contig3_All::g.54368::m.54368	669	0	0.4858
Gene.54370::CL10311.Contig4_All::g.54370::m.54370	915	0	0.4852
Gene.54372::CL10311.Contig5_All::g.54372::m.54372	705	0	0.4865
Gene.54374::CL10313.Contig1_All::g.54374::m.54374	951	0	0.47
Gene.54376::CL10313.Contig2_All::g.54376::m.54376	951	0	0.4679
Gene.54378::CL10313.Contig3_All::g.54378::m.54378	1131	0	0.4686
Gene.54380::CL10313.Contig4_All::g.54380::m.54380	1137	0	0.4714
Gene.54382::CL10315.Contig1_All::g.54382::m.54382	1533	0	0.4508
Gene.54385::CL10315.Contig2_All::g.54385::m.54385	1227	0	0.4515
Gene.54388::CL10315.Contig5_All::g.54388::m.54388	1491	0	0.452
Gene.54391::CL10317.Contig1_All::g.54391::m.54391	1590	0	0.4497
Gene.54392::CL10317.Contig3_All::g.54392::m.54392	741	0	0.4291
Gene.54393::CL10317.Contig4_All::g.54393::m.54393	1395	0	0.4609
Gene.6797::CL1032.Contig2_All::g.6797::m.6797	363	0	0.4738
Gene.54394::CL10321.Contig1_All::g.54394::m.54394	327	0	0.5015
Gene.54395::CL10321.Contig2_All::g.54395::m.54395	396	0	0.4571
Gene.54396::CL10321.Contig6_All::g.54396::m.54396	306	0	0.5
Gene.54397::CL10323.Contig1_All::g.54397::m.54397	2067	0	0.4993
Gene.54401::CL10323.Contig2_All::g.54401::m.54401	2736	0	0.4803
Gene.54407::CL10323.Contig3_All::g.54407::m.54407	1053	0	0.4093
Gene.54412::CL10325.Contig1_All::g.54412::m.54412	975	0	0.479
Gene.54414::CL10325.Contig2_All::g.54414::m.54414	975	0	0.479
Gene.54416::CL10325.Contig3_All::g.54416::m.54416	987	0	0.4772
Gene.54418::CL10325.Contig4_All::g.54418::m.54418	975	0	0.479
Gene.54420::CL10326.Contig1_All::g.54420::m.54420	759	0	0.498
Gene.54421::CL10326.Contig3_All::g.54421::m.54421	501	0	0.513
Gene.54422::CL10326.Contig4_All::g.54422::m.54422	513	0	0.5068
Gene.54423::CL10326.Contig5_All::g.54423::m.54423	747	0	0.51
Gene.54424::CL10326.Contig6_All::g.54424::m.54424	759	0	0.498
Gene.54437::CL10327.Contig10_All::g.54437::m.54437	1413	0	0.4133
Gene.54439::CL10327.Contig11_All::g.54439::m.54439	834	0	0.4113
Gene.54441::CL10327.Contig12_All::g.54441::m.54441	1182	0	0.4196
Gene.54425::CL10327.Contig1_All::g.54425::m.54425	789	0	0.4144
Gene.54427::CL10327.Contig3_All::g.54427::m.54427	561	0	0.4064
Gene.54429::CL10327.Contig4_All::g.54429::m.54429	2229	0	0.4217
Gene.54431::CL10327.Contig5_All::g.54431::m.54431	2478	0	0.4233
Gene.54433::CL10327.Contig7_All::g.54433::m.54433	516	0	0.4089
Gene.54435::CL10327.Contig8_All::g.54435::m.54435	1704	0	0.4178
Gene.54444::CL10331.Contig2_All::g.54444::m.54444	441	0	0.4286
Gene.54445::CL10332.Contig1_All::g.54445::m.54445	1476	0	0.4275
Gene.54446::CL10332.Contig2_All::g.54446::m.54446	1407	0	0.4257
Gene.54447::CL10332.Contig3_All::g.54447::m.54447	948	0	0.4082
Gene.54448::CL10332.Contig4_All::g.54448::m.54448	1407	0	0.425
Gene.54449::CL10332.Contig5_All::g.54449::m.54449	1476	0	0.4268
Gene.54450::CL10333.Contig1_All::g.54450::m.54450	1563	0	0.4754
Gene.54452::CL10333.Contig2_All::g.54452::m.54452	1539	0	0.4652
Gene.54456::CL10333.Contig3_All::g.54456::m.54456	1425	0	0.4793
Gene.54459::CL10333.Contig4_All::g.54459::m.54459	1560	0	0.4801
Gene.54463::CL10333.Contig5_All::g.54463::m.54463	1386	0	0.4675
Gene.54464::CL10333.Contig6_All::g.54464::m.54464	1377	0	0.4524
Gene.54465::CL10333.Contig7_All::g.54465::m.54465	1539	0	0.4652
Gene.54468::CL10333.Contig8_All::g.54468::m.54468	1404	0	0.463
Gene.54471::CL10333.Contig9_All::g.54471::m.54471	1539	0	0.4652
Gene.54475::CL10335.Contig1_All::g.54475::m.54475	303	0	0.4488
Gene.54476::CL10335.Contig2_All::g.54476::m.54476	447	0	0.4765
Gene.54477::CL10337.Contig1_All::g.54477::m.54477	711	0	0.5246
Gene.54478::CL10337.Contig2_All::g.54478::m.54478	675	0	0.5274
Gene.54479::CL10337.Contig3_All::g.54479::m.54479	720	0	0.5208
Gene.54480::CL10339.Contig1_All::g.54480::m.54480	1044	0	0.4004
Gene.54481::CL10339.Contig3_All::g.54481::m.54481	585	0	0.3829
Gene.54482::CL10339.Contig4_All::g.54482::m.54482	618	0	0.3819
Gene.6798::CL1034.Contig2_All::g.6798::m.6798	705	0	0.4227
Gene.6799::CL1034.Contig3_All::g.6799::m.6799	567	0	0.4198
Gene.54483::CL10340.Contig1_All::g.54483::m.54483	342	0	0.4649
Gene.54484::CL10340.Contig3_All::g.54484::m.54484	966	0	0.4783
Gene.54485::CL10343.Contig1_All::g.54485::m.54485	456	0	0.5285
Gene.54487::CL10343.Contig2_All::g.54487::m.54487	342	0	0.5673
Gene.54488::CL10343.Contig3_All::g.54488::m.54488	378	0	0.5529
Gene.54490::CL10345.Contig1_All::g.54490::m.54490	834	0	0.4269
Gene.54491::CL10345.Contig2_All::g.54491::m.54491	804	0	0.4241
Gene.54506::CL10346.Contig10_All::g.54506::m.54506	1536	0	0.3965
Gene.54507::CL10346.Contig11_All::g.54507::m.54507	1611	0	0.4047
Gene.54508::CL10346.Contig12_All::g.54508::m.54508	870	0	0.3931
Gene.54509::CL10346.Contig13_All::g.54509::m.54509	768	0	0.3906
Gene.54510::CL10346.Contig14_All::g.54510::m.54510	1194	0	0.3953
Gene.54492::CL10346.Contig1_All::g.54492::m.54492	1284	0	0.398
Gene.54493::CL10346.Contig2_All::g.54493::m.54493	1332	0	0.4039
Gene.54494::CL10346.Contig3_All::g.54494::m.54494	1284	0	0.398
Gene.54495::CL10346.Contig4_All::g.54495::m.54495	870	0	0.3931
Gene.54496::CL10346.Contig5_All::g.54496::m.54496	1110	0	0.4
Gene.54497::CL10346.Contig6_All::g.54497::m.54497	870	0	0.3931
Gene.54500::CL10346.Contig7_All::g.54500::m.54500	1860	0	0.4011
Gene.54502::CL10346.Contig8_All::g.54502::m.54502	1608	0	0.403
Gene.54504::CL10346.Contig9_All::g.54504::m.54504	1248	0	0.3918
Gene.54511::CL10347.Contig1_All::g.54511::m.54511	534	0	0.4963
Gene.54512::CL10347.Contig2_All::g.54512::m.54512	555	0	0.4523
Gene.54513::CL10347.Contig5_All::g.54513::m.54513	555	0	0.4667
Gene.6800::CL1035.Contig1_All::g.6800::m.6800	318	0	0.4214
Gene.6801::CL1035.Contig2_All::g.6801::m.6801	819	0	0.4786
Gene.6802::CL1035.Contig3_All::g.6802::m.6802	678	0	0.4174
Gene.54526::CL10350.Contig10_All::g.54526::m.54526	2052	0	0.4284
Gene.54514::CL10350.Contig1_All::g.54514::m.54514	696	0	0.4282
Gene.54515::CL10350.Contig2_All::g.54515::m.54515	642	0	0.4361
Gene.54516::CL10350.Contig3_All::g.54516::m.54516	2094	0	0.4293
Gene.54519::CL10350.Contig4_All::g.54519::m.54519	597	0	0.4288
Gene.54520::CL10350.Contig5_All::g.54520::m.54520	2040	0	0.4319
Gene.54523::CL10350.Contig6_All::g.54523::m.54523	1083	0	0.4127
Gene.54524::CL10350.Contig7_All::g.54524::m.54524	1137	0	0.409
Gene.54525::CL10350.Contig8_All::g.54525::m.54525	696	0	0.4282
Gene.54528::CL10351.Contig1_All::g.54528::m.54528	462	0	0.5779
Gene.54540::CL10352.Contig10_All::g.54540::m.54540	297	0	0.4276
Gene.54541::CL10352.Contig11_All::g.54541::m.54541	1218	0	0.4278
Gene.54542::CL10352.Contig12_All::g.54542::m.54542	1995	0	0.4461
Gene.54543::CL10352.Contig13_All::g.54543::m.54543	480	0	0.4062
Gene.54544::CL10352.Contig14_All::g.54544::m.54544	762	0	0.4449
Gene.54545::CL10352.Contig15_All::g.54545::m.54545	588	0	0.4643
Gene.54546::CL10352.Contig16_All::g.54546::m.54546	618	0	0.4676
Gene.54547::CL10352.Contig17_All::g.54547::m.54547	414	0	0.4565
Gene.54548::CL10352.Contig19_All::g.54548::m.54548	354	0	0.4576
Gene.54529::CL10352.Contig1_All::g.54529::m.54529	1398	0	0.4292
Gene.54530::CL10352.Contig2_All::g.54530::m.54530	1755	0	0.4405
Gene.54531::CL10352.Contig3_All::g.54531::m.54531	1350	0	0.4274
Gene.54533::CL10352.Contig4_All::g.54533::m.54533	1500	0	0.428
Gene.54534::CL10352.Contig5_All::g.54534::m.54534	1350	0	0.4274
Gene.54536::CL10352.Contig6_All::g.54536::m.54536	351	0	0.4274
Gene.54537::CL10352.Contig7_All::g.54537::m.54537	798	0	0.4536
Gene.54538::CL10352.Contig8_All::g.54538::m.54538	1995	0	0.4461
Gene.54539::CL10352.Contig9_All::g.54539::m.54539	1398	0	0.4292
Gene.54559::CL10355.Contig10_All::g.54559::m.54559	1746	0	0.445
Gene.54560::CL10355.Contig11_All::g.54560::m.54560	1743	0	0.436
Gene.54561::CL10355.Contig12_All::g.54561::m.54561	1746	0	0.445
Gene.54562::CL10355.Contig13_All::g.54562::m.54562	864	0	0.4363
Gene.54549::CL10355.Contig1_All::g.54549::m.54549	1302	0	0.4416
Gene.54550::CL10355.Contig2_All::g.54550::m.54550	1302	0	0.4416
Gene.54551::CL10355.Contig3_All::g.54551::m.54551	1746	0	0.4456
Gene.54552::CL10355.Contig4_All::g.54552::m.54552	1743	0	0.4366
Gene.54553::CL10355.Contig5_All::g.54553::m.54553	768	0	0.4258
Gene.54554::CL10355.Contig6_All::g.54554::m.54554	903	0	0.4518
Gene.54555::CL10355.Contig7_All::g.54555::m.54555	882	0	0.4512
Gene.54556::CL10355.Contig8_All::g.54556::m.54556	900	0	0.4367
Gene.54557::CL10355.Contig9_All::g.54557::m.54557	1701	0	0.4233
Gene.54563::CL10356.Contig1_All::g.54563::m.54563	381	0	0.3858
Gene.54564::CL10356.Contig2_All::g.54564::m.54564	693	0	0.3896
Gene.54565::CL10357.Contig1_All::g.54565::m.54565	648	0	0.4182
Gene.54566::CL10357.Contig4_All::g.54566::m.54566	555	0	0.4144
Gene.54567::CL10357.Contig5_All::g.54567::m.54567	648	0	0.4182
Gene.54568::CL10359.Contig1_All::g.54568::m.54568	372	0	0.4731
Gene.54569::CL10359.Contig2_All::g.54569::m.54569	303	0	0.4686
Gene.6814::CL1036.Contig11_All::g.6814::m.6814	519	0	0.4297
Gene.6815::CL1036.Contig14_All::g.6815::m.6815	516	0	0.3876
Gene.6818::CL1036.Contig16_All::g.6818::m.6818	309	0	0.3722
Gene.6803::CL1036.Contig1_All::g.6803::m.6803	330	0	0.5152
Gene.6804::CL1036.Contig2_All::g.6804::m.6804	309	0	0.3722
Gene.6805::CL1036.Contig3_All::g.6805::m.6805	840	0	0.4202
Gene.6806::CL1036.Contig4_All::g.6806::m.6806	330	0	0.5152
Gene.6807::CL1036.Contig6_All::g.6807::m.6807	516	0	0.3876
Gene.6810::CL1036.Contig7_All::g.6810::m.6810	405	0	0.3778
Gene.6812::CL1036.Contig8_All::g.6812::m.6812	516	0	0.3876
Gene.54570::CL10362.Contig1_All::g.54570::m.54570	390	0	0.4615
Gene.54571::CL10362.Contig3_All::g.54571::m.54571	1050	0	0.4714
Gene.54577::CL10362.Contig4_All::g.54577::m.54577	1797	0	0.4814
Gene.54582::CL10363.Contig1_All::g.54582::m.54582	519	0	0.4432
Gene.54583::CL10363.Contig2_All::g.54583::m.54583	519	0	0.4412
Gene.54584::CL10364.Contig1_All::g.54584::m.54584	555	0	0.4216
Gene.54586::CL10364.Contig2_All::g.54586::m.54586	555	0	0.4216
Gene.54587::CL10364.Contig3_All::g.54587::m.54587	555	0	0.4216
Gene.54588::CL10364.Contig4_All::g.54588::m.54588	624	0	0.4279
Gene.54590::CL10364.Contig5_All::g.54590::m.54590	624	0	0.4279
Gene.54591::CL10364.Contig6_All::g.54591::m.54591	555	0	0.4216
Gene.54593::CL10364.Contig7_All::g.54593::m.54593	555	0	0.4216
Gene.54594::CL10364.Contig8_All::g.54594::m.54594	636	0	0.4245
Gene.54595::CL10364.Contig9_All::g.54595::m.54595	636	0	0.4245
Gene.54597::CL10368.Contig2_All::g.54597::m.54597	672	0	0.4435
Gene.54598::CL10368.Contig4_All::g.54598::m.54598	558	0	0.4462
Gene.54599::CL10368.Contig6_All::g.54599::m.54599	672	0	0.4449
Gene.54600::CL10369.Contig1_All::g.54600::m.54600	447	0	0.3937
Gene.54602::CL10369.Contig2_All::g.54602::m.54602	618	0	0.4385
Gene.54604::CL10369.Contig3_All::g.54604::m.54604	333	0	0.3814
Gene.54606::CL10371.Contig1_All::g.54606::m.54606	507	0	0.3925
Gene.54607::CL10371.Contig2_All::g.54607::m.54607	621	0	0.3929
Gene.54608::CL10371.Contig3_All::g.54608::m.54608	663	0	0.3906
Gene.54609::CL10371.Contig4_All::g.54609::m.54609	987	0	0.3992
Gene.54611::CL10371.Contig6_All::g.54611::m.54611	1155	0	0.4035
Gene.54635::CL10373.Contig10_All::g.54635::m.54635	915	0	0.4459
Gene.54612::CL10373.Contig1_All::g.54612::m.54612	1758	0	0.4391
Gene.54614::CL10373.Contig2_All::g.54614::m.54614	495	0	0.4545
Gene.54616::CL10373.Contig3_All::g.54616::m.54616	1614	0	0.4312
Gene.54618::CL10373.Contig4_All::g.54618::m.54618	465	0	0.4065
Gene.54622::CL10373.Contig5_All::g.54622::m.54622	1332	0	0.4242
Gene.54624::CL10373.Contig6_All::g.54624::m.54624	915	0	0.4459
Gene.54627::CL10373.Contig7_All::g.54627::m.54627	1050	0	0.4095
Gene.54630::CL10373.Contig8_All::g.54630::m.54630	1515	0	0.4297
Gene.54633::CL10373.Contig9_All::g.54633::m.54633	1797	0	0.4374
Gene.6819::CL1038.Contig1_All::g.6819::m.6819	456	0	0.4605
Gene.6820::CL1038.Contig2_All::g.6820::m.6820	543	0	0.4401
Gene.6821::CL1038.Contig4_All::g.6821::m.6821	498	0	0.4518
Gene.54640::CL10380.Contig1_All::g.54640::m.54640	681	0	0.442
Gene.54642::CL10380.Contig2_All::g.54642::m.54642	729	0	0.4417
Gene.54644::CL10386.Contig1_All::g.54644::m.54644	1635	0	0.485
Gene.54646::CL10386.Contig2_All::g.54646::m.54646	1599	0	0.4872
Gene.54648::CL10386.Contig3_All::g.54648::m.54648	1695	0	0.4826
Gene.54651::CL10388.Contig2_All::g.54651::m.54651	414	0	0.3961
Gene.54653::CL10389.Contig1_All::g.54653::m.54653	342	0	0.462
Gene.54654::CL10389.Contig2_All::g.54654::m.54654	531	0	0.4614
Gene.54657::CL10389.Contig3_All::g.54657::m.54657	342	0	0.462
Gene.54658::CL10391.Contig1_All::g.54658::m.54658	411	0	0.5061
Gene.54660::CL10391.Contig2_All::g.54660::m.54660	411	0	0.5036
Gene.54662::CL10391.Contig3_All::g.54662::m.54662	411	0	0.5061
Gene.54669::CL10394.Contig11_All::g.54669::m.54669	447	0	0.4541
Gene.54670::CL10394.Contig14_All::g.54670::m.54670	447	0	0.4541
Gene.54664::CL10394.Contig1_All::g.54664::m.54664	447	0	0.4541
Gene.54665::CL10394.Contig4_All::g.54665::m.54665	447	0	0.4541
Gene.54666::CL10394.Contig6_All::g.54666::m.54666	447	0	0.4541
Gene.54667::CL10394.Contig7_All::g.54667::m.54667	447	0	0.4564
Gene.54668::CL10394.Contig9_All::g.54668::m.54668	447	0	0.4541
Gene.54671::CL10397.Contig2_All::g.54671::m.54671	1176	0	0.5918
Gene.54675::CL10397.Contig3_All::g.54675::m.54675	993	0	0.4985
Gene.54677::CL10397.Contig4_All::g.54677::m.54677	1176	0	0.5918
Gene.54681::CL10397.Contig5_All::g.54681::m.54681	1176	0	0.5918
Gene.54685::CL10399.Contig1_All::g.54685::m.54685	327	0	0.4128
Gene.54686::CL10399.Contig3_All::g.54686::m.54686	327	0	0.4128
Gene.54687::CL10399.Contig4_All::g.54687::m.54687	327	0	0.4128
Gene.54712::CL10404.Contig10_All::g.54712::m.54712	1284	0	0.4198
Gene.54714::CL10404.Contig11_All::g.54714::m.54714	627	0	0.3987
Gene.54715::CL10404.Contig12_All::g.54715::m.54715	1305	0	0.4038
Gene.54717::CL10404.Contig13_All::g.54717::m.54717	612	0	0.402
Gene.54718::CL10404.Contig14_All::g.54718::m.54718	384	0	0.3594
Gene.54720::CL10404.Contig15_All::g.54720::m.54720	1839	0	0.4296
Gene.54723::CL10404.Contig16_All::g.54723::m.54723	1941	0	0.4384
Gene.54726::CL10404.Contig17_All::g.54726::m.54726	1956	0	0.4325
Gene.54729::CL10404.Contig18_All::g.54729::m.54729	1959	0	0.4324
Gene.54732::CL10404.Contig19_All::g.54732::m.54732	924	0	0.4145
Gene.54688::CL10404.Contig1_All::g.54688::m.54688	1944	0	0.4383
Gene.54691::CL10404.Contig2_All::g.54691::m.54691	1830	0	0.4311
Gene.54693::CL10404.Contig3_All::g.54693::m.54693	1875	0	0.4256
Gene.54696::CL10404.Contig4_All::g.54696::m.54696	1794	0	0.4353
Gene.54698::CL10404.Contig5_All::g.54698::m.54698	1797	0	0.4285
Gene.54701::CL10404.Contig6_All::g.54701::m.54701	1281	0	0.4208
Gene.54703::CL10404.Contig7_All::g.54703::m.54703	1794	0	0.4287
Gene.54706::CL10404.Contig8_All::g.54706::m.54706	1797	0	0.4285
Gene.54709::CL10404.Contig9_All::g.54709::m.54709	1797	0	0.4279
Gene.54748::CL10406.Contig10_All::g.54748::m.54748	714	0	0.4356
Gene.54750::CL10406.Contig11_All::g.54750::m.54750	336	0	0.4226
Gene.54735::CL10406.Contig1_All::g.54735::m.54735	363	0	0.4242
Gene.54736::CL10406.Contig2_All::g.54736::m.54736	864	0	0.4433
Gene.54737::CL10406.Contig3_All::g.54737::m.54737	897	0	0.4437
Gene.54739::CL10406.Contig4_All::g.54739::m.54739	543	0	0.4494
Gene.54741::CL10406.Contig5_All::g.54741::m.54741	663	0	0.4389
Gene.54742::CL10406.Contig6_All::g.54742::m.54742	714	0	0.4356
Gene.54743::CL10406.Contig7_All::g.54743::m.54743	543	0	0.4494
Gene.54745::CL10406.Contig8_All::g.54745::m.54745	408	0	0.4632
Gene.54746::CL10406.Contig9_All::g.54746::m.54746	531	0	0.4501
Gene.54769::CL10407.Contig10_All::g.54769::m.54769	1104	0	0.4167
Gene.54771::CL10407.Contig13_All::g.54771::m.54771	1293	0	0.4238
Gene.54773::CL10407.Contig14_All::g.54773::m.54773	1368	0	0.4254
Gene.54774::CL10407.Contig15_All::g.54774::m.54774	738	0	0.4038
Gene.54775::CL10407.Contig16_All::g.54775::m.54775	705	0	0.4284
Gene.54777::CL10407.Contig17_All::g.54777::m.54777	1419	0	0.4264
Gene.54779::CL10407.Contig18_All::g.54779::m.54779	1050	0	0.42
Gene.54781::CL10407.Contig19_All::g.54781::m.54781	705	0	0.4284
Gene.54783::CL10407.Contig20_All::g.54783::m.54783	705	0	0.4284
Gene.54786::CL10407.Contig22_All::g.54786::m.54786	1071	0	0.4136
Gene.54752::CL10407.Contig2_All::g.54752::m.54752	1419	0	0.4249
Gene.54754::CL10407.Contig3_All::g.54754::m.54754	1413	0	0.4275
Gene.54756::CL10407.Contig4_All::g.54756::m.54756	1230	0	0.4203
Gene.54758::CL10407.Contig6_All::g.54758::m.54758	1050	0	0.42
Gene.54761::CL10407.Contig7_All::g.54761::m.54761	705	0	0.4284
Gene.54764::CL10407.Contig8_All::g.54764::m.54764	1230	0	0.4203
Gene.54766::CL10407.Contig9_All::g.54766::m.54766	705	0	0.4284
Gene.54787::CL10410.Contig2_All::g.54787::m.54787	1818	0	0.4593
Gene.54788::CL10410.Contig3_All::g.54788::m.54788	1392	0	0.4583
Gene.54789::CL10410.Contig4_All::g.54789::m.54789	1995	0	0.4566
Gene.54791::CL10410.Contig5_All::g.54791::m.54791	672	0	0.442
Gene.54792::CL10410.Contig6_All::g.54792::m.54792	342	0	0.4561
Gene.54793::CL10410.Contig7_All::g.54793::m.54793	312	0	0.4647
Gene.54796::CL10415.Contig3_All::g.54796::m.54796	414	0	0.5217
Gene.54799::CL10417.Contig1_All::g.54799::m.54799	432	0	0.5926
Gene.54802::CL10417.Contig2_All::g.54802::m.54802	477	0	0.5765
Gene.54823::CL10419.Contig10_All::g.54823::m.54823	1029	0	0.4383
Gene.54825::CL10419.Contig11_All::g.54825::m.54825	555	0	0.4378
Gene.54827::CL10419.Contig12_All::g.54827::m.54827	774	0	0.4367
Gene.54806::CL10419.Contig1_All::g.54806::m.54806	1029	0	0.4393
Gene.54808::CL10419.Contig2_All::g.54808::m.54808	774	0	0.438
Gene.54810::CL10419.Contig3_All::g.54810::m.54810	669	0	0.4096
Gene.54812::CL10419.Contig4_All::g.54812::m.54812	669	0	0.4096
Gene.54814::CL10419.Contig5_All::g.54814::m.54814	1029	0	0.4383
Gene.54816::CL10419.Contig6_All::g.54816::m.54816	774	0	0.4367
Gene.54818::CL10419.Contig7_All::g.54818::m.54818	561	0	0.426
Gene.54819::CL10419.Contig8_All::g.54819::m.54819	924	0	0.4167
Gene.54821::CL10419.Contig9_All::g.54821::m.54821	1035	0	0.4193
Gene.6822::CL1042.Contig1_All::g.6822::m.6822	357	0	0.5294
Gene.6823::CL1042.Contig2_All::g.6823::m.6823	570	0	0.4947
Gene.6824::CL1042.Contig3_All::g.6824::m.6824	615	0	0.4943
Gene.6825::CL1042.Contig4_All::g.6825::m.6825	543	0	0.4899
Gene.54849::CL10420.Contig10_All::g.54849::m.54849	1968	0	0.4162
Gene.54851::CL10420.Contig11_All::g.54851::m.54851	1692	0	0.4178
Gene.54853::CL10420.Contig12_All::g.54853::m.54853	1968	0	0.4162
Gene.54854::CL10420.Contig13_All::g.54854::m.54854	1338	0	0.4185
Gene.54856::CL10420.Contig14_All::g.54856::m.54856	1338	0	0.4185
Gene.54829::CL10420.Contig1_All::g.54829::m.54829	1968	0	0.4162
Gene.54831::CL10420.Contig2_All::g.54831::m.54831	1968	0	0.4162
Gene.54833::CL10420.Contig3_All::g.54833::m.54833	696	0	0.3836
Gene.54834::CL10420.Contig4_All::g.54834::m.54834	1458	0	0.441
Gene.54837::CL10420.Contig5_All::g.54837::m.54837	1338	0	0.4185
Gene.54840::CL10420.Contig6_All::g.54840::m.54840	1968	0	0.4162
Gene.54842::CL10420.Contig7_All::g.54842::m.54842	1458	0	0.441
Gene.54845::CL10420.Contig8_All::g.54845::m.54845	1692	0	0.4178
Gene.54846::CL10420.Contig9_All::g.54846::m.54846	1338	0	0.4185
Gene.54859::CL10423.Contig2_All::g.54859::m.54859	837	0	0.4409
Gene.54861::CL10423.Contig4_All::g.54861::m.54861	795	0	0.4566
Gene.54863::CL10423.Contig5_All::g.54863::m.54863	336	0	0.5
Gene.54865::CL10423.Contig6_All::g.54865::m.54865	441	0	0.4263
Gene.54866::CL10426.Contig1_All::g.54866::m.54866	357	0	0.5294
Gene.54868::CL10426.Contig2_All::g.54868::m.54868	369	0	0.523
Gene.54869::CL10426.Contig3_All::g.54869::m.54869	345	0	0.5246
Gene.54870::CL10426.Contig4_All::g.54870::m.54870	393	0	0.5216
Gene.54871::CL10426.Contig5_All::g.54871::m.54871	369	0	0.523
Gene.6827::CL1043.Contig2_All::g.6827::m.6827	339	0	0.4513
Gene.6829::CL1043.Contig4_All::g.6829::m.6829	732	0	0.4727
Gene.6831::CL1043.Contig5_All::g.6831::m.6831	336	0	0.4524
Gene.54872::CL10433.Contig1_All::g.54872::m.54872	1296	0	0.4877
Gene.54873::CL10433.Contig2_All::g.54873::m.54873	1428	0	0.4979
Gene.54874::CL10433.Contig3_All::g.54874::m.54874	624	0	0.5272
Gene.54875::CL10433.Contig5_All::g.54875::m.54875	1428	0	0.4986
Gene.54876::CL10433.Contig6_All::g.54876::m.54876	1020	0	0.5078
Gene.54877::CL10433.Contig7_All::g.54877::m.54877	2424	0	0.4505
Gene.54880::CL10433.Contig8_All::g.54880::m.54880	2424	0	0.4505
Gene.54883::CL10435.Contig1_All::g.54883::m.54883	918	0	0.4466
Gene.54887::CL10435.Contig2_All::g.54887::m.54887	528	0	0.4848
Gene.54889::CL10435.Contig3_All::g.54889::m.54889	438	0	0.3699
Gene.54891::CL10435.Contig4_All::g.54891::m.54891	651	0	0.4624
Gene.54893::CL10435.Contig6_All::g.54893::m.54893	852	0	0.4531
Gene.54897::CL10435.Contig7_All::g.54897::m.54897	528	0	0.4848
Gene.54900::CL10435.Contig8_All::g.54900::m.54900	861	0	0.446
Gene.54903::CL10435.Contig9_All::g.54903::m.54903	915	0	0.4459
Gene.54906::CL10436.Contig2_All::g.54906::m.54906	372	0	0.4731
Gene.54907::CL10436.Contig3_All::g.54907::m.54907	372	0	0.4731
Gene.54908::CL10436.Contig4_All::g.54908::m.54908	372	0	0.4731
Gene.54909::CL10439.Contig1_All::g.54909::m.54909	822	0	0.4976
Gene.54910::CL10439.Contig2_All::g.54910::m.54910	822	0	0.4976
Gene.54911::CL10439.Contig3_All::g.54911::m.54911	834	0	0.4964
Gene.54912::CL10439.Contig4_All::g.54912::m.54912	822	0	0.4976
Gene.54913::CL10440.Contig2_All::g.54913::m.54913	366	0	0.4863
Gene.54914::CL10443.Contig1_All::g.54914::m.54914	510	0	0.398
Gene.54915::CL10443.Contig2_All::g.54915::m.54915	408	0	0.4093
Gene.54916::CL10446.Contig1_All::g.54916::m.54916	387	0	0.5039
Gene.54917::CL10446.Contig2_All::g.54917::m.54917	630	0	0.4873
Gene.54919::CL10446.Contig3_All::g.54919::m.54919	387	0	0.5065
Gene.54920::CL10446.Contig4_All::g.54920::m.54920	630	0	0.4889
Gene.54922::CL10446.Contig5_All::g.54922::m.54922	564	0	0.5018
Gene.54933::CL10447.Contig10_All::g.54933::m.54933	951	0	0.449
Gene.54935::CL10447.Contig11_All::g.54935::m.54935	1740	0	0.4293
Gene.54936::CL10447.Contig12_All::g.54936::m.54936	951	0	0.449
Gene.54938::CL10447.Contig13_All::g.54938::m.54938	1824	0	0.4326
Gene.54923::CL10447.Contig1_All::g.54923::m.54923	1263	0	0.4157
Gene.54925::CL10447.Contig2_All::g.54925::m.54925	528	0	0.4716
Gene.54926::CL10447.Contig3_All::g.54926::m.54926	1833	0	0.431
Gene.54927::CL10447.Contig4_All::g.54927::m.54927	855	0	0.4164
Gene.54928::CL10447.Contig5_All::g.54928::m.54928	1713	0	0.4151
Gene.54929::CL10447.Contig6_All::g.54929::m.54929	1263	0	0.4157
Gene.54931::CL10447.Contig8_All::g.54931::m.54931	1839	0	0.4323
Gene.54932::CL10447.Contig9_All::g.54932::m.54932	855	0	0.4164
Gene.54939::CL10452.Contig1_All::g.54939::m.54939	468	0	0.5256
Gene.54942::CL10452.Contig2_All::g.54942::m.54942	432	0	0.5301
Gene.54943::CL10452.Contig3_All::g.54943::m.54943	414	0	0.5338
Gene.54944::CL10452.Contig5_All::g.54944::m.54944	414	0	0.5338
Gene.54946::CL10455.Contig1_All::g.54946::m.54946	1884	0	0.4655
Gene.54948::CL10455.Contig2_All::g.54948::m.54948	708	0	0.4364
Gene.54950::CL10455.Contig3_All::g.54950::m.54950	1038	0	0.4933
Gene.54952::CL10457.Contig1_All::g.54952::m.54952	1644	0	0.4629
Gene.54953::CL10457.Contig2_All::g.54953::m.54953	1575	0	0.4635
Gene.54954::CL10457.Contig3_All::g.54954::m.54954	792	0	0.5189
Gene.54955::CL10457.Contig4_All::g.54955::m.54955	789	0	0.5184
Gene.54956::CL10458.Contig1_All::g.54956::m.54956	654	0	0.4419
Gene.54957::CL10459.Contig1_All::g.54957::m.54957	1194	0	0.4548
Gene.54958::CL10459.Contig2_All::g.54958::m.54958	552	0	0.4529
Gene.54959::CL10459.Contig3_All::g.54959::m.54959	1923	0	0.4665
Gene.54964::CL10459.Contig4_All::g.54964::m.54964	1923	0	0.4665
Gene.54970::CL10459.Contig5_All::g.54970::m.54970	345	0	0.6
Gene.54971::CL10459.Contig6_All::g.54971::m.54971	1731	0	0.4633
Gene.54972::CL10459.Contig7_All::g.54972::m.54972	1161	0	0.478
Gene.54974::CL10459.Contig8_All::g.54974::m.54974	768	0	0.4401
Gene.54975::CL10459.Contig9_All::g.54975::m.54975	1932	0	0.4746
Gene.54976::CL10462.Contig1_All::g.54976::m.54976	936	0	0.4081
Gene.54977::CL10462.Contig2_All::g.54977::m.54977	1137	0	0.4072
Gene.54978::CL10462.Contig3_All::g.54978::m.54978	1137	0	0.4063
Gene.54980::CL10462.Contig4_All::g.54980::m.54980	435	0	0.4
Gene.54982::CL10462.Contig5_All::g.54982::m.54982	435	0	0.4
Gene.54983::CL10462.Contig6_All::g.54983::m.54983	1137	0	0.4063
Gene.54984::CL10462.Contig7_All::g.54984::m.54984	1137	0	0.4063
Gene.54985::CL10462.Contig8_All::g.54985::m.54985	732	0	0.4003
Gene.54986::CL10463.Contig3_All::g.54986::m.54986	1467	0	0.4526
Gene.54987::CL10463.Contig4_All::g.54987::m.54987	1146	0	0.4468
Gene.54988::CL10463.Contig5_All::g.54988::m.54988	1089	0	0.4509
Gene.54990::CL10463.Contig6_All::g.54990::m.54990	771	0	0.4565
Gene.54991::CL10463.Contig7_All::g.54991::m.54991	1146	0	0.4459
Gene.54993::CL10463.Contig8_All::g.54993::m.54993	1407	0	0.4556
Gene.54994::CL10467.Contig3_All::g.54994::m.54994	417	0	0.4796
Gene.54996::CL10468.Contig1_All::g.54996::m.54996	426	0	0.4836
Gene.54998::CL10468.Contig2_All::g.54998::m.54998	378	0	0.463
Gene.54999::CL10468.Contig3_All::g.54999::m.54999	318	0	0.3836
Gene.55001::CL10468.Contig4_All::g.55001::m.55001	321	0	0.4735
Gene.55002::CL10470.Contig1_All::g.55002::m.55002	303	0	0.4191
Gene.55003::CL10472.Contig1_All::g.55003::m.55003	396	0	0.399
Gene.55004::CL10473.Contig1_All::g.55004::m.55004	1056	0	0.464
Gene.55007::CL10473.Contig2_All::g.55007::m.55007	1056	0	0.464
Gene.55011::CL10473.Contig3_All::g.55011::m.55011	4152	0	0.4533
Gene.55016::CL10473.Contig4_All::g.55016::m.55016	504	0	0.4187
Gene.55017::CL10473.Contig5_All::g.55017::m.55017	462	0	0.4199
Gene.55018::CL10473.Contig6_All::g.55018::m.55018	975	0	0.4205
Gene.55019::CL10473.Contig7_All::g.55019::m.55019	564	0	0.4167
Gene.55021::CL10473.Contig8_All::g.55021::m.55021	462	0	0.4199
Gene.55024::CL10473.Contig9_All::g.55024::m.55024	432	0	0.4144
Gene.55025::CL10474.Contig1_All::g.55025::m.55025	966	0	0.4317
Gene.55026::CL10474.Contig2_All::g.55026::m.55026	1269	0	0.4484
Gene.55027::CL10474.Contig4_All::g.55027::m.55027	762	0	0.4055
Gene.55028::CL10475.Contig1_All::g.55028::m.55028	528	0	0.4432
Gene.55029::CL10475.Contig4_All::g.55029::m.55029	1662	0	0.4326
Gene.55030::CL10475.Contig5_All::g.55030::m.55030	1122	0	0.4305
Gene.55031::CL10476.Contig1_All::g.55031::m.55031	303	0	0.4356
Gene.55032::CL10476.Contig2_All::g.55032::m.55032	303	0	0.4356
Gene.55033::CL10477.Contig1_All::g.55033::m.55033	1278	0	0.4343
Gene.55034::CL10477.Contig2_All::g.55034::m.55034	414	0	0.3961
Gene.55035::CL10477.Contig3_All::g.55035::m.55035	1443	0	0.4324
Gene.55036::CL10478.Contig1_All::g.55036::m.55036	1791	0	0.483
Gene.55037::CL10478.Contig3_All::g.55037::m.55037	1701	0	0.485
Gene.55038::CL10478.Contig5_All::g.55038::m.55038	1509	0	0.493
Gene.55039::CL10478.Contig6_All::g.55039::m.55039	1731	0	0.4858
Gene.55040::CL10479.Contig1_All::g.55040::m.55040	600	0	0.465
Gene.55041::CL10479.Contig2_All::g.55041::m.55041	567	0	0.4727
Gene.6832::CL1048.Contig1_All::g.6832::m.6832	594	0	0.4848
Gene.6833::CL1048.Contig3_All::g.6833::m.6833	570	0	0.4912
Gene.55042::CL10482.Contig1_All::g.55042::m.55042	1116	0	0.4561
Gene.55045::CL10482.Contig2_All::g.55045::m.55045	1023	0	0.4673
Gene.55046::CL10482.Contig3_All::g.55046::m.55046	1116	0	0.4561
Gene.55049::CL10482.Contig4_All::g.55049::m.55049	933	0	0.4695
Gene.55050::CL10482.Contig6_All::g.55050::m.55050	1116	0	0.4561
Gene.55053::CL10483.Contig2_All::g.55053::m.55053	441	0	0.3832
Gene.55054::CL10484.Contig3_All::g.55054::m.55054	312	0	0.4391
Gene.55055::CL10484.Contig4_All::g.55055::m.55055	1314	0	0.4475
Gene.55056::CL10484.Contig5_All::g.55056::m.55056	336	0	0.4792
Gene.55062::CL10487.Contig10_All::g.55062::m.55062	579	0	0.4629
Gene.55057::CL10487.Contig1_All::g.55057::m.55057	579	0	0.4629
Gene.55058::CL10487.Contig3_All::g.55058::m.55058	579	0	0.4629
Gene.55059::CL10487.Contig4_All::g.55059::m.55059	579	0	0.4629
Gene.55060::CL10487.Contig8_All::g.55060::m.55060	579	0	0.4629
Gene.55061::CL10487.Contig9_All::g.55061::m.55061	579	0	0.4629
Gene.55069::CL10489.Contig10_All::g.55069::m.55069	399	0	0.4185
Gene.55063::CL10489.Contig2_All::g.55063::m.55063	1077	0	0.428
Gene.55064::CL10489.Contig3_All::g.55064::m.55064	495	0	0.4202
Gene.55065::CL10489.Contig4_All::g.55065::m.55065	399	0	0.4236
Gene.55066::CL10489.Contig5_All::g.55066::m.55066	1134	0	0.433
Gene.55067::CL10489.Contig6_All::g.55067::m.55067	1191	0	0.4282
Gene.55068::CL10489.Contig7_All::g.55068::m.55068	495	0	0.4182
Gene.55070::CL10492.Contig1_All::g.55070::m.55070	894	0	0.4016
Gene.55071::CL10492.Contig2_All::g.55071::m.55071	657	0	0.4079
Gene.55072::CL10492.Contig3_All::g.55072::m.55072	1287	0	0.425
Gene.55074::CL10492.Contig5_All::g.55074::m.55074	603	0	0.3864
Gene.55076::CL10496.Contig1_All::g.55076::m.55076	558	0	0.3943
Gene.55077::CL10498.Contig3_All::g.55077::m.55077	351	0	0.4701
Gene.55078::CL10498.Contig6_All::g.55078::m.55078	612	0	0.5082
Gene.960::CL105.Contig1_All::g.960::m.960	1455	0	0.422
Gene.962::CL105.Contig2_All::g.962::m.962	1869	0	0.4238
Gene.963::CL105.Contig3_All::g.963::m.963	1869	0	0.4238
Gene.964::CL105.Contig4_All::g.964::m.964	1455	0	0.422
Gene.966::CL105.Contig7_All::g.966::m.966	411	0	0.4282
Gene.967::CL105.Contig8_All::g.967::m.967	1071	0	0.4295
Gene.968::CL105.Contig9_All::g.968::m.968	825	0	0.4255
Gene.6835::CL1050.Contig1_All::g.6835::m.6835	726	0	0.3843
Gene.6836::CL1050.Contig2_All::g.6836::m.6836	753	0	0.3851
Gene.6840::CL1050.Contig3_All::g.6840::m.6840	1539	0	0.475
Gene.6842::CL1050.Contig4_All::g.6842::m.6842	432	0	0.4028
Gene.6843::CL1050.Contig5_All::g.6843::m.6843	762	0	0.4016
Gene.6847::CL1050.Contig6_All::g.6847::m.6847	726	0	0.3829
Gene.6851::CL1050.Contig7_All::g.6851::m.6851	753	0	0.3851
Gene.55088::CL10501.Contig10_All::g.55088::m.55088	810	0	0.4198
Gene.55089::CL10501.Contig12_All::g.55089::m.55089	300	0	0.4
Gene.55079::CL10501.Contig1_All::g.55079::m.55079	1335	0	0.4217
Gene.55080::CL10501.Contig2_All::g.55080::m.55080	1335	0	0.4217
Gene.55081::CL10501.Contig3_All::g.55081::m.55081	1113	0	0.4007
Gene.55082::CL10501.Contig4_All::g.55082::m.55082	1230	0	0.4171
Gene.55083::CL10501.Contig5_All::g.55083::m.55083	1335	0	0.4217
Gene.55084::CL10501.Contig6_All::g.55084::m.55084	1230	0	0.4171
Gene.55085::CL10501.Contig7_All::g.55085::m.55085	1179	0	0.4156
Gene.55086::CL10501.Contig8_All::g.55086::m.55086	1284	0	0.4206
Gene.55087::CL10501.Contig9_All::g.55087::m.55087	861	0	0.4216
Gene.55090::CL10502.Contig1_All::g.55090::m.55090	405	0	0.4173
Gene.55091::CL10502.Contig2_All::g.55091::m.55091	399	0	0.4361
Gene.55092::CL10502.Contig3_All::g.55092::m.55092	369	0	0.3957
Gene.55093::CL10503.Contig1_All::g.55093::m.55093	1185	0	0.4143
Gene.55095::CL10504.Contig1_All::g.55095::m.55095	1023	0	0.5748
Gene.55098::CL10504.Contig2_All::g.55098::m.55098	1110	0	0.5676
Gene.55101::CL10504.Contig3_All::g.55101::m.55101	1023	0	0.5748
Gene.55104::CL10505.Contig1_All::g.55104::m.55104	1692	0	0.4255
Gene.55106::CL10505.Contig2_All::g.55106::m.55106	1518	0	0.4256
Gene.55108::CL10505.Contig3_All::g.55108::m.55108	1749	0	0.4294
Gene.55110::CL10505.Contig4_All::g.55110::m.55110	1749	0	0.4294
Gene.55112::CL10505.Contig5_All::g.55112::m.55112	714	0	0.4202
Gene.55113::CL10505.Contig6_All::g.55113::m.55113	1689	0	0.4263
Gene.55115::CL10508.Contig3_All::g.55115::m.55115	498	0	0.3675
Gene.55116::CL10509.Contig1_All::g.55116::m.55116	456	0	0.4145
Gene.55117::CL10509.Contig2_All::g.55117::m.55117	477	0	0.4109
Gene.55118::CL10509.Contig3_All::g.55118::m.55118	477	0	0.4109
Gene.55119::CL10509.Contig4_All::g.55119::m.55119	543	0	0.407
Gene.55120::CL10509.Contig5_All::g.55120::m.55120	579	0	0.4024
Gene.55121::CL10509.Contig6_All::g.55121::m.55121	492	0	0.4085
Gene.55122::CL10509.Contig7_All::g.55122::m.55122	543	0	0.407
Gene.55123::CL10509.Contig8_All::g.55123::m.55123	477	0	0.4109
Gene.6870::CL1051.Contig10_All::g.6870::m.6870	1656	0	0.433
Gene.6873::CL1051.Contig11_All::g.6873::m.6873	1527	0	0.484
Gene.6875::CL1051.Contig12_All::g.6875::m.6875	2151	0	0.4742
Gene.6877::CL1051.Contig13_All::g.6877::m.6877	2214	0	0.4684
Gene.6879::CL1051.Contig14_All::g.6879::m.6879	1128	0	0.4264
Gene.6880::CL1051.Contig15_All::g.6880::m.6880	1128	0	0.4264
Gene.6882::CL1051.Contig16_All::g.6882::m.6882	903	0	0.4297
Gene.6884::CL1051.Contig17_All::g.6884::m.6884	1476	0	0.4804
Gene.6886::CL1051.Contig18_All::g.6886::m.6886	1641	0	0.4363
Gene.6888::CL1051.Contig19_All::g.6888::m.6888	1533	0	0.4827
Gene.6855::CL1051.Contig3_All::g.6855::m.6855	2085	0	0.4767
Gene.6857::CL1051.Contig4_All::g.6857::m.6857	2271	0	0.4703
Gene.6859::CL1051.Contig5_All::g.6859::m.6859	759	0	0.4071
Gene.6861::CL1051.Contig6_All::g.6861::m.6861	1497	0	0.4262
Gene.6863::CL1051.Contig7_All::g.6863::m.6863	918	0	0.4227
Gene.6866::CL1051.Contig8_All::g.6866::m.6866	2265	0	0.4715
Gene.6868::CL1051.Contig9_All::g.6868::m.6868	1413	0	0.489
Gene.55151::CL10512.Contig10_All::g.55151::m.55151	507	0	0.3728
Gene.55152::CL10512.Contig11_All::g.55152::m.55152	393	0	0.402
Gene.55153::CL10512.Contig12_All::g.55153::m.55153	675	0	0.3941
Gene.55124::CL10512.Contig2_All::g.55124::m.55124	1044	0	0.4215
Gene.55128::CL10512.Contig3_All::g.55128::m.55128	1326	0	0.4133
Gene.55131::CL10512.Contig4_All::g.55131::m.55131	609	0	0.4154
Gene.55134::CL10512.Contig5_All::g.55134::m.55134	1044	0	0.4215
Gene.55138::CL10512.Contig6_All::g.55138::m.55138	759	0	0.419
Gene.55141::CL10512.Contig7_All::g.55141::m.55141	1044	0	0.4215
Gene.55145::CL10512.Contig8_All::g.55145::m.55145	579	0	0.4249
Gene.55147::CL10512.Contig9_All::g.55147::m.55147	1326	0	0.4133
Gene.55154::CL10513.Contig1_All::g.55154::m.55154	1038	0	0.4836
Gene.55155::CL10513.Contig2_All::g.55155::m.55155	1038	0	0.4836
Gene.55156::CL10513.Contig3_All::g.55156::m.55156	1038	0	0.4846
Gene.55157::CL10513.Contig4_All::g.55157::m.55157	1038	0	0.4817
Gene.55158::CL10514.Contig2_All::g.55158::m.55158	324	0	0.4599
Gene.55159::CL10518.Contig1_All::g.55159::m.55159	453	0	0.4967
Gene.55161::CL10518.Contig2_All::g.55161::m.55161	681	0	0.4875
Gene.55163::CL10518.Contig3_All::g.55163::m.55163	357	0	0.4622
Gene.55164::CL10519.Contig1_All::g.55164::m.55164	630	0	0.3984
Gene.55165::CL10519.Contig2_All::g.55165::m.55165	630	0	0.3984
Gene.55166::CL10519.Contig3_All::g.55166::m.55166	846	0	0.3936
Gene.55167::CL10519.Contig4_All::g.55167::m.55167	846	0	0.3924
Gene.55168::CL10519.Contig5_All::g.55168::m.55168	780	0	0.3936
Gene.55169::CL10519.Contig6_All::g.55169::m.55169	846	0	0.3936
Gene.55170::CL10519.Contig7_All::g.55170::m.55170	630	0	0.3984
Gene.55171::CL10519.Contig8_All::g.55171::m.55171	780	0	0.3949
Gene.55172::CL10519.Contig9_All::g.55172::m.55172	780	0	0.3962
Gene.55185::CL10522.Contig10_All::g.55185::m.55185	441	0	0.4036
Gene.55186::CL10522.Contig11_All::g.55186::m.55186	1677	0	0.4019
Gene.55173::CL10522.Contig2_All::g.55173::m.55173	1677	0	0.4019
Gene.55175::CL10522.Contig3_All::g.55175::m.55175	540	0	0.4148
Gene.55176::CL10522.Contig4_All::g.55176::m.55176	1677	0	0.4019
Gene.55179::CL10522.Contig5_All::g.55179::m.55179	1677	0	0.4019
Gene.55181::CL10522.Contig7_All::g.55181::m.55181	1767	0	0.4024
Gene.55182::CL10522.Contig8_All::g.55182::m.55182	666	0	0.4189
Gene.55183::CL10522.Contig9_All::g.55183::m.55183	846	0	0.4421
Gene.55188::CL10524.Contig2_All::g.55188::m.55188	339	0	0.4513
Gene.55189::CL10524.Contig3_All::g.55189::m.55189	483	0	0.4555
Gene.55190::CL10524.Contig4_All::g.55190::m.55190	1590	0	0.4396
Gene.55191::CL10525.Contig1_All::g.55191::m.55191	1350	0	0.5474
Gene.55193::CL10525.Contig2_All::g.55193::m.55193	1623	0	0.5293
Gene.55195::CL10527.Contig1_All::g.55195::m.55195	594	0	0.4461
Gene.55198::CL10527.Contig2_All::g.55198::m.55198	528	0	0.4432
Gene.55199::CL10527.Contig3_All::g.55199::m.55199	312	0	0.4263
Gene.55200::CL10527.Contig4_All::g.55200::m.55200	564	0	0.4202
Gene.55201::CL10528.Contig1_All::g.55201::m.55201	363	0	0.4793
Gene.55202::CL10528.Contig2_All::g.55202::m.55202	315	0	0.4857
Gene.55213::CL10529.Contig11_All::g.55213::m.55213	795	0	0.4604
Gene.55203::CL10529.Contig3_All::g.55203::m.55203	807	0	0.4436
Gene.55205::CL10529.Contig4_All::g.55205::m.55205	816	0	0.4571
Gene.55206::CL10529.Contig5_All::g.55206::m.55206	795	0	0.4604
Gene.55208::CL10529.Contig6_All::g.55208::m.55208	816	0	0.4571
Gene.55209::CL10529.Contig7_All::g.55209::m.55209	624	0	0.4663
Gene.55210::CL10529.Contig8_All::g.55210::m.55210	801	0	0.4519
Gene.55211::CL10529.Contig9_All::g.55211::m.55211	810	0	0.4654
Gene.55215::CL10530.Contig1_All::g.55215::m.55215	606	0	0.4125
Gene.55216::CL10530.Contig2_All::g.55216::m.55216	327	0	0.4006
Gene.55218::CL10530.Contig3_All::g.55218::m.55218	549	0	0.4007
Gene.55219::CL10531.Contig1_All::g.55219::m.55219	807	0	0.5415
Gene.55221::CL10532.Contig1_All::g.55221::m.55221	2466	0	0.468
Gene.55223::CL10532.Contig2_All::g.55223::m.55223	2466	0	0.468
Gene.55226::CL10532.Contig4_All::g.55226::m.55226	2466	0	0.4688
Gene.55229::CL10532.Contig5_All::g.55229::m.55229	684	0	0.4518
Gene.55230::CL10532.Contig6_All::g.55230::m.55230	684	0	0.4518
Gene.55232::CL10532.Contig7_All::g.55232::m.55232	627	0	0.4147
Gene.55233::CL10532.Contig8_All::g.55233::m.55233	510	0	0.5118
Gene.55235::CL10533.Contig3_All::g.55235::m.55235	1053	0	0.4957
Gene.55252::CL10535.Contig10_All::g.55252::m.55252	1542	0	0.4702
Gene.55254::CL10535.Contig11_All::g.55254::m.55254	1542	0	0.4702
Gene.55256::CL10535.Contig12_All::g.55256::m.55256	1542	0	0.4702
Gene.55258::CL10535.Contig13_All::g.55258::m.55258	564	0	0.4557
Gene.55260::CL10535.Contig14_All::g.55260::m.55260	564	0	0.4557
Gene.55237::CL10535.Contig3_All::g.55237::m.55237	1542	0	0.4702
Gene.55239::CL10535.Contig4_All::g.55239::m.55239	990	0	0.4737
Gene.55240::CL10535.Contig5_All::g.55240::m.55240	1542	0	0.4695
Gene.55242::CL10535.Contig6_All::g.55242::m.55242	1542	0	0.4695
Gene.55244::CL10535.Contig7_All::g.55244::m.55244	990	0	0.4727
Gene.55247::CL10535.Contig8_All::g.55247::m.55247	990	0	0.4727
Gene.55250::CL10535.Contig9_All::g.55250::m.55250	1542	0	0.4702
Gene.55262::CL10537.Contig1_All::g.55262::m.55262	432	0	0.5023
Gene.55263::CL10537.Contig2_All::g.55263::m.55263	1107	0	0.4869
Gene.55264::CL10537.Contig3_All::g.55264::m.55264	504	0	0.5
Gene.55265::CL10542.Contig1_All::g.55265::m.55265	498	0	0.4438
Gene.55267::CL10542.Contig2_All::g.55267::m.55267	855	0	0.4515
Gene.55270::CL10542.Contig3_All::g.55270::m.55270	855	0	0.4515
Gene.55273::CL10542.Contig4_All::g.55273::m.55273	1398	0	0.4564
Gene.55275::CL10543.Contig2_All::g.55275::m.55275	306	0	0.3758
Gene.55276::CL10543.Contig3_All::g.55276::m.55276	609	0	0.4072
Gene.55277::CL10545.Contig1_All::g.55277::m.55277	648	0	0.5787
Gene.55280::CL10545.Contig2_All::g.55280::m.55280	648	0	0.5772
Gene.6890::CL1055.Contig1_All::g.6890::m.6890	2388	0	0.438
Gene.6893::CL1055.Contig2_All::g.6893::m.6893	2388	0	0.4384
Gene.6896::CL1055.Contig3_All::g.6896::m.6896	2388	0	0.4384
Gene.6899::CL1055.Contig4_All::g.6899::m.6899	1710	0	0.4339
Gene.55283::CL10553.Contig1_All::g.55283::m.55283	744	0	0.4503
Gene.55285::CL10553.Contig2_All::g.55285::m.55285	486	0	0.4465
Gene.55287::CL10553.Contig3_All::g.55287::m.55287	744	0	0.4503
Gene.55288::CL10553.Contig4_All::g.55288::m.55288	486	0	0.4486
Gene.55290::CL10553.Contig5_All::g.55290::m.55290	744	0	0.4489
Gene.55293::CL10553.Contig7_All::g.55293::m.55293	486	0	0.4486
Gene.55294::CL10554.Contig1_All::g.55294::m.55294	477	0	0.5157
Gene.55296::CL10554.Contig2_All::g.55296::m.55296	414	0	0.4469
Gene.55298::CL10554.Contig3_All::g.55298::m.55298	300	0	0.51
Gene.55299::CL10554.Contig4_All::g.55299::m.55299	1293	0	0.4787
Gene.55303::CL10554.Contig5_All::g.55303::m.55303	423	0	0.4515
Gene.55304::CL10554.Contig6_All::g.55304::m.55304	1272	0	0.4709
Gene.55306::CL10554.Contig7_All::g.55306::m.55306	384	0	0.4635
Gene.55309::CL10554.Contig8_All::g.55309::m.55309	414	0	0.4469
Gene.55310::CL10554.Contig9_All::g.55310::m.55310	1293	0	0.4787
Gene.55313::CL10556.Contig1_All::g.55313::m.55313	489	0	0.5808
Gene.55315::CL10556.Contig5_All::g.55315::m.55315	549	0	0.5756
Gene.55318::CL10557.Contig1_All::g.55318::m.55318	579	0	0.4646
Gene.55319::CL10557.Contig2_All::g.55319::m.55319	783	0	0.4777
Gene.55320::CL10557.Contig3_All::g.55320::m.55320	783	0	0.4777
Gene.55321::CL10557.Contig4_All::g.55321::m.55321	303	0	0.4554
Gene.55322::CL10557.Contig5_All::g.55322::m.55322	408	0	0.4608
Gene.55323::CL10557.Contig7_All::g.55323::m.55323	678	0	0.4779
Gene.55324::CL10557.Contig8_All::g.55324::m.55324	783	0	0.4777
Gene.55325::CL10558.Contig2_All::g.55325::m.55325	1380	0	0.4674
Gene.55327::CL10558.Contig3_All::g.55327::m.55327	1377	0	0.4706
Gene.55329::CL10558.Contig4_All::g.55329::m.55329	1821	0	0.4646
Gene.55331::CL10558.Contig5_All::g.55331::m.55331	1773	0	0.4614
Gene.55332::CL10558.Contig6_All::g.55332::m.55332	1824	0	0.4622
Gene.55334::CL10558.Contig7_All::g.55334::m.55334	1821	0	0.4596
Gene.6902::CL1056.Contig1_All::g.6902::m.6902	315	0	0.3714
Gene.55338::CL10560.Contig2_All::g.55338::m.55338	465	0	0.2774
Gene.55362::CL10562.Contig10_All::g.55362::m.55362	1218	0	0.4524
Gene.55364::CL10562.Contig11_All::g.55364::m.55364	903	0	0.4186
Gene.55367::CL10562.Contig12_All::g.55367::m.55367	1449	0	0.4631
Gene.55339::CL10562.Contig1_All::g.55339::m.55339	1218	0	0.4516
Gene.55341::CL10562.Contig2_All::g.55341::m.55341	729	0	0.4307
Gene.55345::CL10562.Contig3_All::g.55345::m.55345	1005	0	0.4328
Gene.55348::CL10562.Contig4_All::g.55348::m.55348	1449	0	0.4624
Gene.55350::CL10562.Contig5_All::g.55350::m.55350	1005	0	0.4348
Gene.55353::CL10562.Contig6_All::g.55353::m.55353	1416	0	0.4661
Gene.55355::CL10562.Contig7_All::g.55355::m.55355	1185	0	0.4549
Gene.55356::CL10562.Contig8_All::g.55356::m.55356	795	0	0.4289
Gene.55359::CL10562.Contig9_All::g.55359::m.55359	1134	0	0.4392
Gene.55369::CL10565.Contig1_All::g.55369::m.55369	606	0	0.4472
Gene.55370::CL10565.Contig2_All::g.55370::m.55370	498	0	0.4478
Gene.55372::CL10565.Contig4_All::g.55372::m.55372	309	0	0.4498
Gene.55374::CL10567.Contig2_All::g.55374::m.55374	348	0	0.3994
Gene.55376::CL10567.Contig3_All::g.55376::m.55376	399	0	0.3734
Gene.55378::CL10567.Contig5_All::g.55378::m.55378	555	0	0.4216
Gene.55380::CL10568.Contig1_All::g.55380::m.55380	2871	0	0.442
Gene.55383::CL10568.Contig2_All::g.55383::m.55383	417	0	0.4341
Gene.55384::CL10568.Contig3_All::g.55384::m.55384	2871	0	0.4399
Gene.6903::CL1057.Contig1_All::g.6903::m.6903	699	0	0.4177
Gene.6907::CL1057.Contig2_All::g.6907::m.6907	330	0	0.4091
Gene.6908::CL1057.Contig3_All::g.6908::m.6908	1125	0	0.4062
Gene.6911::CL1057.Contig5_All::g.6911::m.6911	546	0	0.381
Gene.6914::CL1057.Contig7_All::g.6914::m.6914	351	0	0.4188
Gene.55387::CL10571.Contig1_All::g.55387::m.55387	351	0	0.4416
Gene.55399::CL10576.Contig10_All::g.55399::m.55399	468	0	0.4722
Gene.55400::CL10576.Contig11_All::g.55400::m.55400	798	0	0.4699
Gene.55388::CL10576.Contig1_All::g.55388::m.55388	423	0	0.4374
Gene.55389::CL10576.Contig2_All::g.55389::m.55389	666	0	0.47
Gene.55390::CL10576.Contig3_All::g.55390::m.55390	453	0	0.426
Gene.55391::CL10576.Contig4_All::g.55391::m.55391	438	0	0.4726
Gene.55393::CL10576.Contig5_All::g.55393::m.55393	558	0	0.4821
Gene.55394::CL10576.Contig6_All::g.55394::m.55394	558	0	0.4821
Gene.55395::CL10576.Contig7_All::g.55395::m.55395	711	0	0.4599
Gene.55396::CL10576.Contig8_All::g.55396::m.55396	648	0	0.4599
Gene.55397::CL10576.Contig9_All::g.55397::m.55397	648	0	0.4599
Gene.55416::CL10577.Contig10_All::g.55416::m.55416	552	0	0.3623
Gene.55402::CL10577.Contig1_All::g.55402::m.55402	4032	0	0.4457
Gene.55405::CL10577.Contig2_All::g.55405::m.55405	4035	0	0.4461
Gene.55407::CL10577.Contig3_All::g.55407::m.55407	4134	0	0.4429
Gene.55410::CL10577.Contig4_All::g.55410::m.55410	528	0	0.4792
Gene.55412::CL10577.Contig5_All::g.55412::m.55412	708	0	0.4492
Gene.55413::CL10577.Contig7_All::g.55413::m.55413	870	0	0.4299
Gene.55414::CL10577.Contig8_All::g.55414::m.55414	3249	0	0.4472
Gene.6922::CL1058.Contig10_All::g.6922::m.6922	918	0	0.439
Gene.6923::CL1058.Contig11_All::g.6923::m.6923	660	0	0.4485
Gene.6915::CL1058.Contig1_All::g.6915::m.6915	441	0	0.4376
Gene.6916::CL1058.Contig2_All::g.6916::m.6916	750	0	0.432
Gene.6917::CL1058.Contig3_All::g.6917::m.6917	957	0	0.4399
Gene.6918::CL1058.Contig4_All::g.6918::m.6918	921	0	0.4408
Gene.6919::CL1058.Contig5_All::g.6919::m.6919	882	0	0.4399
Gene.6920::CL1058.Contig6_All::g.6920::m.6920	849	0	0.4488
Gene.6921::CL1058.Contig9_All::g.6921::m.6921	453	0	0.4415
Gene.55418::CL10580.Contig1_All::g.55418::m.55418	312	0	0.5897
Gene.55419::CL10581.Contig1_All::g.55419::m.55419	1377	0	0.5047
Gene.55421::CL10581.Contig2_All::g.55421::m.55421	1167	0	0.5124
Gene.55423::CL10581.Contig3_All::g.55423::m.55423	375	0	0.4
Gene.55424::CL10581.Contig4_All::g.55424::m.55424	1143	0	0.4847
Gene.55426::CL10581.Contig5_All::g.55426::m.55426	1215	0	0.5021
Gene.55428::CL10581.Contig6_All::g.55428::m.55428	1134	0	0.4824
Gene.55430::CL10581.Contig7_All::g.55430::m.55430	303	0	0.5017
Gene.55431::CL10582.Contig1_All::g.55431::m.55431	864	0	0.4329
Gene.55432::CL10582.Contig2_All::g.55432::m.55432	894	0	0.4452
Gene.55433::CL10587.Contig1_All::g.55433::m.55433	1554	0	0.4447
Gene.55436::CL10587.Contig2_All::g.55436::m.55436	1071	0	0.4108
Gene.55438::CL10587.Contig3_All::g.55438::m.55438	1563	0	0.4434
Gene.55441::CL10587.Contig4_All::g.55441::m.55441	999	0	0.4054
Gene.55443::CL10587.Contig5_All::g.55443::m.55443	1545	0	0.444
Gene.6924::CL1059.Contig1_All::g.6924::m.6924	1395	0	0.4151
Gene.6928::CL1059.Contig2_All::g.6928::m.6928	1395	0	0.4151
Gene.6934::CL1059.Contig3_All::g.6934::m.6934	1395	0	0.4151
Gene.6940::CL1059.Contig4_All::g.6940::m.6940	351	0	0.4359
Gene.55446::CL10590.Contig3_All::g.55446::m.55446	912	0	0.5186
Gene.55447::CL10595.Contig2_All::g.55447::m.55447	1731	0	0.4616
Gene.55449::CL10595.Contig3_All::g.55449::m.55449	1695	0	0.4596
Gene.55451::CL10595.Contig4_All::g.55451::m.55451	624	0	0.3942
Gene.55452::CL10595.Contig5_All::g.55452::m.55452	1695	0	0.4596
Gene.55454::CL10595.Contig6_All::g.55454::m.55454	1695	0	0.4596
Gene.55456::CL10595.Contig7_All::g.55456::m.55456	900	0	0.4922
Gene.55457::CL10595.Contig8_All::g.55457::m.55457	1659	0	0.4557
Gene.55468::CL10596.Contig11_All::g.55468::m.55468	1071	0	0.4762
Gene.55469::CL10596.Contig12_All::g.55469::m.55469	1098	0	0.4572
Gene.55470::CL10596.Contig13_All::g.55470::m.55470	1098	0	0.4572
Gene.55471::CL10596.Contig14_All::g.55471::m.55471	1026	0	0.4756
Gene.55472::CL10596.Contig15_All::g.55472::m.55472	1296	0	0.4653
Gene.55473::CL10596.Contig16_All::g.55473::m.55473	1323	0	0.4588
Gene.55458::CL10596.Contig1_All::g.55458::m.55458	339	0	0.4248
Gene.55459::CL10596.Contig2_All::g.55459::m.55459	1296	0	0.4645
Gene.55460::CL10596.Contig3_All::g.55460::m.55460	468	0	0.4188
Gene.55461::CL10596.Contig4_All::g.55461::m.55461	1098	0	0.4563
Gene.55463::CL10596.Contig5_All::g.55463::m.55463	846	0	0.4137
Gene.55464::CL10596.Contig6_All::g.55464::m.55464	648	0	0.3843
Gene.55466::CL10596.Contig8_All::g.55466::m.55466	1296	0	0.4653
Gene.55467::CL10596.Contig9_All::g.55467::m.55467	1098	0	0.4572
Gene.55474::CL10598.Contig1_All::g.55474::m.55474	1533	0	0.4429
Gene.55475::CL10598.Contig2_All::g.55475::m.55475	921	0	0.4517
Gene.55477::CL10598.Contig3_All::g.55477::m.55477	1488	0	0.4382
Gene.55478::CL10598.Contig4_All::g.55478::m.55478	624	0	0.4151
Gene.55479::CL10598.Contig5_All::g.55479::m.55479	624	0	0.4151
Gene.55480::CL10598.Contig6_All::g.55480::m.55480	876	0	0.4441
Gene.971::CL106.Contig6_All::g.971::m.971	393	0	0.5013
Gene.55482::CL10602.Contig1_All::g.55482::m.55482	426	0	0.3967
Gene.6941::CL1061.Contig1_All::g.6941::m.6941	528	0	0.4564
Gene.6943::CL1061.Contig2_All::g.6943::m.6943	858	0	0.4545
Gene.6944::CL1061.Contig3_All::g.6944::m.6944	813	0	0.4637
Gene.6945::CL1061.Contig4_All::g.6945::m.6945	810	0	0.463
Gene.6946::CL1061.Contig6_All::g.6946::m.6946	906	0	0.4481
Gene.55492::CL10611.Contig10_All::g.55492::m.55492	1017	0	0.4307
Gene.55493::CL10611.Contig11_All::g.55493::m.55493	579	0	0.3921
Gene.55494::CL10611.Contig13_All::g.55494::m.55494	1710	0	0.4129
Gene.55495::CL10611.Contig14_All::g.55495::m.55495	1524	0	0.4167
Gene.55496::CL10611.Contig16_All::g.55496::m.55496	1482	0	0.417
Gene.55497::CL10611.Contig18_All::g.55497::m.55497	300	0	0.3867
Gene.55484::CL10611.Contig1_All::g.55484::m.55484	390	0	0.3821
Gene.55485::CL10611.Contig4_All::g.55485::m.55485	390	0	0.3821
Gene.55486::CL10611.Contig6_All::g.55486::m.55486	681	0	0.3862
Gene.55487::CL10611.Contig7_All::g.55487::m.55487	1035	0	0.4097
Gene.55489::CL10611.Contig8_All::g.55489::m.55489	846	0	0.4397
Gene.55491::CL10611.Contig9_All::g.55491::m.55491	351	0	0.396
Gene.55498::CL10612.Contig1_All::g.55498::m.55498	447	0	0.3937
Gene.55499::CL10612.Contig2_All::g.55499::m.55499	492	0	0.4228
Gene.55500::CL10612.Contig4_All::g.55500::m.55500	855	0	0.4234
Gene.55501::CL10612.Contig5_All::g.55501::m.55501	321	0	0.3489
Gene.55503::CL10612.Contig7_All::g.55503::m.55503	1827	0	0.399
Gene.55505::CL10614.Contig1_All::g.55505::m.55505	357	0	0.479
Gene.55506::CL10616.Contig1_All::g.55506::m.55506	327	0	0.3731
Gene.55507::CL10616.Contig2_All::g.55507::m.55507	804	0	0.4042
Gene.55508::CL10618.Contig1_All::g.55508::m.55508	297	0	0.4848
Gene.55509::CL10620.Contig1_All::g.55509::m.55509	438	0	0.4406
Gene.55521::CL10624.Contig12_All::g.55521::m.55521	1113	0	0.4573
Gene.55525::CL10624.Contig13_All::g.55525::m.55525	354	0	0.4435
Gene.55510::CL10624.Contig1_All::g.55510::m.55510	795	0	0.4277
Gene.55511::CL10624.Contig2_All::g.55511::m.55511	795	0	0.4277
Gene.55512::CL10624.Contig3_All::g.55512::m.55512	795	0	0.4277
Gene.55513::CL10624.Contig4_All::g.55513::m.55513	993	0	0.4562
Gene.55514::CL10624.Contig5_All::g.55514::m.55514	750	0	0.4533
Gene.55515::CL10624.Contig6_All::g.55515::m.55515	942	0	0.4565
Gene.55517::CL10624.Contig7_All::g.55517::m.55517	1080	0	0.4667
Gene.55519::CL10624.Contig8_All::g.55519::m.55519	624	0	0.4503
Gene.55526::CL10625.Contig3_All::g.55526::m.55526	393	0	0.3257
Gene.55527::CL10627.Contig1_All::g.55527::m.55527	498	0	0.5281
Gene.55529::CL10629.Contig4_All::g.55529::m.55529	570	0	0.4614
Gene.6963::CL1063.Contig14_All::g.6963::m.6963	426	0	0.4014
Gene.6947::CL1063.Contig1_All::g.6947::m.6947	1794	0	0.4443
Gene.6949::CL1063.Contig2_All::g.6949::m.6949	1581	0	0.4466
Gene.6951::CL1063.Contig3_All::g.6951::m.6951	1578	0	0.4569
Gene.6953::CL1063.Contig4_All::g.6953::m.6953	1380	0	0.4435
Gene.6957::CL1063.Contig5_All::g.6957::m.6957	1794	0	0.4437
Gene.6959::CL1063.Contig6_All::g.6959::m.6959	663	0	0.4133
Gene.6960::CL1063.Contig7_All::g.6960::m.6960	1581	0	0.4459
Gene.6962::CL1063.Contig8_All::g.6962::m.6962	426	0	0.4014
Gene.55530::CL10631.Contig1_All::g.55530::m.55530	480	0	0.5125
Gene.55531::CL10631.Contig3_All::g.55531::m.55531	474	0	0.5105
Gene.55532::CL10631.Contig5_All::g.55532::m.55532	474	0	0.5105
Gene.55533::CL10634.Contig1_All::g.55533::m.55533	675	0	0.4578
Gene.55534::CL10634.Contig2_All::g.55534::m.55534	297	0	0.4882
Gene.55535::CL10634.Contig3_All::g.55535::m.55535	684	0	0.4605
Gene.55536::CL10636.Contig1_All::g.55536::m.55536	489	0	0.3885
Gene.55537::CL10636.Contig4_All::g.55537::m.55537	543	0	0.3867
Gene.55538::CL10637.Contig1_All::g.55538::m.55538	1326	0	0.4683
Gene.55539::CL10637.Contig4_All::g.55539::m.55539	1083	0	0.4728
Gene.55540::CL10637.Contig5_All::g.55540::m.55540	1320	0	0.4705
Gene.55541::CL10638.Contig1_All::g.55541::m.55541	7077	0	0.4358
Gene.55544::CL10638.Contig2_All::g.55544::m.55544	7077	0	0.4356
Gene.55547::CL10638.Contig4_All::g.55547::m.55547	7017	0	0.4344
Gene.55549::CL10639.Contig1_All::g.55549::m.55549	363	0	0.3747
Gene.55550::CL10639.Contig3_All::g.55550::m.55550	363	0	0.3691
Gene.55551::CL10639.Contig6_All::g.55551::m.55551	363	0	0.3802
Gene.55552::CL10639.Contig7_All::g.55552::m.55552	363	0	0.3802
Gene.6964::CL1064.Contig1_All::g.6964::m.6964	714	0	0.4664
Gene.6965::CL1064.Contig3_All::g.6965::m.6965	465	0	0.4839
Gene.6966::CL1064.Contig4_All::g.6966::m.6966	714	0	0.4636
Gene.6967::CL1064.Contig6_All::g.6967::m.6967	465	0	0.4796
Gene.6968::CL1064.Contig9_All::g.6968::m.6968	714	0	0.4664
Gene.55553::CL10640.Contig1_All::g.55553::m.55553	354	0	0.5085
Gene.55554::CL10640.Contig2_All::g.55554::m.55554	384	0	0.5104
Gene.55555::CL10642.Contig1_All::g.55555::m.55555	663	0	0.4615
Gene.55556::CL10642.Contig2_All::g.55556::m.55556	663	0	0.4585
Gene.55557::CL10646.Contig2_All::g.55557::m.55557	774	0	0.4044
Gene.55558::CL10646.Contig3_All::g.55558::m.55558	753	0	0.4024
Gene.55559::CL10646.Contig7_All::g.55559::m.55559	696	0	0.4181
Gene.55560::CL10646.Contig9_All::g.55560::m.55560	336	0	0.4018
Gene.55563::CL10648.Contig3_All::g.55563::m.55563	411	0	0.4818
Gene.55564::CL10648.Contig5_All::g.55564::m.55564	411	0	0.4818
Gene.55565::CL10651.Contig1_All::g.55565::m.55565	1104	0	0.4783
Gene.55566::CL10651.Contig2_All::g.55566::m.55566	1056	0	0.482
Gene.55567::CL10651.Contig3_All::g.55567::m.55567	1104	0	0.4783
Gene.55568::CL10651.Contig4_All::g.55568::m.55568	1056	0	0.482
Gene.55569::CL10651.Contig5_All::g.55569::m.55569	1104	0	0.4783
Gene.55570::CL10652.Contig1_All::g.55570::m.55570	591	0	0.3976
Gene.55571::CL10652.Contig2_All::g.55571::m.55571	1386	0	0.4105
Gene.55573::CL10657.Contig1_All::g.55573::m.55573	333	0	0.3934
Gene.55574::CL10658.Contig1_All::g.55574::m.55574	564	0	0.3883
Gene.55575::CL10658.Contig2_All::g.55575::m.55575	813	0	0.4121
Gene.55576::CL10658.Contig3_All::g.55576::m.55576	564	0	0.3883
Gene.55577::CL10658.Contig4_All::g.55577::m.55577	813	0	0.4121
Gene.55578::CL10658.Contig5_All::g.55578::m.55578	813	0	0.4121
Gene.55579::CL10658.Contig6_All::g.55579::m.55579	564	0	0.3883
Gene.55580::CL10658.Contig7_All::g.55580::m.55580	786	0	0.4186
Gene.55581::CL10658.Contig8_All::g.55581::m.55581	537	0	0.3966
Gene.55582::CL10659.Contig3_All::g.55582::m.55582	306	0	0.3758
Gene.55583::CL10660.Contig1_All::g.55583::m.55583	717	0	0.4533
Gene.55585::CL10660.Contig2_All::g.55585::m.55585	387	0	0.4677
Gene.55586::CL10660.Contig4_All::g.55586::m.55586	1326	0	0.4449
Gene.55588::CL10660.Contig5_All::g.55588::m.55588	1080	0	0.4278
Gene.55591::CL10660.Contig6_All::g.55591::m.55591	1326	0	0.4449
Gene.55593::CL10660.Contig7_All::g.55593::m.55593	1080	0	0.4278
Gene.55596::CL10660.Contig8_All::g.55596::m.55596	702	0	0.4288
Gene.55598::CL10662.Contig2_All::g.55598::m.55598	1149	0	0.5544
Gene.55599::CL10665.Contig1_All::g.55599::m.55599	363	0	0.3581
Gene.55600::CL10665.Contig2_All::g.55600::m.55600	375	0	0.3867
Gene.55601::CL10667.Contig2_All::g.55601::m.55601	333	0	0.4505
Gene.55603::CL10668.Contig2_All::g.55603::m.55603	396	0	0.4217
Gene.6969::CL1067.Contig1_All::g.6969::m.6969	336	0	0.4196
Gene.6971::CL1067.Contig2_All::g.6971::m.6971	348	0	0.4253
Gene.6973::CL1067.Contig3_All::g.6973::m.6973	357	0	0.4258
Gene.55606::CL10670.Contig2_All::g.55606::m.55606	1170	0	0.5137
Gene.55609::CL10670.Contig3_All::g.55609::m.55609	1122	0	0.5187
Gene.55612::CL10670.Contig4_All::g.55612::m.55612	876	0	0.5331
Gene.55640::CL10671.Contig10_All::g.55640::m.55640	1518	0	0.4005
Gene.55642::CL10671.Contig11_All::g.55642::m.55642	1518	0	0.3999
Gene.55644::CL10671.Contig12_All::g.55644::m.55644	1788	0	0.4122
Gene.55646::CL10671.Contig13_All::g.55646::m.55646	1137	0	0.3852
Gene.55648::CL10671.Contig14_All::g.55648::m.55648	843	0	0.3855
Gene.55615::CL10671.Contig1_All::g.55615::m.55615	1101	0	0.4024
Gene.55617::CL10671.Contig2_All::g.55617::m.55617	1788	0	0.4128
Gene.55619::CL10671.Contig3_All::g.55619::m.55619	837	0	0.3895
Gene.55622::CL10671.Contig4_All::g.55622::m.55622	573	0	0.3857
Gene.55625::CL10671.Contig5_All::g.55625::m.55625	861	0	0.3833
Gene.55628::CL10671.Contig6_All::g.55628::m.55628	1125	0	0.3867
Gene.55631::CL10671.Contig7_All::g.55631::m.55631	837	0	0.3895
Gene.55634::CL10671.Contig8_All::g.55634::m.55634	741	0	0.4453
Gene.55637::CL10671.Contig9_All::g.55637::m.55637	837	0	0.3895
Gene.55650::CL10673.Contig1_All::g.55650::m.55650	642	0	0.4221
Gene.55652::CL10673.Contig2_All::g.55652::m.55652	351	0	0.4017
Gene.55653::CL10674.Contig1_All::g.55653::m.55653	354	0	0.4915
Gene.55654::CL10674.Contig2_All::g.55654::m.55654	471	0	0.4968
Gene.55655::CL10679.Contig1_All::g.55655::m.55655	558	0	0.4283
Gene.55656::CL10679.Contig2_All::g.55656::m.55656	558	0	0.4283
Gene.55657::CL10679.Contig3_All::g.55657::m.55657	558	0	0.4283
Gene.55658::CL10679.Contig6_All::g.55658::m.55658	558	0	0.4283
Gene.55659::CL10679.Contig7_All::g.55659::m.55659	654	0	0.4067
Gene.55660::CL10679.Contig8_All::g.55660::m.55660	558	0	0.4283
Gene.55661::CL10681.Contig1_All::g.55661::m.55661	645	0	0.431
Gene.55663::CL10681.Contig2_All::g.55663::m.55663	975	0	0.4154
Gene.55685::CL10682.Contig10_All::g.55685::m.55685	798	0	0.505
Gene.55690::CL10682.Contig11_All::g.55690::m.55690	1317	0	0.4123
Gene.55694::CL10682.Contig12_All::g.55694::m.55694	2619	0	0.4486
Gene.55696::CL10682.Contig13_All::g.55696::m.55696	3246	0	0.4384
Gene.55698::CL10682.Contig14_All::g.55698::m.55698	3171	0	0.4402
Gene.55700::CL10682.Contig15_All::g.55700::m.55700	3171	0	0.4399
Gene.55702::CL10682.Contig16_All::g.55702::m.55702	3171	0	0.4402
Gene.55704::CL10682.Contig17_All::g.55704::m.55704	3246	0	0.4384
Gene.55706::CL10682.Contig18_All::g.55706::m.55706	2157	0	0.4168
Gene.55709::CL10682.Contig19_All::g.55709::m.55709	768	0	0.3919
Gene.55665::CL10682.Contig1_All::g.55665::m.55665	1308	0	0.4144
Gene.55710::CL10682.Contig20_All::g.55710::m.55710	1317	0	0.4123
Gene.55712::CL10682.Contig21_All::g.55712::m.55712	456	0	0.5241
Gene.55714::CL10682.Contig22_All::g.55714::m.55714	456	0	0.5241
Gene.55716::CL10682.Contig23_All::g.55716::m.55716	606	0	0.5314
Gene.55718::CL10682.Contig24_All::g.55718::m.55718	522	0	0.5249
Gene.55666::CL10682.Contig3_All::g.55666::m.55666	606	0	0.5314
Gene.55668::CL10682.Contig5_All::g.55668::m.55668	1890	0	0.4566
Gene.55671::CL10682.Contig6_All::g.55671::m.55671	2232	0	0.4153
Gene.55675::CL10682.Contig7_All::g.55675::m.55675	1863	0	0.4155
Gene.55678::CL10682.Contig8_All::g.55678::m.55678	1890	0	0.4566
Gene.55682::CL10682.Contig9_All::g.55682::m.55682	1605	0	0.4224
Gene.55732::CL10683.Contig10_All::g.55732::m.55732	837	0	0.4337
Gene.55733::CL10683.Contig11_All::g.55733::m.55733	468	0	0.4124
Gene.55734::CL10683.Contig12_All::g.55734::m.55734	540	0	0.4278
Gene.55736::CL10683.Contig13_All::g.55736::m.55736	345	0	0.4058
Gene.55737::CL10683.Contig14_All::g.55737::m.55737	570	0	0.4421
Gene.55739::CL10683.Contig15_All::g.55739::m.55739	714	0	0.4524
Gene.55741::CL10683.Contig16_All::g.55741::m.55741	570	0	0.4421
Gene.55743::CL10683.Contig17_All::g.55743::m.55743	987	0	0.4316
Gene.55745::CL10683.Contig18_All::g.55745::m.55745	570	0	0.4421
Gene.55747::CL10683.Contig19_All::g.55747::m.55747	714	0	0.4524
Gene.55720::CL10683.Contig1_All::g.55720::m.55720	468	0	0.4124
Gene.55721::CL10683.Contig2_All::g.55721::m.55721	345	0	0.4058
Gene.55722::CL10683.Contig4_All::g.55722::m.55722	654	0	0.4541
Gene.55723::CL10683.Contig5_All::g.55723::m.55723	510	0	0.4471
Gene.55724::CL10683.Contig6_All::g.55724::m.55724	633	0	0.4471
Gene.55725::CL10683.Contig7_All::g.55725::m.55725	654	0	0.4511
Gene.55727::CL10683.Contig8_All::g.55727::m.55727	345	0	0.4058
Gene.55730::CL10683.Contig9_All::g.55730::m.55730	603	0	0.4428
Gene.55749::CL10684.Contig1_All::g.55749::m.55749	675	0	0.4281
Gene.55750::CL10684.Contig2_All::g.55750::m.55750	735	0	0.4245
Gene.55751::CL10684.Contig3_All::g.55751::m.55751	1185	0	0.4515
Gene.55753::CL10686.Contig1_All::g.55753::m.55753	1554	0	0.4427
Gene.55756::CL10686.Contig2_All::g.55756::m.55756	1047	0	0.4432
Gene.55759::CL10686.Contig3_All::g.55759::m.55759	738	0	0.4444
Gene.55763::CL10686.Contig4_All::g.55763::m.55763	789	0	0.4461
Gene.55766::CL10686.Contig5_All::g.55766::m.55766	852	0	0.4401
Gene.55770::CL10687.Contig1_All::g.55770::m.55770	996	0	0.4257
Gene.55772::CL10687.Contig2_All::g.55772::m.55772	882	0	0.4218
Gene.55774::CL10687.Contig3_All::g.55774::m.55774	759	0	0.4348
Gene.55776::CL10689.Contig1_All::g.55776::m.55776	345	0	0.4261
Gene.55779::CL10689.Contig2_All::g.55779::m.55779	330	0	0.4242
Gene.55780::CL10689.Contig3_All::g.55780::m.55780	336	0	0.3839
Gene.55781::CL10689.Contig4_All::g.55781::m.55781	357	0	0.3754
Gene.55782::CL10689.Contig5_All::g.55782::m.55782	546	0	0.4231
Gene.55784::CL10689.Contig6_All::g.55784::m.55784	546	0	0.4231
Gene.55788::CL10689.Contig7_All::g.55788::m.55788	546	0	0.4231
Gene.55790::CL10689.Contig8_All::g.55790::m.55790	726	0	0.4435
Gene.55794::CL10689.Contig9_All::g.55794::m.55794	1104	0	0.4384
Gene.6987::CL1069.Contig10_All::g.6987::m.6987	801	0	0.4332
Gene.6989::CL1069.Contig11_All::g.6989::m.6989	453	0	0.5121
Gene.6990::CL1069.Contig12_All::g.6990::m.6990	876	0	0.4292
Gene.6992::CL1069.Contig13_All::g.6992::m.6992	420	0	0.45
Gene.6994::CL1069.Contig14_All::g.6994::m.6994	363	0	0.4353
Gene.6995::CL1069.Contig15_All::g.6995::m.6995	465	0	0.5269
Gene.6996::CL1069.Contig16_All::g.6996::m.6996	420	0	0.45
Gene.6998::CL1069.Contig17_All::g.6998::m.6998	420	0	0.45
Gene.6999::CL1069.Contig18_All::g.6999::m.6999	687	0	0.4338
Gene.7001::CL1069.Contig19_All::g.7001::m.7001	828	0	0.4336
Gene.6974::CL1069.Contig1_All::g.6974::m.6974	639	0	0.4413
Gene.7003::CL1069.Contig20_All::g.7003::m.7003	687	0	0.4338
Gene.7004::CL1069.Contig21_All::g.7004::m.7004	555	0	0.427
Gene.7005::CL1069.Contig22_All::g.7005::m.7005	801	0	0.432
Gene.7006::CL1069.Contig23_All::g.7006::m.7006	555	0	0.427
Gene.7008::CL1069.Contig24_All::g.7008::m.7008	711	0	0.4332
Gene.7009::CL1069.Contig25_All::g.7009::m.7009	711	0	0.4332
Gene.7011::CL1069.Contig26_All::g.7011::m.7011	999	0	0.4304
Gene.7012::CL1069.Contig27_All::g.7012::m.7012	801	0	0.432
Gene.7013::CL1069.Contig28_All::g.7013::m.7013	420	0	0.4476
Gene.7015::CL1069.Contig29_All::g.7015::m.7015	1155	0	0.4338
Gene.6975::CL1069.Contig2_All::g.6975::m.6975	828	0	0.4336
Gene.7016::CL1069.Contig30_All::g.7016::m.7016	357	0	0.4286
Gene.7017::CL1069.Contig31_All::g.7017::m.7017	420	0	0.45
Gene.7019::CL1069.Contig32_All::g.7019::m.7019	999	0	0.4314
Gene.7020::CL1069.Contig33_All::g.7020::m.7020	1155	0	0.4346
Gene.7021::CL1069.Contig34_All::g.7021::m.7021	831	0	0.4248
Gene.7022::CL1069.Contig35_All::g.7022::m.7022	555	0	0.427
Gene.7024::CL1069.Contig36_All::g.7024::m.7024	801	0	0.4332
Gene.7025::CL1069.Contig37_All::g.7025::m.7025	711	0	0.4332
Gene.7027::CL1069.Contig38_All::g.7027::m.7027	471	0	0.431
Gene.7028::CL1069.Contig39_All::g.7028::m.7028	420	0	0.45
Gene.6977::CL1069.Contig3_All::g.6977::m.6977	687	0	0.4338
Gene.7030::CL1069.Contig40_All::g.7030::m.7030	546	0	0.4304
Gene.7032::CL1069.Contig41_All::g.7032::m.7032	432	0	0.4213
Gene.7034::CL1069.Contig42_All::g.7034::m.7034	801	0	0.4332
Gene.7035::CL1069.Contig43_All::g.7035::m.7035	801	0	0.4332
Gene.7036::CL1069.Contig44_All::g.7036::m.7036	999	0	0.4314
Gene.7037::CL1069.Contig45_All::g.7037::m.7037	876	0	0.4292
Gene.7038::CL1069.Contig46_All::g.7038::m.7038	1155	0	0.4346
Gene.6978::CL1069.Contig4_All::g.6978::m.6978	1119	0	0.4361
Gene.6979::CL1069.Contig5_All::g.6979::m.6979	687	0	0.4338
Gene.6981::CL1069.Contig6_All::g.6981::m.6981	828	0	0.4336
Gene.6982::CL1069.Contig7_All::g.6982::m.6982	801	0	0.4332
Gene.6983::CL1069.Contig8_All::g.6983::m.6983	420	0	0.45
Gene.6985::CL1069.Contig9_All::g.6985::m.6985	687	0	0.4323
Gene.55798::CL10690.Contig2_All::g.55798::m.55798	354	0	0.4181
Gene.55800::CL10693.Contig1_All::g.55800::m.55800	759	0	0.4888
Gene.55802::CL10693.Contig3_All::g.55802::m.55802	759	0	0.4888
Gene.55804::CL10693.Contig5_All::g.55804::m.55804	759	0	0.4901
Gene.55806::CL10693.Contig7_All::g.55806::m.55806	498	0	0.4719
Gene.55808::CL10693.Contig8_All::g.55808::m.55808	813	0	0.4809
Gene.55810::CL10695.Contig1_All::g.55810::m.55810	363	0	0.3636
Gene.55811::CL10697.Contig1_All::g.55811::m.55811	432	0	0.4259
Gene.55812::CL10697.Contig2_All::g.55812::m.55812	1374	0	0.409
Gene.55813::CL10697.Contig3_All::g.55813::m.55813	372	0	0.3871
Gene.55814::CL10697.Contig4_All::g.55814::m.55814	2085	0	0.4182
Gene.55815::CL10697.Contig5_All::g.55815::m.55815	1884	0	0.4193
Gene.55816::CL10697.Contig6_All::g.55816::m.55816	2085	0	0.4182
Gene.55817::CL10698.Contig1_All::g.55817::m.55817	453	0	0.4812
Gene.55818::CL10698.Contig3_All::g.55818::m.55818	888	0	0.4707
Gene.55819::CL10698.Contig5_All::g.55819::m.55819	942	0	0.466
Gene.55820::CL10698.Contig6_All::g.55820::m.55820	1011	0	0.4609
Gene.55822::CL10701.Contig2_All::g.55822::m.55822	339	0	0.41
Gene.55825::CL10701.Contig4_All::g.55825::m.55825	816	0	0.4191
Gene.55826::CL10702.Contig2_All::g.55826::m.55826	642	0	0.4642
Gene.55827::CL10702.Contig3_All::g.55827::m.55827	402	0	0.4254
Gene.55828::CL10707.Contig1_All::g.55828::m.55828	360	0	0.5667
Gene.55829::CL10707.Contig2_All::g.55829::m.55829	312	0	0.5513
Gene.55830::CL10707.Contig3_All::g.55830::m.55830	360	0	0.5667
Gene.55831::CL10707.Contig4_All::g.55831::m.55831	360	0	0.5639
Gene.55832::CL10708.Contig1_All::g.55832::m.55832	1098	0	0.4326
Gene.55833::CL10708.Contig3_All::g.55833::m.55833	606	0	0.4538
Gene.55834::CL10710.Contig1_All::g.55834::m.55834	1047	0	0.5731
Gene.55835::CL10710.Contig2_All::g.55835::m.55835	1083	0	0.5697
Gene.55837::CL10710.Contig3_All::g.55837::m.55837	1011	0	0.5757
Gene.55838::CL10711.Contig1_All::g.55838::m.55838	702	0	0.4687
Gene.55839::CL10711.Contig3_All::g.55839::m.55839	642	0	0.4782
Gene.55840::CL10711.Contig4_All::g.55840::m.55840	735	0	0.4707
Gene.55841::CL10711.Contig5_All::g.55841::m.55841	897	0	0.466
Gene.55842::CL10711.Contig6_All::g.55842::m.55842	900	0	0.47
Gene.55844::CL10712.Contig1_All::g.55844::m.55844	774	0	0.416
Gene.55845::CL10712.Contig2_All::g.55845::m.55845	756	0	0.4167
Gene.55846::CL10712.Contig3_All::g.55846::m.55846	756	0	0.4167
Gene.55847::CL10712.Contig4_All::g.55847::m.55847	666	0	0.4234
Gene.55848::CL10712.Contig6_All::g.55848::m.55848	2307	0	0.3992
Gene.55851::CL10712.Contig7_All::g.55851::m.55851	2307	0	0.3992
Gene.55853::CL10712.Contig8_All::g.55853::m.55853	2244	0	0.402
Gene.55854::CL10712.Contig9_All::g.55854::m.55854	327	0	0.3639
Gene.55855::CL10713.Contig2_All::g.55855::m.55855	450	0	0.5
Gene.55856::CL10713.Contig3_All::g.55856::m.55856	543	0	0.5488
Gene.55857::CL10714.Contig1_All::g.55857::m.55857	936	0	0.422
Gene.55859::CL10714.Contig2_All::g.55859::m.55859	1185	0	0.4245
Gene.55860::CL10714.Contig4_All::g.55860::m.55860	351	0	0.4074
Gene.55861::CL10714.Contig5_All::g.55861::m.55861	1185	0	0.4245
Gene.55862::CL10714.Contig6_All::g.55862::m.55862	639	0	0.4319
Gene.55863::CL10716.Contig1_All::g.55863::m.55863	312	0	0.4615
Gene.55864::CL10716.Contig2_All::g.55864::m.55864	435	0	0.469
Gene.55865::CL10717.Contig2_All::g.55865::m.55865	336	0	0.3869
Gene.55866::CL10717.Contig3_All::g.55866::m.55866	336	0	0.4018
Gene.55873::CL10719.Contig10_All::g.55873::m.55873	390	0	0.3897
Gene.55874::CL10719.Contig12_All::g.55874::m.55874	432	0	0.4375
Gene.55875::CL10719.Contig14_All::g.55875::m.55875	390	0	0.3897
Gene.55867::CL10719.Contig1_All::g.55867::m.55867	777	0	0.4196
Gene.55868::CL10719.Contig2_All::g.55868::m.55868	390	0	0.3897
Gene.55869::CL10719.Contig3_All::g.55869::m.55869	717	0	0.4212
Gene.55870::CL10719.Contig5_All::g.55870::m.55870	339	0	0.3953
Gene.55871::CL10719.Contig6_All::g.55871::m.55871	777	0	0.4208
Gene.55872::CL10719.Contig7_All::g.55872::m.55872	390	0	0.3897
Gene.7059::CL1072.Contig10_All::g.7059::m.7059	750	0	0.456
Gene.7039::CL1072.Contig1_All::g.7039::m.7039	750	0	0.456
Gene.7041::CL1072.Contig2_All::g.7041::m.7041	780	0	0.4346
Gene.7043::CL1072.Contig3_All::g.7043::m.7043	627	0	0.4545
Gene.7045::CL1072.Contig4_All::g.7045::m.7045	747	0	0.4257
Gene.7047::CL1072.Contig5_All::g.7047::m.7047	657	0	0.4292
Gene.7049::CL1072.Contig6_All::g.7049::m.7049	747	0	0.4257
Gene.7052::CL1072.Contig7_All::g.7052::m.7052	717	0	0.4477
Gene.7055::CL1072.Contig8_All::g.7055::m.7055	627	0	0.4545
Gene.7057::CL1072.Contig9_All::g.7057::m.7057	750	0	0.456
Gene.55888::CL10721.Contig10_All::g.55888::m.55888	726	0	0.4215
Gene.55889::CL10721.Contig11_All::g.55889::m.55889	1206	0	0.4212
Gene.55890::CL10721.Contig12_All::g.55890::m.55890	726	0	0.4215
Gene.55891::CL10721.Contig13_All::g.55891::m.55891	1206	0	0.4196
Gene.55892::CL10721.Contig14_All::g.55892::m.55892	1206	0	0.4196
Gene.55893::CL10721.Contig15_All::g.55893::m.55893	825	0	0.4158
Gene.55876::CL10721.Contig1_All::g.55876::m.55876	1206	0	0.4204
Gene.55877::CL10721.Contig2_All::g.55877::m.55877	1206	0	0.4204
Gene.55878::CL10721.Contig3_All::g.55878::m.55878	825	0	0.417
Gene.55879::CL10721.Contig4_All::g.55879::m.55879	1206	0	0.4212
Gene.55880::CL10721.Contig5_All::g.55880::m.55880	1131	0	0.4111
[truncated: 113,764 more rows]
