# Supplementary material for: De novo transcriptome assembly of Dalbergia sissoo Roxb. (Fabaceae) under Botryodiplodia theobromae-induced dieback disease
Source: Sci Rep. 2023 Nov 22;13:20503. doi: 10.1038/s41598-023-45982-8 (PMC10665356; doi:10.1038/s41598-023-45982-8)
Supplement: Supplementary file 9 — Supplementary Table S4. [file 41598_2023_45982_MOESM9_ESM.xlsx]

## Sheet: Tabelle1
Table S4: SSR Size Summary
Number	Mono-nucleotide	Di-nucleotide	Tri-nucleotide	Quad-nucleotide	Penta-nucleotide	Hexa-nucleotide
4	0	0	0	0	1231	1049
5	0	0	9634	819	159	54
6	0	6000	4471	200	19	45
7	0	4008	2164	20	1	9
8	0	3275	1373	14	0	1
9	0	2396	190	0	0	1
10	0	1698	225	0	0	0
11	0	1920	174	0	0	0
12	6301	1066	99	4	0	0
13	4219	269	79	1	0	0
14	3038	500	41	0	0	0
15	1815	416	19	6	0	0
16	1046	347	13	0	0	0
17	623	300	8	0	0	0
18	266	242	5	0	0	0
19	139	199	3	0	0	0
20	64	148	9	0	0	0
21	41	117	7	0	0	0
22	20	67	4	0	0	0
23	11	37	1	0	0	0
24	5	41	0	0	0	0
25	1	18	0	0	0	0
26	1	20	0	0	0	0
27	0	14	0	0	0	0
28	0	4	0	0	0	0
29	1	6	0	0	0	0
30	0	1	0	0	0	0
31	1	1	0	0	0	0
32	0	4	0	0	0	0
34	0	1	0	0	0	0
35	0	2	0	0	0	0
39	0	2	0	0	0	0
Sub-total	17592	23119	18519	1064	1410	1159
