# Supplementary material for: De novo transcriptome assembly of Dalbergia sissoo Roxb. (Fabaceae) under Botryodiplodia theobromae-induced dieback disease
Source: Sci Rep. 2023 Nov 22;13:20503. doi: 10.1038/s41598-023-45982-8 (PMC10665356; doi:10.1038/s41598-023-45982-8)
Supplement: Supplementary file 10 — Supplementary Table S5. [file 41598_2023_45982_MOESM10_ESM.xlsx]

## Sheet: All-Unigene.final_primer.out
Table S5: The identified SSR markers (primers) of all assembled Unigenes.
Unigene_ID	SSR_seq	SSR	START	SSR SIZE	PRODUCT	FORWARD PRIMER(5'-3')	Tm	REVERSE PRIMER(5'-3')	Tm	PRODUCT SIZE	Relation
CL10005.Contig3_All_6069_1	AGCAGCAGCAGCAGC	AGC(3*5)	896	15	CTGAGCCACCAATCTCCAACGCGCTCATGGCGGCCCTGAAACGGGCCCAGGCCCACCAGCGCCGCGGGTACCCAG[AGCAGCAGCAGCAGC]CGCTCCTCGCCGTCAAGGTCGAGCTCGAACAGCTCATCATATCCATCCTTG	CTGAGCCACCAATCTCCAA	59.771	CAAGGATGGATATGATGAGCTGT	60.354	141	Unigene54678_Rep1-Control
CL10005.Contig3_All_6069_2	AGCAGCAGCAGCAGC	AGC(3*5)	896	15	CTGAGCCACCAATCTCCAACGCGCTCATGGCGGCCCTGAAACGGGCCCAGGCCCACCAGCGCCGCGGGTACCCAG[AGCAGCAGCAGCAGC]CGCTCCTCGCCGTCAAGGTCGAGCTCGAACAGCTCATCATATCCATCCTT	CTGAGCCACCAATCTCCAAC	60.656	AAGGATGGATATGATGAGCTGTT	58.997	140	Unigene54678_Rep1-Control
CL10005.Contig3_All_6069_3	AGCAGCAGCAGCAGC	AGC(3*5)	896	15	CTGAGCCACCAATCTCCAACGCGCTCATGGCGGCCCTGAAACGGGCCCAGGCCCACCAGCGCCGCGGGTACCCAG[AGCAGCAGCAGCAGC]CGCTCCTCGCCGTCAAGGTCGAGCTCGAACAGCTCATCATATCCATC	CTGAGCCACCAATCTCCAAC	60.656	GATGGATATGATGAGCTGTTCG	59.556	137	Unigene54678_Rep1-Control
CL10005.Contig3_All_6069_4	AGCAGCAGCAGCAGC	AGC(3*5)	896	15	CTGAGCCACCAATCTCCAACGCGCTCATGGCGGCCCTGAAACGGGCCCAGGCCCACCAGCGCCGCGGGTACCCAG[AGCAGCAGCAGCAGC]CGCTCCTCGCCGTCAAGGTCGAGCTCGAACAGCTCATCATATCCATCCTT	CTGAGCCACCAATCTCCAA	59.771	AAGGATGGATATGATGAGCTGTT	58.997	140	Unigene54678_Rep1-Control
CL10005.Contig3_All_6069_5	AGCAGCAGCAGCAGC	AGC(3*5)	896	15	CTGAGCCACCAATCTCCAACGCGCTCATGGCGGCCCTGAAACGGGCCCAGGCCCACCAGCGCCGCGGGTACCCAG[AGCAGCAGCAGCAGC]CGCTCCTCGCCGTCAAGGTCGAGCTCGAACAGCTCATCATATCCATCCTTGACGACC	CTGAGCCACCAATCTCCAA	59.771	GGTCGTCAAGGATGGATATGAT	60.046	147	Unigene54678_Rep1-Control
CL1001.Contig29_All_715_1	ATTCATTCATTCATTCATTC	ATTC(4*5)	421	20	ATCAATAAAAACAGCAACCAAGCAGGACATAGACATAGACGAACAACCAAGACAATAATCTGTTAGTAATTTATCACGTAT[ATTCATTCATTCATTCATTC]ACATACCTCCGATCTTTCAGTTTTCA	ATCAATAAAAACAGCAACCAAGC	59.574	TGAAAACTGAAAGATCGGAGGTA	60.116	127	CL980.Contig8_Rep1-Disease
CL1001.Contig29_All_715_2	ATTCATTCATTCATTCATTC	ATTC(4*5)	421	20	CTCTCCACATTACCTGACTTCCAATACAAGAATCAATAAAAACAGCAACCAAGCAGGACATAGACATAGACGAACAACCAAGACAATAATCTGTTAGTAATTTATCACGTAT[ATTCATTCATTCATTCATTC]ACATACCTCCGATCTTTCAGTTTTCA	CTCTCCACATTACCTGACTTCCA	60.534	TGAAAACTGAAAGATCGGAGGTA	60.116	158	CL980.Contig8_Rep1-Disease
CL1001.Contig29_All_715_3	ATTCATTCATTCATTCATTC	ATTC(4*5)	421	20	ATCAATAAAAACAGCAACCAAGCAGGACATAGACATAGACGAACAACCAAGACAATAATCTGTTAGTAATTTATCACGTAT[ATTCATTCATTCATTCATTC]ACATACCTCCGATCTTTCAGTTTTCAGCTGTC	ATCAATAAAAACAGCAACCAAGC	59.574	GACAGCTGAAAACTGAAAGATCG	60.419	133	CL980.Contig8_Rep1-Disease
CL1001.Contig29_All_715_4	ATTCATTCATTCATTCATTC	ATTC(4*5)	421	20	CAACCAAGCAGGACATAGACATAGACGAACAACCAAGACAATAATCTGTTAGTAATTTATCACGTAT[ATTCATTCATTCATTCATTC]ACATACCTCCGATCTTTCAGTTTTCAGCTGTCTGTATTCAGAACTCCTACGATCAAGTCCTTCC	CAACCAAGCAGGACATAGACATA	59.167	GGAAGGACTTGATCGTAGGAGTT	60.015	151	CL980.Contig8_Rep1-Disease
CL1001.Contig29_All_715_5	ATTCATTCATTCATTCATTC	ATTC(4*5)	421	20	GACATAGACGAACAACCAAGACAATAATCTGTTAGTAATTTATCACGTAT[ATTCATTCATTCATTCATTC]ACATACCTCCGATCTTTCAGTTTTCAGCTGTCTGTATTCAGAACTCCTACGATCAAGTCCTTCC	GACATAGACGAACAACCAAGACA	59.159	GGAAGGACTTGATCGTAGGAGTT	60.015	134	CL980.Contig8_Rep1-Disease
CL10037.Contig4_All_6094_1	TCTATTCTATTCTATTCTAT	TCTAT(5*4)	6117	20	GAATCTCTACCTGGTCTCGGTTTTAGGGTTCCCGCCGA[TCTATTCTATTCTATTCTAT]TCAATTTTGTGTGAGCACAGCATTAATAGCACCACCAACAGGAAAAATTAGGGTTTTAGGCGTGATTAGGTTTAGGTCA	GAATCTCTACCTGGTCTCGGTTT	60.015	TGACCTAAACCTAATCACGCCTA	60.03	137	CL7970.Contig1_Rep2-Disease
CL10037.Contig4_All_6094_2	TCTATTCTATTCTATTCTAT	TCTAT(5*4)	6117	20	CATTGAATCTCTACCTGGTCTCGGTTTTAGGGTTCCCGCCGA[TCTATTCTATTCTATTCTAT]TCAATTTTGTGTGAGCACAGCATTAATAGCACCACCAACAGGAAAAATTAGGGTTTTAGGCGTGATTAGGTTTAGGTCA	CATTGAATCTCTACCTGGTCTCG	60.137	TGACCTAAACCTAATCACGCCTA	60.03	141	CL7970.Contig1_Rep2-Disease
CL10037.Contig4_All_6094_3	TCTATTCTATTCTATTCTAT	TCTAT(5*4)	6117	20	GAATCTCTACCTGGTCTCGGTTTTAGGGTTCCCGCCGA[TCTATTCTATTCTATTCTAT]TCAATTTTGTGTGAGCACAGCATTAATAGCACCACCAACAGGAAAAATTAGGGTTTTAGGCGTG	GAATCTCTACCTGGTCTCGGTTT	60.015	CACGCCTAAAACCCTAATTTTTC	60.228	122	CL7970.Contig1_Rep2-Disease
CL10037.Contig4_All_6094_4	TCTATTCTATTCTATTCTAT	TCTAT(5*4)	6117	20	GAATCTCTACCTGGTCTCGGTTTTAGGGTTCCCGCCGA[TCTATTCTATTCTATTCTAT]TCAATTTTGTGTGAGCACAGCATTAATAGCACCACCAACAGGAAAAATTAGGGTTTTAGGCGTGA	GAATCTCTACCTGGTCTCGGTTT	60.015	TCACGCCTAAAACCCTAATTTTT	60.228	123	CL7970.Contig1_Rep2-Disease
CL10037.Contig4_All_6094_5	TCTATTCTATTCTATTCTAT	TCTAT(5*4)	6117	20	GAATCTCTACCTGGTCTCGGTTTTAGGGTTCCCGCCGA[TCTATTCTATTCTATTCTAT]TCAATTTTGTGTGAGCACAGCATTAATAGCACCACCAACAGGAAAAATTAGGGTTTTAGGCGTGATTAGGT	GAATCTCTACCTGGTCTCGGTTT	60.015	ACCTAATCACGCCTAAAACCCTA	60.25	129	CL7970.Contig1_Rep2-Disease
CL10060.Contig3_All_6097_1	CGACGACGACGACGA	CGA(3*5)	498	15	GTCCTCGTCGCTCTCATCATCGCCGCCGTCGTCGGCACCGTCGTACACAACCGCCGCTCCTCCTC[CGACGACGACGACGA]AAGCTCCGCCCCCTCAACGGAGCTGACGCCTGCATCCTCACTGAAGGCGGTGTGCGACGTCACACAGTACCCCAACTCCT	GTCCTCGTCGCTCTCATCAT	60.381	AGGAGTTGGGGTACTGTGTGAC	60.331	160	CL16837.Contig2_Rep2-Disease
CL10060.Contig3_All_6097_2	CGACGACGACGACGA	CGA(3*5)	498	15	TAGTCCTCGTCGCTCTCATCATCGCCGCCGTCGTCGGCACCGTCGTACACAACCGCCGCTCCTCCTC[CGACGACGACGACGA]AAGCTCCGCCCCCTCAACGGAGCTGACGCCTGCATCCTCACTGAAGGCGGTGTGCGACGTCACACAGTACCCCAACTC	TAGTCCTCGTCGCTCTCATCAT	61.306	GAGTTGGGGTACTGTGTGACG	60.473	160	CL16837.Contig2_Rep2-Disease
CL10060.Contig3_All_6097_3	CGACGACGACGACGA	CGA(3*5)	498	15	ATCCTCATTGTCTCCTCCGTAGTCCTCGTCGCTCTCATCATCGCCGCCGTCGTCGGCACCGTCGTACACAACCGCCGCTCCTCCTC[CGACGACGACGACGA]AAGCTCCGCCCCCTCAACGGAGCTGACGCCTGCATCCTCACTGAAG	ATCCTCATTGTCTCCTCCGTAGT	60.383	CTTCAGTGAGGATGCAGGC	59.515	147	CL16837.Contig2_Rep2-Disease
CL10060.Contig3_All_6097_4	CGACGACGACGACGA	CGA(3*5)	498	15	ATCCTCATTGTCTCCTCCGTAGTCCTCGTCGCTCTCATCATCGCCGCCGTCGTCGGCACCGTCGTACACAACCGCCGCTCCTCCTC[CGACGACGACGACGA]AAGCTCCGCCCCCTCAACGGAGCTGACGCCTGCATCCTCACTGAAGGC	ATCCTCATTGTCTCCTCCGTAGT	60.383	GCCTTCAGTGAGGATGCAG	59.515	149	CL16837.Contig2_Rep2-Disease
CL10060.Contig3_All_6097_5	CGACGACGACGACGA	CGA(3*5)	498	15	ATCCTCATTGTCTCCTCCGTAGTCCTCGTCGCTCTCATCATCGCCGCCGTCGTCGGCACCGTCGTACACAACCGCCGCTCCTCCTC[CGACGACGACGACGA]AAGCTCCGCCCCCTCAACGGAGCTGACGCCTGCATCCTCACTGAAGG	ATCCTCATTGTCTCCTCCGTAGT	60.383	CCTTCAGTGAGGATGCAGG	59.351	148	CL16837.Contig2_Rep2-Disease
CL10091.Contig4_All_6103_1	ACCACCACCACCACCACCACC	ACC(3*7)	465	21	AAAACACCCCTCAAATCTTCTTCTTGCAGTTGGCGAAAGCAATAATTCGCTCATGAATTATGG[ACCACCACCACCACCACCACC]AGCGGCAATCAAGAGTCAAGACCACTT	AAAACACCCCTCAAATCTTCTTC	59.874	AAGTGGTCTTGACTCTTGATTGC	59.809	111	CL3489.Contig1_Rep2-Disease;CL4077.Contig3_Rep1-Disease;Unigene145300_Rep2-Disease;CL4803.Contig1_Rep1-Control;Unigene38829_Rep1-Disease
CL10091.Contig4_All_6103_2	ACCACCACCACCACCACCACC	ACC(3*7)	465	21	GAAAACACCCCTCAAATCTTCTTCTTGCAGTTGGCGAAAGCAATAATTCGCTCATGAATTATGG[ACCACCACCACCACCACCACC]AGCGGCAATCAAGAGTCAAGACCACTT	GAAAACACCCCTCAAATCTTCTT	59.874	AAGTGGTCTTGACTCTTGATTGC	59.809	112	CL3489.Contig1_Rep2-Disease;CL4077.Contig3_Rep1-Disease;Unigene145300_Rep2-Disease;CL4803.Contig1_Rep1-Control;Unigene38829_Rep1-Disease
CL10091.Contig4_All_6103_3	ACCACCACCACCACCACCACC	ACC(3*7)	465	21	TTGAAAAACAAAACAAACAACCCATTTCCTGATGAAAACACCCCTCAAATCTTCTTCTTGCAGTTGGCGAAAGCAATAATTCGCTCATGAATTATGG[ACCACCACCACCACCACCACC]AGCGGCAATCAAGAGTCAAGACCACTT	TTGAAAAACAAAACAAACAACCC	60.147	AAGTGGTCTTGACTCTTGATTGC	59.809	145	CL3489.Contig1_Rep2-Disease;CL4077.Contig3_Rep1-Disease;Unigene145300_Rep2-Disease;CL4803.Contig1_Rep1-Control;Unigene38829_Rep1-Disease
CL10091.Contig4_All_6103_4	ACCACCACCACCACCACCACC	ACC(3*7)	465	21	AAAACACCCCTCAAATCTTCTTCTTGCAGTTGGCGAAAGCAATAATTCGCTCATGAATTATGG[ACCACCACCACCACCACCACC]AGCGGCAATCAAGAGTCAAGACCACTTGATTGAGAACTGAATTGCC	AAAACACCCCTCAAATCTTCTTC	59.874	GGCAATTCAGTTCTCAATCAAGT	59.65	130	CL3489.Contig1_Rep2-Disease;CL4077.Contig3_Rep1-Disease;Unigene145300_Rep2-Disease;CL4803.Contig1_Rep1-Control;Unigene38829_Rep1-Disease
CL10091.Contig4_All_6103_5	ACCACCACCACCACCACCACC	ACC(3*7)	465	21	GAAAACACCCCTCAAATCTTCTTCTTGCAGTTGGCGAAAGCAATAATTCGCTCATGAATTATGG[ACCACCACCACCACCACCACC]AGCGGCAATCAAGAGTCAAGACCACTTGATTGAGAACTGAATTGCC	GAAAACACCCCTCAAATCTTCTT	59.874	GGCAATTCAGTTCTCAATCAAGT	59.65	131	CL3489.Contig1_Rep2-Disease;CL4077.Contig3_Rep1-Disease;Unigene145300_Rep2-Disease;CL4803.Contig1_Rep1-Control;Unigene38829_Rep1-Disease
CL10098.Contig3_All_6108_3	GAAGCAGAAGCAGAAGCAGAAGCA	GAAGCA(6*4)	1467	24	TTCTGTCTTGGTACCATCTTTGCCTCTGCGGAGCTTTTCAAGTAAAGCTGTAATT[GAAGCAGAAGCAGAAGCAGAAGCA]GATACAGTATGAAAATGCCTTTTAGTGCGCTGATCTGCACATCCAGACTGCAGAGAGGAAACTTCTTG	TTCTGTCTTGGTACCATCTTTGC	60.528	CAAGAAGTTTCCTCTCTGCAGTC	59.69	147	Unigene69273_Rep1-Disease;CL4427.Contig9_Rep2-Disease;CL2402.Contig3_Rep1-Control;CL7477.Contig1_Rep1-Control;CL12376.Contig2_Rep2-Disease;CL6143.Contig1_Rep1-Disease;Unigene69274_Rep1-Disease;CL12376.Contig1_Rep2-Disease
CL10098.Contig3_All_6108_5	GAAGCAGAAGCAGAAGCAGAAGCA	GAAGCA(6*4)	1467	24	TTCTGTCTTGGTACCATCTTTGCCTCTGCGGAGCTTTTCAAGTAAAGCTGTAATT[GAAGCAGAAGCAGAAGCAGAAGCA]GATACAGTATGAAAATGCCTTTTAGTGCGCTGATCTGCACATCCAGACTGCAGAGAGGAAACTTCTTGTGTG	TTCTGTCTTGGTACCATCTTTGC	60.528	CACACAAGAAGTTTCCTCTCTGC	60.462	151	Unigene69273_Rep1-Disease;CL4427.Contig9_Rep2-Disease;CL2402.Contig3_Rep1-Control;CL7477.Contig1_Rep1-Control;CL12376.Contig2_Rep2-Disease;CL6143.Contig1_Rep1-Disease;Unigene69274_Rep1-Disease;CL12376.Contig1_Rep2-Disease
CL10110.Contig3_All_6110_1	GGGTGTGGGTGTGGGTGTGGGTGT	GGGTGT(6*4)	291	24	GTTAAAGTGGGAGCCTTATGCTTCAAAG[GGGTGTGGGTGTGGGTGTGGGTGT]AAGATTAAGATTATTGTTCCAATTGCGAATTATAATGAGGGACGAGGGTTTTGTGTGTAAGGAAAAAAGGGTTGTCGTTTTTAAGCT	GTTAAAGTGGGAGCCTTATGCTT	60.039	AGCTTAAAAACGACAACCCTTTT	59.625	139	Unigene14188_Rep1-Control
CL10110.Contig3_All_6110_2	GGGTGTGGGTGTGGGTGTGGGTGT	GGGTGT(6*4)	291	24	GTTAAAGTGGGAGCCTTATGCTTCAAAG[GGGTGTGGGTGTGGGTGTGGGTGT]AAGATTAAGATTATTGTTCCAATTGCGAATTATAATGAGGGACGAGGGTTTTGTGTGTAAGGAAAAAAGGGTTGTCGTTTTTAAGCTT	GTTAAAGTGGGAGCCTTATGCTT	60.039	AAGCTTAAAAACGACAACCCTTT	59.625	140	Unigene14188_Rep1-Control
CL10110.Contig3_All_6110_3	GGGTGTGGGTGTGGGTGTGGGTGT	GGGTGT(6*4)	291	24	GTTAAAGTGGGAGCCTTATGCTTCAAAG[GGGTGTGGGTGTGGGTGTGGGTGT]AAGATTAAGATTATTGTTCCAATTGCGAATTATAATGAGGGACGAGGGTTTTGTGTGTAAGGAAAA	GTTAAAGTGGGAGCCTTATGCTT	60.039	TTTTCCTTACACACAAAACCCTC	59.441	118	Unigene14188_Rep1-Control
CL10110.Contig3_All_6110_4	GGGTGTGGGTGTGGGTGTGGGTGT	GGGTGT(6*4)	291	24	AAGGTGTTAAAGTGGGAGCCTTATGCTTCAAAG[GGGTGTGGGTGTGGGTGTGGGTGT]AAGATTAAGATTATTGTTCCAATTGCGAATTATAATGAGGGACGAGGGTTTTGTGTGTAAGGAAAAAAGGGTTGTCGTTTTTAAGCT	AAGGTGTTAAAGTGGGAGCCTTA	60.387	AGCTTAAAAACGACAACCCTTTT	59.625	144	Unigene14188_Rep1-Control
CL10110.Contig3_All_6110_5	GGGTGTGGGTGTGGGTGTGGGTGT	GGGTGT(6*4)	291	24	AAGGTGTTAAAGTGGGAGCCTTATGCTTCAAAG[GGGTGTGGGTGTGGGTGTGGGTGT]AAGATTAAGATTATTGTTCCAATTGCGAATTATAATGAGGGACGAGGGTTTTGTGTGTAAGGAAAAAAGGGTTGTCGTTTTTAAGCTT	AAGGTGTTAAAGTGGGAGCCTTA	60.387	AAGCTTAAAAACGACAACCCTTT	59.625	145	Unigene14188_Rep1-Control
CL10203.Contig4_All_6136_1	TCTTCTTCTTCTTCT	TCT(3*5)	1627	15	GCTATGATTGAGGAAAGGAAGGTGTTTGAAGCTGAAGCAGCCATTAACATTGTTATTTTGTGTTGTCTC[TCTTCTTCTTCTTCT]AATTCCCAGTTCCCATGTCTCCTACCACCTCCAACTG	GCTATGATTGAGGAAAGGAAGGT	59.984	CAGTTGGAGGTGGTAGGAGACAT	61.671	121	CL4210.Contig5_Rep1-Disease;CL5237.Contig1_Rep2-Disease;CL996.Contig2_Rep2-Disease;CL1301.Contig2_Rep1-Control;CL996.Contig3_Rep2-Disease;CL5237.Contig2_Rep2-Disease;CL4210.Contig1_Rep1-Disease;CL4210.Contig7_Rep1-Disease;CL1301.Contig1_Rep1-Control
CL10203.Contig4_All_6136_2	TCTTCTTCTTCTTCT	TCT(3*5)	1627	15	GCTATGATTGAGGAAAGGAAGGTGTTTGAAGCTGAAGCAGCCATTAACATTGTTATTTTGTGTTGTCTC[TCTTCTTCTTCTTCT]AATTCCCAGTTCCCATGTCTCCTACCACCTCCAACTGCAACCACTCCCATTAGGCATAG	GCTATGATTGAGGAAAGGAAGGT	59.984	CTATGCCTAATGGGAGTGGTTG	60.731	143	CL4210.Contig5_Rep1-Disease;CL5237.Contig1_Rep2-Disease;CL996.Contig2_Rep2-Disease;CL1301.Contig2_Rep1-Control;CL996.Contig3_Rep2-Disease;CL5237.Contig2_Rep2-Disease;CL4210.Contig1_Rep1-Disease;CL4210.Contig7_Rep1-Disease;CL1301.Contig1_Rep1-Control
CL10203.Contig4_All_6136_3	TCTTCTTCTTCTTCT	TCT(3*5)	1627	15	GCTATGATTGAGGAAAGGAAGGTGTTTGAAGCTGAAGCAGCCATTAACATTGTTATTTTGTGTTGTCTC[TCTTCTTCTTCTTCT]AATTCCCAGTTCCCATGTCTCCTACCAC	GCTATGATTGAGGAAAGGAAGGT	59.984	GTGGTAGGAGACATGGGAACTG	60.797	112	CL4210.Contig5_Rep1-Disease;CL5237.Contig1_Rep2-Disease;CL996.Contig2_Rep2-Disease;CL1301.Contig2_Rep1-Control;CL996.Contig3_Rep2-Disease;CL5237.Contig2_Rep2-Disease;CL4210.Contig1_Rep1-Disease;CL4210.Contig7_Rep1-Disease;CL1301.Contig1_Rep1-Control
CL10203.Contig4_All_6136_4	TCTTCTTCTTCTTCT	TCT(3*5)	1627	15	AGCTGAAGCAGCCATTAACATTGTTATTTTGTGTTGTCTC[TCTTCTTCTTCTTCT]AATTCCCAGTTCCCATGTCTCCTACCACCTCCAACTGCAACCACTCCCATTAGGCATAGGTCCATTCCCAACCCATTCCTCAAATTCAAGCAACAAAGAA	AGCTGAAGCAGCCATTAACATT	60.284	TTCTTTGTTGCTTGAATTTGAGG	60.611	155	CL4210.Contig5_Rep1-Disease;CL5237.Contig1_Rep2-Disease;CL996.Contig2_Rep2-Disease;CL1301.Contig2_Rep1-Control;CL996.Contig3_Rep2-Disease;CL5237.Contig2_Rep2-Disease;CL4210.Contig1_Rep1-Disease;CL4210.Contig7_Rep1-Disease;CL1301.Contig1_Rep1-Control
CL10203.Contig4_All_6136_5	TCTTCTTCTTCTTCT	TCT(3*5)	1627	15	AAGCTGAAGCAGCCATTAACATTGTTATTTTGTGTTGTCTC[TCTTCTTCTTCTTCT]AATTCCCAGTTCCCATGTCTCCTACCACCTCCAACTGCAACCACTCCCATTAGGCATAGGTCCATTCCCAACCCATTCCTCAAATTCAAGCAACAAAGAA	AAGCTGAAGCAGCCATTAACAT	60.284	TTCTTTGTTGCTTGAATTTGAGG	60.611	156	CL4210.Contig5_Rep1-Disease;CL5237.Contig1_Rep2-Disease;CL996.Contig2_Rep2-Disease;CL1301.Contig2_Rep1-Control;CL996.Contig3_Rep2-Disease;CL5237.Contig2_Rep2-Disease;CL4210.Contig1_Rep1-Disease;CL4210.Contig7_Rep1-Disease;CL1301.Contig1_Rep1-Control
CL10237.Contig2_All_6168_1	TCTCTCTCTCTCTCTC	TC(2*8)	316	16	GTTTGTTCACTTCACCTCACCTCGGTGTTGTTGAATTGAAATTGAAAACTCAAACTTCAAAGTTGTAACCTCAGAGACTCGAA[TCTCTCTCTCTCTCTC]TGCGTTGATCATTCATTCACTCATTGATTCATTCCA	GTTTGTTCACTTCACCTCACCTC	60.067	TGGAATGAATCAATGAGTGAATG	59.815	135	CL6726.Contig3_Rep1-Control
CL10237.Contig2_All_6168_2	TCTCTCTCTCTCTCTC	TC(2*8)	316	16	GTTTGTTCACTTCACCTCACCTCGGTGTTGTTGAATTGAAATTGAAAACTCAAACTTCAAAGTTGTAACCTCAGAGACTCGAA[TCTCTCTCTCTCTCTC]TGCGTTGATCATTCATTCACTCATTGATTCATTCCATTTCTCAGTACAAATTGCA	GTTTGTTCACTTCACCTCACCTC	60.067	TGCAATTTGTACTGAGAAATGGA	59.639	154	CL6726.Contig3_Rep1-Control
CL10237.Contig2_All_6168_3	TCTCTCTCTCTCTCTC	TC(2*8)	316	16	GTTTGTTCACTTCACCTCACCTCGGTGTTGTTGAATTGAAATTGAAAACTCAAACTTCAAAGTTGTAACCTCAGAGACTCGAA[TCTCTCTCTCTCTCTC]TGCGTTGATCATTCATTCACTCATTGATTCATTCCAT	GTTTGTTCACTTCACCTCACCTC	60.067	ATGGAATGAATCAATGAGTGAATG	60.082	136	CL6726.Contig3_Rep1-Control
CL10237.Contig2_All_6168_4	TCTCTCTCTCTCTCTC	TC(2*8)	316	16	GTGTTTGTTCACTTCACCTCACCTCGGTGTTGTTGAATTGAAATTGAAAACTCAAACTTCAAAGTTGTAACCTCAGAGACTCGAA[TCTCTCTCTCTCTCTC]TGCGTTGATCATTCATTCACTCATTGATTCATTCCATTTCTCAGTACAAATTGCA	GTGTTTGTTCACTTCACCTCACC	60.861	TGCAATTTGTACTGAGAAATGGA	59.639	156	CL6726.Contig3_Rep1-Control
CL10237.Contig2_All_6168_5	TCTCTCTCTCTCTCTC	TC(2*8)	316	16	GTTTGTTCACTTCACCTCACCTCGGTGTTGTTGAATTGAAATTGAAAACTCAAACTTCAAAGTTGTAACCTCAGAGACTCGAA[TCTCTCTCTCTCTCTC]TGCGTTGATCATTCATTCACTCATTGATTCATTCCATTT	GTTTGTTCACTTCACCTCACCTC	60.067	AAATGGAATGAATCAATGAGTGAA	59.722	138	CL6726.Contig3_Rep1-Control
CL10237.Contig2_All_6169_1	AACAACAACAACAAC	AAC(3*5)	387	15	CATTCACTCATTGATTCATTCCATTTCTCAGTACAAATTGCA[AACAACAACAACAAC]AAATCTAAATTAACGAGTCGTTGATCGCATGGGTCAAGCTTTTCGGAAGCTCTTCGACACGTTCTTCGGCAACTCTGAGATGCGTGTTGTGAT	CATTCACTCATTGATTCATTCCA	59.815	ATCACAACACGCATCTCAGAGT	59.799	150	CL6726.Contig3_Rep1-Control
CL10237.Contig2_All_6169_2	AACAACAACAACAAC	AAC(3*5)	387	15	TCATTGATTCATTCCATTTCTCAGTACAAATTGCA[AACAACAACAACAAC]AAATCTAAATTAACGAGTCGTTGATCGCATGGGTCAAGCTTTTCGGAAGCTCTTCGACACGTTCTTCGGCAACTCTGAGATGCGTGTTGTGAT	TCATTGATTCATTCCATTTCTCA	59.402	ATCACAACACGCATCTCAGAGT	59.799	143	CL6726.Contig3_Rep1-Control
CL10237.Contig2_All_6169_3	AACAACAACAACAAC	AAC(3*5)	387	15	TCATTCACTCATTGATTCATTCCATTTCTCAGTACAAATTGCA[AACAACAACAACAAC]AAATCTAAATTAACGAGTCGTTGATCGCATGGGTCAAGCTTTTCGGAAGCTCTTCGACACGTTCTTCGGCAACTCTGAGATGCGTGTTGTGAT	TCATTCACTCATTGATTCATTCC	58.895	ATCACAACACGCATCTCAGAGT	59.799	151	CL6726.Contig3_Rep1-Control
CL10237.Contig2_All_6169_4	AACAACAACAACAAC	AAC(3*5)	387	15	TCACTCATTGATTCATTCCATTTCTCAGTACAAATTGCA[AACAACAACAACAAC]AAATCTAAATTAACGAGTCGTTGATCGCATGGGTCAAGCTTTTCGGAAGCTCTTCGACACGTTCTTCGGCAACTCTGAGATGCGTGTTGTGAT	TCACTCATTGATTCATTCCATTTC	60.191	ATCACAACACGCATCTCAGAGT	59.799	147	CL6726.Contig3_Rep1-Control
CL10237.Contig2_All_6169_5	AACAACAACAACAAC	AAC(3*5)	387	15	TTCATTCACTCATTGATTCATTCCATTTCTCAGTACAAATTGCA[AACAACAACAACAAC]AAATCTAAATTAACGAGTCGTTGATCGCATGGGTCAAGCTTTTCGGAAGCTCTTCGACACGTTCTTCGGCAACTCTGAGATGCGTGTTGTGAT	TTCATTCACTCATTGATTCATTCC	60.191	ATCACAACACGCATCTCAGAGT	59.799	152	CL6726.Contig3_Rep1-Control
CL1027.Contig2_All_717_1	GAAGAAGAAGAAGAAGAAGAA	GAA(3*7)	2246	21	ACAAGGAAACCAGAAACAACATTGCGCGACAGGTTCGGGTTCCTTCCGAGGAAGTTATCCGATTTGGATCCGCTGCCTCTGAAAACAGAGAAT[GAAGAAGAAGAAGAAGAAGAA]AGGGAAGAAACGCTCCTTGAATTGGTATACGACA	ACAAGGAAACCAGAAACAACATT	58.97	TGTCGTATACCAATTCAAGGAGC	60.377	148	Unigene3789_Rep1-Disease;Unigene1100_Rep2-Disease;Unigene53908_Rep2-Disease;Unigene5666_Rep2-Disease;Unigene3017_Rep1-Control;CL11706.Contig2_Rep1-Control;Unigene37594_Rep1-Control
CL1027.Contig2_All_717_2	GAAGAAGAAGAAGAAGAAGAA	GAA(3*7)	2246	21	AACAAGGAAACCAGAAACAACATTGCGCGACAGGTTCGGGTTCCTTCCGAGGAAGTTATCCGATTTGGATCCGCTGCCTCTGAAAACAGAGAAT[GAAGAAGAAGAAGAAGAAGAA]AGGGAAGAAACGCTCCTTGAATTGGTATACGACA	AACAAGGAAACCAGAAACAACAT	58.97	TGTCGTATACCAATTCAAGGAGC	60.377	149	Unigene3789_Rep1-Disease;Unigene1100_Rep2-Disease;Unigene53908_Rep2-Disease;Unigene5666_Rep2-Disease;Unigene3017_Rep1-Control;CL11706.Contig2_Rep1-Control;Unigene37594_Rep1-Control
CL1027.Contig2_All_717_3	GAAGAAGAAGAAGAAGAAGAA	GAA(3*7)	2246	21	GAACCAACAAGGAAACCAGAAACAACATTGCGCGACAGGTTCGGGTTCCTTCCGAGGAAGTTATCCGATTTGGATCCGCTGCCTCTGAAAACAGAGAAT[GAAGAAGAAGAAGAAGAAGAA]AGGGAAGAAACGCTCCTTGAATTGGTATACGACA	GAACCAACAAGGAAACCAGAAAC	61.1	TGTCGTATACCAATTCAAGGAGC	60.377	154	Unigene3789_Rep1-Disease;Unigene1100_Rep2-Disease;Unigene53908_Rep2-Disease;Unigene5666_Rep2-Disease;Unigene3017_Rep1-Control;CL11706.Contig2_Rep1-Control;Unigene37594_Rep1-Control
CL1027.Contig2_All_717_4	GAAGAAGAAGAAGAAGAAGAA	GAA(3*7)	2246	21	ACAAGGAAACCAGAAACAACATTGCGCGACAGGTTCGGGTTCCTTCCGAGGAAGTTATCCGATTTGGATCCGCTGCCTCTGAAAACAGAGAAT[GAAGAAGAAGAAGAAGAAGAA]AGGGAAGAAACGCTCCTTGAATTGGTATA	ACAAGGAAACCAGAAACAACATT	58.97	TATACCAATTCAAGGAGCGTTTC	59.533	143	Unigene3789_Rep1-Disease;Unigene1100_Rep2-Disease;Unigene53908_Rep2-Disease;Unigene5666_Rep2-Disease;Unigene3017_Rep1-Control;CL11706.Contig2_Rep1-Control;Unigene37594_Rep1-Control
CL1027.Contig2_All_717_5	GAAGAAGAAGAAGAAGAAGAA	GAA(3*7)	2246	21	AACAAGGAAACCAGAAACAACATTGCGCGACAGGTTCGGGTTCCTTCCGAGGAAGTTATCCGATTTGGATCCGCTGCCTCTGAAAACAGAGAAT[GAAGAAGAAGAAGAAGAAGAA]AGGGAAGAAACGCTCCTTGAATTGGTATA	AACAAGGAAACCAGAAACAACAT	58.97	TATACCAATTCAAGGAGCGTTTC	59.533	144	Unigene3789_Rep1-Disease;Unigene1100_Rep2-Disease;Unigene53908_Rep2-Disease;Unigene5666_Rep2-Disease;Unigene3017_Rep1-Control;CL11706.Contig2_Rep1-Control;Unigene37594_Rep1-Control
CL10291.Contig2_All_6203_3	TGTTGTTGTTGTTGT	TGT(3*5)	1838	15	GTTCCAAGGACTTTGTTGAGATGCAGGCATGGAGGAAGAGAGAGAATGCTTCCACGTGTTCTTGTTGTTCA[TGTTGTTGTTGTTGT]TGATGTTCTTGTTCTTCTTGGTGTTTGGGATTTGAGGATTCGATTAGGTT	GTTCCAAGGACTTTGTTGAGATG	60.026	AACCTAATCGAATCCTCAAATCC	59.71	136	Unigene25946_Rep1-Disease
CL10291.Contig2_All_6203_4	TGTTGTTGTTGTTGT	TGT(3*5)	1838	15	ATGTTCCAAGGACTTTGTTGAGATGCAGGCATGGAGGAAGAGAGAGAATGCTTCCACGTGTTCTTGTTGTTCA[TGTTGTTGTTGTTGT]TGATGTTCTTGTTCTTCTTGGTGTTTGGGATTTGAGGATTCGATTAGGTT	ATGTTCCAAGGACTTTGTTGAGA	60.026	AACCTAATCGAATCCTCAAATCC	59.71	138	Unigene25946_Rep1-Disease
CL10325.Contig2_All_6213_1	GTGTGTGTGTGTGTGT	GT(2*8)	1756	16	CAATGTGAAACCAAGACAAAGAATATCCCAGAGATTTAGAACCTTGTTTTGTTTATTTGTTACAGTGCTTATACAAAGGAGC[GTGTGTGTGTGTGTGT]GAGACAGAGAGAAATTAAGGGAAAATACCTGAAAGGACAAGGTTGTCACAGAG	CAATGTGAAACCAAGACAAAGAA	59.164	CTCTGTGACAACCTTGTCCTTTC	60.195	151	CL12955.Contig2_Rep1-Control
CL10325.Contig2_All_6213_2	GTGTGTGTGTGTGTGT	GT(2*8)	1756	16	CAATGTGAAACCAAGACAAAGAATATCCCAGAGATTTAGAACCTTGTTTTGTTTATTTGTTACAGTGCTTATACAAAGGAGC[GTGTGTGTGTGTGTGT]GAGACAGAGAGAAATTAAGGGAAAATACCTGAAAGGACA	CAATGTGAAACCAAGACAAAGAA	59.164	TGTCCTTTCAGGTATTTTCCCTT	60.217	137	CL12955.Contig2_Rep1-Control
CL10325.Contig2_All_6213_3	GTGTGTGTGTGTGTGT	GT(2*8)	1756	16	CAATGTGAAACCAAGACAAAGAATATCCCAGAGATTTAGAACCTTGTTTTGTTTATTTGTTACAGTGCTTATACAAAGGAGC[GTGTGTGTGTGTGTGT]GAGACAGAGAGAAATTAAGGGAAAATACCTGAAAGGACAA	CAATGTGAAACCAAGACAAAGAA	59.164	TTGTCCTTTCAGGTATTTTCCCT	60.217	138	CL12955.Contig2_Rep1-Control
CL10325.Contig2_All_6213_4	GTGTGTGTGTGTGTGT	GT(2*8)	1756	16	CAATGTGAAACCAAGACAAAGAATATCCCAGAGATTTAGAACCTTGTTTTGTTTATTTGTTACAGTGCTTATACAAAGGAGC[GTGTGTGTGTGTGTGT]GAGACAGAGAGAAATTAAGGGAAAATACCTGAAAGGACAAG	CAATGTGAAACCAAGACAAAGAA	59.164	CTTGTCCTTTCAGGTATTTTCCC	60.217	139	CL12955.Contig2_Rep1-Control
CL10325.Contig2_All_6213_5	GTGTGTGTGTGTGTGT	GT(2*8)	1756	16	CAATGTGAAACCAAGACAAAGAATATCCCAGAGATTTAGAACCTTGTTTTGTTTATTTGTTACAGTGCTTATACAAAGGAGC[GTGTGTGTGTGTGTGT]GAGACAGAGAGAAATTAAGGGAAAATACCTGAAAGGACAAGG	CAATGTGAAACCAAGACAAAGAA	59.164	CCTTGTCCTTTCAGGTATTTTCC	60.217	140	CL12955.Contig2_Rep1-Control
CL10326.Contig1_All_6216_1	GGTGGTGGTGGTGGT	GGT(3*5)	154	15	CTGGGATCTTCTGTTTCTGCTTATTCA[GGTGGTGGTGGTGGT]TGGATGAATGCTCATGCAACCTTCTATGGAGGGGGTGATGCCTCTGGCACAATGGGTGGAGCTTGTGGATACGGGAACCTGTACAGCCAAGGCTATGGGACTAACACAGCTGCTC	CTGGGATCTTCTGTTTCTGCTTA	59.9	GAGCAGCTGTGTTAGTCCCATAG	60.329	157	CL11243.Contig1_Rep1-Control
CL10326.Contig1_All_6216_2	GGTGGTGGTGGTGGT	GGT(3*5)	154	15	CTGGGATCTTCTGTTTCTGCTTATTCA[GGTGGTGGTGGTGGT]TGGATGAATGCTCATGCAACCTTCTATGGAGGGGGTGATGCCTCTGGCACAATGGGTGGAGCTTGTGGATACGGGAACCTGTACAGCCAAGGCTATGGGACTAACACAGCTGCTCT	CTGGGATCTTCTGTTTCTGCTTA	59.9	AGAGCAGCTGTGTTAGTCCCATA	60.329	158	CL11243.Contig1_Rep1-Control
CL10326.Contig1_All_6216_3	GGTGGTGGTGGTGGT	GGT(3*5)	154	15	CTGGGATCTTCTGTTTCTGCTTATTCA[GGTGGTGGTGGTGGT]TGGATGAATGCTCATGCAACCTTCTATGGAGGGGGTGATGCCTCTGGCACAATGGGTGGAGCTTGTGGATACGGGAACCTGTACAGCCAAGGCTATGGGACTAACACAGCTGCTCTA	CTGGGATCTTCTGTTTCTGCTTA	59.9	TAGAGCAGCTGTGTTAGTCCCAT	60.329	159	CL11243.Contig1_Rep1-Control
CL10326.Contig1_All_6216_4	GGTGGTGGTGGTGGT	GGT(3*5)	154	15	CTGGGATCTTCTGTTTCTGCTTATTCA[GGTGGTGGTGGTGGT]TGGATGAATGCTCATGCAACCTTCTATGGAGGGGGTGATGCCTCTGGCACAATGGGTGGAGCTTGTGGATACGGGAACCTGTACAGCCAAGGCTATGGGACTAACACAGCT	CTGGGATCTTCTGTTTCTGCTTA	59.9	AGCTGTGTTAGTCCCATAGCCTT	60.546	153	CL11243.Contig1_Rep1-Control
CL10326.Contig1_All_6216_5	GGTGGTGGTGGTGGT	GGT(3*5)	154	15	TGGGATCTTCTGTTTCTGCTTATTCA[GGTGGTGGTGGTGGT]TGGATGAATGCTCATGCAACCTTCTATGGAGGGGGTGATGCCTCTGGCACAATGGGTGGAGCTTGTGGATACGGGAACCTGTACAGCCAAGGCTATGGGACTAACACAGCTGCTC	TGGGATCTTCTGTTTCTGCTTAT	59.277	GAGCAGCTGTGTTAGTCCCATAG	60.329	156	CL11243.Contig1_Rep1-Control
CL10347.Contig1_All_6223_4	AGAAGAAGAAGAAGA	AGA(3*5)	210	15	ATTCAGCTGTGAAACTGATCTGG[AGAAGAAGAAGAAGA]AAAAGAAGAATTACTCACACTACATATTAGGTAATTAGGGTAAGTAAGTGAGTACAGTAAAGTAAAGGAGTACTAACCAACACAAGTGACGTAACCGAGAG	ATTCAGCTGTGAAACTGATCTGG	60.675	CTCTCGGTTACGTCACTTGTGTT	60.625	139	Unigene2182_Rep1-Disease
CL10347.Contig1_All_6223_5	AGAAGAAGAAGAAGA	AGA(3*5)	210	15	ATTCAGCTGTGAAACTGATCTGG[AGAAGAAGAAGAAGA]AAAAGAAGAATTACTCACACTACATATTAGGTAATTAGGGTAAGTAAGTGAGTACAGTAAAGTAAAGGAGTACTAACCAACACAAGTGACGTAACC	ATTCAGCTGTGAAACTGATCTGG	60.675	GGTTACGTCACTTGTGTTGGTTA	58.985	134	Unigene2182_Rep1-Disease
CL10347.Contig5_All_6224_1	ATTTATTTATTTATTTATTT	ATTT(4*5)	231	20	GTCCAAAGCTCTACACCAACAAGCCCCGAAAAGGCGAACCCACCCCTCTCTTCTTTTATTTTTTCCTGAATTAATGAAACCTC[ATTTATTTATTTATTTATTT]TATTATTTTTGTTTTCTGAATCTCGTAAGTTGCTGTTTGG	GTCCAAAGCTCTACACCAACAAG	60.212	CCAAACAGCAACTTACGAGATTC	60.176	143	Unigene581_Rep2-Disease
CL10347.Contig5_All_6224_2	ATTTATTTATTTATTTATTT	ATTT(4*5)	231	20	AGTGAACAAGGTCCAAAGCTCTACACCAACAAGCCCCGAAAAGGCGAACCCACCCCTCTCTTCTTTTATTTTTTCCTGAATTAATGAAACCTC[ATTTATTTATTTATTTATTT]TATTATTTTTGTTTTCTGAATCTCGTAAGTTGCTGTTTGG	AGTGAACAAGGTCCAAAGCTCTA	59.464	CCAAACAGCAACTTACGAGATTC	60.176	153	Unigene581_Rep2-Disease
CL10347.Contig5_All_6224_3	ATTTATTTATTTATTTATTT	ATTT(4*5)	231	20	ACCCACCCCTCTCTTCTTTTATTTTTTCCTGAATTAATGAAACCTC[ATTTATTTATTTATTTATTT]TATTATTTTTGTTTTCTGAATCTCGTAAGTTGCTGTTTGG	ACCCACCCCTCTCTTCTTTTATT	60.555	CCAAACAGCAACTTACGAGATTC	60.176	106	Unigene581_Rep2-Disease
CL10347.Contig5_All_6224_4	ATTTATTTATTTATTTATTT	ATTT(4*5)	231	20	AACCCACCCCTCTCTTCTTTTATTTTTTCCTGAATTAATGAAACCTC[ATTTATTTATTTATTTATTT]TATTATTTTTGTTTTCTGAATCTCGTAAGTTGCTGTTTGG	AACCCACCCCTCTCTTCTTTTAT	60.555	CCAAACAGCAACTTACGAGATTC	60.176	107	Unigene581_Rep2-Disease
CL10347.Contig5_All_6224_5	ATTTATTTATTTATTTATTT	ATTT(4*5)	231	20	GTCCAAAGCTCTACACCAACAAGCCCCGAAAAGGCGAACCCACCCCTCTCTTCTTTTATTTTTTCCTGAATTAATGAAACCTC[ATTTATTTATTTATTTATTT]TATTATTTTTGTTTTCTGAATCTCGTAAGTTGCTGTTTGGTGACAGAG	GTCCAAAGCTCTACACCAACAAG	60.212	CTCTGTCACCAAACAGCAACTTA	59.475	151	Unigene581_Rep2-Disease
CL10348.Contig2_All_6225_1	AATAATAATAATAAT	AAT(3*5)	1147	15	ACAATCCACTGTCCAGCATAACTGCTAAGCGAAAAA[AATAATAATAATAAT]AAAAGCAAAAGGCAGAGACCTATATTAGCCTACAGATAGAGCAGTATCAGTAATTTTTCACCTATTTTGATAAGGAGATTAGTTGATTCTGCTACCACTCAGC	ACAATCCACTGTCCAGCATAACT	59.942	GCTGAGTGGTAGCAGAATCAACT	59.963	154	Unigene32227_Rep1-Disease
CL10348.Contig2_All_6225_2	AATAATAATAATAAT	AAT(3*5)	1147	15	ACAATCCACTGTCCAGCATAACTGCTAAGCGAAAAA[AATAATAATAATAAT]AAAAGCAAAAGGCAGAGACCTATATTAGCCTACAGATAGAGCAGTATCAGTAATTTTTCACCTATTTTGATAAGGAGATTAGTTGATTCTGCTACCACTCAGCT	ACAATCCACTGTCCAGCATAACT	59.942	AGCTGAGTGGTAGCAGAATCAAC	59.963	155	Unigene32227_Rep1-Disease
CL10348.Contig2_All_6225_3	AATAATAATAATAAT	AAT(3*5)	1147	15	ATTAACAATCCACTGTCCAGCATAACTGCTAAGCGAAAAA[AATAATAATAATAAT]AAAAGCAAAAGGCAGAGACCTATATTAGCCTACAGATAGAGCAGTATCAGTAATTTTTCACCTATTTTGATAAGGAGATTAGTTGATTCTGCTACCACTCAGC	ATTAACAATCCACTGTCCAGCAT	59.781	GCTGAGTGGTAGCAGAATCAACT	59.963	158	Unigene32227_Rep1-Disease
CL10348.Contig2_All_6225_4	AATAATAATAATAAT	AAT(3*5)	1147	15	ATTAACAATCCACTGTCCAGCATAACTGCTAAGCGAAAAA[AATAATAATAATAAT]AAAAGCAAAAGGCAGAGACCTATATTAGCCTACAGATAGAGCAGTATCAGTAATTTTTCACCTATTTTGATAAGGAGATTAGTTGATTCTGCTACCACTCAGCT	ATTAACAATCCACTGTCCAGCAT	59.781	AGCTGAGTGGTAGCAGAATCAAC	59.963	159	Unigene32227_Rep1-Disease
CL10348.Contig2_All_6225_5	AATAATAATAATAAT	AAT(3*5)	1147	15	AACAATCCACTGTCCAGCATAACTGCTAAGCGAAAAA[AATAATAATAATAAT]AAAAGCAAAAGGCAGAGACCTATATTAGCCTACAGATAGAGCAGTATCAGTAATTTTTCACCTATTTTGATAAGGAGATTAGTTGATTCTGCTACCACTCAGC	AACAATCCACTGTCCAGCATAAC	60.296	GCTGAGTGGTAGCAGAATCAACT	59.963	155	Unigene32227_Rep1-Disease
CL10374.Contig2_All_6234_1	AGAGAGAGAGAG	AG(2*6)	536	12	AAATAGTGATTGGTGTTGATCGCCACCTCGCATTTTGATGAGGGTATAACAGGAATTATCAAAGAACAGTGTGAAAAGTAAAGGGAGAGA[AGAGAGAGAGAG]GGGGGTGTAACTACCTCTTGCTTCC	AAATAGTGATTGGTGTTGATCGC	60.258	GGAAGCAAGAGGTAGTTACACCC	60.404	127	Unigene30091_Rep2-Disease
CL10374.Contig2_All_6234_2	AGAGAGAGAGAG	AG(2*6)	536	12	AAATAGTGATTGGTGTTGATCGCCACCTCGCATTTTGATGAGGGTATAACAGGAATTATCAAAGAACAGTGTGAAAAGTAAAGGGAGAGA[AGAGAGAGAGAG]GGGGGTGTAACTACCTCTTGCTTCCAAGCA	AAATAGTGATTGGTGTTGATCGC	60.258	TGCTTGGAAGCAAGAGGTAGTTA	60.419	132	Unigene30091_Rep2-Disease
CL10374.Contig2_All_6234_3	AGAGAGAGAGAG	AG(2*6)	536	12	CTCGCATTTTGATGAGGGTATAACAGGAATTATCAAAGAACAGTGTGAAAAGTAAAGGGAGAGA[AGAGAGAGAGAG]GGGGGTGTAACTACCTCTTGCTTCCAAGCA	CTCGCATTTTGATGAGGGTATAA	60.33	TGCTTGGAAGCAAGAGGTAGTTA	60.419	106	Unigene30091_Rep2-Disease
CL10374.Contig2_All_6234_4	AGAGAGAGAGAG	AG(2*6)	536	12	AAATAGTGATTGGTGTTGATCGCCACCTCGCATTTTGATGAGGGTATAACAGGAATTATCAAAGAACAGTGTGAAAAGTAAAGGGAGAGA[AGAGAGAGAGAG]GGGGGTGTAACTACCTCTTGCTTCCAAGCAG	AAATAGTGATTGGTGTTGATCGC	60.258	CTGCTTGGAAGCAAGAGGTAGT	60.075	133	Unigene30091_Rep2-Disease
CL10374.Contig2_All_6234_5	AGAGAGAGAGAG	AG(2*6)	536	12	CTCGCATTTTGATGAGGGTATAACAGGAATTATCAAAGAACAGTGTGAAAAGTAAAGGGAGAGA[AGAGAGAGAGAG]GGGGGTGTAACTACCTCTTGCTTCCAAGCAG	CTCGCATTTTGATGAGGGTATAA	60.33	CTGCTTGGAAGCAAGAGGTAGT	60.075	107	Unigene30091_Rep2-Disease
CL10419.Contig10_All_6243_1	TCTCTCTCTCTCTCTCTCTC	TC(2*10)	1183	20	ACAAGAGAGATCTGATGACGCTCCACTGGCAAATGAGGCTCTCTTCCA[TCTCTCTCTCTCTCTCTCTC]TGTGTCTGTCTTCTTCTTCTCCGGATGCGAATTAATCACGTTAAC	ACAAGAGAGATCTGATGACGCTC	60.038	GTTAACGTGATTAATTCGCATCC	59.766	113	CL7991.Contig2_Rep1-Control
CL10419.Contig10_All_6243_3	TCTCTCTCTCTCTCTCTCTC	TC(2*10)	1183	20	ACAAGAGAGATCTGATGACGCTCCACTGGCAAATGAGGCTCTCTTCCA[TCTCTCTCTCTCTCTCTCTC]TGTGTCTGTCTTCTTCTTCTCCGGATGCGAATTAATCACGTTAACAGTTTCAGAGCAGAAGCAA	ACAAGAGAGATCTGATGACGCTC	60.038	TTGCTTCTGCTCTGAAACTGTTA	59.344	132	CL7991.Contig2_Rep1-Control
CL10419.Contig10_All_6243_4	TCTCTCTCTCTCTCTCTCTC	TC(2*10)	1183	20	CATTGAAGGATGGACAAGAGAGATCTGATGACGCTCCACTGGCAAATGAGGCTCTCTTCCA[TCTCTCTCTCTCTCTCTCTC]TGTGTCTGTCTTCTTCTTCTCCGGATGCGAATTAATCACGTTAAC	CATTGAAGGATGGACAAGAGAGA	60.615	GTTAACGTGATTAATTCGCATCC	59.766	126	CL7991.Contig2_Rep1-Control
CL10423.Contig4_All_6245_1	ATGATGATGATGATG	ATG(3*5)	983	15	GCTGCCCTTAATATGCTCCTACTACTACATGAAC[ATGATGATGATGATG]AGGTTTTGCCATTCTGGGTCGCGCGGAGTTGCACAAAAGATTGCGTTTTTGAAGGGATTGGAGGTGAAGGTGATGGAATGAACAAG	GCTGCCCTTAATATGCTCCTACT	60.145	CTTGTTCATTCCATCACCTTCAC	60.768	135	Unigene65553_Rep2-Disease
CL10423.Contig4_All_6245_2	ATGATGATGATGATG	ATG(3*5)	983	15	AACCTGTTATTGCTGCCCTTAATATGCTCCTACTACTACATGAAC[ATGATGATGATGATG]AGGTTTTGCCATTCTGGGTCGCGCGGAGTTGCACAAAAGATTGCGTTTTTGAAGGGATTGGAGGTGAAGGTGATGGAATGAACAAG	AACCTGTTATTGCTGCCCTTAAT	60.257	CTTGTTCATTCCATCACCTTCAC	60.768	146	Unigene65553_Rep2-Disease
CL10423.Contig4_All_6245_3	ATGATGATGATGATG	ATG(3*5)	983	15	TCTTCTTCCAAACCTGTTATTGCTGCCCTTAATATGCTCCTACTACTACATGAAC[ATGATGATGATGATG]AGGTTTTGCCATTCTGGGTCGCGCGGAGTTGCACAAAAGATTGCGTTTTTGAAGGGATTGGAGGTGAAGGTGATGGAATGAACAAG	TCTTCTTCCAAACCTGTTATTGC	59.659	CTTGTTCATTCCATCACCTTCAC	60.768	156	Unigene65553_Rep2-Disease
CL10423.Contig4_All_6245_4	ATGATGATGATGATG	ATG(3*5)	983	15	TTATTGCTGCCCTTAATATGCTCCTACTACTACATGAAC[ATGATGATGATGATG]AGGTTTTGCCATTCTGGGTCGCGCGGAGTTGCACAAAAGATTGCGTTTTTGAAGGGATTGGAGGTGAAGGTGATGGAATGAACAAG	TTATTGCTGCCCTTAATATGCTC	59.655	CTTGTTCATTCCATCACCTTCAC	60.768	140	Unigene65553_Rep2-Disease
CL10423.Contig4_All_6245_5	ATGATGATGATGATG	ATG(3*5)	983	15	TGTTATTGCTGCCCTTAATATGCTCCTACTACTACATGAAC[ATGATGATGATGATG]AGGTTTTGCCATTCTGGGTCGCGCGGAGTTGCACAAAAGATTGCGTTTTTGAAGGGATTGGAGGTGAAGGTGATGGAATGAACAAG	TGTTATTGCTGCCCTTAATATGC	60.349	CTTGTTCATTCCATCACCTTCAC	60.768	142	Unigene65553_Rep2-Disease
CL10423.Contig5_All_6246_1	CTCTCTCTCTCT	CT(2*6)	499	12	CGAGAATAAATCAGCATCTTTGGGAGGACCCCTTCTAAGTTTTCCTTGTAGTTCAAGATTCTTTGGAAAAA[CTCTCTCTCTCT]GTGCGTTCAATGTGGGCGCAGCAACTGTTACCTCAAGCGACCCACAAAGCCTTGTTCATTCCATCACCTTCAC	CGAGAATAAATCAGCATCTTTGG	60.102	GTGAAGGTGATGGAATGAACAAG	60.768	156	Unigene93721_Rep1-Disease
CL10423.Contig5_All_6246_2	CTCTCTCTCTCT	CT(2*6)	499	12	CCGAGAATAAATCAGCATCTTTGGGAGGACCCCTTCTAAGTTTTCCTTGTAGTTCAAGATTCTTTGGAAAAA[CTCTCTCTCTCT]GTGCGTTCAATGTGGGCGCAGCAACTGTTACCTCAAGCGACCCACAAAGCCTTGTTCATTCCATCACCTTCAC	CCGAGAATAAATCAGCATCTTTG	60.102	GTGAAGGTGATGGAATGAACAAG	60.768	157	Unigene93721_Rep1-Disease
CL10423.Contig5_All_6246_3	CTCTCTCTCTCT	CT(2*6)	499	12	CGAGAATAAATCAGCATCTTTGGGAGGACCCCTTCTAAGTTTTCCTTGTAGTTCAAGATTCTTTGGAAAAA[CTCTCTCTCTCT]GTGCGTTCAATGTGGGCGCAGCAACTGTTACCTCAAGCGACCCACAAAGCCTTGTTCATTCCATCACCTTCA	CGAGAATAAATCAGCATCTTTGG	60.102	TGAAGGTGATGGAATGAACAAG	59.971	155	Unigene93721_Rep1-Disease
CL10423.Contig5_All_6246_4	CTCTCTCTCTCT	CT(2*6)	499	12	CCGAGAATAAATCAGCATCTTTGGGAGGACCCCTTCTAAGTTTTCCTTGTAGTTCAAGATTCTTTGGAAAAA[CTCTCTCTCTCT]GTGCGTTCAATGTGGGCGCAGCAACTGTTACCTCAAGCGACCCACAAAGCCTTGTTCATTCCATCACCTTCA	CCGAGAATAAATCAGCATCTTTG	60.102	TGAAGGTGATGGAATGAACAAG	59.971	156	Unigene93721_Rep1-Disease
CL10423.Contig5_All_6246_5	CTCTCTCTCTCT	CT(2*6)	499	12	CATCCGAGAATAAATCAGCATCTTTGGGAGGACCCCTTCTAAGTTTTCCTTGTAGTTCAAGATTCTTTGGAAAAA[CTCTCTCTCTCT]GTGCGTTCAATGTGGGCGCAGCAACTGTTACCTCAAGCGACCCACAAAGCCTTGTTCATTCCATCACCTTCAC	CATCCGAGAATAAATCAGCATCT	59.606	GTGAAGGTGATGGAATGAACAAG	60.768	160	Unigene93721_Rep1-Disease
CL10481.Contig3_All_6270_1	ATATATATATATAT	AT(2*7)	720	14	TTTCATTTGGAAAATTCTAGCCAGATAAAAAATTAGAA[ATATATATATATAT]TTAATCTTTAGATAAATAATTTTTTTTCTTCTTTAACTCATTTAACCACCCTCTTTGA	TTTCATTTGGAAAATTCTAGCCA	59.961	TCAAAGAGGGTGGTTAAATGAGT	59.056	110	Unigene57392_Rep1-Control
CL10481.Contig3_All_6270_2	ATATATATATATAT	AT(2*7)	720	14	TTTCATTTGGAAAATTCTAGCCAGATAAAAAATTAGAA[ATATATATATATAT]TTAATCTTTAGATAAATAATTTTTTTTCTTCTTTAACTCATTTAACCACCCTCTTTGATT	TTTCATTTGGAAAATTCTAGCCA	59.961	AATCAAAGAGGGTGGTTAAATGA	58.919	112	Unigene57392_Rep1-Control
CL10481.Contig3_All_6270_3	ATATATATATATAT	AT(2*7)	720	14	TTTCATTTGGAAAATTCTAGCCAGATAAAAAATTAGAA[ATATATATATATAT]TTAATCTTTAGATAAATAATTTTTTTTCTTCTTTAACTCATTTAACCACCCTCTTTGATTT	TTTCATTTGGAAAATTCTAGCCA	59.961	AAATCAAAGAGGGTGGTTAAATGA	60.108	113	Unigene57392_Rep1-Control
CL10481.Contig3_All_6270_4	ATATATATATATAT	AT(2*7)	720	14	TTTCATTTGGAAAATTCTAGCCAGATAAAAAATTAGAA[ATATATATATATAT]TTAATCTTTAGATAAATAATTTTTTTTCTTCTTTAACTCATTTAACCACCCTCTTTGATT	TTTCATTTGGAAAATTCTAGCCA	59.961	AATCAAAGAGGGTGGTTAAATGAG	59.786	112	Unigene57392_Rep1-Control
CL10481.Contig3_All_6270_5	ATATATATATATAT	AT(2*7)	720	14	TTTCATTTGGAAAATTCTAGCCAGATAAAAAATTAGAA[ATATATATATATAT]TTAATCTTTAGATAAATAATTTTTTTTCTTCTTTAACTCATTTAACCACCCTCTTTGATTTGGTA	TTTCATTTGGAAAATTCTAGCCA	59.961	TACCAAATCAAAGAGGGTGGTT	59.741	117	Unigene57392_Rep1-Control
CL10486.Contig1_All_6271_1	TCTCTCTCTCTCTCTC	TC(2*8)	454	16	TGGTTCCAAGAACCTTATTCCTTTAGAATTATCATCAAGCTTTCATATGTAGCAAAATAAATCAAAGAAGAAAAACGTGCAT[TCTCTCTCTCTCTCTC]TTTTTTTTTTATAAAAAAAATCAGGGTTTGAGCTCTAAAGG	TGGTTCCAAGAACCTTATTCCTT	60.217	CCTTTAGAGCTCAAACCCTGATT	60.134	139	Unigene11640_Rep1-Control
CL10486.Contig1_All_6271_2	TCTCTCTCTCTCTCTC	TC(2*8)	454	16	GTGGTTCCAAGAACCTTATTCCTTTAGAATTATCATCAAGCTTTCATATGTAGCAAAATAAATCAAAGAAGAAAAACGTGCAT[TCTCTCTCTCTCTCTC]TTTTTTTTTTATAAAAAAAATCAGGGTTTGAGCTCTAAAGG	GTGGTTCCAAGAACCTTATTCCT	59.769	CCTTTAGAGCTCAAACCCTGATT	60.134	140	Unigene11640_Rep1-Control
CL10486.Contig1_All_6271_3	TCTCTCTCTCTCTCTC	TC(2*8)	454	16	TCTCTCTTTTCTTGTGGTTCCAAGAACCTTATTCCTTTAGAATTATCATCAAGCTTTCATATGTAGCAAAATAAATCAAAGAAGAAAAACGTGCAT[TCTCTCTCTCTCTCTC]TTTTTTTTTTATAAAAAAAATCAGGGTTTGAGCTCTAAAGG	TCTCTCTTTTCTTGTGGTTCCAA	60.261	CCTTTAGAGCTCAAACCCTGATT	60.134	153	Unigene11640_Rep1-Control
CL10486.Contig1_All_6271_4	TCTCTCTCTCTCTCTC	TC(2*8)	454	16	TGGTTCCAAGAACCTTATTCCTTTAGAATTATCATCAAGCTTTCATATGTAGCAAAATAAATCAAAGAAGAAAAACGTGCAT[TCTCTCTCTCTCTCTC]TTTTTTTTTTATAAAAAAAATCAGGGTTTGAGCTCTAAAGGT	TGGTTCCAAGAACCTTATTCCTT	60.217	ACCTTTAGAGCTCAAACCCTGAT	59.685	140	Unigene11640_Rep1-Control
CL10486.Contig1_All_6271_5	TCTCTCTCTCTCTCTC	TC(2*8)	454	16	GTGGTTCCAAGAACCTTATTCCTTTAGAATTATCATCAAGCTTTCATATGTAGCAAAATAAATCAAAGAAGAAAAACGTGCAT[TCTCTCTCTCTCTCTC]TTTTTTTTTTATAAAAAAAATCAGGGTTTGAGCTCTAAAGGT	GTGGTTCCAAGAACCTTATTCCT	59.769	ACCTTTAGAGCTCAAACCCTGAT	59.685	141	Unigene11640_Rep1-Control
CL10492.Contig3_All_6272_1	TGATGATGATGATGATGATGA	TGA(3*7)	448	21	CATTCAGGTGTTAAAGAGTTGCCTAAGAAACCCTTAAATACAAAAATTACTTTTGCTGATTCTGACTCTTCTAGTAGTAG[TGATGATGATGATGATGATGA]GGAGGAGGAGGTGGTGCAGGAGGAAGATGAGGAAAAGGGGGACAAAAAGCATAGAACTG	CATTCAGGTGTTAAAGAGTTGCC	60.048	CAGTTCTATGCTTTTTGTCCCC	60.001	160	Unigene11960_Rep1-Control
CL10492.Contig3_All_6272_2	TGATGATGATGATGATGATGA	TGA(3*7)	448	21	CATTCAGGTGTTAAAGAGTTGCCTAAGAAACCCTTAAATACAAAAATTACTTTTGCTGATTCTGACTCTTCTAGTAGTAG[TGATGATGATGATGATGATGA]GGAGGAGGAGGTGGTGCAGGAGGAAGATGAGGAAAAGGGGGACAAAAAGCATAGAACT	CATTCAGGTGTTAAAGAGTTGCC	60.048	AGTTCTATGCTTTTTGTCCCCCT	61.489	159	Unigene11960_Rep1-Control
CL10492.Contig3_All_6272_3	TGATGATGATGATGATGATGA	TGA(3*7)	448	21	CATTCAGGTGTTAAAGAGTTGCCTAAGAAACCCTTAAATACAAAAATTACTTTTGCTGATTCTGACTCTTCTAGTAGTAG[TGATGATGATGATGATGATGA]GGAGGAGGAGGTGGTGCAGGAGGAAGATGAGGAAAAGGGGGACAAAAAGCATAG	CATTCAGGTGTTAAAGAGTTGCC	60.048	CTATGCTTTTTGTCCCCCTTTT	60.667	155	Unigene11960_Rep1-Control
CL10492.Contig3_All_6272_4	TGATGATGATGATGATGATGA	TGA(3*7)	448	21	CATTCAGGTGTTAAAGAGTTGCCTAAGAAACCCTTAAATACAAAAATTACTTTTGCTGATTCTGACTCTTCTAGTAGTAG[TGATGATGATGATGATGATGA]GGAGGAGGAGGTGGTGCAGGAGGAAGATGAGGAAAAGGGGGACAAAAAGCATAGAAC	CATTCAGGTGTTAAAGAGTTGCC	60.048	GTTCTATGCTTTTTGTCCCCCT	60.694	158	Unigene11960_Rep1-Control
CL10492.Contig3_All_6272_5	TGATGATGATGATGATGATGA	TGA(3*7)	448	21	CATTCAGGTGTTAAAGAGTTGCCTAAGAAACCCTTAAATACAAAAATTACTTTTGCTGATTCTGACTCTTCTAGTAGTAG[TGATGATGATGATGATGATGA]GGAGGAGGAGGTGGTGCAGGAGGAAGATGAGGAAAAGGGGGACAAAAAGCATAGAACT	CATTCAGGTGTTAAAGAGTTGCC	60.048	AGTTCTATGCTTTTTGTCCCCC	60.694	159	Unigene11960_Rep1-Control
CL10492.Contig5_All_6273_1	TCATCATCATCATCATCATCA	TCA(3*7)	1096	21	CAGTTCTATGCTTTTTGTCCCCCTTTTCCTCATCTTCCTCCTGCACCACCTCCTCCTCC[TCATCATCATCATCATCATCA]CTACTACTAGAAGAGTCAGAATCAGCAAAAGTAATTTTTGTATTTAAGGGTTTCTTAGGCAACTCTTTAACACCTGAATG	CAGTTCTATGCTTTTTGTCCCC	60.001	CATTCAGGTGTTAAAGAGTTGCC	60.048	160	Unigene5653_Rep2-Disease
CL10492.Contig5_All_6273_2	TCATCATCATCATCATCATCA	TCA(3*7)	1096	21	AGTTCTATGCTTTTTGTCCCCCTTTTCCTCATCTTCCTCCTGCACCACCTCCTCCTCC[TCATCATCATCATCATCATCA]CTACTACTAGAAGAGTCAGAATCAGCAAAAGTAATTTTTGTATTTAAGGGTTTCTTAGGCAACTCTTTAACACCTGAATG	AGTTCTATGCTTTTTGTCCCCCT	61.489	CATTCAGGTGTTAAAGAGTTGCC	60.048	159	Unigene5653_Rep2-Disease
CL10492.Contig5_All_6273_3	TCATCATCATCATCATCATCA	TCA(3*7)	1096	21	CTATGCTTTTTGTCCCCCTTTTCCTCATCTTCCTCCTGCACCACCTCCTCCTCC[TCATCATCATCATCATCATCA]CTACTACTAGAAGAGTCAGAATCAGCAAAAGTAATTTTTGTATTTAAGGGTTTCTTAGGCAACTCTTTAACACCTGAATG	CTATGCTTTTTGTCCCCCTTTT	60.667	CATTCAGGTGTTAAAGAGTTGCC	60.048	155	Unigene5653_Rep2-Disease
CL10492.Contig5_All_6273_4	TCATCATCATCATCATCATCA	TCA(3*7)	1096	21	GTTCTATGCTTTTTGTCCCCCTTTTCCTCATCTTCCTCCTGCACCACCTCCTCCTCC[TCATCATCATCATCATCATCA]CTACTACTAGAAGAGTCAGAATCAGCAAAAGTAATTTTTGTATTTAAGGGTTTCTTAGGCAACTCTTTAACACCTGAATG	GTTCTATGCTTTTTGTCCCCCT	60.694	CATTCAGGTGTTAAAGAGTTGCC	60.048	158	Unigene5653_Rep2-Disease
CL10492.Contig5_All_6273_5	TCATCATCATCATCATCATCA	TCA(3*7)	1096	21	AGTTCTATGCTTTTTGTCCCCCTTTTCCTCATCTTCCTCCTGCACCACCTCCTCCTCC[TCATCATCATCATCATCATCA]CTACTACTAGAAGAGTCAGAATCAGCAAAAGTAATTTTTGTATTTAAGGGTTTCTTAGGCAACTCTTTAACACCTGAATG	AGTTCTATGCTTTTTGTCCCCC	60.694	CATTCAGGTGTTAAAGAGTTGCC	60.048	159	Unigene5653_Rep2-Disease
CL10502.Contig5_All_6274_4	ATTTTATTTTATTTTATTTTATTTT	ATTTT(5*5)	419	25	TAAGTGTGTTGACATGAGCTTG[ATTTTATTTTATTTTATTTTATTTT]TTTGAAAAAAGGGTTCGAAGCACCGATAGCCCTTTGGCCTTTGTTTACTCAGATGGTCTCGTTTGGGTTGGAATTTTCCTTAC	TAAGTGTGTTGACATGAGCTTGA	58.498	GTAAGGAAAATTCCAACCCAAAC	59.982	130	Unigene515_Rep1-Disease
CL10512.Contig3_All_6287_1	ATATATATATATAT	AT(2*7)	1963	14	CCAGATGGATTCCACAGAAATAAACAAAAACTGTTTTCCTAGGTAAATTATGTC[ATATATATATATAT]AAAAGCAACAAAACATAGAACAGTGGCATGAGCTTTCATGCAATATGCACTCAAGTTGGAAGTTTTGCATTTTCAATCT	CCAGATGGATTCCACAGAAATAA	60.19	AGATTGAAAATGCAAAACTTCCA	59.997	147	CL3603.Contig8_Rep1-Disease;Unigene68329_Rep2-Disease
CL10512.Contig3_All_6287_2	ATATATATATATAT	AT(2*7)	1963	14	CCAGATGGATTCCACAGAAATAAACAAAAACTGTTTTCCTAGGTAAATTATGTC[ATATATATATATAT]AAAAGCAACAAAACATAGAACAGTGGCATGAGCTTTCATGCAATATGCACTCAAGTTGGAAGTTTTGCATTTT	CCAGATGGATTCCACAGAAATAA	60.19	AAAATGCAAAACTTCCAACTTGA	60.03	141	CL3603.Contig8_Rep1-Disease;Unigene68329_Rep2-Disease
CL10512.Contig3_All_6287_3	ATATATATATATAT	AT(2*7)	1963	14	CCAGATGGATTCCACAGAAATAAACAAAAACTGTTTTCCTAGGTAAATTATGTC[ATATATATATATAT]AAAAGCAACAAAACATAGAACAGTGGCATGAGCTTTCATGCAATATGCACTCAAGTTGGAAGTTTTGCATTTTCAA	CCAGATGGATTCCACAGAAATAA	60.19	TTGAAAATGCAAAACTTCCAACT	60.03	144	CL3603.Contig8_Rep1-Disease;Unigene68329_Rep2-Disease
CL10512.Contig3_All_6287_4	ATATATATATATAT	AT(2*7)	1963	14	CCAGATGGATTCCACAGAAATAAACAAAAACTGTTTTCCTAGGTAAATTATGTC[ATATATATATATAT]AAAAGCAACAAAACATAGAACAGTGGCATGA	CCAGATGGATTCCACAGAAATAA	60.19	TCATGCCACTGTTCTATGTTTTG	60.046	99	CL3603.Contig8_Rep1-Disease;Unigene68329_Rep2-Disease
CL10512.Contig3_All_6287_5	ATATATATATATAT	AT(2*7)	1963	14	ACCAGATGGATTCCACAGAAATAAACAAAAACTGTTTTCCTAGGTAAATTATGTC[ATATATATATATAT]AAAAGCAACAAAACATAGAACAGTGGCATGAGCTTTCATGCAATATGCACTCAAGTTGGAAGTTTTGCATTTTCAATCT	ACCAGATGGATTCCACAGAAATA	59.717	AGATTGAAAATGCAAAACTTCCA	59.997	148	CL3603.Contig8_Rep1-Disease;Unigene68329_Rep2-Disease
CL10513.Contig3_All_6290_1	AGAGAGAGAGAGAGAGAGAGAGAG	AG(2*12)	1529	24	TCTGAAGCAAACACAAGGAGAATACTGATGATTGATCTGGCAGCGAAGAAGGAAGGGAATCGGGTGTACCGTGGACGTAGAGACACACAGGGGC[AGAGAGAGAGAGAGAGAGAGAGAG]ATCAGATTTTTGAAGATGGGGTTAGAGAGAAGAGCTC	TCTGAAGCAAACACAAGGAGAAT	60.289	GAGCTCTTCTCTCTAACCCCATC	59.873	155	Unigene27286_Rep1-Control
CL10513.Contig3_All_6290_2	AGAGAGAGAGAGAGAGAGAGAGAG	AG(2*12)	1529	24	ATACTGATGATTGATCTGGCAGCGAAGAAGGAAGGGAATCGGGTGTACCGTGGACGTAGAGACACACAGGGGC[AGAGAGAGAGAGAGAGAGAGAGAG]ATCAGATTTTTGAAGATGGGGTTAGAGAGAAGAGCTC	ATACTGATGATTGATCTGGCAGC	60.494	GAGCTCTTCTCTCTAACCCCATC	59.873	134	Unigene27286_Rep1-Control
CL10513.Contig3_All_6290_3	AGAGAGAGAGAGAGAGAGAGAGAG	AG(2*12)	1529	24	TCTGAAGCAAACACAAGGAGAATACTGATGATTGATCTGGCAGCGAAGAAGGAAGGGAATCGGGTGTACCGTGGACGTAGAGACACACAGGGGC[AGAGAGAGAGAGAGAGAGAGAGAG]ATCAGATTTTTGAAGATGGGGTTAGAGAGAAGAGCTCAAA	TCTGAAGCAAACACAAGGAGAAT	60.289	TTTGAGCTCTTCTCTCTAACCCC	60.366	158	Unigene27286_Rep1-Control
CL10513.Contig3_All_6290_4	AGAGAGAGAGAGAGAGAGAGAGAG	AG(2*12)	1529	24	ATACTGATGATTGATCTGGCAGCGAAGAAGGAAGGGAATCGGGTGTACCGTGGACGTAGAGACACACAGGGGC[AGAGAGAGAGAGAGAGAGAGAGAG]ATCAGATTTTTGAAGATGGGGTTAGAGAGAAGAGCTCAAACTTTGCA	ATACTGATGATTGATCTGGCAGC	60.494	TGCAAAGTTTGAGCTCTTCTCTC	60.309	144	Unigene27286_Rep1-Control
CL10513.Contig3_All_6290_5	AGAGAGAGAGAGAGAGAGAGAGAG	AG(2*12)	1529	24	ATACTGATGATTGATCTGGCAGCGAAGAAGGAAGGGAATCGGGTGTACCGTGGACGTAGAGACACACAGGGGC[AGAGAGAGAGAGAGAGAGAGAGAG]ATCAGATTTTTGAAGATGGGGTTAGAGAGAAGAGCTCAAA	ATACTGATGATTGATCTGGCAGC	60.494	TTTGAGCTCTTCTCTCTAACCCC	60.366	137	Unigene27286_Rep1-Control
CL10529.Contig3_All_6293_1	TCTTCTTCTTCTTCTTCT	TCT(3*6)	341	18	ATCGAGAGCTTCTTATCCCTGTCGCCGACGAAGGCGCCGCCTCCAAGCCATCGTCGTCA[TCTTCTTCTTCTTCTTCT]TCCTCTTCTTCCTCCGTGCACCATGCTGGCCGCGAGACTTTTTACAAAGTTGTTAGGAGCTGGGCTT	ATCGAGAGCTTCTTATCCCTGTC	60.236	AAGCCCAGCTCCTAACAACTTT	60.636	144	CL14016.Contig1_Rep2-Disease
CL10529.Contig3_All_6293_2	TCTTCTTCTTCTTCTTCT	TCT(3*6)	341	18	GATCGAGAGCTTCTTATCCCTGTCGCCGACGAAGGCGCCGCCTCCAAGCCATCGTCGTCA[TCTTCTTCTTCTTCTTCT]TCCTCTTCTTCCTCCGTGCACCATGCTGGCCGCGAGACTTTTTACAAAGTTGTTAGGAGCTGGGCTT	GATCGAGAGCTTCTTATCCCTGT	60.236	AAGCCCAGCTCCTAACAACTTT	60.636	145	CL14016.Contig1_Rep2-Disease
CL10529.Contig3_All_6293_3	TCTTCTTCTTCTTCTTCT	TCT(3*6)	341	18	AGATCGAGAGCTTCTTATCCCTGTCGCCGACGAAGGCGCCGCCTCCAAGCCATCGTCGTCA[TCTTCTTCTTCTTCTTCT]TCCTCTTCTTCCTCCGTGCACCATGCTGGCCGCGAGACTTTTTACAAAGTTGTTAGGAGCTGGGCTT	AGATCGAGAGCTTCTTATCCCTG	60.354	AAGCCCAGCTCCTAACAACTTT	60.636	146	CL14016.Contig1_Rep2-Disease
CL10529.Contig3_All_6293_5	TCTTCTTCTTCTTCTTCT	TCT(3*6)	341	18	CCAACAGAGACAGAGATCGAGAGCTTCTTATCCCTGTCGCCGACGAAGGCGCCGCCTCCAAGCCATCGTCGTCA[TCTTCTTCTTCTTCTTCT]TCCTCTTCTTCCTCCGTGCACCATGCTGGCCGCGAGACTTTTTACAAAGTTGTTAGGAGCTGGGCTT	CCAACAGAGACAGAGATCGAGAG	60.57	AAGCCCAGCTCCTAACAACTTT	60.636	159	CL14016.Contig1_Rep2-Disease
CL10542.Contig3_All_6326_1	TTATTATTATTATTATTA	TTA(3*6)	1687	18	CAGTAAATTGAACTGTGGGATCATGAACTGCACTTCATGCAGTGCTG[TTATTATTATTATTATTA]TTTTGTCCTATTGAGTTGATGGGATCGATATCCCAGGAGGCGCTTGATGTAGAATTATTGT	CAGTAAATTGAACTGTGGGATCA	59.007	ACAATAATTCTACATCAAGCGCC	59.558	126	CL6024.Contig2_Rep1-Control;Unigene4984_Rep1-Disease;CL12.Contig5_Rep2-Disease;CL7253.Contig3_Rep1-Disease;Unigene82150_Rep1-Control;CL12.Contig6_Rep2-Disease
CL10542.Contig3_All_6326_2	TTATTATTATTATTATTA	TTA(3*6)	1687	18	ACAGTAAATTGAACTGTGGGATCATGAACTGCACTTCATGCAGTGCTG[TTATTATTATTATTATTA]TTTTGTCCTATTGAGTTGATGGGATCGATATCCCAGGAGGCGCTTGATGTAGAATTATTGT	ACAGTAAATTGAACTGTGGGATCA	59.804	ACAATAATTCTACATCAAGCGCC	59.558	127	CL6024.Contig2_Rep1-Control;Unigene4984_Rep1-Disease;CL12.Contig5_Rep2-Disease;CL7253.Contig3_Rep1-Disease;Unigene82150_Rep1-Control;CL12.Contig6_Rep2-Disease
CL10542.Contig3_All_6326_3	TTATTATTATTATTATTA	TTA(3*6)	1687	18	CAGTAAATTGAACTGTGGGATCATGAACTGCACTTCATGCAGTGCTG[TTATTATTATTATTATTA]TTTTGTCCTATTGAGTTGATGGGA	CAGTAAATTGAACTGTGGGATCA	59.007	TCCCATCAACTCAATAGGACAAA	60.707	89	CL6024.Contig2_Rep1-Control;Unigene4984_Rep1-Disease;CL12.Contig5_Rep2-Disease;CL7253.Contig3_Rep1-Disease;Unigene82150_Rep1-Control;CL12.Contig6_Rep2-Disease
CL10542.Contig3_All_6326_4	TTATTATTATTATTATTA	TTA(3*6)	1687	18	CAGTAAATTGAACTGTGGGATCATGAACTGCACTTCATGCAGTGCTG[TTATTATTATTATTATTA]TTTTGTCCTATTGAGTTGATGGGATCGATATCCCAGGAGGCGCTTGATGTAGAATTAT	CAGTAAATTGAACTGTGGGATCA	59.007	ATAATTCTACATCAAGCGCCTCC	60.798	123	CL6024.Contig2_Rep1-Control;Unigene4984_Rep1-Disease;CL12.Contig5_Rep2-Disease;CL7253.Contig3_Rep1-Disease;Unigene82150_Rep1-Control;CL12.Contig6_Rep2-Disease
CL10542.Contig3_All_6326_5	TTATTATTATTATTATTA	TTA(3*6)	1687	18	ACAGTAAATTGAACTGTGGGATCATGAACTGCACTTCATGCAGTGCTG[TTATTATTATTATTATTA]TTTTGTCCTATTGAGTTGATGGGA	ACAGTAAATTGAACTGTGGGATCA	59.804	TCCCATCAACTCAATAGGACAAA	60.707	90	CL6024.Contig2_Rep1-Control;Unigene4984_Rep1-Disease;CL12.Contig5_Rep2-Disease;CL7253.Contig3_Rep1-Disease;Unigene82150_Rep1-Control;CL12.Contig6_Rep2-Disease
CL10556.Contig1_All_6337_1	GATGATGATGATGAT	GAT(3*5)	325	15	GCTCGAAGTATGAGATCGGAACGGCGTCGTATTTCGGGTAAGGCGACGAA[GATGATGATGATGAT]GGGACGAGAGTGAAGAATAATGAGGCGATG	GCTCGAAGTATGAGATCGGAAC	60.236	CATCGCCTCATTATTCTTCACTC	60.109	95	Unigene139878_Rep2-Disease
CL10556.Contig1_All_6337_2	GATGATGATGATGAT	GAT(3*5)	325	15	GCTCGAAGTATGAGATCGGAACGGCGTCGTATTTCGGGTAAGGCGACGAA[GATGATGATGATGAT]GGGACGAGAGTGAAGAATAATGAGGCGATGA	GCTCGAAGTATGAGATCGGAAC	60.236	TCATCGCCTCATTATTCTTCACT	60.109	96	Unigene139878_Rep2-Disease
CL10556.Contig1_All_6337_3	GATGATGATGATGAT	GAT(3*5)	325	15	GCTCGAAGTATGAGATCGGAACGGCGTCGTATTTCGGGTAAGGCGACGAA[GATGATGATGATGAT]GGGACGAGAGTGAAGAATAATGAGGCGATGAG	GCTCGAAGTATGAGATCGGAAC	60.236	CTCATCGCCTCATTATTCTTCAC	60.109	97	Unigene139878_Rep2-Disease
CL10556.Contig1_All_6337_5	GATGATGATGATGAT	GAT(3*5)	325	15	GCTCGAAGTATGAGATCGGAACGGCGTCGTATTTCGGGTAAGGCGACGAA[GATGATGATGATGAT]GGGACGAGAGTGAAGAATAATGAGGCGATGAGAA	GCTCGAAGTATGAGATCGGAAC	60.236	TTCTCATCGCCTCATTATTCTTC	59.714	99	Unigene139878_Rep2-Disease
CL10556.Contig5_All_6338_1	CATCATCATCATCAT	CAT(3*5)	478	15	CATCGCCTCATTATTCTTCACTCTCGTCC[CATCATCATCATCAT]CTTCGTCGCCTTACCCGAAATACGACGCCGTTCCGATCTCATACTTCGAGC	CATCGCCTCATTATTCTTCACTC	60.109	GCTCGAAGTATGAGATCGGAAC	60.236	95	Unigene92867_Rep1-Disease
CL10556.Contig5_All_6338_2	CATCATCATCATCAT	CAT(3*5)	478	15	TCATCGCCTCATTATTCTTCACTCTCGTCC[CATCATCATCATCAT]CTTCGTCGCCTTACCCGAAATACGACGCCGTTCCGATCTCATACTTCGAGC	TCATCGCCTCATTATTCTTCACT	60.109	GCTCGAAGTATGAGATCGGAAC	60.236	96	Unigene92867_Rep1-Disease
CL10556.Contig5_All_6338_3	CATCATCATCATCAT	CAT(3*5)	478	15	CTCATCGCCTCATTATTCTTCACTCTCGTCC[CATCATCATCATCAT]CTTCGTCGCCTTACCCGAAATACGACGCCGTTCCGATCTCATACTTCGAGC	CTCATCGCCTCATTATTCTTCAC	60.109	GCTCGAAGTATGAGATCGGAAC	60.236	97	Unigene92867_Rep1-Disease
CL10556.Contig5_All_6338_4	CATCATCATCATCAT	CAT(3*5)	478	15	TCGCCTCATTATTCTTCACTCTCGTCC[CATCATCATCATCAT]CTTCGTCGCCTTACCCGAAATACGACGCCGTTCCGATCTCATACTTCGAGC	TCGCCTCATTATTCTTCACTCTC	59.87	GCTCGAAGTATGAGATCGGAAC	60.236	93	Unigene92867_Rep1-Disease
CL10556.Contig5_All_6338_5	CATCATCATCATCAT	CAT(3*5)	478	15	TTCTCATCGCCTCATTATTCTTCACTCTCGTCC[CATCATCATCATCAT]CTTCGTCGCCTTACCCGAAATACGACGCCGTTCCGATCTCATACTTCGAGC	TTCTCATCGCCTCATTATTCTTC	59.714	GCTCGAAGTATGAGATCGGAAC	60.236	99	Unigene92867_Rep1-Disease
CL10560.Contig1_All_6342_1	TATTATTATTATTAT	TAT(3*5)	239	15	TCCAGTGGAATCAGATTAAAAACATGAAACATGATAATAATAATAATTATTAA[TATTATTATTATTAT]TAACACTATTACTACATGTTGCTATTTTTATTGATGATAATAATATTTATTTTTTAATGATGAGTTGGGTAAAGCAGA	TCCAGTGGAATCAGATTAAAAACA	59.878	TCTGCTTTACCCAACTCATCATT	60.014	146	CL1289.Contig1_Rep1-Control
CL10560.Contig1_All_6342_2	TATTATTATTATTAT	TAT(3*5)	239	15	TCCAGTGGAATCAGATTAAAAACATGAAACATGATAATAATAATAATTATTAA[TATTATTATTATTAT]TAACACTATTACTACATGTTGCTATTTTTATTGATGATAATAATATTTATTTTTTAATGATGAGTTGGGTAAAGCAGATCCCATTTCCATAA	TCCAGTGGAATCAGATTAAAAACA	59.878	TTATGGAAATGGGATCTGCTTTA	59.824	160	CL1289.Contig1_Rep1-Control
CL10560.Contig1_All_6342_3	TATTATTATTATTAT	TAT(3*5)	239	15	TCCAGTGGAATCAGATTAAAAACATGAAACATGATAATAATAATAATTATTAA[TATTATTATTATTAT]TAACACTATTACTACATGTTGCTATTTTTATTGATGATAATAATATTTATTTTTTAATGATGAGTTGGGTAAAGCAGATC	TCCAGTGGAATCAGATTAAAAACA	59.878	GATCTGCTTTACCCAACTCATCA	60.497	148	CL1289.Contig1_Rep1-Control
CL10560.Contig1_All_6342_4	TATTATTATTATTAT	TAT(3*5)	239	15	CCAGTGGAATCAGATTAAAAACATGAAACATGATAATAATAATAATTATTAA[TATTATTATTATTAT]TAACACTATTACTACATGTTGCTATTTTTATTGATGATAATAATATTTATTTTTTAATGATGAGTTGGGTAAAGCAGA	CCAGTGGAATCAGATTAAAAACA	58.175	TCTGCTTTACCCAACTCATCATT	60.014	145	CL1289.Contig1_Rep1-Control
CL10560.Contig1_All_6342_5	TATTATTATTATTAT	TAT(3*5)	239	15	CCAGTGGAATCAGATTAAAAACATGAAACATGATAATAATAATAATTATTAA[TATTATTATTATTAT]TAACACTATTACTACATGTTGCTATTTTTATTGATGATAATAATATTTATTTTTTAATGATGAGTTGGGTAAAGCAGATCCCATTTCCATAA	CCAGTGGAATCAGATTAAAAACA	58.175	TTATGGAAATGGGATCTGCTTTA	59.824	159	CL1289.Contig1_Rep1-Control
CL10576.Contig11_All_6356_3	TCATCATCATCATCA	TCA(3*5)	1131	15	GAGAGAAGAGAGCAGCGTGTTTGTGGGAGCGAGAATGCAACAGCTGACACTCTCAGTCTCAGTGTCACTGCCATTATACTTTAATGGTTACCAATAATCCTCATTTCTCCATCAATG[TCATCATCATCATCA]TCTTCTACAAACACGCTGCTCTCTTCT	GAGAGAAGAGAGCAGCGTGTTT	60.331	AGAAGAGAGCAGCGTGTTTGTAG	60.252	159	CL9443.Contig5_Rep2-Disease;CL6127.Contig12_Rep1-Control;CL6670.Contig1_Rep1-Disease;CL6127.Contig14_Rep1-Control;CL9443.Contig4_Rep2-Disease;CL6127.Contig6_Rep1-Control;CL6127.Contig15_Rep1-Control;CL6670.Contig2_Rep1-Disease
CL10576.Contig11_All_6356_5	TCATCATCATCATCA	TCA(3*5)	1131	15	AGAGAAGAGAGCAGCGTGTTTGTGGGAGCGAGAATGCAACAGCTGACACTCTCAGTCTCAGTGTCACTGCCATTATACTTTAATGGTTACCAATAATCCTCATTTCTCCATCAATG[TCATCATCATCATCA]TCTTCTACAAACACGCTGCTCTCTTCT	AGAGAAGAGAGCAGCGTGTTTGT	61.971	AGAAGAGAGCAGCGTGTTTGTAG	60.252	158	CL9443.Contig5_Rep2-Disease;CL6127.Contig12_Rep1-Control;CL6670.Contig1_Rep1-Disease;CL6127.Contig14_Rep1-Control;CL9443.Contig4_Rep2-Disease;CL6127.Contig6_Rep1-Control;CL6127.Contig15_Rep1-Control;CL6670.Contig2_Rep1-Disease
CL10586.Contig4_All_6361_1	GAGAGAGAGAGAGA	GA(2*7)	386	14	CAACTTCTCACTTTGACCAAAAAATAAAAAAAGAAAGAAAACTTCTTGCTGAGAAGTTTT[GAGAGAGAGAGAGA]CTAGAGAGTGAGAATTTAACTCTCAGGGTTAAGGTTCTCAATCACTAAGAAGCTTCCCA	CAACTTCTCACTTTGACCAAAAA	58.462	TGGGAAGCTTCTTAGTGATTGAG	59.9	133	Unigene59003_Rep2-Disease
CL10586.Contig4_All_6361_2	GAGAGAGAGAGAGA	GA(2*7)	386	14	ACAACTTCTCACTTTGACCAAAAAATAAAAAAAGAAAGAAAACTTCTTGCTGAGAAGTTTT[GAGAGAGAGAGAGA]CTAGAGAGTGAGAATTTAACTCTCAGGGTTAAGGTTCTCAATCACTAAGAAGCTTCCCA	ACAACTTCTCACTTTGACCAAAAA	59.258	TGGGAAGCTTCTTAGTGATTGAG	59.9	134	Unigene59003_Rep2-Disease
CL10586.Contig4_All_6361_3	GAGAGAGAGAGAGA	GA(2*7)	386	14	CAACTTCTCACTTTGACCAAAAAATAAAAAAAGAAAGAAAACTTCTTGCTGAGAAGTTTT[GAGAGAGAGAGAGA]CTAGAGAGTGAGAATTTAACTCTCAGGGTTAAGGTTCTCAATCA	CAACTTCTCACTTTGACCAAAAA	58.462	TGATTGAGAACCTTAACCCTGAG	59.64	118	Unigene59003_Rep2-Disease
CL10586.Contig4_All_6361_4	GAGAGAGAGAGAGA	GA(2*7)	386	14	CAACTTCTCACTTTGACCAAAAAATAAAAAAAGAAAGAAAACTTCTTGCTGAGAAGTTTT[GAGAGAGAGAGAGA]CTAGAGAGTGAGAATTTAACTCTCAGGGTTAAGGTTCTCAATCAC	CAACTTCTCACTTTGACCAAAAA	58.462	GTGATTGAGAACCTTAACCCTGA	59.513	119	Unigene59003_Rep2-Disease
CL10586.Contig4_All_6361_5	GAGAGAGAGAGAGA	GA(2*7)	386	14	ACAACTTCTCACTTTGACCAAAAAATAAAAAAAGAAAGAAAACTTCTTGCTGAGAAGTTTT[GAGAGAGAGAGAGA]CTAGAGAGTGAGAATTTAACTCTCAGGGTTAAGGTTCTCAATCA	ACAACTTCTCACTTTGACCAAAAA	59.258	TGATTGAGAACCTTAACCCTGAG	59.64	119	Unigene59003_Rep2-Disease
CL10631.Contig1_All_6367_2	TATATATATATATATA	TA(2*8)	776	16	GAAGGTAAGTCTTTGGGTATGGGTTCTATGGCT[TATATATATATATATA]TTGGAGCATGGATATATATAGCTGTATGTAATGTAAGCAATGCACTGTTGG	GAAGGTAAGTCTTTGGGTATGGG	60.115	CCAACAGTGCATTGCTTACATTA	60.068	100	Unigene10740_Rep2-Disease
CL10631.Contig1_All_6367_4	TATATATATATATATA	TA(2*8)	776	16	GAAGGTAAGTCTTTGGGTATGGGTTCTATGGCT[TATATATATATATATA]TTGGAGCATGGATATATATAGCTGTATGTAATGTAAGCAATGCACTGTTGGCTGGCTCCACATTAGCAGGCAAGCCAAGTGCTGGATACGAGGAATTCTATG	GAAGGTAAGTCTTTGGGTATGGG	60.115	CATAGAATTCCTCGTATCCAGCA	60.465	151	Unigene10740_Rep2-Disease
CL10631.Contig1_All_6367_5	TATATATATATATATA	TA(2*8)	776	16	TGAAGGTAAGTCTTTGGGTATGGGTTCTATGGCT[TATATATATATATATA]TTGGAGCATGGATATATATAGCTGTATGTAATGTAAGCAATGCACTGTTGG	TGAAGGTAAGTCTTTGGGTATGG	59.42	CCAACAGTGCATTGCTTACATTA	60.068	101	Unigene10740_Rep2-Disease
CL10634.Contig3_All_6368_1	TTCTTCTTCTTCTTCTTC	TTC(3*6)	832	18	CCTTCTCTGCTTCCTTCAACAGCCGT[TTCTTCTTCTTCTTCTTC]TTATTCCTCAGCTCTTCGAAACCCATCAGAGAAACACATACAAGACCAAAACGAGAAAGAGA	CCTTCTCTGCTTCCTTCAACAG	60.54	TCTCTTTCTCGTTTTGGTCTTGT	59.442	106	Unigene61640_Rep2-Disease
CL10634.Contig3_All_6368_2	TTCTTCTTCTTCTTCTTC	TTC(3*6)	832	18	CTTCTCTGCTTCCTTCAACAGCCGT[TTCTTCTTCTTCTTCTTC]TTATTCCTCAGCTCTTCGAAACCCATCAGAGAAACACATACAAGACCAAAACGAGAAAGAGA	CTTCTCTGCTTCCTTCAACAGC	60.68	TCTCTTTCTCGTTTTGGTCTTGT	59.442	105	Unigene61640_Rep2-Disease
CL10634.Contig3_All_6368_3	TTCTTCTTCTTCTTCTTC	TTC(3*6)	832	18	CCTTCTCTGCTTCCTTCAACAGCCGT[TTCTTCTTCTTCTTCTTC]TTATTCCTCAGCTCTTCGAAACCCATCAGAGAAACACATACAAGACCAAAACGAGAAAGAGATATAAATGGCAGGAGCA	CCTTCTCTGCTTCCTTCAACAG	60.54	TGCTCCTGCCATTTATATCTCTT	59.285	123	Unigene61640_Rep2-Disease
CL10634.Contig3_All_6368_4	TTCTTCTTCTTCTTCTTC	TTC(3*6)	832	18	CCTTCTCTGCTTCCTTCAACAGCCGT[TTCTTCTTCTTCTTCTTC]TTATTCCTCAGCTCTTCGAAACCCATCAGAGAAACACATACAAGACCAAAACGAGAAAGAGATATAAATGGCAGGAGCAA	CCTTCTCTGCTTCCTTCAACAG	60.54	TTGCTCCTGCCATTTATATCTCT	59.285	124	Unigene61640_Rep2-Disease
CL10634.Contig3_All_6368_5	TTCTTCTTCTTCTTCTTC	TTC(3*6)	832	18	CCTTCTCTGCTTCCTTCAACAGCCGT[TTCTTCTTCTTCTTCTTC]TTATTCCTCAGCTCTTCGAAACCCATCAGAGAAACACATACAAGACCAAAACGAGAAAGAGATATAAATGGCAGGAGCAAG	CCTTCTCTGCTTCCTTCAACAG	60.54	CTTGCTCCTGCCATTTATATCTC	59.285	125	Unigene61640_Rep2-Disease
CL10635.Contig3_All_6369_1	GTGTGTGTGTGTGT	GT(2*7)	291	14	TCTCATTTCTTGTTTGTTGTTC[GTGTGTGTGTGTGT]TTATACAAAATATTTGGAAATCCTACTATTTGTAAGGAAACTATATGTTTTTTTATACTTTTGATTAGGGTATTTTACATGAGTTAAGCTAATGACATGAAAGAGTGCTTATTGGG	TCTCATTTCTTGTTTGTTGTTCG	59.299	CCCAATAAGCACTCTTTCATGTC	60.014	152	Unigene40981_Rep1-Disease
CL10635.Contig3_All_6369_2	GTGTGTGTGTGTGT	GT(2*7)	291	14	TCTCATTTCTTGTTTGTTGTTC[GTGTGTGTGTGTGT]TTATACAAAATATTTGGAAATCCTACTATTTGTAAGGAAACTATATGTTTTTTTATACTTTTGATTAGGGTATTTTACATGAGTTAAGCTAATGACATGAAAGAGTGCTTATTGGGA	TCTCATTTCTTGTTTGTTGTTCG	59.299	TCCCAATAAGCACTCTTTCATGT	60.014	153	Unigene40981_Rep1-Disease
CL10635.Contig3_All_6369_3	GTGTGTGTGTGTGT	GT(2*7)	291	14	CTCTCATTTCTTGTTTGTTGTTC[GTGTGTGTGTGTGT]TTATACAAAATATTTGGAAATCCTACTATTTGTAAGGAAACTATATGTTTTTTTATACTTTTGATTAGGGTATTTTACATGAGTTAAGCTAATGACATGAAAGAGTGCTTATTGGG	CTCTCATTTCTTGTTTGTTGTTCG	60.195	CCCAATAAGCACTCTTTCATGTC	60.014	153	Unigene40981_Rep1-Disease
CL10635.Contig3_All_6369_4	GTGTGTGTGTGTGT	GT(2*7)	291	14	CTCTCATTTCTTGTTTGTTGTTC[GTGTGTGTGTGTGT]TTATACAAAATATTTGGAAATCCTACTATTTGTAAGGAAACTATATGTTTTTTTATACTTTTGATTAGGGTATTTTACATGAGTTAAGCTAATGACATGAAAGAGTGCTTATTGGGA	CTCTCATTTCTTGTTTGTTGTTCG	60.195	TCCCAATAAGCACTCTTTCATGT	60.014	154	Unigene40981_Rep1-Disease
CL10635.Contig3_All_6369_5	GTGTGTGTGTGTGT	GT(2*7)	291	14	TCTCATTTCTTGTTTGTTGTTC[GTGTGTGTGTGTGT]TTATACAAAATATTTGGAAATCCTACTATTTGTAAGGAAACTATATGTTTTTTTATACTTTTGATTAGGGTATTTTACATGAGTTAAGCTAATGACATGAAAGAGTGCTTATTGG	TCTCATTTCTTGTTTGTTGTTCG	59.299	CCAATAAGCACTCTTTCATGTCA	59.28	151	Unigene40981_Rep1-Disease
CL10637.Contig4_All_6370_1	TGTGTGTGTGTGTGTGTGTGTGTGTGTGTGTGTGTGTGTGTGTG	TG(2*22)	1476	44	AATAATGTTAGCGGCAAAGAATGTATTTGTGTGTA[TGTGTGTGTGTGTGTGTGTGTGTGTGTGTGTGTGTGTGTGTGTG]TTTCAGGTTCAAGCTCAACTGTTTAAGTAACATTGTCAGTGAGGGTTAATGGACT	AATAATGTTAGCGGCAAAGAATG	59.569	AGTCCATTAACCCTCACTGACAA	59.914	134	Unigene1985_Rep1-Disease
CL10637.Contig4_All_6370_2	TGTGTGTGTGTGTGTGTGTGTGTGTGTGTGTGTGTGTGTGTGTG	TG(2*22)	1476	44	AATGTTAGCGGCAAAGAATGTATTTGTGTGTA[TGTGTGTGTGTGTGTGTGTGTGTGTGTGTGTGTGTGTGTGTGTG]TTTCAGGTTCAAGCTCAACTGTTTAAGTAACATTGTCAGTGAGGGTTAATGGACT	AATGTTAGCGGCAAAGAATGTAT	59.125	AGTCCATTAACCCTCACTGACAA	59.914	131	Unigene1985_Rep1-Disease
CL10637.Contig4_All_6370_3	TGTGTGTGTGTGTGTGTGTGTGTGTGTGTGTGTGTGTGTGTGTG	TG(2*22)	1476	44	AATAATGTTAGCGGCAAAGAATGTATTTGTGTGTA[TGTGTGTGTGTGTGTGTGTGTGTGTGTGTGTGTGTGTGTGTGTG]TTTCAGGTTCAAGCTCAACTGTTTAAGTAACATTGTCAGTGAGGGTTAATGGAC	AATAATGTTAGCGGCAAAGAATG	59.569	GTCCATTAACCCTCACTGACAAT	59.272	133	Unigene1985_Rep1-Disease
CL10637.Contig4_All_6370_4	TGTGTGTGTGTGTGTGTGTGTGTGTGTGTGTGTGTGTGTGTGTG	TG(2*22)	1476	44	TAATGTTAGCGGCAAAGAATGTATTTGTGTGTA[TGTGTGTGTGTGTGTGTGTGTGTGTGTGTGTGTGTGTGTGTGTG]TTTCAGGTTCAAGCTCAACTGTTTAAGTAACATTGTCAGTGAGGGTTAATGGACT	TAATGTTAGCGGCAAAGAATGTA	58.88	AGTCCATTAACCCTCACTGACAA	59.914	132	Unigene1985_Rep1-Disease
CL10637.Contig4_All_6370_5	TGTGTGTGTGTGTGTGTGTGTGTGTGTGTGTGTGTGTGTGTGTG	TG(2*22)	1476	44	TCAAGTAATAATGTTAGCGGCAAAGAATGTATTTGTGTGTA[TGTGTGTGTGTGTGTGTGTGTGTGTGTGTGTGTGTGTGTGTGTG]TTTCAGGTTCAAGCTCAACTGTTTAAGTAACATTGTCAGTGAGGGTTAATGGACT	TCAAGTAATAATGTTAGCGGCAA	58.88	AGTCCATTAACCCTCACTGACAA	59.914	140	Unigene1985_Rep1-Disease
CL10638.Contig4_All_6374_1	ATCATCATCATCATC	ATC(3*5)	6143	15	TTTAAGCAAAGGTTCAACACCATCTGGCAATGTCCA[ATCATCATCATCATC]CTCGTCATAAGTTCTCTTTTCACGCCGCTCCTTGTTGGCACTGGTTATTGGGTGTATCAAGGGATCATAATAAAATGCAGGTAGATCAGGATCTTCA	TTTAAGCAAAGGTTCAACACCAT	59.926	TGAAGATCCTGATCTACCTGCAT	60.11	148	Unigene63446_Rep1-Disease
CL10638.Contig4_All_6374_2	ATCATCATCATCATC	ATC(3*5)	6143	15	TAAGCAAAGGTTCAACACCATCTGGCAATGTCCA[ATCATCATCATCATC]CTCGTCATAAGTTCTCTTTTCACGCCGCTCCTTGTTGGCACTGGTTATTGGGTGTATCAAGGGAT	TAAGCAAAGGTTCAACACCATCT	60.048	ATCCCTTGATACACCCAATAACC	60.193	114	Unigene63446_Rep1-Disease
CL10638.Contig4_All_6374_3	ATCATCATCATCATC	ATC(3*5)	6143	15	TTTAAGCAAAGGTTCAACACCATCTGGCAATGTCCA[ATCATCATCATCATC]CTCGTCATAAGTTCTCTTTTCACGCCGCTCCTTGTTGGCACTGGTTATTGGGTGTATCAAGGGAT	TTTAAGCAAAGGTTCAACACCAT	59.926	ATCCCTTGATACACCCAATAACC	60.193	116	Unigene63446_Rep1-Disease
CL10638.Contig4_All_6374_4	ATCATCATCATCATC	ATC(3*5)	6143	15	TCTTTAAGCAAAGGTTCAACACCATCTGGCAATGTCCA[ATCATCATCATCATC]CTCGTCATAAGTTCTCTTTTCACGCCGCTCCTTGTTGGCACTGGTTATTGGGTGTATCAAGGGATCATAATAAAATGCAGGTAGATCAGGATCTTCA	TCTTTAAGCAAAGGTTCAACACC	59.695	TGAAGATCCTGATCTACCTGCAT	60.11	150	Unigene63446_Rep1-Disease
CL10638.Contig4_All_6374_5	ATCATCATCATCATC	ATC(3*5)	6143	15	TAAGCAAAGGTTCAACACCATCTGGCAATGTCCA[ATCATCATCATCATC]CTCGTCATAAGTTCTCTTTTCACGCCGCTCCTTGTTGGCACTGGTTATTGGGTGTATCAAGGGATCA	TAAGCAAAGGTTCAACACCATCT	60.048	TGATCCCTTGATACACCCAATAA	60.426	116	Unigene63446_Rep1-Disease
CL10650.Contig3_All_6387_1	ATCATCATCATCATC	ATC(3*5)	300	15	TCAAATCACAATTTTCATCTTACCACTTTGA[ATCATCATCATCATC]ACATAAAAATAAAAATAAATAAAAAGAATAAGTTATAACCATTTATTATATTACAAACATAAACCACTCATAAAATTGGAAACAGAGAAGCAAGAAAGGAGAAGACC	TCAAATCACAATTTTCATCTTACCA	59.775	GGTCTTCTCCTTTCTTGCTTCTC	60.015	153	Unigene338_Rep2-Disease
CL10650.Contig3_All_6387_2	ATCATCATCATCATC	ATC(3*5)	300	15	TCAAATCACAATTTTCATCTTACCACTTTGA[ATCATCATCATCATC]ACATAAAAATAAAAATAAATAAAAAGAATAAGTTATAACCATTTATTATATTACAAACATAAACCACTCATAAAATTGGAAACAGAGAAGCAAGAAAG	TCAAATCACAATTTTCATCTTACCA	59.775	CTTTCTTGCTTCTCTGTTTCCAA	60.042	144	Unigene338_Rep2-Disease
CL10650.Contig3_All_6387_3	ATCATCATCATCATC	ATC(3*5)	300	15	CACAATTTTCATCTTACCACTTTGA[ATCATCATCATCATC]ACATAAAAATAAAAATAAATAAAAAGAATAAGTTATAACCATTTATTATATTACAAACATAAACCACTCATAAAATTGGAAACAGAGAAGCAAGAAAGGAGAAGACC	CACAATTTTCATCTTACCACTTTGA	59.482	GGTCTTCTCCTTTCTTGCTTCTC	60.015	147	Unigene338_Rep2-Disease
CL10650.Contig3_All_6387_4	ATCATCATCATCATC	ATC(3*5)	300	15	TCACAATTTTCATCTTACCACTTTGA[ATCATCATCATCATC]ACATAAAAATAAAAATAAATAAAAAGAATAAGTTATAACCATTTATTATATTACAAACATAAACCACTCATAAAATTGGAAACAGAGAAGCAAGAAAGGAGAAGACC	TCACAATTTTCATCTTACCACTTTG	59.482	GGTCTTCTCCTTTCTTGCTTCTC	60.015	148	Unigene338_Rep2-Disease
CL10650.Contig3_All_6387_5	ATCATCATCATCATC	ATC(3*5)	300	15	CACAATTTTCATCTTACCACTTTGA[ATCATCATCATCATC]ACATAAAAATAAAAATAAATAAAAAGAATAAGTTATAACCATTTATTATATTACAAACATAAACCACTCATAAAATTGGAAACAGAGAAGCAAGAAAG	CACAATTTTCATCTTACCACTTTGA	59.482	CTTTCTTGCTTCTCTGTTTCCAA	60.042	138	Unigene338_Rep2-Disease
CL10669.Contig3_All_6388_1	TGTTGTTGTTGTTGT	TGT(3*5)	727	15	CTTGAAAGCTGTTGAAATTGAGGGTTTTAGATGGTGGAGGAAGAAAAGAGAGAATAGAGATTTATGAAAATCTGAAAATATATTGATATTATG[TGTTGTTGTTGTTGT]TAGAATACAATGAGATAATCCTATTTATAAAGCAAAGA	CTTGAAAGCTGTTGAAATTGAGG	60.275	TCTTTGCTTTATAAATAGGATTATCTCA	57.506	146	Unigene7947_Rep1-Control
CL10669.Contig3_All_6388_3	TGTTGTTGTTGTTGT	TGT(3*5)	727	15	AAAGCTGTTGAAATTGAGGGTTTTAGATGGTGGAGGAAGAAAAGAGAGAATAGAGATTTATGAAAATCTGAAAATATATTGATATTATG[TGTTGTTGTTGTTGT]TAGAATACAATGAGATAATCCTATTTATAAAGCAAAGA	AAAGCTGTTGAAATTGAGGGTTT	60.376	TCTTTGCTTTATAAATAGGATTATCTCA	57.506	142	Unigene7947_Rep1-Control
CL10683.Contig17_All_6389_1	AAAACAAAACAAAACAAAAC	AAAAC(5*4)	1254	20	CATCCTTCTCAACCTGCAATAACGAAAA[AAAACAAAACAAAACAAAAC]TAGAGCTCACAAAGAACGAACAAGGAATGAAAAATAGTGACAACGTAAGAATAAGAGCACATGTAGGAAGGAATTTGTTGTTATGTACGAGATTGAGGGAGTTGA	CATCCTTCTCAACCTGCAATAAC	60.014	TCAACTCCCTCAATCTCGTACAT	60.012	153	CL2482.Contig1_Rep2-Disease;Unigene36971_Rep1-Control;Unigene88651_Rep1-Disease;CL801.Contig8_Rep1-Control
CL10683.Contig17_All_6389_2	AAAACAAAACAAAACAAAAC	AAAAC(5*4)	1254	20	CATCCTTCTCAACCTGCAATAACGAAAA[AAAACAAAACAAAACAAAAC]TAGAGCTCACAAAGAACGAACAAGGAATGAAAAATAGTGACAACGTAAGAATAAGAGCACATGTAGGAAGGAATTTG	CATCCTTCTCAACCTGCAATAAC	60.014	CAAATTCCTTCCTACATGTGCTC	60.014	125	CL2482.Contig1_Rep2-Disease;Unigene36971_Rep1-Control;Unigene88651_Rep1-Disease;CL801.Contig8_Rep1-Control
CL10683.Contig17_All_6389_3	AAAACAAAACAAAACAAAAC	AAAAC(5*4)	1254	20	CTGTTTATGTCAGCTTTGGTTCCCGGGTGAACTTGGAAGGACAAAACCCAATTGGCAATACCATCCTTCTCAACCTGCAATAACGAAAA[AAAACAAAACAAAACAAAAC]TAGAGCTCACAAAGAACGAACAAGGAATGAA	CTGTTTATGTCAGCTTTGGTTCC	60.048	TTCATTCCTTGTTCGTTCTTTGT	60.028	140	CL2482.Contig1_Rep2-Disease;Unigene36971_Rep1-Control;Unigene88651_Rep1-Disease;CL801.Contig8_Rep1-Control
CL10683.Contig17_All_6389_4	AAAACAAAACAAAACAAAAC	AAAAC(5*4)	1254	20	GAATTCCCCACTGTTTATGTCAGCTTTGGTTCCCGGGTGAACTTGGAAGGACAAAACCCAATTGGCAATACCATCCTTCTCAACCTGCAATAACGAAAA[AAAACAAAACAAAACAAAAC]TAGAGCTCACAAAGAACGAACAAGGAATGAA	GAATTCCCCACTGTTTATGTCAG	59.755	TTCATTCCTTGTTCGTTCTTTGT	60.028	150	CL2482.Contig1_Rep2-Disease;Unigene36971_Rep1-Control;Unigene88651_Rep1-Disease;CL801.Contig8_Rep1-Control
CL10683.Contig17_All_6389_5	AAAACAAAACAAAACAAAAC	AAAAC(5*4)	1254	20	AGAATTCCCCACTGTTTATGTCAGCTTTGGTTCCCGGGTGAACTTGGAAGGACAAAACCCAATTGGCAATACCATCCTTCTCAACCTGCAATAACGAAAA[AAAACAAAACAAAACAAAAC]TAGAGCTCACAAAGAACGAACAAGGAATGAA	AGAATTCCCCACTGTTTATGTCA	59.755	TTCATTCCTTGTTCGTTCTTTGT	60.028	151	CL2482.Contig1_Rep2-Disease;Unigene36971_Rep1-Control;Unigene88651_Rep1-Disease;CL801.Contig8_Rep1-Control
CL10719.Contig13_All_6404_1	GTGTGTGTGTGTGTGTGTGTGT	GT(2*11)	3184	22	TGGGGGTATAGAAAGTGATGAAAATTGATAGTTTGACATCTATGAACATTTGAAAATATTCTAAATATTATCTCTC[GTGTGTGTGTGTGTGTGTGTGT]GGATAATATTATGGATTGTGAATTTTTCTTCTTAAA	TGGGGGTATAGAAAGTGATGAAA	59.724	TTTAAGAAGAAAAATTCACAATCCA	58.366	134	Unigene20252_Rep1-Control;Unigene14521_Rep1-Control;Unigene121185_Rep1-Control;CL1009.Contig4_Rep1-Disease;Unigene11075_Rep2-Disease;Unigene121736_Rep2-Disease;Unigene62283_Rep1-Control;Unigene34529_Rep2-Disease;Unigene65307_Rep1-Disease
CL10719.Contig13_All_6404_2	GTGTGTGTGTGTGTGTGTGTGT	GT(2*11)	3184	22	TTGGGGGTATAGAAAGTGATGAAAATTGATAGTTTGACATCTATGAACATTTGAAAATATTCTAAATATTATCTCTC[GTGTGTGTGTGTGTGTGTGTGT]GGATAATATTATGGATTGTGAATTTTTCTTCTTAAA	TTGGGGGTATAGAAAGTGATGAA	59.724	TTTAAGAAGAAAAATTCACAATCCA	58.366	135	Unigene20252_Rep1-Control;Unigene14521_Rep1-Control;Unigene121185_Rep1-Control;CL1009.Contig4_Rep1-Disease;Unigene11075_Rep2-Disease;Unigene121736_Rep2-Disease;Unigene62283_Rep1-Control;Unigene34529_Rep2-Disease;Unigene65307_Rep1-Disease
CL10719.Contig13_All_6404_3	GTGTGTGTGTGTGTGTGTGTGT	GT(2*11)	3184	22	TTTGGGGGTATAGAAAGTGATGAAAATTGATAGTTTGACATCTATGAACATTTGAAAATATTCTAAATATTATCTCTC[GTGTGTGTGTGTGTGTGTGTGT]GGATAATATTATGGATTGTGAATTTTTCTTCTTAAA	TTTGGGGGTATAGAAAGTGATGA	59.724	TTTAAGAAGAAAAATTCACAATCCA	58.366	136	Unigene20252_Rep1-Control;Unigene14521_Rep1-Control;Unigene121185_Rep1-Control;CL1009.Contig4_Rep1-Disease;Unigene11075_Rep2-Disease;Unigene121736_Rep2-Disease;Unigene62283_Rep1-Control;Unigene34529_Rep2-Disease;Unigene65307_Rep1-Disease
CL10719.Contig13_All_6404_4	GTGTGTGTGTGTGTGTGTGTGT	GT(2*11)	3184	22	TGGGGGTATAGAAAGTGATGAAAATTGATAGTTTGACATCTATGAACATTTGAAAATATTCTAAATATTATCTCTC[GTGTGTGTGTGTGTGTGTGTGT]GGATAATATTATGGATTGTGAATTTTTCTTCTTAA	TGGGGGTATAGAAAGTGATGAAA	59.724	TTAAGAAGAAAAATTCACAATCCA	57.13	133	Unigene20252_Rep1-Control;Unigene14521_Rep1-Control;Unigene121185_Rep1-Control;CL1009.Contig4_Rep1-Disease;Unigene11075_Rep2-Disease;Unigene121736_Rep2-Disease;Unigene62283_Rep1-Control;Unigene34529_Rep2-Disease;Unigene65307_Rep1-Disease
CL10719.Contig13_All_6404_5	GTGTGTGTGTGTGTGTGTGTGT	GT(2*11)	3184	22	TTGGGGGTATAGAAAGTGATGAAAATTGATAGTTTGACATCTATGAACATTTGAAAATATTCTAAATATTATCTCTC[GTGTGTGTGTGTGTGTGTGTGT]GGATAATATTATGGATTGTGAATTTTTCTTCTTAA	TTGGGGGTATAGAAAGTGATGAA	59.724	TTAAGAAGAAAAATTCACAATCCA	57.13	134	Unigene20252_Rep1-Control;Unigene14521_Rep1-Control;Unigene121185_Rep1-Control;CL1009.Contig4_Rep1-Disease;Unigene11075_Rep2-Disease;Unigene121736_Rep2-Disease;Unigene62283_Rep1-Control;Unigene34529_Rep2-Disease;Unigene65307_Rep1-Disease
CL10750.Contig4_All_6409_1	GAAGAAGAAGAAGAAGAA	GAA(3*6)	1598	18	TGAATGCAGATTCACTGACTTGTAGGGTACATCAAAGAACAAT[GAAGAAGAAGAAGAAGAA]ATTGAAGTTTTGGGGCAGAACCTTTGCTGCTGATCAAAGGAGAAAAGGCCACATCCATTGTAATCGAAGCACGTGTTGGATTGATTCAAGTGATG	TGAATGCAGATTCACTGACTTGT	59.795	CATCACTTGAATCAATCCAACAC	59.35	156	Unigene62909_Rep1-Disease
CL10750.Contig4_All_6409_2	GAAGAAGAAGAAGAAGAA	GAA(3*6)	1598	18	GCAGATTCACTGACTTGTAGGGTACATCAAAGAACAAT[GAAGAAGAAGAAGAAGAA]ATTGAAGTTTTGGGGCAGAACCTTTGCTGCTGATCAAAGGAGAAAAGGCCACATCCATTGTAATCGAAGCACGTGTTGGATTGATTCAAGTGATG	GCAGATTCACTGACTTGTAGGGT	59.696	CATCACTTGAATCAATCCAACAC	59.35	151	Unigene62909_Rep1-Disease
CL10750.Contig4_All_6409_3	GAAGAAGAAGAAGAAGAA	GAA(3*6)	1598	18	TGAATGCAGATTCACTGACTTGTAGGGTACATCAAAGAACAAT[GAAGAAGAAGAAGAAGAA]ATTGAAGTTTTGGGGCAGAACCTTTGCTGCTGATCAAAGGAGAAAAGGCCACATCCATTGTAATCGAAGCACGTGTT	TGAATGCAGATTCACTGACTTGT	59.795	AACACGTGCTTCGATTACAATG	60.06	138	Unigene62909_Rep1-Disease
CL10750.Contig4_All_6409_4	GAAGAAGAAGAAGAAGAA	GAA(3*6)	1598	18	TGAATGCAGATTCACTGACTTGTAGGGTACATCAAAGAACAAT[GAAGAAGAAGAAGAAGAA]ATTGAAGTTTTGGGGCAGAACCTTTGCTGCTGATCAAAGGAGAAAAGGCCACATCCATTGTAATC	TGAATGCAGATTCACTGACTTGT	59.795	GATTACAATGGATGTGGCCTTT	60.082	126	Unigene62909_Rep1-Disease
CL10750.Contig4_All_6409_5	GAAGAAGAAGAAGAAGAA	GAA(3*6)	1598	18	GGCCACCATAAAGTATCTGTGAATGCAGATTCACTGACTTGTAGGGTACATCAAAGAACAAT[GAAGAAGAAGAAGAAGAA]ATTGAAGTTTTGGGGCAGAACCTTTGCTGCTGATCAAAGGAGAAAAGGCCACATCCATTGTAATCGAAGCACGTGTT	GGCCACCATAAAGTATCTGTGAA	60.25	AACACGTGCTTCGATTACAATG	60.06	157	Unigene62909_Rep1-Disease
CL10807.Contig1_All_6436_1	AATAATAATAATAATAAT	AAT(3*6)	852	18	TTAAGCACGCTGATATTTTTCTGCAAA[AATAATAATAATAATAAT]GTTAAACAATTATAATTTTGTTAAATTTATTTATTAGAAAAATGCAAATAATGATTTTTAGATAGATAAATATCATATTTGTTCCATTTAATAATCCCTTTTTCAGAAATTTTGA	TTAAGCACGCTGATATTTTTCTG	58.648	TCAAAATTTCTGAAAAAGGGATT	58.246	160	CL13632.Contig1_Rep1-Control
CL10807.Contig1_All_6436_2	AATAATAATAATAATAAT	AAT(3*6)	852	18	GCTTTTAAGCACGCTGATATTTTTCTGCAAA[AATAATAATAATAATAAT]GTTAAACAATTATAATTTTGTTAAATTTATTTATTAGAAAAATGCAAATAATGATTTTTAGATAGATAAATATCATATTTGTTCCATTTAATAATCCCTTTTTCAGA	GCTTTTAAGCACGCTGATATTTT	59.054	TCTGAAAAAGGGATTATTAAATGGA	59.321	156	CL13632.Contig1_Rep1-Control
CL10807.Contig1_All_6436_3	AATAATAATAATAATAAT	AAT(3*6)	852	18	AGCTTTTAAGCACGCTGATATTTTTCTGCAAA[AATAATAATAATAATAAT]GTTAAACAATTATAATTTTGTTAAATTTATTTATTAGAAAAATGCAAATAATGATTTTTAGATAGATAAATATCATATTTGTTCCATTTAATAATCCCTTTTTCAGA	AGCTTTTAAGCACGCTGATATTTT	59.864	TCTGAAAAAGGGATTATTAAATGGA	59.321	157	CL13632.Contig1_Rep1-Control
CL10807.Contig1_All_6436_4	AATAATAATAATAATAAT	AAT(3*6)	852	18	AAGCTTTTAAGCACGCTGATATTTTTCTGCAAA[AATAATAATAATAATAAT]GTTAAACAATTATAATTTTGTTAAATTTATTTATTAGAAAAATGCAAATAATGATTTTTAGATAGATAAATATCATATTTGTTCCATTTAATAATCCCTTTTTCAGA	AAGCTTTTAAGCACGCTGATATTT	59.864	TCTGAAAAAGGGATTATTAAATGGA	59.321	158	CL13632.Contig1_Rep1-Control
CL10807.Contig1_All_6436_5	AATAATAATAATAATAAT	AAT(3*6)	852	18	GCTTTTAAGCACGCTGATATTTTTCTGCAAA[AATAATAATAATAATAAT]GTTAAACAATTATAATTTTGTTAAATTTATTTATTAGAAAAATGCAAATAATGATTTTTAGATAGATAAATATCATATTTGTTCCATTTAATAATCCCTTTTTCAGA	GCTTTTAAGCACGCTGATATTTTT	60.166	TCTGAAAAAGGGATTATTAAATGGA	59.321	156	CL13632.Contig1_Rep1-Control
CL10838.Contig3_All_6438_1	GGGGGGGGGGGG	G(1*12)	1209	12	GGAAGAAATAAACATTTACCCCCAAAAGGGGGGGGGGGG[AGAGAGAGAGAGAGAGAG]ATTATCAATATTGAACATTCAACTTCTCCAGTCTTCCATTCAATATTGG	GGAAGAAATAAACATTTACCCCC	59.063	CCAATATTGAATGGAAGACTGGA	60.19	106	Unigene76695_Rep1-Disease
CL10838.Contig3_All_6438_2	GGGGGGGGGGGG	G(1*12)	1209	12	GGAAGAAATAAACATTTACCCCCAAAAGGGGGGGGGGGG[AGAGAGAGAGAGAGAGAG]ATTATCAATATTGAACATTCAACTTCTCCAGTCTTCCATTC	GGAAGAAATAAACATTTACCCCC	59.063	GAATGGAAGACTGGAGAAGTTGA	59.743	98	Unigene76695_Rep1-Disease
CL10838.Contig3_All_6438_3	GGGGGGGGGGGG	G(1*12)	1209	12	GGAAGAAATAAACATTTACCCCCAAAAGGGGGGGGGGGG[AGAGAGAGAGAGAGAGAG]ATTATCAATATTGAACATTCAACTTCTCCAGTCTTCCATTCAATATTGGTAACATTTTGAAGACATTCCCCCTAAC	GGAAGAAATAAACATTTACCCCC	59.063	GTTAGGGGGAATGTCTTCAAAAT	59.622	133	Unigene76695_Rep1-Disease
CL10838.Contig3_All_6438_4	GGGGGGGGGGGG	G(1*12)	1209	12	GGAAGAAATAAACATTTACCCCCAAAAGGGGGGGGGGGG[AGAGAGAGAGAGAGAGAG]ATTATCAATATTGAACATTCAACTTCTCCAGTCTTCCATTCAATATTGGTAACATTTTGAAGACATTCCCCCTAACCCAAATGAGAGAATGT	GGAAGAAATAAACATTTACCCCC	59.063	ACATTCTCTCATTTGGGTTAGGG	60.576	149	Unigene76695_Rep1-Disease
CL10838.Contig3_All_6438_5	GGGGGGGGGGGG	G(1*12)	1209	12	GGAAGAAATAAACATTTACCCCCAAAAGGGGGGGGGGGG[AGAGAGAGAGAGAGAGAG]ATTATCAATATTGAACATTCAACTTCTCCAGTCTTCCA	GGAAGAAATAAACATTTACCCCC	59.063	TGGAAGACTGGAGAAGTTGAATG	60.646	95	Unigene76695_Rep1-Disease
CL10838.Contig3_All_6439_1	AGAGAGAGAGAGAGAGAG	AG(2*9)	1221	18	AATAAACATTTACCCCCAAAAGGGGGGGGGGGG[AGAGAGAGAGAGAGAGAG]ATTATCAATATTGAACATTCAACTTCTCCAGTCTTCCATTCAATATTGG	AATAAACATTTACCCCCAAAAGG	59.431	CCAATATTGAATGGAAGACTGGA	60.19	100	Unigene76695_Rep1-Disease
CL10838.Contig3_All_6439_2	AGAGAGAGAGAGAGAGAG	AG(2*9)	1221	18	AATAAACATTTACCCCCAAAAGGGGGGGGGGGG[AGAGAGAGAGAGAGAGAG]ATTATCAATATTGAACATTCAACTTCTCCAGTCTTCCATTC	AATAAACATTTACCCCCAAAAGG	59.431	GAATGGAAGACTGGAGAAGTTGA	59.743	92	Unigene76695_Rep1-Disease
CL10838.Contig3_All_6439_3	AGAGAGAGAGAGAGAGAG	AG(2*9)	1221	18	AATAAACATTTACCCCCAAAAGGGGGGGGGGGG[AGAGAGAGAGAGAGAGAG]ATTATCAATATTGAACATTCAACTTCTCCAGTCTTCCATTCAATATTGGTAACATTTTGAAGACATTCCCCCTAAC	AATAAACATTTACCCCCAAAAGG	59.431	GTTAGGGGGAATGTCTTCAAAAT	59.622	127	Unigene76695_Rep1-Disease
CL10838.Contig3_All_6439_4	AGAGAGAGAGAGAGAGAG	AG(2*9)	1221	18	GGAAGAAATAAACATTTACCCCCAAAAGGGGGGGGGGGG[AGAGAGAGAGAGAGAGAG]ATTATCAATATTGAACATTCAACTTCTCCAGTCTTCCATTCAATATTGG	GGAAGAAATAAACATTTACCCCC	59.063	CCAATATTGAATGGAAGACTGGA	60.19	106	Unigene76695_Rep1-Disease
CL10838.Contig3_All_6439_5	AGAGAGAGAGAGAGAGAG	AG(2*9)	1221	18	AATAAACATTTACCCCCAAAAGGGGGGGGGGGG[AGAGAGAGAGAGAGAGAG]ATTATCAATATTGAACATTCAACTTCTCCAGTCTTCCATTCAATATTGGTAACATTTTGAAGACATTCCCCCTAACCCAAATGAGAGAATGT	AATAAACATTTACCCCCAAAAGG	59.431	ACATTCTCTCATTTGGGTTAGGG	60.576	143	Unigene76695_Rep1-Disease
CL10845.Contig2_All_6445_1	CTCTCTCTCTCT	CT(2*6)	271	12	AATTACCCTTCATTCTCAGGAGCATTCTCCGCTCTCTTCGCTCACCTCTTCCACACTCGCCACAATCTCCCTTCCCTCATTCTTCCCTTCTCTTCGGTTCC[CTCTCTCTCTCT]CAGGGTTGAGGATTTGTGCATTGATAGCCTTGAG	AATTACCCTTCATTCTCAGGAGC	59.984	CTCAAGGCTATCAATGCACAAAT	60.503	147	Unigene70169_Rep1-Control;Unigene71866_Rep1-Control;CL791.Contig3_Rep2-Disease;Unigene50247_Rep1-Disease;CL791.Contig1_Rep2-Disease
CL10845.Contig2_All_6445_2	CTCTCTCTCTCT	CT(2*6)	271	12	AATTACCCTTCATTCTCAGGAGCATTCTCCGCTCTCTTCGCTCACCTCTTCCACACTCGCCACAATCTCCCTTCCCTCATTCTTCCCTTCTCTTCGGTTCC[CTCTCTCTCTCT]CAGGGTTGAGGATTTGTGCATTGATAGCCTTGAGACAT	AATTACCCTTCATTCTCAGGAGC	59.984	ATGTCTCAAGGCTATCAATGCAC	60.525	151	Unigene70169_Rep1-Control;Unigene71866_Rep1-Control;CL791.Contig3_Rep2-Disease;Unigene50247_Rep1-Disease;CL791.Contig1_Rep2-Disease
CL10845.Contig2_All_6445_3	CTCTCTCTCTCT	CT(2*6)	271	12	AATTACCCTTCATTCTCAGGAGCATTCTCCGCTCTCTTCGCTCACCTCTTCCACACTCGCCACAATCTCCCTTCCCTCATTCTTCCCTTCTCTTCGGTTCC[CTCTCTCTCTCT]CAGGGTTGAGGATTTGTGCATTGATAGCCTTGAGACATGCT	AATTACCCTTCATTCTCAGGAGC	59.984	AGCATGTCTCAAGGCTATCAATG	60.646	154	Unigene70169_Rep1-Control;Unigene71866_Rep1-Control;CL791.Contig3_Rep2-Disease;Unigene50247_Rep1-Disease;CL791.Contig1_Rep2-Disease
CL10845.Contig2_All_6445_4	CTCTCTCTCTCT	CT(2*6)	271	12	AATTACCCTTCATTCTCAGGAGCATTCTCCGCTCTCTTCGCTCACCTCTTCCACACTCGCCACAATCTCCCTTCCCTCATTCTTCCCTTCTCTTCGGTTCC[CTCTCTCTCTCT]CAGGGTTGAGGATTTGTGCATTGATAGCCTTGAGACATGCTATCTGC	AATTACCCTTCATTCTCAGGAGC	59.984	GCAGATAGCATGTCTCAAGGCTA	60.901	160	Unigene70169_Rep1-Control;Unigene71866_Rep1-Control;CL791.Contig3_Rep2-Disease;Unigene50247_Rep1-Disease;CL791.Contig1_Rep2-Disease
CL10845.Contig2_All_6445_5	CTCTCTCTCTCT	CT(2*6)	271	12	AATTACCCTTCATTCTCAGGAGCATTCTCCGCTCTCTTCGCTCACCTCTTCCACACTCGCCACAATCTCCCTTCCCTCATTCTTCCCTTCTCTTCGGTTCC[CTCTCTCTCTCT]CAGGGTTGAGGATTTGTGCATTGATAGCCT	AATTACCCTTCATTCTCAGGAGC	59.984	AGGCTATCAATGCACAAATCCT	59.993	143	Unigene70169_Rep1-Control;Unigene71866_Rep1-Control;CL791.Contig3_Rep2-Disease;Unigene50247_Rep1-Disease;CL791.Contig1_Rep2-Disease
CL10847.Contig5_All_6450_1	TCTCTCTCTCTCTCTCTCTC	TC(2*10)	669	20	CTTTGGGAACAAGTCTCAAGG[TCTCTCTCTCTCTCTCTCTC]TTCCCTAATACCATTACTACCTACCATACATTCTTTTTCTTCACCACATAAGAAGACTCATCTTTTTATTTGAGGTCATTCCTCAATTTAGTAATGCTAGACTGGTGTGGTGTCACTT	CTTTGGGAACAAGTCTCAAGGT	59.655	AAGTGACACCACACCAGTCTAGC	60.652	159	CL4028.Contig1_Rep1-Disease
CL10847.Contig5_All_6450_2	TCTCTCTCTCTCTCTCTCTC	TC(2*10)	669	20	TCTTTGGGAACAAGTCTCAAGG[TCTCTCTCTCTCTCTCTCTC]TTCCCTAATACCATTACTACCTACCATACATTCTTTTTCTTCACCACATAAGAAGACTCATCTTTTTATTTGAGGTCATTCCTCAATTTAGTAATGCTAGACTGGTGTGGTGTCACTT	TCTTTGGGAACAAGTCTCAAGGT	61.373	AAGTGACACCACACCAGTCTAGC	60.652	160	CL4028.Contig1_Rep1-Disease
CL10847.Contig5_All_6450_3	TCTCTCTCTCTCTCTCTCTC	TC(2*10)	669	20	CTTTGGGAACAAGTCTCAAGG[TCTCTCTCTCTCTCTCTCTC]TTCCCTAATACCATTACTACCTACCATACATTCTTTTTCTTCACCACATAAGAAGACTCATCTTTTTATTTGAGGTCATTCCTCAATTTAGTAATGCTAGACTGGTGTGGTGTC	CTTTGGGAACAAGTCTCAAGGT	59.655	GACACCACACCAGTCTAGCATTA	59.183	155	CL4028.Contig1_Rep1-Disease
CL10847.Contig5_All_6450_4	TCTCTCTCTCTCTCTCTCTC	TC(2*10)	669	20	TCTTTGGGAACAAGTCTCAAGG[TCTCTCTCTCTCTCTCTCTC]TTCCCTAATACCATTACTACCTACCATACATTCTTTTTCTTCACCACATAAGAAGACTCATCTTTTTATTTGAGGTCATTCCTCAATTTAGTAATGCTAGACTGGTGTGGTGTC	TCTTTGGGAACAAGTCTCAAGGT	61.373	GACACCACACCAGTCTAGCATTA	59.183	156	CL4028.Contig1_Rep1-Disease
CL10847.Contig5_All_6450_5	TCTCTCTCTCTCTCTCTCTC	TC(2*10)	669	20	TGGAGATAAGGTCAGACATGGACGCTGCTTTCAGGGATATCAGCCCAAAAGCCCCTCTTTGGGAACAAGTCTCAAGG[TCTCTCTCTCTCTCTCTCTC]TTCCCTAATACCATTACTACCTACCATACATTCTTTTTCTTCACCA	TGGAGATAAGGTCAGACATGGAC	60.376	TGGTGAAGAAAAAGAATGTATGG	58.175	143	CL4028.Contig1_Rep1-Disease
CL10874.Contig5_All_6454_1	ATGATGATGATGATGATGATGATG	ATG(3*8)	835	24	ATGTATTAGCGTTGAGGGTGAAAGAGGATGGTATTGCTAGTGAGTGGGAAAATGGAAGATA[ATGATGATGATGATGATGATGATG]GTGTGAAGAACATGAGGGTGAAGTGGCGATTCTGAGAGAAAGGAAGAAGCTTGGTTTGCATACAATC	ATGTATTAGCGTTGAGGGTGAAA	59.912	GATTGTATGCAAACCAAGCTTCT	59.685	152	Unigene13391_Rep1-Control
CL10874.Contig5_All_6454_2	ATGATGATGATGATGATGATGATG	ATG(3*8)	835	24	AATGTATTAGCGTTGAGGGTGAAAGAGGATGGTATTGCTAGTGAGTGGGAAAATGGAAGATA[ATGATGATGATGATGATGATGATG]GTGTGAAGAACATGAGGGTGAAGTGGCGATTCTGAGAGAAAGGAAGAAGCTTGGTTTGCATACAATC	AATGTATTAGCGTTGAGGGTGAA	59.912	GATTGTATGCAAACCAAGCTTCT	59.685	153	Unigene13391_Rep1-Control
CL10874.Contig5_All_6454_3	ATGATGATGATGATGATGATGATG	ATG(3*8)	835	24	ATGGTATTGCTAGTGAGTGGGAAAATGGAAGATA[ATGATGATGATGATGATGATGATG]GTGTGAAGAACATGAGGGTGAAGTGGCGATTCTGAGAGAAAGGAAGAAGCTTGGTTTGCATACAATC	ATGGTATTGCTAGTGAGTGGGAA	59.906	GATTGTATGCAAACCAAGCTTCT	59.685	125	Unigene13391_Rep1-Control
CL10874.Contig5_All_6454_4	ATGATGATGATGATGATGATGATG	ATG(3*8)	835	24	TATTAGCGTTGAGGGTGAAAGAGGATGGTATTGCTAGTGAGTGGGAAAATGGAAGATA[ATGATGATGATGATGATGATGATG]GTGTGAAGAACATGAGGGTGAAGTGGCGATTCTGAGAGAAAGGAAGAAGCTTGGTTTGCATACAATC	TATTAGCGTTGAGGGTGAAAGAG	59.801	GATTGTATGCAAACCAAGCTTCT	59.685	149	Unigene13391_Rep1-Control
CL10874.Contig5_All_6454_5	ATGATGATGATGATGATGATGATG	ATG(3*8)	835	24	AATGTATTAGCGTTGAGGGTGAAAGAGGATGGTATTGCTAGTGAGTGGGAAAATGGAAGATA[ATGATGATGATGATGATGATGATG]GTGTGAAGAACATGAGGGTGAAGTGGCGATTCTGAGAGAAAGGAAGAAGCTTGGTT	AATGTATTAGCGTTGAGGGTGAA	59.912	AACCAAGCTTCTTCCTTTCTCTC	59.559	142	Unigene13391_Rep1-Control
CL10881.Contig4_All_6457_2	AGAGAGAGAGAG	AG(2*6)	178	12	TCACATTCTACAATCAGATCCCCCCAATGCGCATATAA[AGAGAGAGAGAG]GAACAGAGAAGAATCCCCATCAATGGAACGGTTCTGAAATCTAGGGCTTTTATTTTCCTTTTTGTTCCTTTTCCCATTGAAAATA	TCACATTCTACAATCAGATCCCC	60.201	TATTTTCAATGGGAAAAGGAACA	59.715	135	Unigene16433_Rep2-Disease
CL10881.Contig4_All_6457_4	AGAGAGAGAGAG	AG(2*6)	178	12	TCACATTCTACAATCAGATCCCCCCAATGCGCATATAA[AGAGAGAGAGAG]GAACAGAGAAGAATCCCCATCAATGGAACGGTTCTGAAATCTA	TCACATTCTACAATCAGATCCCC	60.201	TAGATTTCAGAACCGTTCCATTG	60.35	93	Unigene16433_Rep2-Disease
CL10881.Contig4_All_6458_1	AGAAGAAGAAGAAGAAGAAGA	AGA(3*7)	283	21	AACAGAGAAGAATCCCCATCAATGGAACGGTTCTGAAATCTAGGGCTTTTATTTTCCTTTTTGTTCCTTTTCCCATTGAAAATAGAGAATAG[AGAAGAAGAAGAAGAAGAAGA]AAAGGGATGATGAAGAGGTTGTTAGGTGG	AACAGAGAAGAATCCCCATCAAT	60.196	CCACCTAACAACCTCTTCATCAT	59.402	142	Unigene16433_Rep2-Disease
CL10881.Contig4_All_6458_2	AGAAGAAGAAGAAGAAGAAGA	AGA(3*7)	283	21	CAATGGAACGGTTCTGAAATCTAGGGCTTTTATTTTCCTTTTTGTTCCTTTTCCCATTGAAAATAGAGAATAG[AGAAGAAGAAGAAGAAGAAGA]AAAGGGATGATGAAGAGGTTGTTAGGTGG	CAATGGAACGGTTCTGAAATCTA	60.35	CCACCTAACAACCTCTTCATCAT	59.402	123	Unigene16433_Rep2-Disease
CL10881.Contig4_All_6458_3	AGAAGAAGAAGAAGAAGAAGA	AGA(3*7)	283	21	AACAGAGAAGAATCCCCATCAATGGAACGGTTCTGAAATCTAGGGCTTTTATTTTCCTTTTTGTTCCTTTTCCCATTGAAAATAGAGAATAG[AGAAGAAGAAGAAGAAGAAGA]AAAGGGATGATGAAGAGGTTGTTA	AACAGAGAAGAATCCCCATCAAT	60.196	TAACAACCTCTTCATCATCCCTT	59.014	137	Unigene16433_Rep2-Disease
CL10881.Contig4_All_6458_4	AGAAGAAGAAGAAGAAGAAGA	AGA(3*7)	283	21	AGAGAGGAACAGAGAAGAATCCCCATCAATGGAACGGTTCTGAAATCTAGGGCTTTTATTTTCCTTTTTGTTCCTTTTCCCATTGAAAATAGAGAATAG[AGAAGAAGAAGAAGAAGAAGA]AAAGGGATGATGAAGAGGTTGTTAGGTGG	AGAGAGGAACAGAGAAGAATCCC	59.371	CCACCTAACAACCTCTTCATCAT	59.402	149	Unigene16433_Rep2-Disease
CL10881.Contig4_All_6458_5	AGAAGAAGAAGAAGAAGAAGA	AGA(3*7)	283	21	AACAGAGAAGAATCCCCATCAATGGAACGGTTCTGAAATCTAGGGCTTTTATTTTCCTTTTTGTTCCTTTTCCCATTGAAAATAGAGAATAG[AGAAGAAGAAGAAGAAGAAGA]AAAGGGATGATGAAGAGGTTGTTAGG	AACAGAGAAGAATCCCCATCAAT	60.196	CCTAACAACCTCTTCATCATCCC	61.057	139	Unigene16433_Rep2-Disease
CL10905.Contig4_All_6462_1	CAACAACAACAACAACAA	CAA(3*6)	221	18	CAGCATTGTGTTTGTCAATTGTTCCCACAGTGACAGGGGGGGTATCCTTATGGAGGTTGTGCTTTCTTCGTAGTTTCATCTGCATCATGGACATCAT[CAACAACAACAACAACAA]CAGCAGCAACAAGAGGCTTGCATTCTCGGAACCCTTTATGTCTC	CAGCATTGTGTTTGTCAATTGTT	59.955	GAGACATAAAGGGTTCCGAGAAT	59.86	159	Unigene6163_Rep2-Disease
CL10905.Contig4_All_6462_2	CAACAACAACAACAACAA	CAA(3*6)	221	18	TCTTCGTAGTTTCATCTGCATCATGGACATCAT[CAACAACAACAACAACAA]CAGCAGCAACAAGAGGCTTGCATTCTCGGAACCCTTTATGTCTCAGAGGAGAAAAGTGGTTTCAG	TCTTCGTAGTTTCATCTGCATCA	59.897	CTGAAACCACTTTTCTCCTCTGA	59.908	116	Unigene6163_Rep2-Disease
CL10905.Contig4_All_6462_3	CAACAACAACAACAACAA	CAA(3*6)	221	18	TCTTCGTAGTTTCATCTGCATCATGGACATCAT[CAACAACAACAACAACAA]CAGCAGCAACAAGAGGCTTGCATTCTCGGAACCCTTTATGTCTC	TCTTCGTAGTTTCATCTGCATCA	59.897	GAGACATAAAGGGTTCCGAGAAT	59.86	95	Unigene6163_Rep2-Disease
CL10905.Contig4_All_6462_4	CAACAACAACAACAACAA	CAA(3*6)	221	18	TCTTCGTAGTTTCATCTGCATCATGGACATCAT[CAACAACAACAACAACAA]CAGCAGCAACAAGAGGCTTGCATTCTCGGAACCCTTTATGTCTCAGAGGAGAAAAGTGGTTTCAGGGTTCAGTT	TCTTCGTAGTTTCATCTGCATCA	59.897	AACTGAACCCTGAAACCACTTTT	60.292	125	Unigene6163_Rep2-Disease
CL10905.Contig4_All_6462_5	CAACAACAACAACAACAA	CAA(3*6)	221	18	TCTTCGTAGTTTCATCTGCATCATGGACATCAT[CAACAACAACAACAACAA]CAGCAGCAACAAGAGGCTTGCATTCTCGGAACCCTTTATGTCTCAGAGGAGAAAAGTGGTTTCAGGGTTCAGTTT	TCTTCGTAGTTTCATCTGCATCA	59.897	AAACTGAACCCTGAAACCACTTT	60.292	126	Unigene6163_Rep2-Disease
CL10916.Contig4_All_6468_1	ATATATATATATATATATATAT	AT(2*11)	209	22	TTTCTCTTCATCAAATCCGACACGATGATCCCATGCACACAA[ATATATATATATATATATATAT]GATTATCTTTCTGTCAATTCATTCTGGCCAAACAAAGCTTCAGCGCTCAGAAATGTTAATGGTCCTG	TTTCTCTTCATCAAATCCGACAC	60.477	CAGGACCATTAACATTTCTGAGC	60.014	131	Unigene9202_Rep1-Control
CL10916.Contig4_All_6468_2	ATATATATATATATATATATAT	AT(2*11)	209	22	GTTTCTCTTCATCAAATCCGACACGATGATCCCATGCACACAA[ATATATATATATATATATATAT]GATTATCTTTCTGTCAATTCATTCTGGCCAAACAAAGCTTCAGCGCTCAGAAATGTTAATGGTCCTG	GTTTCTCTTCATCAAATCCGACA	60.477	CAGGACCATTAACATTTCTGAGC	60.014	132	Unigene9202_Rep1-Control
CL10916.Contig4_All_6468_3	ATATATATATATATATATATAT	AT(2*11)	209	22	TTTCTCTTCATCAAATCCGACACGATGATCCCATGCACACAA[ATATATATATATATATATATAT]GATTATCTTTCTGTCAATTCATTCTGGCCAAACAAAGCTTCAGCGCTCAGAAATGTTAATGGTCCTGACATTACGGTTCACGGCTCTACTAAG	TTTCTCTTCATCAAATCCGACAC	60.477	CTTAGTAGAGCCGTGAACCGTAA	59.855	157	Unigene9202_Rep1-Control
CL10916.Contig4_All_6468_4	ATATATATATATATATATATAT	AT(2*11)	209	22	GTTTCTCTTCATCAAATCCGACACGATGATCCCATGCACACAA[ATATATATATATATATATATAT]GATTATCTTTCTGTCAATTCATTCTGGCCAAACAAAGCTTCAGCGCTCAGAAATGTTAATGGTCCTGACATTACGGTTCACGGCTCTACTAAG	GTTTCTCTTCATCAAATCCGACA	60.477	CTTAGTAGAGCCGTGAACCGTAA	59.855	158	Unigene9202_Rep1-Control
CL10916.Contig4_All_6468_5	ATATATATATATATATATATAT	AT(2*11)	209	22	CAAAAGCAAATGACGAAGAACTCCAAATATTTATCCATCTAGCTATTACAACAACTTAGTTTCTCTTCATCAAATCCGACACGATGATCCCATGCACACAA[ATATATATATATATATATATAT]GATTATCTTTCTGTCAATTCATTCTGGC	CAAAAGCAAATGACGAAGAACTC	60.282	GCCAGAATGAATTGACAGAAAGA	60.607	151	Unigene9202_Rep1-Control
CL10920.Contig4_All_6469_1	CATCATCATCATCATCATCATCATCATCATCATCATCATCATCATCATCATCATCATCAT	CAT(3*20)	530	60	GTGCTTTGTTCTGCATTTTCTTTTGTGTCTGCATCCGAGTCCCCAATTATATAATCTTCAA[CATCATCATCATCATCATCATCATCATCATCATCATCATCATCATCATCATCATCATCAT]CGTAGTCACCGTCAACATCATTACCATCACCATTACCA	GTGCTTTGTTCTGCATTTTCTTT	59.826	TGGTAATGGTGATGGTAATGATG	59.465	159	CL4890.Contig1_Rep1-Control;CL4221.Contig1_Rep2-Disease;Unigene104249_Rep1-Control;Unigene120800_Rep2-Disease
CL10920.Contig4_All_6469_2	CATCATCATCATCATCATCATCATCATCATCATCATCATCATCATCATCATCATCATCAT	CAT(3*20)	530	60	GCTTTGTTCTGCATTTTCTTTTGTGTCTGCATCCGAGTCCCCAATTATATAATCTTCAA[CATCATCATCATCATCATCATCATCATCATCATCATCATCATCATCATCATCATCATCAT]CGTAGTCACCGTCAACATCATTACCATCACCATTACCA	GCTTTGTTCTGCATTTTCTTTTG	60.276	TGGTAATGGTGATGGTAATGATG	59.465	157	CL4890.Contig1_Rep1-Control;CL4221.Contig1_Rep2-Disease;Unigene104249_Rep1-Control;Unigene120800_Rep2-Disease
CL10920.Contig4_All_6469_3	CATCATCATCATCATCATCATCATCATCATCATCATCATCATCATCATCATCATCATCAT	CAT(3*20)	530	60	TGCTTTGTTCTGCATTTTCTTTTGTGTCTGCATCCGAGTCCCCAATTATATAATCTTCAA[CATCATCATCATCATCATCATCATCATCATCATCATCATCATCATCATCATCATCATCAT]CGTAGTCACCGTCAACATCATTACCATCACCATTACCA	TGCTTTGTTCTGCATTTTCTTTT	60.276	TGGTAATGGTGATGGTAATGATG	59.465	158	CL4890.Contig1_Rep1-Control;CL4221.Contig1_Rep2-Disease;Unigene104249_Rep1-Control;Unigene120800_Rep2-Disease
CL10920.Contig4_All_6469_4	CATCATCATCATCATCATCATCATCATCATCATCATCATCATCATCATCATCATCATCAT	CAT(3*20)	530	60	GTGCTTTGTTCTGCATTTTCTTTTGTGTCTGCATCCGAGTCCCCAATTATATAATCTTCAA[CATCATCATCATCATCATCATCATCATCATCATCATCATCATCATCATCATCATCATCAT]CGTAGTCACCGTCAACATCATTACCAT	GTGCTTTGTTCTGCATTTTCTTT	59.826	ATGGTAATGATGTTGACGGTGAC	60.909	148	CL4890.Contig1_Rep1-Control;CL4221.Contig1_Rep2-Disease;Unigene104249_Rep1-Control;Unigene120800_Rep2-Disease
CL10920.Contig4_All_6469_5	CATCATCATCATCATCATCATCATCATCATCATCATCATCATCATCATCATCATCATCAT	CAT(3*20)	530	60	GTGCTTTGTTCTGCATTTTCTTTTGTGTCTGCATCCGAGTCCCCAATTATATAATCTTCAA[CATCATCATCATCATCATCATCATCATCATCATCATCATCATCATCATCATCATCATCAT]CGTAGTCACCGTCAACATCATTACCATCAC	GTGCTTTGTTCTGCATTTTCTTT	59.826	GTGATGGTAATGATGTTGACGGT	60.909	151	CL4890.Contig1_Rep1-Control;CL4221.Contig1_Rep2-Disease;Unigene104249_Rep1-Control;Unigene120800_Rep2-Disease
CL10920.Contig5_All_6470_1	AGAGAGAGAGAGAGAGAGAGAGAGAGAGAGAGAGAG	AG(2*18)	351	36	GCACATCACAATCACACACCTATCTCAGGAAAGAGTGAACTTCATCGATTCCCAC[AGAGAGAGAGAGAGAGAGAGAGAGAGAGAGAGAGAG]TGGCTGAATGTTAGAGAGAGAAATTCTGAATCCCTGC	GCACATCACAATCACACACCTAT	59.801	GCAGGGATTCAGAATTTCTCTCT	60.216	128	CL6133.Contig2_Rep2-Disease;CL9327.Contig1_Rep1-Disease;CL1860.Contig3_Rep1-Control;Unigene95568_Rep1-Control;Unigene117395_Rep1-Control;Unigene6627_Rep1-Disease;Unigene134358_Rep1-Control;Unigene848_Rep1-Control;CL6133.Contig3_Rep2-Disease;CL9327.Contig2_Rep1-Disease;CL1440.Contig3_Rep2-Disease;CL6133.Contig1_Rep2-Disease;Unigene27123_Rep1-Control
CL10920.Contig5_All_6470_2	AGAGAGAGAGAGAGAGAGAGAGAGAGAGAGAGAGAG	AG(2*18)	351	36	AAATCTAACCGCACATCACAATCACACACCTATCTCAGGAAAGAGTGAACTTCATCGATTCCCAC[AGAGAGAGAGAGAGAGAGAGAGAGAGAGAGAGAGAG]TGGCTGAATGTTAGAGAGAGAAATTCTGAATCCCTGC	AAATCTAACCGCACATCACAATC	60.258	GCAGGGATTCAGAATTTCTCTCT	60.216	138	CL6133.Contig2_Rep2-Disease;CL9327.Contig1_Rep1-Disease;CL1860.Contig3_Rep1-Control;Unigene95568_Rep1-Control;Unigene117395_Rep1-Control;Unigene6627_Rep1-Disease;Unigene134358_Rep1-Control;Unigene848_Rep1-Control;CL6133.Contig3_Rep2-Disease;CL9327.Contig2_Rep1-Disease;CL1440.Contig3_Rep2-Disease;CL6133.Contig1_Rep2-Disease;Unigene27123_Rep1-Control
CL10920.Contig5_All_6470_3	AGAGAGAGAGAGAGAGAGAGAGAGAGAGAGAGAGAG	AG(2*18)	351	36	GCTGTTTTTGTTATTCCCCAAATCTAACCGCACATCACAATCACACACCTATCTCAGGAAAGAGTGAACTTCATCGATTCCCAC[AGAGAGAGAGAGAGAGAGAGAGAGAGAGAGAGAGAG]TGGCTGAATGTTAGAGAGAGAAATTCTGAATCCCTGC	GCTGTTTTTGTTATTCCCCAAAT	60.438	GCAGGGATTCAGAATTTCTCTCT	60.216	157	CL6133.Contig2_Rep2-Disease;CL9327.Contig1_Rep1-Disease;CL1860.Contig3_Rep1-Control;Unigene95568_Rep1-Control;Unigene117395_Rep1-Control;Unigene6627_Rep1-Disease;Unigene134358_Rep1-Control;Unigene848_Rep1-Control;CL6133.Contig3_Rep2-Disease;CL9327.Contig2_Rep1-Disease;CL1440.Contig3_Rep2-Disease;CL6133.Contig1_Rep2-Disease;Unigene27123_Rep1-Control
CL10920.Contig5_All_6470_4	AGAGAGAGAGAGAGAGAGAGAGAGAGAGAGAGAGAG	AG(2*18)	351	36	CACAATCACACACCTATCTCAGGAAAGAGTGAACTTCATCGATTCCCAC[AGAGAGAGAGAGAGAGAGAGAGAGAGAGAGAGAGAG]TGGCTGAATGTTAGAGAGAGAAATTCTGAATCCCTGC	CACAATCACACACCTATCTCAGG	59.529	GCAGGGATTCAGAATTTCTCTCT	60.216	122	CL6133.Contig2_Rep2-Disease;CL9327.Contig1_Rep1-Disease;CL1860.Contig3_Rep1-Control;Unigene95568_Rep1-Control;Unigene117395_Rep1-Control;Unigene6627_Rep1-Disease;Unigene134358_Rep1-Control;Unigene848_Rep1-Control;CL6133.Contig3_Rep2-Disease;CL9327.Contig2_Rep1-Disease;CL1440.Contig3_Rep2-Disease;CL6133.Contig1_Rep2-Disease;Unigene27123_Rep1-Control
CL10920.Contig5_All_6470_5	AGAGAGAGAGAGAGAGAGAGAGAGAGAGAGAGAGAG	AG(2*18)	351	36	AAGAGTGAACTTCATCGATTCCCAC[AGAGAGAGAGAGAGAGAGAGAGAGAGAGAGAGAGAG]TGGCTGAATGTTAGAGAGAGAAATTCTGAATCCCTGCACCTAACCATCCATTGGGGCTCAGATTACTTGGAAAGTT	AAGAGTGAACTTCATCGATTCCC	60.835	AACTTTCCAAGTAATCTGAGCCC	60.018	137	CL6133.Contig2_Rep2-Disease;CL9327.Contig1_Rep1-Disease;CL1860.Contig3_Rep1-Control;Unigene95568_Rep1-Control;Unigene117395_Rep1-Control;Unigene6627_Rep1-Disease;Unigene134358_Rep1-Control;Unigene848_Rep1-Control;CL6133.Contig3_Rep2-Disease;CL9327.Contig2_Rep1-Disease;CL1440.Contig3_Rep2-Disease;CL6133.Contig1_Rep2-Disease;Unigene27123_Rep1-Control
CL10920.Contig5_All_6472_1	GATGATGATGATGATGATGATGAT	GAT(3*8)	5861	24	TAATGATGTTGACGGTGACTAC[GATGATGATGATGATGATGATGAT]GTTGAAGATTATATAATTGGGGACTCGGATGCAGACACAAAAGAAAATGCAGAACAAAGCACGGATTTGGATGGAGCAGATTACGACAGTGAT	TAATGATGTTGACGGTGACTACG	59.934	ATCACTGTCGTAATCTGCTCCAT	60.04	139	CL6133.Contig2_Rep2-Disease;CL9327.Contig1_Rep1-Disease;CL1860.Contig3_Rep1-Control;Unigene95568_Rep1-Control;Unigene117395_Rep1-Control;Unigene6627_Rep1-Disease;Unigene134358_Rep1-Control;Unigene848_Rep1-Control;CL6133.Contig3_Rep2-Disease;CL9327.Contig2_Rep1-Disease;CL1440.Contig3_Rep2-Disease;CL6133.Contig1_Rep2-Disease;Unigene27123_Rep1-Control
CL10920.Contig5_All_6472_2	GATGATGATGATGATGATGATGAT	GAT(3*8)	5861	24	TAATGATGTTGACGGTGACTAC[GATGATGATGATGATGATGATGAT]GTTGAAGATTATATAATTGGGGACTCGGATGCAGACACAAAAGAAAATGCAGAACAAAGCAC	TAATGATGTTGACGGTGACTACG	59.934	GTGCTTTGTTCTGCATTTTCTTT	59.826	108	CL6133.Contig2_Rep2-Disease;CL9327.Contig1_Rep1-Disease;CL1860.Contig3_Rep1-Control;Unigene95568_Rep1-Control;Unigene117395_Rep1-Control;Unigene6627_Rep1-Disease;Unigene134358_Rep1-Control;Unigene848_Rep1-Control;CL6133.Contig3_Rep2-Disease;CL9327.Contig2_Rep1-Disease;CL1440.Contig3_Rep2-Disease;CL6133.Contig1_Rep2-Disease;Unigene27123_Rep1-Control
CL10920.Contig5_All_6472_3	GATGATGATGATGATGATGATGAT	GAT(3*8)	5861	24	TAATGATGTTGACGGTGACTAC[GATGATGATGATGATGATGATGAT]GTTGAAGATTATATAATTGGGGACTCGGATGCAGACACAAAAGAAAATGCAGAACAAAGC	TAATGATGTTGACGGTGACTACG	59.934	GCTTTGTTCTGCATTTTCTTTTG	60.276	106	CL6133.Contig2_Rep2-Disease;CL9327.Contig1_Rep1-Disease;CL1860.Contig3_Rep1-Control;Unigene95568_Rep1-Control;Unigene117395_Rep1-Control;Unigene6627_Rep1-Disease;Unigene134358_Rep1-Control;Unigene848_Rep1-Control;CL6133.Contig3_Rep2-Disease;CL9327.Contig2_Rep1-Disease;CL1440.Contig3_Rep2-Disease;CL6133.Contig1_Rep2-Disease;Unigene27123_Rep1-Control
CL10920.Contig5_All_6472_4	GATGATGATGATGATGATGATGAT	GAT(3*8)	5861	24	TAATGATGTTGACGGTGACTAC[GATGATGATGATGATGATGATGAT]GTTGAAGATTATATAATTGGGGACTCGGATGCAGACACAAAAGAAAATGCAGAACAAAGCA	TAATGATGTTGACGGTGACTACG	59.934	TGCTTTGTTCTGCATTTTCTTTT	60.276	107	CL6133.Contig2_Rep2-Disease;CL9327.Contig1_Rep1-Disease;CL1860.Contig3_Rep1-Control;Unigene95568_Rep1-Control;Unigene117395_Rep1-Control;Unigene6627_Rep1-Disease;Unigene134358_Rep1-Control;Unigene848_Rep1-Control;CL6133.Contig3_Rep2-Disease;CL9327.Contig2_Rep1-Disease;CL1440.Contig3_Rep2-Disease;CL6133.Contig1_Rep2-Disease;Unigene27123_Rep1-Control
CL10920.Contig5_All_6472_5	GATGATGATGATGATGATGATGAT	GAT(3*8)	5861	24	TGTGGATTATGAGGAAAATGAGGATATTGATGATAATGGTAATGGTGATGGTAATGATGTTGACGGTGACTAC[GATGATGATGATGATGATGATGAT]GTTGAAGATTATATAATTGGGGACTCGGATGCAGACACAAAAGAAAATGCAGAACAAAGC	TGTGGATTATGAGGAAAATGAGG	60.19	GCTTTGTTCTGCATTTTCTTTTG	60.276	157	CL6133.Contig2_Rep2-Disease;CL9327.Contig1_Rep1-Disease;CL1860.Contig3_Rep1-Control;Unigene95568_Rep1-Control;Unigene117395_Rep1-Control;Unigene6627_Rep1-Disease;Unigene134358_Rep1-Control;Unigene848_Rep1-Control;CL6133.Contig3_Rep2-Disease;CL9327.Contig2_Rep1-Disease;CL1440.Contig3_Rep2-Disease;CL6133.Contig1_Rep2-Disease;Unigene27123_Rep1-Control
CL10945.Contig2_All_6475_4	TGTTGTTGTTGTTGT	TGT(3*5)	1765	15	AGATTTTGATGACTGGGTTGTTGCTGGTTTTGGAGGTGAACCTTAATCCCAGCAGGTTCA[TGTTGTTGTTGTTGT]GTGTTGAACGCTGGTGGTTTACCAGCAGAACACTGCAACTCGTGAACAGTGCAGTATTCTG	AGATTTTGATGACTGGGTTGTTG	60.268	CAGAATACTGCACTGTTCACGAG	59.988	136	CL11932.Contig2_Rep2-Disease
CL10964.Contig1_All_6482_1	CAACACAACACAACACAACACAACA	CAACA(5*5)	776	25	TTGCTTTTGCTGTCTGAATTGTAGTCATTGGTTGCAACTTG[CAACACAACACAACACAACACAACA]AACATACAAACCGTGGCATTCGTTCAGATCTAGAAAACCCAAGCAATGAAGAA	TTGCTTTTGCTGTCTGAATTGTA	59.939	TTCTTCATTGCTTGGGTTTTCTA	60.115	119	CL12694.Contig1_Rep1-Control
CL10964.Contig1_All_6482_2	CAACACAACACAACACAACACAACA	CAACA(5*5)	776	25	TTGCTTTTGCTGTCTGAATTGTAGTCATTGGTTGCAACTTG[CAACACAACACAACACAACACAACA]AACATACAAACCGTGGCATTCGTTCAGATCTAGAAAACCCA	TTGCTTTTGCTGTCTGAATTGTA	59.939	TGGGTTTTCTAGATCTGAACGAA	60.116	107	CL12694.Contig1_Rep1-Control
CL10964.Contig1_All_6482_3	CAACACAACACAACACAACACAACA	CAACA(5*5)	776	25	TACCACCATGATCTTTTGCTTTTGCTGTCTGAATTGTAGTCATTGGTTGCAACTTG[CAACACAACACAACACAACACAACA]AACATACAAACCGTGGCATTCGTTCAGATCTAGAAAACCCAAGCAATGAAGAA	TACCACCATGATCTTTTGCTTTT	59.891	TTCTTCATTGCTTGGGTTTTCTA	60.115	134	CL12694.Contig1_Rep1-Control
CL10964.Contig1_All_6482_4	CAACACAACACAACACAACACAACA	CAACA(5*5)	776	25	TTACCACCATGATCTTTTGCTTTTGCTGTCTGAATTGTAGTCATTGGTTGCAACTTG[CAACACAACACAACACAACACAACA]AACATACAAACCGTGGCATTCGTTCAGATCTAGAAAACCCAAGCAATGAAGAA	TTACCACCATGATCTTTTGCTTT	59.891	TTCTTCATTGCTTGGGTTTTCTA	60.115	135	CL12694.Contig1_Rep1-Control
CL10964.Contig1_All_6482_5	CAACACAACACAACACAACACAACA	CAACA(5*5)	776	25	TTTGCTTACCACCATGATCTTTTGCTTTTGCTGTCTGAATTGTAGTCATTGGTTGCAACTTG[CAACACAACACAACACAACACAACA]AACATACAAACCGTGGCATTCGTTCAGATCTAGAAAACCCAAGCAATGAAGAA	TTTGCTTACCACCATGATCTTTT	59.891	TTCTTCATTGCTTGGGTTTTCTA	60.115	140	CL12694.Contig1_Rep1-Control
CL10985.Contig9_All_6484_1	TTCTTTCTTTCTTTCTTTCTTTCT	TTCT(4*6)	2669	24	CAAGGATAGCATTTGGTTCTTGTTTTGAGTAAATTTATTTTGATTTTTCTG[TTCTTTCTTTCTTTCTTTCTTTCT]TTATTGTATTTATTTTCTTGTGTACCAAGATGGTTAACTATTTTTTCATTCATTACCATGTAAATTTGTGGAAGGTG	CAAGGATAGCATTTGGTTCTTGT	59.552	CACCTTCCACAAATTTACATGGT	60.028	152	CL9133.Contig1_Rep1-Disease
CL10985.Contig9_All_6484_2	TTCTTTCTTTCTTTCTTTCTTTCT	TTCT(4*6)	2669	24	AGCATTTGGTTCTTGTTTTGAGTAAATTTATTTTGATTTTTCTG[TTCTTTCTTTCTTTCTTTCTTTCT]TTATTGTATTTATTTTCTTGTGTACCAAGATGGTTAACTATTTTTTCATTCATTACCATGTAAATTTGTGGAAGGTG	AGCATTTGGTTCTTGTTTTGAGT	59.231	CACCTTCCACAAATTTACATGGT	60.028	145	CL9133.Contig1_Rep1-Disease
CL10985.Contig9_All_6484_3	TTCTTTCTTTCTTTCTTTCTTTCT	TTCT(4*6)	2669	24	AGCATTTGGTTCTTGTTTTGAGTAAATTTATTTTGATTTTTCTG[TTCTTTCTTTCTTTCTTTCTTTCT]TTATTGTATTTATTTTCTTGTGTACCAAGATGGTTAACTATTTTTTCATTCATTACCATGTAAATTTGTGGAAGGTGGTGATTCTA	AGCATTTGGTTCTTGTTTTGAGT	59.231	TAGAATCACCACCTTCCACAAAT	59.755	154	CL9133.Contig1_Rep1-Disease
CL10985.Contig9_All_6484_4	TTCTTTCTTTCTTTCTTTCTTTCT	TTCT(4*6)	2669	24	AGCATTTGGTTCTTGTTTTGAGTAAATTTATTTTGATTTTTCTG[TTCTTTCTTTCTTTCTTTCTTTCT]TTATTGTATTTATTTTCTTGTGTACCAAGATGGTTAACTATTTTTTCATTCATTACCATGTAAATTTGTGGAAGGTGGTGATTCTAT	AGCATTTGGTTCTTGTTTTGAGT	59.231	ATAGAATCACCACCTTCCACAAA	59.755	155	CL9133.Contig1_Rep1-Disease
CL10985.Contig9_All_6484_5	TTCTTTCTTTCTTTCTTTCTTTCT	TTCT(4*6)	2669	24	AGCATTTGGTTCTTGTTTTGAGTAAATTTATTTTGATTTTTCTG[TTCTTTCTTTCTTTCTTTCTTTCT]TTATTGTATTTATTTTCTTGTGTACCAAGATGGTTAACTATTTTTTCATTCATTACCATGTAAATTTGTGGAAGGTGGTGATTCTATT	AGCATTTGGTTCTTGTTTTGAGT	59.231	AATAGAATCACCACCTTCCACAA	59.755	156	CL9133.Contig1_Rep1-Disease
CL10988.Contig1_All_6485_2	TTGTTGTTGTTGTTGTTGTTG	TTG(3*7)	296	21	GGATCTTGAAGAGGGTGAAGTTTAAGTCCAATTGGGTCTCATTTTTTGGACGTGGGGTTGCTTGAACTTTGCAGGAGAAGGAAGAGAGAGCAAAAAGGAATAACCTTTTTAGC[TTGTTGTTGTTGTTGTTGTTG]TTTGTTTTTGGAAGTGTTGCTTTT	GGATCTTGAAGAGGGTGAAGTTT	59.995	AAAAGCAACACTTCCAAAAACAA	60.063	158	CL1103.Contig6_Rep1-Disease;Unigene15229_Rep2-Disease;Unigene103552_Rep1-Control;Unigene37279_Rep1-Control
CL10994.Contig5_All_6498_1	TGGTGGTGGTGGTGG	TGG(3*5)	306	15	CTAATCCGCTCTCCTCCAACTCCCATTTTCGCTTCCGGAAGCGGCGGCGGAGGAGGAGCAGCAGCAGGGGGAGGAGGCGGTGGCCA[TGGTGGTGGTGGTGG]CGGCGATGGAGGCCATGGCGAAGCGGAGGACAGGGACCGCAACAGGAAGGAGGCGCTC	CTAATCCGCTCTCCTCCAACT	59.856	GAGCGCCTCCTTCCTGTT	60.497	159	Unigene19821_Rep1-Control
CL10994.Contig5_All_6498_2	TGGTGGTGGTGGTGG	TGG(3*5)	306	15	CTAATCCGCTCTCCTCCAACTCCCATTTTCGCTTCCGGAAGCGGCGGCGGAGGAGGAGCAGCAGCAGGGGGAGGAGGCGGTGGCCA[TGGTGGTGGTGGTGG]CGGCGATGGAGGCCATGGCGAAGCGGAGGACAGGGACCGCAACAGGAAGGAG	CTAATCCGCTCTCCTCCAACT	59.856	CTCCTTCCTGTTGCGGTC	59.34	153	Unigene19821_Rep1-Control
CL10994.Contig5_All_6498_3	TGGTGGTGGTGGTGG	TGG(3*5)	306	15	CTCTCCTCCAACTCCCATTTTCGCTTCCGGAAGCGGCGGCGGAGGAGGAGCAGCAGCAGGGGGAGGAGGCGGTGGCCA[TGGTGGTGGTGGTGG]CGGCGATGGAGGCCATGGCGAAGCGGAGGACAGGGACCGCAACAGGAAGGAGGCGCTC	CTCTCCTCCAACTCCCATTTTC	61.311	GAGCGCCTCCTTCCTGTT	60.497	151	Unigene19821_Rep1-Control
CL10994.Contig5_All_6498_4	TGGTGGTGGTGGTGG	TGG(3*5)	306	15	CTAATCCGCTCTCCTCCAACTCCCATTTTCGCTTCCGGAAGCGGCGGCGGAGGAGGAGCAGCAGCAGGGGGAGGAGGCGGTGGCCA[TGGTGGTGGTGGTGG]CGGCGATGGAGGCCATGGCGAAGCGGAGGACAGGGAC	CTAATCCGCTCTCCTCCAACT	59.856	GTCCCTGTCCTCCGCTTC	60.773	138	Unigene19821_Rep1-Control
CL10994.Contig5_All_6498_5	TGGTGGTGGTGGTGG	TGG(3*5)	306	15	TCTCCTCCAACTCCCATTTTCGCTTCCGGAAGCGGCGGCGGAGGAGGAGCAGCAGCAGGGGGAGGAGGCGGTGGCCA[TGGTGGTGGTGGTGG]CGGCGATGGAGGCCATGGCGAAGCGGAGGACAGGGACCGCAACAGGAAGGAGGCGCTC	TCTCCTCCAACTCCCATTTTC	60.428	GAGCGCCTCCTTCCTGTT	60.497	150	Unigene19821_Rep1-Control
CL11032.Contig10_All_6500_1	CAACAACAACAACAACAACAACAA	CAA(3*8)	490	24	TGATTGCATTTGCCATTTTCTAT[CAACAACAACAACAACAACAACAA]TGTAATTACGAGATATTGAGTAGGAGATAATAATGGATCTTTGGTATTTATATATTCAGCTTATAGTCTTATAGTCTGAAACCAATTTACGGGG	TGATTGCATTTGCCATTTTCTAT	60.668	CCCCGTAAATTGGTTTCAGACTA	61.379	141	Unigene3633_Rep1-Control
CL11032.Contig10_All_6500_2	CAACAACAACAACAACAACAACAA	CAA(3*8)	490	24	TGATTGCATTTGCCATTTTCTAT[CAACAACAACAACAACAACAACAA]TGTAATTACGAGATATTGAGTAGGAGATAATAATGGATCTTTGGTATTTATATATTCAGCTTATAGTCTTATAGTCTGAAACCAATTTACGGG	TGATTGCATTTGCCATTTTCTAT	60.668	CCCGTAAATTGGTTTCAGACTAT	58.516	140	Unigene3633_Rep1-Control
CL11032.Contig10_All_6500_3	CAACAACAACAACAACAACAACAA	CAA(3*8)	490	24	AAAGAATTTGATTGCATTTGCCATTTTCTAT[CAACAACAACAACAACAACAACAA]TGTAATTACGAGATATTGAGTAGGAGATAATAATGGATCTTTGGTATTTATATATTCAGCTTATAGTCTTATAGTCTGAAACCAATTTACGGGG	AAAGAATTTGATTGCATTTGCC	60.313	CCCCGTAAATTGGTTTCAGACTA	61.379	149	Unigene3633_Rep1-Control
CL11032.Contig10_All_6500_4	CAACAACAACAACAACAACAACAA	CAA(3*8)	490	24	AAAGAATTTGATTGCATTTGCCATTTTCTAT[CAACAACAACAACAACAACAACAA]TGTAATTACGAGATATTGAGTAGGAGATAATAATGGATCTTTGGTATTTATATATTCAGCTTATAGTCTTATAGTCTGAAACCAATTTACGGG	AAAGAATTTGATTGCATTTGCC	60.313	CCCGTAAATTGGTTTCAGACTAT	58.516	148	Unigene3633_Rep1-Control
CL11032.Contig10_All_6500_5	CAACAACAACAACAACAACAACAA	CAA(3*8)	490	24	TGATTGCATTTGCCATTTTCTAT[CAACAACAACAACAACAACAACAA]TGTAATTACGAGATATTGAGTAGGAGATAATAATGGATCTTTGGTATTTATATATTCAGCTTATAGTCTTATAGTCTGAAACCAATTTACGGGG	TGATTGCATTTGCCATTTTCTA	60.444	CCCCGTAAATTGGTTTCAGACTA	61.379	141	Unigene3633_Rep1-Control
CL11034.Contig10_All_6505_1	ACCACCACCACCACCACCACC	ACC(3*7)	927	21	TTAAACCTTCCAATGTCCTCCATGGAGAATGCTCCGTA[ACCACCACCACCACCACCACC]ATGGTTCCTTTCAATTCCAAACTTTGTGTTATTATTGGCTTCGC	TTAAACCTTCCAATGTCCTCCAT	60.906	GCGAAGCCAATAATAACACAAAG	60.038	103	Unigene14464_Rep2-Disease
CL11034.Contig10_All_6505_2	ACCACCACCACCACCACCACC	ACC(3*7)	927	21	TTAAACCTTCCAATGTCCTCCATGGAGAATGCTCCGTA[ACCACCACCACCACCACCACC]ATGGTTCCTTTCAATTCCAAACTTTGTGTTATTATTGGCTTCGCT	TTAAACCTTCCAATGTCCTCCAT	60.906	AGCGAAGCCAATAATAACACAAA	60.038	104	Unigene14464_Rep2-Disease
CL11034.Contig10_All_6505_3	ACCACCACCACCACCACCACC	ACC(3*7)	927	21	ATTAAACCTTCCAATGTCCTCCATGGAGAATGCTCCGTA[ACCACCACCACCACCACCACC]ATGGTTCCTTTCAATTCCAAACTTTGTGTTATTATTGGCTTCGC	ATTAAACCTTCCAATGTCCTCCA	60.906	GCGAAGCCAATAATAACACAAAG	60.038	104	Unigene14464_Rep2-Disease
CL11034.Contig10_All_6505_4	ACCACCACCACCACCACCACC	ACC(3*7)	927	21	ATTAAACCTTCCAATGTCCTCCATGGAGAATGCTCCGTA[ACCACCACCACCACCACCACC]ATGGTTCCTTTCAATTCCAAACTTTGTGTTATTATTGGCTTCGCT	ATTAAACCTTCCAATGTCCTCCA	60.906	AGCGAAGCCAATAATAACACAAA	60.038	105	Unigene14464_Rep2-Disease
CL11034.Contig10_All_6505_5	ACCACCACCACCACCACCACC	ACC(3*7)	927	21	CATTAAACCTTCCAATGTCCTCCATGGAGAATGCTCCGTA[ACCACCACCACCACCACCACC]ATGGTTCCTTTCAATTCCAAACTTTGTGTTATTATTGGCTTCGC	CATTAAACCTTCCAATGTCCTCC	60.906	GCGAAGCCAATAATAACACAAAG	60.038	105	Unigene14464_Rep2-Disease
CL11060.Contig9_All_6510_1	TCTCTCTCTCTCTCTC	TC(2*8)	226	16	TAATTGACTGCTTCCATGGACTTCTTTTCAGCTCTTTCTTTGCACAGTCTTTTTTAGCCTTTTTTCTT[TCTCTCTCTCTCTCTC]TTGGGGGTCCTTCTTTATGAAACTTG	TAATTGACTGCTTCCATGGACTT	60.014	CAAGTTTCATAAAGAAGGACCCC	60.217	110	CL8450.Contig4_Rep2-Disease
CL11060.Contig9_All_6510_2	TCTCTCTCTCTCTCTC	TC(2*8)	226	16	TAATTGACTGCTTCCATGGACTTCTTTTCAGCTCTTTCTTTGCACAGTCTTTTTTAGCCTTTTTTCTT[TCTCTCTCTCTCTCTC]TTGGGGGTCCTTCTTTATGAAACTTGG	TAATTGACTGCTTCCATGGACTT	60.014	CCAAGTTTCATAAAGAAGGACCC	60.217	111	CL8450.Contig4_Rep2-Disease
CL11063.Contig4_All_6513_1	CTTCTTCTTCTTCTTCTTCTT	CTT(3*7)	853	21	TCATCGTACTCCCTGTTGTCTTTGGAACCTTCTCCCTCCTCTTGTG[CTTCTTCTTCTTCTTCTTCTT]GTTCCTGCTTCTCTTGGAGAAAAGCTTCGACAAC	TCATCGTACTCCCTGTTGTCTTT	60.047	GTTGTCGAAGCTTTTCTCCAAG	60.405	101	Unigene7249_Rep2-Disease
CL11063.Contig4_All_6513_2	CTTCTTCTTCTTCTTCTTCTT	CTT(3*7)	853	21	CATCATCGTACTCCCTGTTGTCTTTGGAACCTTCTCCCTCCTCTTGTG[CTTCTTCTTCTTCTTCTTCTT]GTTCCTGCTTCTCTTGGAGAAAAGCTTCGACAAC	CATCATCGTACTCCCTGTTGTCT	60.43	GTTGTCGAAGCTTTTCTCCAAG	60.405	103	Unigene7249_Rep2-Disease
CL11063.Contig4_All_6513_3	CTTCTTCTTCTTCTTCTTCTT	CTT(3*7)	853	21	TTCATCATCGTACTCCCTGTTGTCTTTGGAACCTTCTCCCTCCTCTTGTG[CTTCTTCTTCTTCTTCTTCTT]GTTCCTGCTTCTCTTGGAGAAAAG	TTCATCATCGTACTCCCTGTTGT	60.787	CTTTTCTCCAAGAGAAGCAGGA	60.123	95	Unigene7249_Rep2-Disease
CL11063.Contig4_All_6513_4	CTTCTTCTTCTTCTTCTTCTT	CTT(3*7)	853	21	TCATCGTACTCCCTGTTGTCTTTGGAACCTTCTCCCTCCTCTTGTG[CTTCTTCTTCTTCTTCTTCTT]GTTCCTGCTTCTCTTGGAGAAAAGCTTCGACA	TCATCGTACTCCCTGTTGTCTTT	60.047	TGTCGAAGCTTTTCTCCAAGAG	61.023	99	Unigene7249_Rep2-Disease
CL11063.Contig4_All_6513_5	CTTCTTCTTCTTCTTCTTCTT	CTT(3*7)	853	21	TCATCGTACTCCCTGTTGTCTTTGGAACCTTCTCCCTCCTCTTGTG[CTTCTTCTTCTTCTTCTTCTT]GTTCCTGCTTCTCTTGGAGAAAAGCTTCGACAACCTGCTTGACGAAGGCTTTGAAGTG	TCATCGTACTCCCTGTTGTCTTT	60.047	CACTTCAAAGCCTTCGTCAAG	60.038	125	Unigene7249_Rep2-Disease
CL11065.Contig5_All_6514_2	TCTCTCTCTCTC	TC(2*6)	171	12	AGGGCTCTTTTAAATGCAAAAACACAGAAAGTCTGACAGCTTCTCTCT[TCTCTCTCTCTC]TTCTCTTCTCCTCTCTGTCCCTCGGGCCTTGCTTTCTCTCTCCTCATCGATCCCAAATCTGTTAGGGAAAGTTGA	AGGGCTCTTTTAAATGCAAAAAC	60.022	TCAACTTTCCCTAACAGATTTGG	59.527	135	CL9106.Contig1_Rep2-Disease
CL11065.Contig6_All_6515_2	TCTCTCTCTCTC	TC(2*6)	171	12	AGGGCTCTTTTAAATGCAAAAACACAGAAAGTCTGACAGCTTCTCTCT[TCTCTCTCTCTC]TTCTCTTCTCCTCTCTGTCCCTCGGGCCTTGCTTTCTCTCTCCTCATCGATCCCAAATCTGTTAGGGATTTCTATTCGATGCGATTCTG	AGGGCTCTTTTAAATGCAAAAAC	60.022	CAGAATCGCATCGAATAGAAATC	60.075	149	CL9106.Contig2_Rep2-Disease
CL11065.Contig6_All_6515_3	TCTCTCTCTCTC	TC(2*6)	171	12	AGGGCTCTTTTAAATGCAAAAACACAGAAAGTCTGACAGCTTCTCTCT[TCTCTCTCTCTC]TTCTCTTCTCCTCTCTGTCCCTCGGGCCTTGCTTTCTCTCTCCTCATCGATCCCAAATCTGTTAGGGATTTCTATTCGATGCGATTCTGA	AGGGCTCTTTTAAATGCAAAAAC	60.022	TCAGAATCGCATCGAATAGAAAT	60.075	150	CL9106.Contig2_Rep2-Disease
CL11065.Contig6_All_6515_4	TCTCTCTCTCTC	TC(2*6)	171	12	AGGGCTCTTTTAAATGCAAAAACACAGAAAGTCTGACAGCTTCTCTCT[TCTCTCTCTCTC]TTCTCTTCTCCTCTCTGTCCCTCGGGCCTTGCTTTCTCTCTCCTCATCGATCCCAAATCTGTTAGGGATTTCTATTCGATGCGATTCTGAGT	AGGGCTCTTTTAAATGCAAAAAC	60.022	ACTCAGAATCGCATCGAATAGAA	60.238	152	CL9106.Contig2_Rep2-Disease
CL11065.Contig6_All_6515_5	TCTCTCTCTCTC	TC(2*6)	171	12	AGGGCTCTTTTAAATGCAAAAACACAGAAAGTCTGACAGCTTCTCTCT[TCTCTCTCTCTC]TTCTCTTCTCCTCTCTGTCCCTCGGGCCTTGCTTTCTCTCTCCTCATCGATCCCAAATCTGTTAGGGATTTCTATTCGATGC	AGGGCTCTTTTAAATGCAAAAAC	60.022	GCATCGAATAGAAATCCCTAACA	59.496	142	CL9106.Contig2_Rep2-Disease
CL11066.Contig13_All_6521_1	CATCCATCCATCCATCCATC	CATC(4*5)	2780	20	GTGTGACTGACCAACCATATTGATTCTTCAATCAGCATACT[CATCCATCCATCCATCCATC]AATGTCAGCTTAGGCCTTGGGGTTTCTTTTACACACTTGCCATTTACCTTCAT	GTGTGACTGACCAACCATATTGA	59.772	ATGAAGGTAAATGGCAAGTGTGT	59.818	114	CL1805.Contig9_Rep1-Disease;Unigene35297_Rep1-Control;CL48.Contig2_Rep2-Disease;Unigene5593_Rep1-Disease;CL1805.Contig1_Rep1-Disease;CL48.Contig4_Rep2-Disease;CL1805.Contig2_Rep1-Disease;Unigene76148_Rep1-Control;Unigene88636_Rep1-Disease;Unigene5268_Rep1-Control;CL1805.Contig10_Rep1-Disease
CL11066.Contig13_All_6521_2	CATCCATCCATCCATCCATC	CATC(4*5)	2780	20	GTGTGACTGACCAACCATATTGATTCTTCAATCAGCATACT[CATCCATCCATCCATCCATC]AATGTCAGCTTAGGCCTTGGGGTTTCTTTTACACACTTGCCATTTACCTTCATTCCCTCCTTC	GTGTGACTGACCAACCATATTGA	59.772	GAAGGAGGGAATGAAGGTAAATG	60.186	124	CL1805.Contig9_Rep1-Disease;Unigene35297_Rep1-Control;CL48.Contig2_Rep2-Disease;Unigene5593_Rep1-Disease;CL1805.Contig1_Rep1-Disease;CL48.Contig4_Rep2-Disease;CL1805.Contig2_Rep1-Disease;Unigene76148_Rep1-Control;Unigene88636_Rep1-Disease;Unigene5268_Rep1-Control;CL1805.Contig10_Rep1-Disease
CL11066.Contig13_All_6521_3	CATCCATCCATCCATCCATC	CATC(4*5)	2780	20	GTGTGACTGACCAACCATATTGATTCTTCAATCAGCATACT[CATCCATCCATCCATCCATC]AATGTCAGCTTAGGCCTTGGGGTTTCTTTTACACACTTGCCATTTACCTTCATT	GTGTGACTGACCAACCATATTGA	59.772	AATGAAGGTAAATGGCAAGTGTG	60.282	115	CL1805.Contig9_Rep1-Disease;Unigene35297_Rep1-Control;CL48.Contig2_Rep2-Disease;Unigene5593_Rep1-Disease;CL1805.Contig1_Rep1-Disease;CL48.Contig4_Rep2-Disease;CL1805.Contig2_Rep1-Disease;Unigene76148_Rep1-Control;Unigene88636_Rep1-Disease;Unigene5268_Rep1-Control;CL1805.Contig10_Rep1-Disease
CL11066.Contig13_All_6521_4	CATCCATCCATCCATCCATC	CATC(4*5)	2780	20	GTGTGACTGACCAACCATATTGATTCTTCAATCAGCATACT[CATCCATCCATCCATCCATC]AATGTCAGCTTAGGCCTTGGGGTTTCTTTTACACACTTG	GTGTGACTGACCAACCATATTGA	59.772	CAAGTGTGTAAAAGAAACCCCAA	60.287	100	CL1805.Contig9_Rep1-Disease;Unigene35297_Rep1-Control;CL48.Contig2_Rep2-Disease;Unigene5593_Rep1-Disease;CL1805.Contig1_Rep1-Disease;CL48.Contig4_Rep2-Disease;CL1805.Contig2_Rep1-Disease;Unigene76148_Rep1-Control;Unigene88636_Rep1-Disease;Unigene5268_Rep1-Control;CL1805.Contig10_Rep1-Disease
CL11066.Contig13_All_6521_5	CATCCATCCATCCATCCATC	CATC(4*5)	2780	20	GTGTGACTGACCAACCATATTGATTCTTCAATCAGCATACT[CATCCATCCATCCATCCATC]AATGTCAGCTTAGGCCTTGGGGTTTCTTTTACACACTTGCCATTTACCTTCA	GTGTGACTGACCAACCATATTGA	59.772	TGAAGGTAAATGGCAAGTGTGTA	59.566	113	CL1805.Contig9_Rep1-Disease;Unigene35297_Rep1-Control;CL48.Contig2_Rep2-Disease;Unigene5593_Rep1-Disease;CL1805.Contig1_Rep1-Disease;CL48.Contig4_Rep2-Disease;CL1805.Contig2_Rep1-Disease;Unigene76148_Rep1-Control;Unigene88636_Rep1-Disease;Unigene5268_Rep1-Control;CL1805.Contig10_Rep1-Disease
CL11070.Contig11_All_6522_2	CTTCTTCTTCTTCTT	CTT(3*5)	1369	15	ACAATGAATATCCCATCGTTGACC[CTTCTTCTTCTTCTT]CCTTGTATACACTCCTTCCAAAGCACAAAGAGAGCACAGCTCAGAGCTTCTTCAGTTTTCCTTTGCACTC	ACAATGAATATCCCATCGTTGAC	59.965	GAGTGCAAAGGAAAACTGAAGAA	59.92	109	Unigene1427_Rep2-Disease
CL11070.Contig11_All_6522_5	CTTCTTCTTCTTCTT	CTT(3*5)	1369	15	AACAATGAATATCCCATCGTTGACC[CTTCTTCTTCTTCTT]CCTTGTATACACTCCTTCCAAAGCACAAAGAGAGCACAGCTCAGAGCTTCTTCAGTTTTCCTTTGCACTC	AACAATGAATATCCCATCGTTGA	60.434	GAGTGCAAAGGAAAACTGAAGAA	59.92	110	Unigene1427_Rep2-Disease
CL11072.Contig1_All_6523_1	GATGATGATGATGAT	GAT(3*5)	210	15	TCATAAACCAGCTCAACACAAGAGTTGAAAATGGTAGC[GATGATGATGATGAT]AATCACCCAGCGGTTCATGAACAACTTCAATTGGGGGCTCAAAGCTTCAACAACAATGCCAATAACATGAACATGAATTTTGGGTC	TCATAAACCAGCTCAACACAAGA	59.799	GACCCAAAATTCATGTTCATGTT	59.979	139	Unigene86959_Rep2-Disease
CL11072.Contig1_All_6523_2	GATGATGATGATGAT	GAT(3*5)	210	15	CAGCTCAACACAAGAGTTGAAAATGGTAGC[GATGATGATGATGAT]AATCACCCAGCGGTTCATGAACAACTTCAATTGGGGGCTCAAAGCTTCAACAACAATGCCAATAACATGAACATGAATTTTGGGTC	CAGCTCAACACAAGAGTTGAAAA	59.588	GACCCAAAATTCATGTTCATGTT	59.979	131	Unigene86959_Rep2-Disease
CL11072.Contig1_All_6523_3	GATGATGATGATGAT	GAT(3*5)	210	15	CAGCTCAACACAAGAGTTGAAAATGGTAGC[GATGATGATGATGAT]AATCACCCAGCGGTTCATGAACAACTTCAATTGGGGGCTCAAAGCTTCAACAACAATGCCAATAACA	CAGCTCAACACAAGAGTTGAAAA	59.588	TGTTATTGGCATTGTTGTTGAAG	59.918	112	Unigene86959_Rep2-Disease
CL11072.Contig1_All_6523_4	GATGATGATGATGAT	GAT(3*5)	210	15	TCATAAACCAGCTCAACACAAGAGTTGAAAATGGTAGC[GATGATGATGATGAT]AATCACCCAGCGGTTCATGAACAACTTCAATTGGGGGCTCAAAGCTTCAACAACAATGCCAATAACATGAACATGAATTTTGGGTCTTCCT	TCATAAACCAGCTCAACACAAGA	59.799	AGGAAGACCCAAAATTCATGTTC	60.565	144	Unigene86959_Rep2-Disease
CL11072.Contig1_All_6523_5	GATGATGATGATGAT	GAT(3*5)	210	15	CAGCTCAACACAAGAGTTGAAAATGGTAGC[GATGATGATGATGAT]AATCACCCAGCGGTTCATGAACAACTTCAATTGGGGGCTCAAAGCTTCAACAACAATGCCAATAACATGAACATG	CAGCTCAACACAAGAGTTGAAAA	59.588	CATGTTCATGTTATTGGCATTGT	59.644	120	Unigene86959_Rep2-Disease
CL11095.Contig1_All_6533_3	GCTCGCTCGCTCGCTCGCTCGCTC	GCTC(4*6)	2331	24	GAGGGTCCTACAACAAGTGAATGCTTTGTCCAGGTGGA[GCTCGCTCGCTCGCTCGCTCGCTC]TTGTGAACTGTAAGCAGAACTCAGAAGTTGAAGCCTTTTTTCTCTATGGATGCTCCCCTCTTTGTTCTCCTACGTGAGCTTTGT	GAGGGTCCTACAACAAGTGAATG	59.914	ACAAAGCTCACGTAGGAGAACAA	60.341	146	CL10490.Contig2_Rep2-Disease
CL11095.Contig1_All_6533_5	GCTCGCTCGCTCGCTCGCTCGCTC	GCTC(4*6)	2331	24	GAGGGTCCTACAACAAGTGAATGCTTTGTCCAGGTGGA[GCTCGCTCGCTCGCTCGCTCGCTC]TTGTGAACTGTAAGCAGAACTCAGAAGTTGAAGCCTTTTTTCTCTATGGATGCTCCCCTCTTTGTTCTCCTACGTGAGCTT	GAGGGTCCTACAACAAGTGAATG	59.914	AAGCTCACGTAGGAGAACAAAGA	59.595	143	CL10490.Contig2_Rep2-Disease
CL11116.Contig6_All_6535_1	TGGTGGTGGTGGTGGTGGTGG	TGG(3*7)	347	21	GGGGCTTAAGAAACTCCTTCAATCCTACATGACTGTTATTGTATATTTGTGGTCTTGTAAC[TGGTGGTGGTGGTGGTGGTGG]GGAAGGTGGATTTCTTGATAAGGCAGAGACTGATAGCTGAGTGAATTGAAGACTGAAAGTGCAGTCC	GGGGCTTAAGAAACTCCTTCAAT	61.102	GGACTGCACTTTCAGTCTTCAAT	59.809	149	Unigene89693_Rep1-Disease
CL11116.Contig6_All_6535_2	TGGTGGTGGTGGTGGTGGTGG	TGG(3*7)	347	21	GGGGCTTAAGAAACTCCTTCAATCCTACATGACTGTTATTGTATATTTGTGGTCTTGTAAC[TGGTGGTGGTGGTGGTGGTGG]GGAAGGTGGATTTCTTGATAAGGCAGAGA	GGGGCTTAAGAAACTCCTTCAAT	61.102	TCTCTGCCTTATCAAGAAATCCA	60.21	111	Unigene89693_Rep1-Disease
CL11116.Contig6_All_6535_3	TGGTGGTGGTGGTGGTGGTGG	TGG(3*7)	347	21	GGGGCTTAAGAAACTCCTTCAATCCTACATGACTGTTATTGTATATTTGTGGTCTTGTAAC[TGGTGGTGGTGGTGGTGGTGG]GGAAGGTGGATTTCTTGATAAGGCAGAGACTGATAGCTGAGTG	GGGGCTTAAGAAACTCCTTCAAT	61.102	CACTCAGCTATCAGTCTCTGCCT	60.224	125	Unigene89693_Rep1-Disease
CL11116.Contig6_All_6535_4	TGGTGGTGGTGGTGGTGGTGG	TGG(3*7)	347	21	GGGGCTTAAGAAACTCCTTCAATCCTACATGACTGTTATTGTATATTTGTGGTCTTGTAAC[TGGTGGTGGTGGTGGTGGTGG]GGAAGGTGGATTTCTTGATAAGGC	GGGGCTTAAGAAACTCCTTCAAT	61.102	GCCTTATCAAGAAATCCACCTTC	60.316	106	Unigene89693_Rep1-Disease
CL11116.Contig6_All_6535_5	TGGTGGTGGTGGTGGTGGTGG	TGG(3*7)	347	21	GGGGCTTAAGAAACTCCTTCAATCCTACATGACTGTTATTGTATATTTGTGGTCTTGTAAC[TGGTGGTGGTGGTGGTGGTGG]GGAAGGTGGATTTCTTGATAAGGCAGAGACTGATAGCTGAGTGAATTGAAGACTGAAAGTGCAGTCCT	GGGGCTTAAGAAACTCCTTCAAT	61.102	AGGACTGCACTTTCAGTCTTCAA	60.462	150	Unigene89693_Rep1-Disease
CL11118.Contig1_All_6536_1	ATATATATATAT	AT(2*6)	470	12	ATATTGCCCTCCCAAAAGAGATATGATTTACTC[ATATATATATAT]CCATTATTGAAAATATTTATAAATAAAAAATTTAATTGATTAGTGATGTTGGTGTATGAGA	ATATTGCCCTCCCAAAAGAGATA	60.171	TCTCATACACCAACATCACTAATCAA	59.834	106	CL6568.Contig1_Rep1-Control
CL11118.Contig1_All_6536_2	ATATATATATAT	AT(2*6)	470	12	ATATTGCCCTCCCAAAAGAGATATGATTTACTC[ATATATATATAT]CCATTATTGAAAATATTTATAAATAAAAAATTTAATTGATTAGTGATGTTGGTGTATGAGAA	ATATTGCCCTCCCAAAAGAGATA	60.171	TTCTCATACACCAACATCACTAATCA	59.834	107	CL6568.Contig1_Rep1-Control
CL11118.Contig1_All_6536_3	ATATATATATAT	AT(2*6)	470	12	TATATTGCCCTCCCAAAAGAGATATGATTTACTC[ATATATATATAT]CCATTATTGAAAATATTTATAAATAAAAAATTTAATTGATTAGTGATGTTGGTGTATGAGA	TATATTGCCCTCCCAAAAGAGAT	60.171	TCTCATACACCAACATCACTAATCAA	59.834	107	CL6568.Contig1_Rep1-Control
CL11118.Contig1_All_6536_4	ATATATATATAT	AT(2*6)	470	12	TATATTGCCCTCCCAAAAGAGATATGATTTACTC[ATATATATATAT]CCATTATTGAAAATATTTATAAATAAAAAATTTAATTGATTAGTGATGTTGGTGTATGAGAA	TATATTGCCCTCCCAAAAGAGAT	60.171	TTCTCATACACCAACATCACTAATCA	59.834	108	CL6568.Contig1_Rep1-Control
CL11118.Contig1_All_6536_5	ATATATATATAT	AT(2*6)	470	12	ATATATTGCCCTCCCAAAAGAGATATGATTTACTC[ATATATATATAT]CCATTATTGAAAATATTTATAAATAAAAAATTTAATTGATTAGTGATGTTGGTGTATGAGA	ATATATTGCCCTCCCAAAAGAGA	60.171	TCTCATACACCAACATCACTAATCAA	59.834	108	CL6568.Contig1_Rep1-Control
CL11147.Contig5_All_6547_1	CTCTCTCTCTCTCTCTCTCTCTCTCTCTCTCTCTCTCTCTCT	CT(2*21)	1018	42	ATCAGCACCACCTTGAACAAGTAGTCGTAGTCATCGTCCGCTCTGTACGCACCCATG[CTCTCTCTCTCTCTCTCTCTCTCTCTCTCTCTCTCTCTCTCT]TAATAGTAGGTATGAAGAGTTTGTGTTTAGAATGTTTGACATGGGAGAATTG	ATCAGCACCACCTTGAACAAGTA	60.946	CAATTCTCCCATGTCAAACATTC	60.587	151	Unigene5805_Rep1-Control
CL11147.Contig5_All_6547_2	CTCTCTCTCTCTCTCTCTCTCTCTCTCTCTCTCTCTCTCTCT	CT(2*21)	1018	42	ATCAGCACCACCTTGAACAAGTAGTCGTAGTCATCGTCCGCTCTGTACGCACCCATG[CTCTCTCTCTCTCTCTCTCTCTCTCTCTCTCTCTCTCTCTCT]TAATAGTAGGTATGAAGAGTTTGTGTTTAGAATGTTTGACATGGGA	ATCAGCACCACCTTGAACAAGTA	60.946	TCCCATGTCAAACATTCTAAACA	59.37	145	Unigene5805_Rep1-Control
CL11147.Contig5_All_6547_3	CTCTCTCTCTCTCTCTCTCTCTCTCTCTCTCTCTCTCTCTCT	CT(2*21)	1018	42	CAAGTAGTCGTAGTCATCGTCCGCTCTGTACGCACCCATG[CTCTCTCTCTCTCTCTCTCTCTCTCTCTCTCTCTCTCTCTCT]TAATAGTAGGTATGAAGAGTTTGTGTTTAGAATGTTTGACATGGGAGAATTGGTTTGGATCATGAGCAATTTCTT	CAAGTAGTCGTAGTCATCGTCCG	61.083	AAGAAATTGCTCATGATCCAAAC	59.498	157	Unigene5805_Rep1-Control
CL11147.Contig5_All_6547_4	CTCTCTCTCTCTCTCTCTCTCTCTCTCTCTCTCTCTCTCTCT	CT(2*21)	1018	42	CAAGTAGTCGTAGTCATCGTCCGCTCTGTACGCACCCATG[CTCTCTCTCTCTCTCTCTCTCTCTCTCTCTCTCTCTCTCTCT]TAATAGTAGGTATGAAGAGTTTGTGTTTAGAATGTTTGACATGGGAGAATTG	CAAGTAGTCGTAGTCATCGTCCG	61.083	CAATTCTCCCATGTCAAACATTC	60.587	134	Unigene5805_Rep1-Control
CL11147.Contig5_All_6547_5	CTCTCTCTCTCTCTCTCTCTCTCTCTCTCTCTCTCTCTCTCT	CT(2*21)	1018	42	CAAGTAGTCGTAGTCATCGTCCGCTCTGTACGCACCCATG[CTCTCTCTCTCTCTCTCTCTCTCTCTCTCTCTCTCTCTCTCT]TAATAGTAGGTATGAAGAGTTTGTGTTTAGAATGTTTGACATGGGA	CAAGTAGTCGTAGTCATCGTCCG	61.083	TCCCATGTCAAACATTCTAAACA	59.37	128	Unigene5805_Rep1-Control
CL11155.Contig1_All_6549_1	TTGTTGTTGTTGTTG	TTG(3*5)	338	15	GTTGTTCTTGTTGGTCTCTTTGCACCCGCAAAACGACACCGTTGTTCCACCTTCCTCTTCTTCTTCTTCCTTC[TTGTTGTTGTTGTTG]TTTTTGTTCTTCTTTGCCACCACGAACTTCCTCTGCCTGATCTTGTT	GTTGTTCTTGTTGGTCTCTTTGC	60.199	AACAAGATCAGGCAGAGGAAGTT	60.649	135	Unigene146846_Rep2-Disease
CL11155.Contig1_All_6549_2	TTGTTGTTGTTGTTG	TTG(3*5)	338	15	GTTGTTCTTGTTGGTCTCTTTGCACCCGCAAAACGACACCGTTGTTCCACCTTCCTCTTCTTCTTCTTCCTTC[TTGTTGTTGTTGTTG]TTTTTGTTCTTCTTTGCCACCACGAACTTCCTCTGCCTGATCTTGTTCTGAGGGGAATTCAC	GTTGTTCTTGTTGGTCTCTTTGC	60.199	GTGAATTCCCCTCAGAACAAGAT	60.708	150	Unigene146846_Rep2-Disease
CL11155.Contig1_All_6549_3	TTGTTGTTGTTGTTG	TTG(3*5)	338	15	CCACACAGAGACACTTGTTGTTCTTGTTGGTCTCTTTGCACCCGCAAAACGACACCGTTGTTCCACCTTCCTCTTCTTCTTCTTCCTTC[TTGTTGTTGTTGTTG]TTTTTGTTCTTCTTTGCCACCACGAACTTCCTCTGCCTGATCTTGTT	CCACACAGAGACACTTGTTGTTC	59.72	AACAAGATCAGGCAGAGGAAGTT	60.649	151	Unigene146846_Rep2-Disease
CL11155.Contig1_All_6549_4	TTGTTGTTGTTGTTG	TTG(3*5)	338	15	GTTGTTCTTGTTGGTCTCTTTGCACCCGCAAAACGACACCGTTGTTCCACCTTCCTCTTCTTCTTCTTCCTTC[TTGTTGTTGTTGTTG]TTTTTGTTCTTCTTTGCCACCACGAACTTCCTCTGCCTGATCTTGTTCTGAGGGGAATT	GTTGTTCTTGTTGGTCTCTTTGC	60.199	AATTCCCCTCAGAACAAGATCAG	60.825	147	Unigene146846_Rep2-Disease
CL11176.Contig7_All_6552_1	TCTCTCTCTCTCTCTCTCTCTCTC	TC(2*12)	379	24	CCCTGAGTATGATGGAATGATCTTGGTTA[TCTCTCTCTCTCTCTCTCTCTCTC]TGTGTGTGACACACTCACAAGCACATGCGCATGCAAACACACACGCACACAAGCATGCTTAATAACTTATAAATCTCTTTCTAGTTTTCATTCTCTCGTGGAATG	CCCTGAGTATGATGGAATGATCT	59.321	CATTCCACGAGAGAATGAAAACT	59.645	158	Unigene93532_Rep2-Disease;CL10328.Contig3_Rep1-Control;CL10328.Contig5_Rep1-Control;Unigene91001_Rep2-Disease
CL11176.Contig7_All_6552_2	TCTCTCTCTCTCTCTCTCTCTCTC	TC(2*12)	379	24	CCCTGAGTATGATGGAATGATCTTGGTTA[TCTCTCTCTCTCTCTCTCTCTCTC]TGTGTGTGACACACTCACAAGCACATGCGCATGCAAACACACACGCACACAAGCATGCTTAATAACTTATAAATCTCTTTCTAGTTTTCATTCTCTCGTGGAATGT	CCCTGAGTATGATGGAATGATCT	59.321	ACATTCCACGAGAGAATGAAAAC	59.518	159	Unigene93532_Rep2-Disease;CL10328.Contig3_Rep1-Control;CL10328.Contig5_Rep1-Control;Unigene91001_Rep2-Disease
CL11176.Contig7_All_6552_3	TCTCTCTCTCTCTCTCTCTCTCTC	TC(2*12)	379	24	TGAGTATGATGGAATGATCTTGGTTA[TCTCTCTCTCTCTCTCTCTCTCTC]TGTGTGTGACACACTCACAAGCACATGCGCATGCAAACACACACGCACACAAGCATGCTTAATAACTTATAAATCTCTTTCTAGTTTTCATTCTCTCGTGGAATG	TGAGTATGATGGAATGATCTTGG	58.917	CATTCCACGAGAGAATGAAAACT	59.645	155	Unigene93532_Rep2-Disease;CL10328.Contig3_Rep1-Control;CL10328.Contig5_Rep1-Control;Unigene91001_Rep2-Disease
CL11176.Contig7_All_6552_4	TCTCTCTCTCTCTCTCTCTCTCTC	TC(2*12)	379	24	ACCCTGAGTATGATGGAATGATCTTGGTTA[TCTCTCTCTCTCTCTCTCTCTCTC]TGTGTGTGACACACTCACAAGCACATGCGCATGCAAACACACACGCACACAAGCATGCTTAATAACTTATAAATCTCTTTCTAGTTTTCATTCTCTCGTGGAATG	ACCCTGAGTATGATGGAATGATCT	60.102	CATTCCACGAGAGAATGAAAACT	59.645	159	Unigene93532_Rep2-Disease;CL10328.Contig3_Rep1-Control;CL10328.Contig5_Rep1-Control;Unigene91001_Rep2-Disease
CL11176.Contig7_All_6552_5	TCTCTCTCTCTCTCTCTCTCTCTC	TC(2*12)	379	24	CTGAGTATGATGGAATGATCTTGGTTA[TCTCTCTCTCTCTCTCTCTCTCTC]TGTGTGTGACACACTCACAAGCACATGCGCATGCAAACACACACGCACACAAGCATGCTTAATAACTTATAAATCTCTTTCTAGTTTTCATTCTCTCGTGGAATG	CTGAGTATGATGGAATGATCTTGG	59.856	CATTCCACGAGAGAATGAAAACT	59.645	156	Unigene93532_Rep2-Disease;CL10328.Contig3_Rep1-Control;CL10328.Contig5_Rep1-Control;Unigene91001_Rep2-Disease
CL11183.Contig8_All_6558_1	CTTTCTTTCTTTCTTTCTTT	CTTT(4*5)	953	20	ACCAATTCGTGAAATTTAAGCCTAACAATTTCAATAGAATATAATGGAATAGAGAAACAAAAAAGGGGATGCA[CTTTCTTTCTTTCTTTCTTT]CACTTTATTCCAAAATTCCAATCGTTTTTTATTGGCAAAAACCCTAGTTGATGATGA	ACCAATTCGTGAAATTTAAGCCT	60.239	TCATCATCAACTAGGGTTTTTGC	60.358	150	Unigene61629_Rep2-Disease
CL11183.Contig8_All_6558_2	CTTTCTTTCTTTCTTTCTTT	CTTT(4*5)	953	20	ACCAATTCGTGAAATTTAAGCCTAACAATTTCAATAGAATATAATGGAATAGAGAAACAAAAAAGGGGATGCA[CTTTCTTTCTTTCTTTCTTT]CACTTTATTCCAAAATTCCAATCGTTTTTTATTGGCAAAAACCCTAGTTGATGATGAGTTCGCAT	ACCAATTCGTGAAATTTAAGCCT	60.239	ATGCGAACTCATCATCAACTAGG	60.517	158	Unigene61629_Rep2-Disease
CL11183.Contig8_All_6558_3	CTTTCTTTCTTTCTTTCTTT	CTTT(4*5)	953	20	AACCAATTCGTGAAATTTAAGCCTAACAATTTCAATAGAATATAATGGAATAGAGAAACAAAAAAGGGGATGCA[CTTTCTTTCTTTCTTTCTTT]CACTTTATTCCAAAATTCCAATCGTTTTTTATTGGCAAAAACCCTAGTTGATGATGA	AACCAATTCGTGAAATTTAAGCC	60.555	TCATCATCAACTAGGGTTTTTGC	60.358	151	Unigene61629_Rep2-Disease
CL11183.Contig8_All_6558_4	CTTTCTTTCTTTCTTTCTTT	CTTT(4*5)	953	20	ACCAATTCGTGAAATTTAAGCCTAACAATTTCAATAGAATATAATGGAATAGAGAAACAAAAAAGGGGATGCA[CTTTCTTTCTTTCTTTCTTT]CACTTTATTCCAAAATTCCAATCGTTTTTTATTGGCAAAAACCCTAGTTGATGATGAGTTCGCATTC	ACCAATTCGTGAAATTTAAGCCT	60.239	GAATGCGAACTCATCATCAACTA	59.242	160	Unigene61629_Rep2-Disease
CL11183.Contig8_All_6558_5	CTTTCTTTCTTTCTTTCTTT	CTTT(4*5)	953	20	AACCAATTCGTGAAATTTAAGCCTAACAATTTCAATAGAATATAATGGAATAGAGAAACAAAAAAGGGGATGCA[CTTTCTTTCTTTCTTTCTTT]CACTTTATTCCAAAATTCCAATCGTTTTTTATTGGCAAAAACCCTAGTTGATGATGAGTTCG	AACCAATTCGTGAAATTTAAGCC	60.555	CGAACTCATCATCAACTAGGGTT	59.535	156	Unigene61629_Rep2-Disease
CL11207.Contig3_All_6560_1	ACAACAACAACAACAACA	ACA(3*6)	492	18	GAGTTAGAAGCCAAATCTCAACGCC[ACAACAACAACAACAACA]CCAACACCACCAACCACAACACCAGCACTTCCTCCTCCGCAACCGCCACCTCGTCCTCCTTAACCGCTGCATCCTCCTCCGCAACCGGCGCCTCCCTCACCAACGAGCAGAACATC	GAGTTAGAAGCCAAATCTCAACG	59.445	GATGTTCTGCTCGTTGGTGAG	60.849	159	Unigene89576_Rep1-Disease
CL11207.Contig3_All_6560_2	ACAACAACAACAACAACA	ACA(3*6)	492	18	CGAGTTAGAAGCCAAATCTCAACGCC[ACAACAACAACAACAACA]CCAACACCACCAACCACAACACCAGCACTTCCTCCT	CGAGTTAGAAGCCAAATCTCAAC	59.445	AGGAGGAAGTGCTGGTGTTGT	61.125	80	Unigene89576_Rep1-Disease
CL11207.Contig3_All_6560_3	ACAACAACAACAACAACA	ACA(3*6)	492	18	CGAGTTAGAAGCCAAATCTCAACGCC[ACAACAACAACAACAACA]CCAACACCACCAACCACAACACCAGCACTTCCTCCTCCGCAACCGCCACCTCGTCCTCCTTAACCGCTGCATCCTCCTCCGCAACCGGCGCCTCCCTCACCAACGAGCAGAACATC	CGAGTTAGAAGCCAAATCTCAAC	59.445	GATGTTCTGCTCGTTGGTGA	59.837	160	Unigene89576_Rep1-Disease
CL11207.Contig3_All_6560_4	ACAACAACAACAACAACA	ACA(3*6)	492	18	AGTTAGAAGCCAAATCTCAACGCC[ACAACAACAACAACAACA]CCAACACCACCAACCACAACACCAGCACTTCCTCCTCCGCAACCGCCACCTCGTCCTCCTTAACCGCTGCATCCTCCTCCGCAACCGGCGCCTCCCTCACCAACGAGCAGAACATC	AGTTAGAAGCCAAATCTCAACGC	61.096	GATGTTCTGCTCGTTGGTGAG	60.849	158	Unigene89576_Rep1-Disease
CL11207.Contig3_All_6560_5	ACAACAACAACAACAACA	ACA(3*6)	492	18	GTTAGAAGCCAAATCTCAACGCC[ACAACAACAACAACAACA]CCAACACCACCAACCACAACACCAGCACTTCCTCCTCCGCAACCGCCACCTCGTCCTCCTTAACCGCTGCATCCTCCTCCGCAACCGGCGCCTCCCTCACCAACGAGCAGAACATC	GTTAGAAGCCAAATCTCAACGC	60.264	GATGTTCTGCTCGTTGGTGAG	60.849	157	Unigene89576_Rep1-Disease
CL1122.Contig1_All_769_1	ACAACAACAACAACAACAACAACA	ACA(3*8)	1491	24	AATTCAAGGTAGACCCTTTCAGCCTAGATCATATATTTAGGTTTTCTTGATTAGAGAATCATCATAGGTTAACATGAATCATCAATTGCTCTAT[ACAACAACAACAACAACAACAACA]AAGCTTGTCTCATTAGACAGATCGGCCATGAATTAG	AATTCAAGGTAGACCCTTTCAGC	60.018	CTAATTCATGGCCGATCTGTCTA	60.465	154	CL287.Contig12_Rep2-Disease;Unigene31796_Rep1-Disease;Unigene33988_Rep2-Disease;Unigene90145_Rep1-Control;CL287.Contig2_Rep2-Disease
CL1122.Contig1_All_769_2	ACAACAACAACAACAACAACAACA	ACA(3*8)	1491	24	AATTCAAGGTAGACCCTTTCAGCCTAGATCATATATTTAGGTTTTCTTGATTAGAGAATCATCATAGGTTAACATGAATCATCAATTGCTCTAT[ACAACAACAACAACAACAACAACA]AAGCTTGTCTCATTAGACAGATCGGCCATGAATTA	AATTCAAGGTAGACCCTTTCAGC	60.018	TAATTCATGGCCGATCTGTCTAA	60.802	153	CL287.Contig12_Rep2-Disease;Unigene31796_Rep1-Disease;Unigene33988_Rep2-Disease;Unigene90145_Rep1-Control;CL287.Contig2_Rep2-Disease
CL1122.Contig1_All_769_3	ACAACAACAACAACAACAACAACA	ACA(3*8)	1491	24	AAGGTAGACCCTTTCAGCCTAGATCATATATTTAGGTTTTCTTGATTAGAGAATCATCATAGGTTAACATGAATCATCAATTGCTCTAT[ACAACAACAACAACAACAACAACA]AAGCTTGTCTCATTAGACAGATCGGCCATGAATTA	AAGGTAGACCCTTTCAGCCTAGA	59.804	TAATTCATGGCCGATCTGTCTAA	60.802	148	CL287.Contig12_Rep2-Disease;Unigene31796_Rep1-Disease;Unigene33988_Rep2-Disease;Unigene90145_Rep1-Control;CL287.Contig2_Rep2-Disease
CL1122.Contig1_All_769_4	ACAACAACAACAACAACAACAACA	ACA(3*8)	1491	24	CAATTCAAGGTAGACCCTTTCAGCCTAGATCATATATTTAGGTTTTCTTGATTAGAGAATCATCATAGGTTAACATGAATCATCAATTGCTCTAT[ACAACAACAACAACAACAACAACA]AAGCTTGTCTCATTAGACAGATCGGCCATGAATTAG	CAATTCAAGGTAGACCCTTTCAG	59.183	CTAATTCATGGCCGATCTGTCTA	60.465	155	CL287.Contig12_Rep2-Disease;Unigene31796_Rep1-Disease;Unigene33988_Rep2-Disease;Unigene90145_Rep1-Control;CL287.Contig2_Rep2-Disease
CL1122.Contig1_All_769_5	ACAACAACAACAACAACAACAACA	ACA(3*8)	1491	24	ACAATTCAAGGTAGACCCTTTCAGCCTAGATCATATATTTAGGTTTTCTTGATTAGAGAATCATCATAGGTTAACATGAATCATCAATTGCTCTAT[ACAACAACAACAACAACAACAACA]AAGCTTGTCTCATTAGACAGATCGGCCATGAATTAG	ACAATTCAAGGTAGACCCTTTCA	59.056	CTAATTCATGGCCGATCTGTCTA	60.465	156	CL287.Contig12_Rep2-Disease;Unigene31796_Rep1-Disease;Unigene33988_Rep2-Disease;Unigene90145_Rep1-Control;CL287.Contig2_Rep2-Disease
CL11245.Contig1_All_6572_1	CTCTCTCTCTCTCTCTCTCTCTCT	CT(2*12)	167	24	CAACAACACTTTCACCTTTCTCCCTCC[CTCTCTCTCTCTCTCTCTCTCTCT]GCACAGTGCCACAGTCAGAGACAACCTTCTTTTTTGTTTTTGGTTCGAAGAGTTGT	CAACAACACTTTCACCTTTCTCC	60.061	ACAACTCTTCGAACCAAAAACAA	60.062	107	Unigene12506_Rep1-Control
CL11245.Contig1_All_6572_2	CTCTCTCTCTCTCTCTCTCTCTCT	CT(2*12)	167	24	CAACAACACTTTCACCTTTCTCCCTCC[CTCTCTCTCTCTCTCTCTCTCTCT]GCACAGTGCCACAGTCAGAGACAACCTTCTTTTTTGTTTTTGGTTCGAAGAGTTGTT	CAACAACACTTTCACCTTTCTCC	60.061	AACAACTCTTCGAACCAAAAACA	60.062	108	Unigene12506_Rep1-Control
CL11245.Contig1_All_6572_3	CTCTCTCTCTCTCTCTCTCTCTCT	CT(2*12)	167	24	CAACAACACTTTCACCTTTCTCCCTCC[CTCTCTCTCTCTCTCTCTCTCTCT]GCACAGTGCCACAGTCAGAGACAACCTTCTTTTTTGTTTTTGGTTCGAAGAGTTGTTG	CAACAACACTTTCACCTTTCTCC	60.061	CAACAACTCTTCGAACCAAAAAC	60.062	109	Unigene12506_Rep1-Control
CL11245.Contig1_All_6572_4	CTCTCTCTCTCTCTCTCTCTCTCT	CT(2*12)	167	24	CAACAACACTTTCACCTTTCTCCCTCC[CTCTCTCTCTCTCTCTCTCTCTCT]GCACAGTGCCACAGTCAGAGACAACCTTCTTTTTTGTTTTTGGTTCGAAGAGTTGTTGT	CAACAACACTTTCACCTTTCTCC	60.061	ACAACAACTCTTCGAACCAAAAA	60.062	110	Unigene12506_Rep1-Control
CL11245.Contig1_All_6572_5	CTCTCTCTCTCTCTCTCTCTCTCT	CT(2*12)	167	24	CCAACAACACTTTCACCTTTCTCCCTCC[CTCTCTCTCTCTCTCTCTCTCTCT]GCACAGTGCCACAGTCAGAGACAACCTTCTTTTTTGTTTTTGGTTCGAAGAGTTGT	CCAACAACACTTTCACCTTTCTC	60.061	ACAACTCTTCGAACCAAAAACAA	60.062	108	Unigene12506_Rep1-Control
CL11283.Contig2_All_6581_1	GTGGTGGTGGTGGTG	GTG(3*5)	1093	15	AATTTTGGTGATCATGGTTTGAGGAGAAAGC[GTGGTGGTGGTGGTG]GTAAGGGTTCAAAGAACAAGTACAAAGGGGTCGCGAAGAAATGGGAGGAGAATCAGATGAGGTGGAAGTG	AATTTTGGTGATCATGGTTTGAG	60.102	CACTTCCACCTCATCTGATTCTC	60.125	116	Unigene12003_Rep2-Disease;CL4786.Contig5_Rep1-Disease;CL2985.Contig2_Rep1-Control;CL4786.Contig2_Rep1-Disease;CL4786.Contig4_Rep1-Disease
CL11283.Contig2_All_6581_2	GTGGTGGTGGTGGTG	GTG(3*5)	1093	15	AATTTTGGTGATCATGGTTTGAGGAGAAAGC[GTGGTGGTGGTGGTG]GTAAGGGTTCAAAGAACAAGTACAAAGGGGTCGCGAAGAAATGGGAGGAGAATCAGATGAGGTGGAAGTGCGAGTGGGATAGGGAGAGAGTTGAG	AATTTTGGTGATCATGGTTTGAG	60.102	CTCAACTCTCTCCCTATCCCACT	60.137	141	Unigene12003_Rep2-Disease;CL4786.Contig5_Rep1-Disease;CL2985.Contig2_Rep1-Control;CL4786.Contig2_Rep1-Disease;CL4786.Contig4_Rep1-Disease
CL11283.Contig3_All_6584_3	GTGGTGGTGGTGGTG	GTG(3*5)	997	15	AATTTTGGTGATCATGGTTTGAGGAGAAAGC[GTGGTGGTGGTGGTG]GTAAGGGTTCAAAGAACAAGTACAAAGGGGTCGCGAAGAAATGGGAGGAGAATCAGAGGAGGTGGAGGTGCGAGTGGGATCGAGAAAGGTTAGAAC	AATTTTGGTGATCATGGTTTGAG	60.102	GTTCTAACCTTTCTCGATCCCAC	60.354	142	Unigene149141_Rep2-Disease;Unigene85218_Rep1-Control;CL2985.Contig1_Rep1-Control;CL4786.Contig3_Rep1-Disease;Unigene14574_Rep1-Control;Unigene85614_Rep1-Control
CL11283.Contig3_All_6584_4	GTGGTGGTGGTGGTG	GTG(3*5)	997	15	AATTTTGGTGATCATGGTTTGAGGAGAAAGC[GTGGTGGTGGTGGTG]GTAAGGGTTCAAAGAACAAGTACAAAGGGGTCGCGAAGAAATGGGAGGAGAATCAGAGGAGGTGGAGGTGCGAGTGGGATCGAGAAAGGTTAGAA	AATTTTGGTGATCATGGTTTGAG	60.102	TTCTAACCTTTCTCGATCCCACT	60.471	141	Unigene149141_Rep2-Disease;Unigene85218_Rep1-Control;CL2985.Contig1_Rep1-Control;CL4786.Contig3_Rep1-Disease;Unigene14574_Rep1-Control;Unigene85614_Rep1-Control
CL11283.Contig3_All_6584_5	GTGGTGGTGGTGGTG	GTG(3*5)	997	15	AATTTTGGTGATCATGGTTTGAGGAGAAAGC[GTGGTGGTGGTGGTG]GTAAGGGTTCAAAGAACAAGTACAAAGGGGTCGCGAAGAAATGGGAGGAGAATCAGAGGAGGTGGAGGTGCGAGTGGGATCGAGAAAGGTTAGAACT	AATTTTGGTGATCATGGTTTGAG	60.102	AGTTCTAACCTTTCTCGATCCCA	60.471	143	Unigene149141_Rep2-Disease;Unigene85218_Rep1-Control;CL2985.Contig1_Rep1-Control;CL4786.Contig3_Rep1-Disease;Unigene14574_Rep1-Control;Unigene85614_Rep1-Control
CL11284.Contig1_All_6585_3	TGATGATGATGATGATGATGA	TGA(3*7)	266	21	CGAAAGCTGAATTTGATTTGGTATATTCC[TGATGATGATGATGATGATGA]AGATAATTGTGTGTGAGAAAGAAGTGTGCTTGTTGTGTGCAGGAGGCGAGTGTGAGAGATTTAGA	CGAAAGCTGAATTTGATTTGGTA	60.464	TCTAAATCTCTCACACTCGCCTC	60.033	115	CL11825.Contig2_Rep1-Control
CL11284.Contig1_All_6585_4	TGATGATGATGATGATGATGA	TGA(3*7)	266	21	CGAAAGCTGAATTTGATTTGGTATATTCC[TGATGATGATGATGATGATGA]AGATAATTGTGTGTGAGAAAGAAGTGTGCTTGTTGTGTGCAGGAGGCGAGTGTGAGAGATTTAGAGA	CGAAAGCTGAATTTGATTTGGTA	60.464	TCTCTAAATCTCTCACACTCGCC	60.033	117	CL11825.Contig2_Rep1-Control
CL11367.Contig2_All_6620_1	GAGAGAGAGAGAGAGA	GA(2*8)	341	16	TCTTGTCCTCCAAAGTTTGAGTCTTTGATTGATTGAGATTGTTTCGTTTGCAAGGTTC[GAGAGAGAGAGAGAGA]ACAAAAAAAGAGAAACGATGAGGGTGGCCAAGTCTCAGGTGTGGCAACCATGTAAGAAGAAGAG	TCTTGTCCTCCAAAGTTTGAGTC	59.781	CTCTTCTTCTTACATGGTTGCCA	60.647	138	Unigene54764_Rep1-Control;Unigene22996_Rep2-Disease;Unigene90602_Rep1-Disease;Unigene90603_Rep1-Disease
CL11367.Contig2_All_6620_2	GAGAGAGAGAGAGAGA	GA(2*8)	341	16	TTAACGACCCACTTCTTCTTGTCCTCCAAAGTTTGAGTCTTTGATTGATTGAGATTGTTTCGTTTGCAAGGTTC[GAGAGAGAGAGAGAGA]ACAAAAAAAGAGAAACGATGAGGGTGGCCAAGTCTCAGGTGTGGCAACCATGTAAGAAGAAGAG	TTAACGACCCACTTCTTCTTGTC	59.682	CTCTTCTTCTTACATGGTTGCCA	60.647	154	Unigene54764_Rep1-Control;Unigene22996_Rep2-Disease;Unigene90602_Rep1-Disease;Unigene90603_Rep1-Disease
CL11367.Contig2_All_6620_3	GAGAGAGAGAGAGAGA	GA(2*8)	341	16	TCTTGTCCTCCAAAGTTTGAGTCTTTGATTGATTGAGATTGTTTCGTTTGCAAGGTTC[GAGAGAGAGAGAGAGA]ACAAAAAAAGAGAAACGATGAGGGTGGCCAAGTCTCAGGTGTGGCAACCATGTAAGAAGAAGAGGTCTTGATACCCC	TCTTGTCCTCCAAAGTTTGAGTC	59.781	GGGGTATCAAGACCTCTTCTTCT	59.158	151	Unigene54764_Rep1-Control;Unigene22996_Rep2-Disease;Unigene90602_Rep1-Disease;Unigene90603_Rep1-Disease
CL11367.Contig2_All_6620_4	GAGAGAGAGAGAGAGA	GA(2*8)	341	16	TCTTGTCCTCCAAAGTTTGAGTCTTTGATTGATTGAGATTGTTTCGTTTGCAAGGTTC[GAGAGAGAGAGAGAGA]ACAAAAAAAGAGAAACGATGAGGGTGGCCAAGTCTCAGGTGTGGCAACCATGTAAGAAGAAGAGGTCTTGATACCCCT	TCTTGTCCTCCAAAGTTTGAGTC	59.781	AGGGGTATCAAGACCTCTTCTTC	59.158	152	Unigene54764_Rep1-Control;Unigene22996_Rep2-Disease;Unigene90602_Rep1-Disease;Unigene90603_Rep1-Disease
CL11367.Contig2_All_6620_5	GAGAGAGAGAGAGAGA	GA(2*8)	341	16	TCTTGTCCTCCAAAGTTTGAGTCTTTGATTGATTGAGATTGTTTCGTTTGCAAGGTTC[GAGAGAGAGAGAGAGA]ACAAAAAAAGAGAAACGATGAGGGTGGCCAAGTCTCAGGTGTGGCAACCATGTAAGAAGAAGAGGTCTTGATACCCCT	TCTTGTCCTCCAAAGTTTGAGTC	59.781	AGGGGTATCAAGACCTCTTCTTCT	60.025	152	Unigene54764_Rep1-Control;Unigene22996_Rep2-Disease;Unigene90602_Rep1-Disease;Unigene90603_Rep1-Disease
CL11367.Contig2_All_6621_1	AGAGAGAGAGAG	AG(2*6)	449	12	GTGGCAACCATGTAAGAAGAAGAGGTCTTGATACCCCTATTAAGCTCTATAC[AGAGAGAGAGAG]ATCCCAAGAATTCAGAATTCAGAGGGTGACAAAACAAGT	GTGGCAACCATGTAAGAAGAAGA	60.528	ACTTGTTTTGTCACCCTCTGAAT	59.068	103	Unigene54764_Rep1-Control;Unigene22996_Rep2-Disease;Unigene90602_Rep1-Disease;Unigene90603_Rep1-Disease
CL11367.Contig2_All_6621_2	AGAGAGAGAGAG	AG(2*6)	449	12	TGGCAACCATGTAAGAAGAAGAGGTCTTGATACCCCTATTAAGCTCTATAC[AGAGAGAGAGAG]ATCCCAAGAATTCAGAATTCAGAGGGTGACAAAACAAGT	TGGCAACCATGTAAGAAGAAGAG	60.647	ACTTGTTTTGTCACCCTCTGAAT	59.068	102	Unigene54764_Rep1-Control;Unigene22996_Rep2-Disease;Unigene90602_Rep1-Disease;Unigene90603_Rep1-Disease
CL11367.Contig2_All_6621_3	AGAGAGAGAGAG	AG(2*6)	449	12	GTGGCAACCATGTAAGAAGAAGAGGTCTTGATACCCCTATTAAGCTCTATAC[AGAGAGAGAGAG]ATCCCAAGAATTCAGAATTCAGAGGGTGACAAAACAAGTAGA	GTGGCAACCATGTAAGAAGAAGA	60.528	TCTACTTGTTTTGTCACCCTCTGA	60.198	106	Unigene54764_Rep1-Control;Unigene22996_Rep2-Disease;Unigene90602_Rep1-Disease;Unigene90603_Rep1-Disease
CL11367.Contig2_All_6621_4	AGAGAGAGAGAG	AG(2*6)	449	12	GTGGCAACCATGTAAGAAGAAGAGGTCTTGATACCCCTATTAAGCTCTATAC[AGAGAGAGAGAG]ATCCCAAGAATTCAGAATTCAGAGGGTGACAAAACAAGTA	GTGGCAACCATGTAAGAAGAAGA	60.528	TACTTGTTTTGTCACCCTCTGAA	58.8	104	Unigene54764_Rep1-Control;Unigene22996_Rep2-Disease;Unigene90602_Rep1-Disease;Unigene90603_Rep1-Disease
CL11367.Contig2_All_6621_5	AGAGAGAGAGAG	AG(2*6)	449	12	GTGGCAACCATGTAAGAAGAAGAGGTCTTGATACCCCTATTAAGCTCTATAC[AGAGAGAGAGAG]ATCCCAAGAATTCAGAATTCAGAGGGTGACAAAACAAGTAG	GTGGCAACCATGTAAGAAGAAGA	60.528	CTACTTGTTTTGTCACCCTCTGAA	59.727	105	Unigene54764_Rep1-Control;Unigene22996_Rep2-Disease;Unigene90602_Rep1-Disease;Unigene90603_Rep1-Disease
CL11368.Contig6_All_6627_1	AGAGAGAGAGAG	AG(2*6)	447	12	AGAGAAGAAAAGGAGAAGAGGGGGA[AGAGAGAGAGAG]GGGGGGCGGGGTGGGGAACAAAAACTACATTTTAACTTTTATCCTAGTGGCAGATATTGAACATCCTTTACTATCTGTTTGTAGGAGAGCTACAATCACATTTTCTTCTTCATTTGCAAGC	AGAGAAGAAAAGGAGAAGAGGGG	60.682	GCTTGCAAATGAAGAAGAAAATG	60.245	158	CL8102.Contig1_Rep2-Disease
CL11368.Contig6_All_6627_2	AGAGAGAGAGAG	AG(2*6)	447	12	AGAGAAGAAAAGGAGAAGAGGGGGA[AGAGAGAGAGAG]GGGGGGCGGGGTGGGGAACAAAAACTACATTTTAACTTTTATCCTAGTGGCAGATATTGAACATCCTTTACTATCTGTTTGTAGGAGAGCTACAATCACATTTTCTTCTTCATTTGCA	AGAGAAGAAAAGGAGAAGAGGGG	60.682	TGCAAATGAAGAAGAAAATGTGA	59.75	155	CL8102.Contig1_Rep2-Disease
CL11368.Contig6_All_6627_3	AGAGAGAGAGAG	AG(2*6)	447	12	GAGAGAAGAAAAGGAGAAGAGGGGGA[AGAGAGAGAGAG]GGGGGGCGGGGTGGGGAACAAAAACTACATTTTAACTTTTATCCTAGTGGCAGATATTGAACATCCTTTACTATCTGTTTGTAGGAGAGCTACAATCACATTTTCTTCTTCATTTGCAAGC	GAGAGAAGAAAAGGAGAAGAGGG	59.154	GCTTGCAAATGAAGAAGAAAATG	60.245	159	CL8102.Contig1_Rep2-Disease
CL11368.Contig6_All_6627_4	AGAGAGAGAGAG	AG(2*6)	447	12	GGAGAGAAGAAAAGGAGAAGAGGGGGA[AGAGAGAGAGAG]GGGGGGCGGGGTGGGGAACAAAAACTACATTTTAACTTTTATCCTAGTGGCAGATATTGAACATCCTTTACTATCTGTTTGTAGGAGAGCTACAATCACATTTTCTTCTTCATTTGCAAGC	GGAGAGAAGAAAAGGAGAAGAGG	59.154	GCTTGCAAATGAAGAAGAAAATG	60.245	160	CL8102.Contig1_Rep2-Disease
CL11368.Contig6_All_6627_5	AGAGAGAGAGAG	AG(2*6)	447	12	GAGAGAAGAAAAGGAGAAGAGGGGGA[AGAGAGAGAGAG]GGGGGGCGGGGTGGGGAACAAAAACTACATTTTAACTTTTATCCTAGTGGCAGATATTGAACATCCTTTACTATCTGTTTGTAGGAGAGCTACAATCACATTTTCTTCTTCATTTGCA	GAGAGAAGAAAAGGAGAAGAGGG	59.154	TGCAAATGAAGAAGAAAATGTGA	59.75	156	CL8102.Contig1_Rep2-Disease
CL11368.Contig7_All_6628_1	CTCTCTCTCTCT	CT(2*6)	2206	12	GCTTGCAAATGAAGAAGAAAATGTGATTGTAGCTCTCCTACAAACAGATAGTAAAGGATGTTCAATATCTGCCACTAGGATAAAAGTTAAAATGTAGTTTTTGTTCCCCACCCCGCCCCCC[CTCTCTCTCTCT]TCCCCCTCTTCTCCTTTTCTTCTCT	GCTTGCAAATGAAGAAGAAAATG	60.245	AGAGAAGAAAAGGAGAAGAGGGG	60.682	158	CL8102.Contig2_Rep2-Disease
CL11368.Contig7_All_6628_2	CTCTCTCTCTCT	CT(2*6)	2206	12	TGCAAATGAAGAAGAAAATGTGATTGTAGCTCTCCTACAAACAGATAGTAAAGGATGTTCAATATCTGCCACTAGGATAAAAGTTAAAATGTAGTTTTTGTTCCCCACCCCGCCCCCC[CTCTCTCTCTCT]TCCCCCTCTTCTCCTTTTCTTCTCT	TGCAAATGAAGAAGAAAATGTGA	59.75	AGAGAAGAAAAGGAGAAGAGGGG	60.682	155	CL8102.Contig2_Rep2-Disease
CL11368.Contig7_All_6628_3	CTCTCTCTCTCT	CT(2*6)	2206	12	GCTTGCAAATGAAGAAGAAAATGTGATTGTAGCTCTCCTACAAACAGATAGTAAAGGATGTTCAATATCTGCCACTAGGATAAAAGTTAAAATGTAGTTTTTGTTCCCCACCCCGCCCCCC[CTCTCTCTCTCT]TCCCCCTCTTCTCCTTTTCTTCTCTC	GCTTGCAAATGAAGAAGAAAATG	60.245	GAGAGAAGAAAAGGAGAAGAGGG	59.154	159	CL8102.Contig2_Rep2-Disease
CL11368.Contig7_All_6628_4	CTCTCTCTCTCT	CT(2*6)	2206	12	GCTTGCAAATGAAGAAGAAAATGTGATTGTAGCTCTCCTACAAACAGATAGTAAAGGATGTTCAATATCTGCCACTAGGATAAAAGTTAAAATGTAGTTTTTGTTCCCCACCCCGCCCCCC[CTCTCTCTCTCT]TCCCCCTCTTCTCCTTTTCTTCTCTCC	GCTTGCAAATGAAGAAGAAAATG	60.245	GGAGAGAAGAAAAGGAGAAGAGG	59.154	160	CL8102.Contig2_Rep2-Disease
CL11368.Contig7_All_6628_5	CTCTCTCTCTCT	CT(2*6)	2206	12	TGCAAATGAAGAAGAAAATGTGATTGTAGCTCTCCTACAAACAGATAGTAAAGGATGTTCAATATCTGCCACTAGGATAAAAGTTAAAATGTAGTTTTTGTTCCCCACCCCGCCCCCC[CTCTCTCTCTCT]TCCCCCTCTTCTCCTTTTCTTCTCTC	TGCAAATGAAGAAGAAAATGTGA	59.75	GAGAGAAGAAAAGGAGAAGAGGG	59.154	156	CL8102.Contig2_Rep2-Disease
CL11382.Contig1_All_6631_1	CTTCTTCTTCTTCTTCTTCTTCTT	CTT(3*8)	1692	24	AAAATTCTCAGGGAGCATCTTTCCCCCATGCTATTACAGCAACAGTCAA[CTTCTTCTTCTTCTTCTTCTTCTT]TTTTATAGTATAATTTAATTTATAATAGCAGTAGCTCAACCACTCAACGAGAGGGAAGCAAGAAGTACAAGAACA	AAAATTCTCAGGGAGCATCTTTC	60.089	TGTTCTTGTACTTCTTGCTTCCC	59.812	148	CL1095.Contig1_Rep1-Control
CL11382.Contig1_All_6631_2	CTTCTTCTTCTTCTTCTTCTTCTT	CTT(3*8)	1692	24	AAAATTCTCAGGGAGCATCTTTCCCCCATGCTATTACAGCAACAGTCAA[CTTCTTCTTCTTCTTCTTCTTCTT]TTTTATAGTATAATTTAATTTATAATAGCAGTAGCTCAACCACTCAACGAGAGGGAAGCAAGAAGTAC	AAAATTCTCAGGGAGCATCTTTC	60.089	GTACTTCTTGCTTCCCTCTCGTT	60.299	141	CL1095.Contig1_Rep1-Control
CL11382.Contig1_All_6631_3	CTTCTTCTTCTTCTTCTTCTTCTT	CTT(3*8)	1692	24	AAAATTCTCAGGGAGCATCTTTCCCCCATGCTATTACAGCAACAGTCAA[CTTCTTCTTCTTCTTCTTCTTCTT]TTTTATAGTATAATTTAATTTATAATAGCAGTAGCTCAACCACTCAACGAGAG	AAAATTCTCAGGGAGCATCTTTC	60.089	CTCTCGTTGAGTGGTTGAGCTAC	60.482	126	CL1095.Contig1_Rep1-Control
CL11382.Contig1_All_6631_4	CTTCTTCTTCTTCTTCTTCTTCTT	CTT(3*8)	1692	24	ATGTTTTCGCACAAAATTCTCAGGGAGCATCTTTCCCCCATGCTATTACAGCAACAGTCAA[CTTCTTCTTCTTCTTCTTCTTCTT]TTTTATAGTATAATTTAATTTATAATAGCAGTAGCTCAACCACTCAACGAGAGGGAAGCAAGAAGTACAAGAACA	ATGTTTTCGCACAAAATTCTCAG	60.514	TGTTCTTGTACTTCTTGCTTCCC	59.812	160	CL1095.Contig1_Rep1-Control
CL11382.Contig1_All_6631_5	CTTCTTCTTCTTCTTCTTCTTCTT	CTT(3*8)	1692	24	ATCTTTCCCCCATGCTATTACAGCAACAGTCAA[CTTCTTCTTCTTCTTCTTCTTCTT]TTTTATAGTATAATTTAATTTATAATAGCAGTAGCTCAACCACTCAACGAGAGGGAAGCAAGAAGTACAAGAACA	ATCTTTCCCCCATGCTATTACAG	60.551	TGTTCTTGTACTTCTTGCTTCCC	59.812	132	CL1095.Contig1_Rep1-Control
CL11394.Contig3_All_6638_1	GATGATGATGATGATGAT	GAT(3*6)	664	18	ATGTTGGTGGTGATCTCTTGACTCTCACCAGTAATATCATATCAAGGATGACTATGAGCTGCAGATCAACATGTTCTGAA[GATGATGATGATGATGAT]GCAGAAGAGATAAGGAAGATGGTGACAGACACTG	ATGTTGGTGGTGATCTCTTGACT	59.915	CAGTGTCTGTCACCATCTTCCTT	60.591	132	CL16234.Contig3_Rep2-Disease
CL11394.Contig3_All_6638_2	GATGATGATGATGATGAT	GAT(3*6)	664	18	GGTGGTGATCTCTTGACTCTCACCAGTAATATCATATCAAGGATGACTATGAGCTGCAGATCAACATGTTCTGAA[GATGATGATGATGATGAT]GCAGAAGAGATAAGGAAGATGGTGACAGACACTG	GGTGGTGATCTCTTGACTCTCAC	60.17	CAGTGTCTGTCACCATCTTCCTT	60.591	127	CL16234.Contig3_Rep2-Disease
CL11394.Contig3_All_6638_3	GATGATGATGATGATGAT	GAT(3*6)	664	18	GTTGATGTTGGTGGTGATCTCTTGACTCTCACCAGTAATATCATATCAAGGATGACTATGAGCTGCAGATCAACATGTTCTGAA[GATGATGATGATGATGAT]GCAGAAGAGATAAGGAAGATGGTGACAGACACTG	GTTGATGTTGGTGGTGATCTCTT	60.282	CAGTGTCTGTCACCATCTTCCTT	60.591	136	CL16234.Contig3_Rep2-Disease
CL11394.Contig3_All_6638_4	GATGATGATGATGATGAT	GAT(3*6)	664	18	GGTGATCTCTTGACTCTCACCAGTAATATCATATCAAGGATGACTATGAGCTGCAGATCAACATGTTCTGAA[GATGATGATGATGATGAT]GCAGAAGAGATAAGGAAGATGGTGACAGACACTG	GGTGATCTCTTGACTCTCACCAG	60.303	CAGTGTCTGTCACCATCTTCCTT	60.591	124	CL16234.Contig3_Rep2-Disease
CL11394.Contig3_All_6638_5	GATGATGATGATGATGAT	GAT(3*6)	664	18	GTTGGTGGTGATCTCTTGACTCTCACCAGTAATATCATATCAAGGATGACTATGAGCTGCAGATCAACATGTTCTGAA[GATGATGATGATGATGAT]GCAGAAGAGATAAGGAAGATGGTGACAGACACTG	GTTGGTGGTGATCTCTTGACTCT	59.659	CAGTGTCTGTCACCATCTTCCTT	60.591	130	CL16234.Contig3_Rep2-Disease
CL11394.Contig4_All_6639_1	CATCATCATCATCAT	CAT(3*5)	1450	15	CAGTGTCTGTCACCATCTTCCTTATCTCTTCTG[CATCATCATCATCAT]CTTCAGAACATGTTGATCTGCAGCTCATAGTCATCCTTGATATGATATTACTGGTGAGAGTCAAGAGATCACCACCAACAT	CAGTGTCTGTCACCATCTTCCTT	60.591	ATGTTGGTGGTGATCTCTTGACT	59.915	129	CL6922.Contig1_Rep1-Control
CL11394.Contig4_All_6639_2	CATCATCATCATCAT	CAT(3*5)	1450	15	CAGTGTCTGTCACCATCTTCCTTATCTCTTCTG[CATCATCATCATCAT]CTTCAGAACATGTTGATCTGCAGCTCATAGTCATCCTTGATATGATATTACTGGTGAGAGTCAAGAGATCACCACC	CAGTGTCTGTCACCATCTTCCTT	60.591	GGTGGTGATCTCTTGACTCTCAC	60.17	124	CL6922.Contig1_Rep1-Control
CL11394.Contig4_All_6639_3	CATCATCATCATCAT	CAT(3*5)	1450	15	CAGTGTCTGTCACCATCTTCCTTATCTCTTCTG[CATCATCATCATCAT]CTTCAGAACATGTTGATCTGCAGCTCATAGTCATCCTTGATATGATATTACTGGTGAGAGTCAAGAGATCACCACCAACATCAAC	CAGTGTCTGTCACCATCTTCCTT	60.591	GTTGATGTTGGTGGTGATCTCTT	60.282	133	CL6922.Contig1_Rep1-Control
CL11394.Contig4_All_6639_4	CATCATCATCATCAT	CAT(3*5)	1450	15	CAGTGTCTGTCACCATCTTCCTTATCTCTTCTG[CATCATCATCATCAT]CTTCAGAACATGTTGATCTGCAGCTCATAGTCATCCTTGATATGATATTACTGGTGAGAGTCAAGAGATCACC	CAGTGTCTGTCACCATCTTCCTT	60.591	GGTGATCTCTTGACTCTCACCAG	60.303	121	CL6922.Contig1_Rep1-Control
CL11394.Contig4_All_6639_5	CATCATCATCATCAT	CAT(3*5)	1450	15	CAGTGTCTGTCACCATCTTCCTTATCTCTTCTG[CATCATCATCATCAT]CTTCAGAACATGTTGATCTGCAGCTCATAGTCATCCTTGATATGATATTACTGGTGAGAGTCAAGAGATCACCACCAAC	CAGTGTCTGTCACCATCTTCCTT	60.591	GTTGGTGGTGATCTCTTGACTCT	59.659	127	CL6922.Contig1_Rep1-Control
CL11402.Contig6_All_6641_1	TTATTATTATTATTATTATTA	TTA(3*7)	788	21	ATTGATGGACGATATGGAAGAAAGACCAGAGGAGGTGGT[TTATTATTATTATTATTATTA]TCATTATTATCATTTTGTTGCTGAATCATGAAGCCTTAATGGGTTTATGTATTGATTTTGTGTTGGCTGCGTATTAC	ATTGATGGACGATATGGAAGAAA	59.693	GTAATACGCAGCCAACACAAAAT	60.303	137	CL6907.Contig1_Rep1-Control
CL11402.Contig6_All_6641_2	TTATTATTATTATTATTATTA	TTA(3*7)	788	21	TTGATGGACGATATGGAAGAAAGACCAGAGGAGGTGGT[TTATTATTATTATTATTATTA]TCATTATTATCATTTTGTTGCTGAATCATGAAGCCTTAATGGGTTTATGTATTGATTTTGTGTTGGCTGCGTATTAC	TTGATGGACGATATGGAAGAAAG	60.318	GTAATACGCAGCCAACACAAAAT	60.303	136	CL6907.Contig1_Rep1-Control
CL11402.Contig6_All_6641_3	TTATTATTATTATTATTATTA	TTA(3*7)	788	21	ATTGATGGACGATATGGAAGAAAGACCAGAGGAGGTGGT[TTATTATTATTATTATTATTA]TCATTATTATCATTTTGTTGCTGAATCATGAAG	ATTGATGGACGATATGGAAGAAA	59.693	CTTCATGATTCAGCAACAAAATG	59.639	93	CL6907.Contig1_Rep1-Control
CL11402.Contig6_All_6641_4	TTATTATTATTATTATTATTA	TTA(3*7)	788	21	TTGATGGACGATATGGAAGAAAGACCAGAGGAGGTGGT[TTATTATTATTATTATTATTA]TCATTATTATCATTTTGTTGCTGAATCATGAAG	TTGATGGACGATATGGAAGAAAG	60.318	CTTCATGATTCAGCAACAAAATG	59.639	92	CL6907.Contig1_Rep1-Control
CL11402.Contig6_All_6641_5	TTATTATTATTATTATTATTA	TTA(3*7)	788	21	GACGATATGGAAGAAAGACCAGAGGAGGTGGT[TTATTATTATTATTATTATTA]TCATTATTATCATTTTGTTGCTGAATCATGAAGCCTTAATGGGTTTATGTATTGATTTTGTGTTGGCTGCGTATTAC	GACGATATGGAAGAAAGACCAGA	59.607	GTAATACGCAGCCAACACAAAAT	60.303	130	CL6907.Contig1_Rep1-Control
CL11407.Contig1_All_6642_1	GAAGAAGAAGAAGAAGAAGAA	GAA(3*7)	841	21	CAAATGCAGATGATGATGAAGAAGAATAT[GAAGAAGAAGAAGAAGAAGAA]GATTGGGATGATGATGAAGGAGATTGGGATGGTGAAGGTGAGGATGGTGATGGGGACGAAATTCTTGTCATAGATGGCGATGA	CAAATGCAGATGATGATGAAGAA	60.089	TCATCGCCATCTATGACAAGAAT	60.835	133	CL9284.Contig1_Rep2-Disease
CL11407.Contig1_All_6642_2	GAAGAAGAAGAAGAAGAAGAA	GAA(3*7)	841	21	AAGAGTTATTCGGCATCTTGTCATAAAGAGGGATGAGGCAATCACTGAAGACTGCCCTCCTCCTCCCGAGTTCCATTCGCTGCGTGCAAATGCAGATGATGATGAAGAAGAATAT[GAAGAAGAAGAAGAAGAAGAA]GATTGGGATGATGATGAAGGAGAT	AAGAGTTATTCGGCATCTTGTCA	60.143	ATCTCCTTCATCATCATCCCAAT	60.887	160	CL9284.Contig1_Rep2-Disease
CL11407.Contig1_All_6642_3	GAAGAAGAAGAAGAAGAAGAA	GAA(3*7)	841	21	ATTCGGCATCTTGTCATAAAGAGGGATGAGGCAATCACTGAAGACTGCCCTCCTCCTCCCGAGTTCCATTCGCTGCGTGCAAATGCAGATGATGATGAAGAAGAATAT[GAAGAAGAAGAAGAAGAAGAA]GATTGGGATGATGATGAAGGAGAT	ATTCGGCATCTTGTCATAAAGAG	59.643	ATCTCCTTCATCATCATCCCAAT	60.887	153	CL9284.Contig1_Rep2-Disease
CL11407.Contig1_All_6642_4	GAAGAAGAAGAAGAAGAAGAA	GAA(3*7)	841	21	CAAATGCAGATGATGATGAAGAAGAATAT[GAAGAAGAAGAAGAAGAAGAA]GATTGGGATGATGATGAAGGAGATTGGGATGGTGAAGGTGAGGATGGTGATGGGGACGAAATTCTTGTCATAG	CAAATGCAGATGATGATGAAGAA	60.089	CTATGACAAGAATTTCGTCCCC	59.835	123	CL9284.Contig1_Rep2-Disease
CL11407.Contig1_All_6642_5	GAAGAAGAAGAAGAAGAAGAA	GAA(3*7)	841	21	CAAATGCAGATGATGATGAAGAAGAATAT[GAAGAAGAAGAAGAAGAAGAA]GATTGGGATGATGATGAAGGAGATTGGGATGGTGAAGGTGAGGATGGTGATGGGGACGAAATTCTTGTCATAGATGGCGATGAC	CAAATGCAGATGATGATGAAGAA	60.089	GTCATCGCCATCTATGACAAGAA	61.372	134	CL9284.Contig1_Rep2-Disease
CL11409.Contig3_All_6647_1	ATGATGATGATGATG	ATG(3*5)	205	15	TAATTTGGAGGGGTACAAGATCATATGGTTTTCAATGC[ATGATGATGATGATG]TACAACTGCTTGGTAACATCAGACATGAC	TAATTTGGAGGGGTACAAGATCA	59.724	GTCATGTCTGATGTTACCAAGCA	60.052	82	Unigene64705_Rep1-Disease
CL11409.Contig3_All_6647_2	ATGATGATGATGATG	ATG(3*5)	205	15	TAATTTGGAGGGGTACAAGATCATATGGTTTTCAATGC[ATGATGATGATGATG]TACAACTGCTTGGTAACATCAGACATGACA	TAATTTGGAGGGGTACAAGATCA	59.724	TGTCATGTCTGATGTTACCAAGC	60.052	83	Unigene64705_Rep1-Disease
CL11409.Contig3_All_6647_3	ATGATGATGATGATG	ATG(3*5)	205	15	TAATTTGGAGGGGTACAAGATCATATGGTTTTCAATGC[ATGATGATGATGATG]TACAACTGCTTGGTAACATCAGACATGACAGG	TAATTTGGAGGGGTACAAGATCA	59.724	CCTGTCATGTCTGATGTTACCAA	59.906	85	Unigene64705_Rep1-Disease
CL11409.Contig3_All_6647_4	ATGATGATGATGATG	ATG(3*5)	205	15	TACTTGACGCATTAATTTGGAGGGGTACAAGATCATATGGTTTTCAATGC[ATGATGATGATGATG]TACAACTGCTTGGTAACATCAGACATGAC	TACTTGACGCATTAATTTGGAGG	60.361	GTCATGTCTGATGTTACCAAGCA	60.052	94	Unigene64705_Rep1-Disease
CL11409.Contig3_All_6647_5	ATGATGATGATGATG	ATG(3*5)	205	15	TACTTGACGCATTAATTTGGAGGGGTACAAGATCATATGGTTTTCAATGC[ATGATGATGATGATG]TACAACTGCTTGGTAACATCAGACATGACA	TACTTGACGCATTAATTTGGAGG	60.361	TGTCATGTCTGATGTTACCAAGC	60.052	95	Unigene64705_Rep1-Disease
CL11419.Contig1_All_6651_1	CTCTCTCTCTCTCT	CT(2*7)	237	14	TATATCATCCATGACAACCCTCCAAGTGTATGTAGTCACACTCCACAGTGCCTCGGTCTAGAGTCGAGAGTTAATTAGCCATGGCTG[CTCTCTCTCTCTCT]TCCATTCTTCTAACTTGGCTTCTATGTTCAGCAG	TATATCATCCATGACAACCCTCC	59.923	CTGCTGAACATAGAAGCCAAGTT	59.961	135	CL1530.Contig1_Rep2-Disease
CL11419.Contig1_All_6651_2	CTCTCTCTCTCTCT	CT(2*7)	237	14	TATATCATCCATGACAACCCTCCAAGTGTATGTAGTCACACTCCACAGTGCCTCGGTCTAGAGTCGAGAGTTAATTAGCCATGGCTG[CTCTCTCTCTCTCT]TCCATTCTTCTAACTTGGCTTCTATGTTCAGCAGTAAAAGCCAACTCTTC	TATATCATCCATGACAACCCTCC	59.923	GAAGAGTTGGCTTTTACTGCTGA	60.069	151	CL1530.Contig1_Rep2-Disease
CL11419.Contig1_All_6651_3	CTCTCTCTCTCTCT	CT(2*7)	237	14	TATATCATCCATGACAACCCTCCAAGTGTATGTAGTCACACTCCACAGTGCCTCGGTCTAGAGTCGAGAGTTAATTAGCCATGGCTG[CTCTCTCTCTCTCT]TCCATTCTTCTAACTTGGCTTCTATGTTCAGCAGTAAAAGCCAACTCTT	TATATCATCCATGACAACCCTCC	59.923	AAGAGTTGGCTTTTACTGCTGAA	59.61	150	CL1530.Contig1_Rep2-Disease
CL11419.Contig1_All_6651_4	CTCTCTCTCTCTCT	CT(2*7)	237	14	TATATCATCCATGACAACCCTCCAAGTGTATGTAGTCACACTCCACAGTGCCTCGGTCTAGAGTCGAGAGTTAATTAGCCATGGCTG[CTCTCTCTCTCTCT]TCCATTCTTCTAACTTGGCTTCTATGTTCAGCAGT	TATATCATCCATGACAACCCTCC	59.923	ACTGCTGAACATAGAAGCCAAGT	59.49	136	CL1530.Contig1_Rep2-Disease
CL11419.Contig1_All_6651_5	CTCTCTCTCTCTCT	CT(2*7)	237	14	TGACAACCCTCCAAGTGTATGTAGTCACACTCCACAGTGCCTCGGTCTAGAGTCGAGAGTTAATTAGCCATGGCTG[CTCTCTCTCTCTCT]TCCATTCTTCTAACTTGGCTTCTATGTTCAGCAG	TGACAACCCTCCAAGTGTATGTA	59.411	CTGCTGAACATAGAAGCCAAGTT	59.961	124	CL1530.Contig1_Rep2-Disease
CL11467.Contig15_All_6661_1	CTCTCTCTCTCTCT	CT(2*7)	228	14	ACCAAACAAATGAGAAAGCAGAAACTATCAACCAGCTACAAATCATTTGAAGGCAAGTAGAGCCAAG[CTCTCTCTCTCTCT]CCCTCTCTTTCCCTCTCTGTGTATGTCGCTGCTTGTTGATTGAGAGTTTT	ACCAAACAAATGAGAAAGCAGAA	60.156	AAAACTCTCAATCAACAAGCAGC	59.947	131	Unigene819_Rep2-Disease
CL11467.Contig15_All_6661_2	CTCTCTCTCTCTCT	CT(2*7)	228	14	GAAAGCAGAAACTATCAACCAGCTACAAATCATTTGAAGGCAAGTAGAGCCAAG[CTCTCTCTCTCTCT]CCCTCTCTTTCCCTCTCTGTGTATGTCGCTGCTTGTTGATTGAGAGTTTT	GAAAGCAGAAACTATCAACCAGC	59.45	AAAACTCTCAATCAACAAGCAGC	59.947	118	Unigene819_Rep2-Disease
CL11467.Contig15_All_6661_3	CTCTCTCTCTCTCT	CT(2*7)	228	14	CCAAACAAATGAGAAAGCAGAAACTATCAACCAGCTACAAATCATTTGAAGGCAAGTAGAGCCAAG[CTCTCTCTCTCTCT]CCCTCTCTTTCCCTCTCTGTGTATGTCGCTGCTTGTTGATTGAGAGTTTT	CCAAACAAATGAGAAAGCAGAAA	60.611	AAAACTCTCAATCAACAAGCAGC	59.947	130	Unigene819_Rep2-Disease
CL11467.Contig15_All_6661_4	CTCTCTCTCTCTCT	CT(2*7)	228	14	GAAAGCAGAAACTATCAACCAGCTACAAATCATTTGAAGGCAAGTAGAGCCAAG[CTCTCTCTCTCTCT]CCCTCTCTTTCCCTCTCTGTGTATGTCGCTGCTTGTTGATTGAGAGTTTTGGAGAGAAGAGAAACGATTCAC	GAAAGCAGAAACTATCAACCAGC	59.45	GTGAATCGTTTCTCTTCTCTCCA	59.878	140	Unigene819_Rep2-Disease
CL11467.Contig15_All_6661_5	CTCTCTCTCTCTCT	CT(2*7)	228	14	ACCAAACAAATGAGAAAGCAGAAACTATCAACCAGCTACAAATCATTTGAAGGCAAGTAGAGCCAAG[CTCTCTCTCTCTCT]CCCTCTCTTTCCCTCTCTGTGTATGTCGCTGCTTGTTGATTGAGAGTTTTGGA	ACCAAACAAATGAGAAAGCAGAA	60.156	TCCAAAACTCTCAATCAACAAGC	60.637	134	Unigene819_Rep2-Disease
CL11497.Contig3_All_6670_1	ATATATATATATATAT	AT(2*8)	2139	16	ATGAATTTTGAAGTGAGGAACCAAGATAGTGTCTGAACATGTAAAAGATATAC[ATATATATATATATAT]GCAGTTTGGGGCAAATAACCCATTATGCATTTGAAATGAAACTGAGTGCCATAAAGAAGAGAAGC	ATGAATTTTGAAGTGAGGAACCA	59.864	GCTTCTCTTCTTTATGGCACTCA	60.035	134	Unigene6178_Rep1-Disease;Unigene67087_Rep1-Disease;CL1214.Contig8_Rep2-Disease;Unigene67085_Rep1-Disease;Unigene21260_Rep1-Disease;Unigene3795_Rep1-Control;Unigene106231_Rep2-Disease;Unigene124044_Rep1-Control
CL11497.Contig3_All_6670_2	ATATATATATATATAT	AT(2*8)	2139	16	CATGAATTTTGAAGTGAGGAACCAAGATAGTGTCTGAACATGTAAAAGATATAC[ATATATATATATATAT]GCAGTTTGGGGCAAATAACCCATTATGCATTTGAAATGAAACTGAGTGCCATAAAGAAGAGAAGC	CATGAATTTTGAAGTGAGGAACC	59.864	GCTTCTCTTCTTTATGGCACTCA	60.035	135	Unigene6178_Rep1-Disease;Unigene67087_Rep1-Disease;CL1214.Contig8_Rep2-Disease;Unigene67085_Rep1-Disease;Unigene21260_Rep1-Disease;Unigene3795_Rep1-Control;Unigene106231_Rep2-Disease;Unigene124044_Rep1-Control
CL11497.Contig3_All_6670_3	ATATATATATATATAT	AT(2*8)	2139	16	GGAACATGAATTTTGAAGTGAGGAACCAAGATAGTGTCTGAACATGTAAAAGATATAC[ATATATATATATATAT]GCAGTTTGGGGCAAATAACCCATTATGCATTTGAAATGAAACTGAGTGCCATAAAGAAGAGAAGC	GGAACATGAATTTTGAAGTGAGG	59.864	GCTTCTCTTCTTTATGGCACTCA	60.035	139	Unigene6178_Rep1-Disease;Unigene67087_Rep1-Disease;CL1214.Contig8_Rep2-Disease;Unigene67085_Rep1-Disease;Unigene21260_Rep1-Disease;Unigene3795_Rep1-Control;Unigene106231_Rep2-Disease;Unigene124044_Rep1-Control
CL11497.Contig3_All_6670_4	ATATATATATATATAT	AT(2*8)	2139	16	ACTACTGCTGCAAACAGGAACATGAATTTTGAAGTGAGGAACCAAGATAGTGTCTGAACATGTAAAAGATATAC[ATATATATATATATAT]GCAGTTTGGGGCAAATAACCCATTATGCATTTGAAATGAAACTGAGTGCCATAAAGAAGAGAAGC	ACTACTGCTGCAAACAGGAACAT	60.24	GCTTCTCTTCTTTATGGCACTCA	60.035	155	Unigene6178_Rep1-Disease;Unigene67087_Rep1-Disease;CL1214.Contig8_Rep2-Disease;Unigene67085_Rep1-Disease;Unigene21260_Rep1-Disease;Unigene3795_Rep1-Control;Unigene106231_Rep2-Disease;Unigene124044_Rep1-Control
CL11497.Contig3_All_6670_5	ATATATATATATATAT	AT(2*8)	2139	16	ATGAATTTTGAAGTGAGGAACCAAGATAGTGTCTGAACATGTAAAAGATATAC[ATATATATATATATAT]GCAGTTTGGGGCAAATAACCCATTATGCATTTGAAATGAAACTGAGTGCCATA	ATGAATTTTGAAGTGAGGAACCA	59.864	TATGGCACTCAGTTTCATTTCAA	59.639	122	Unigene6178_Rep1-Disease;Unigene67087_Rep1-Disease;CL1214.Contig8_Rep2-Disease;Unigene67085_Rep1-Disease;Unigene21260_Rep1-Disease;Unigene3795_Rep1-Control;Unigene106231_Rep2-Disease;Unigene124044_Rep1-Control
CL11497.Contig5_All_6671_1	ATATATATATATATATATATAT	AT(2*11)	742	22	CATTTGTACCTACAGCGGAAAACCCACAAACTAGCATTTCC[ATATATATATATATATATATAT]CATGAAAATAAGCACATACACTTTTCCTAGAATGGTAATCTACTCTTCATAGGAGAGCGAACTTGTCAAAAC	CATTTGTACCTACAGCGGAAAAC	59.946	GTTTTGACAAGTTCGCTCTCCTA	59.941	135	CL122.Contig6_Rep1-Control;CL122.Contig2_Rep1-Control;Unigene93241_Rep1-Disease;Unigene7303_Rep1-Disease;Unigene22144_Rep2-Disease;CL122.Contig5_Rep1-Control;Unigene127902_Rep1-Control;CL1214.Contig16_Rep2-Disease;Unigene98623_Rep1-Disease;CL122.Contig9_Rep1-Control
CL11497.Contig5_All_6671_2	ATATATATATATATATATATAT	AT(2*11)	742	22	CATTTGTACCTACAGCGGAAAACCCACAAACTAGCATTTCC[ATATATATATATATATATATAT]CATGAAAATAAGCACATACACTTTTCCTAGAATGGTAATCTACTCTTCATAGGAGAGCGAACTTGTCAAAACTGAACGCTAATTCCGTGTTA	CATTTGTACCTACAGCGGAAAAC	59.946	TAACACGGAATTAGCGTTCAGTT	60.069	155	CL122.Contig6_Rep1-Control;CL122.Contig2_Rep1-Control;Unigene93241_Rep1-Disease;Unigene7303_Rep1-Disease;Unigene22144_Rep2-Disease;CL122.Contig5_Rep1-Control;Unigene127902_Rep1-Control;CL1214.Contig16_Rep2-Disease;Unigene98623_Rep1-Disease;CL122.Contig9_Rep1-Control
CL11497.Contig5_All_6671_3	ATATATATATATATATATATAT	AT(2*11)	742	22	CATTTGTACCTACAGCGGAAAACCCACAAACTAGCATTTCC[ATATATATATATATATATATAT]CATGAAAATAAGCACATACACTTTTCCTAGAATGGTAATCTACTCTTCATAGGAGAGCGAACTTGTCAAAACTGAAC	CATTTGTACCTACAGCGGAAAAC	59.946	GTTCAGTTTTGACAAGTTCGCTC	60.329	140	CL122.Contig6_Rep1-Control;CL122.Contig2_Rep1-Control;Unigene93241_Rep1-Disease;Unigene7303_Rep1-Disease;Unigene22144_Rep2-Disease;CL122.Contig5_Rep1-Control;Unigene127902_Rep1-Control;CL1214.Contig16_Rep2-Disease;Unigene98623_Rep1-Disease;CL122.Contig9_Rep1-Control
CL11497.Contig5_All_6671_4	ATATATATATATATATATATAT	AT(2*11)	742	22	CATTTGTACCTACAGCGGAAAACCCACAAACTAGCATTTCC[ATATATATATATATATATATAT]CATGAAAATAAGCACATACACTTTTCCTAGAATGGTAATCTACTCTTCATAGGAGAGCGAACTTGTCAAAACTGAA	CATTTGTACCTACAGCGGAAAAC	59.946	TTCAGTTTTGACAAGTTCGCTCT	60.45	139	CL122.Contig6_Rep1-Control;CL122.Contig2_Rep1-Control;Unigene93241_Rep1-Disease;Unigene7303_Rep1-Disease;Unigene22144_Rep2-Disease;CL122.Contig5_Rep1-Control;Unigene127902_Rep1-Control;CL1214.Contig16_Rep2-Disease;Unigene98623_Rep1-Disease;CL122.Contig9_Rep1-Control
CL11497.Contig5_All_6671_5	ATATATATATATATATATATAT	AT(2*11)	742	22	CATTTGTACCTACAGCGGAAAACCCACAAACTAGCATTTCC[ATATATATATATATATATATAT]CATGAAAATAAGCACATACACTTTTCCTAGAATGGTAATCTACTCTTCATAGGAGAGCGAACTTGTCAAAACTGAACGCTAATTCC	CATTTGTACCTACAGCGGAAAAC	59.946	GGAATTAGCGTTCAGTTTTGACA	60.514	149	CL122.Contig6_Rep1-Control;CL122.Contig2_Rep1-Control;Unigene93241_Rep1-Disease;Unigene7303_Rep1-Disease;Unigene22144_Rep2-Disease;CL122.Contig5_Rep1-Control;Unigene127902_Rep1-Control;CL1214.Contig16_Rep2-Disease;Unigene98623_Rep1-Disease;CL122.Contig9_Rep1-Control
CL114.Contig10_All_65_1	TCTCTCTCTCTC	TC(2*6)	3356	12	CTCTCAATCAGGAGATGACCTTGCCTCTACCTCTGTGACTGCTCTCTCTT[TCTCTCTCTCTC]TTCACAGGGTTAAGTGTAGTATATATATATGGGTTCCTAGAAAACCTAACCCTTAGATGTAACGGGCTCTAGGTTTC	CTCTCAATCAGGAGATGACCTTG	60.253	GAAACCTAGAGCCCGTTACATCT	60.037	139	CL1281.Contig4_Rep1-Control;CL11839.Contig3_Rep1-Disease;Unigene3624_Rep2-Disease;CL17619.Contig18_Rep2-Disease;CL17619.Contig15_Rep2-Disease;Unigene67386_Rep1-Disease
CL114.Contig10_All_65_2	TCTCTCTCTCTC	TC(2*6)	3356	12	CTCTCAATCAGGAGATGACCTTGCCTCTACCTCTGTGACTGCTCTCTCTT[TCTCTCTCTCTC]TTCACAGGGTTAAGTGTAGTATATATATATGGGTTCCTAGAAAACCTAACCCTTAGATGTAACGGGCTCTAGGTTTCT	CTCTCAATCAGGAGATGACCTTG	60.253	AGAAACCTAGAGCCCGTTACATC	60.037	140	CL1281.Contig4_Rep1-Control;CL11839.Contig3_Rep1-Disease;Unigene3624_Rep2-Disease;CL17619.Contig18_Rep2-Disease;CL17619.Contig15_Rep2-Disease;Unigene67386_Rep1-Disease
CL114.Contig10_All_65_3	TCTCTCTCTCTC	TC(2*6)	3356	12	CCTCTACCTCTGTGACTGCTCTCTCTT[TCTCTCTCTCTC]TTCACAGGGTTAAGTGTAGTATATATATATGGGTTCCTAGAAAACCTAACCCTTAGATGTAACGGGCTCTAGGTTTCTTGGGCTCTTCTTACACACTAGCCCCTATTAGGCTTTAGTGAAA	CCTCTACCTCTGTGACTGCTCTC	59.699	TTTCACTAAAGCCTAATAGGGGC	60.003	160	CL1281.Contig4_Rep1-Control;CL11839.Contig3_Rep1-Disease;Unigene3624_Rep2-Disease;CL17619.Contig18_Rep2-Disease;CL17619.Contig15_Rep2-Disease;Unigene67386_Rep1-Disease
CL114.Contig10_All_65_4	TCTCTCTCTCTC	TC(2*6)	3356	12	GAGATGACCTTGCCTCTACCTCTGTGACTGCTCTCTCTT[TCTCTCTCTCTC]TTCACAGGGTTAAGTGTAGTATATATATATGGGTTCCTAGAAAACCTAACCCTTAGATGTAACGGGCTCTAGGTTTCTTGGGCTCTTCTTACACACTAGC	GAGATGACCTTGCCTCTACCTCT	60.274	GCTAGTGTGTAAGAAGAGCCCAA	59.961	151	CL1281.Contig4_Rep1-Control;CL11839.Contig3_Rep1-Disease;Unigene3624_Rep2-Disease;CL17619.Contig18_Rep2-Disease;CL17619.Contig15_Rep2-Disease;Unigene67386_Rep1-Disease
CL114.Contig10_All_65_5	TCTCTCTCTCTC	TC(2*6)	3356	12	TTTCTCTCAATCAGGAGATGACCTTGCCTCTACCTCTGTGACTGCTCTCTCTT[TCTCTCTCTCTC]TTCACAGGGTTAAGTGTAGTATATATATATGGGTTCCTAGAAAACCTAACCCTTAGATGTAACGGGCTCTAGGTTTCT	TTTCTCTCAATCAGGAGATGACC	59.705	AGAAACCTAGAGCCCGTTACATC	60.037	143	CL1281.Contig4_Rep1-Control;CL11839.Contig3_Rep1-Disease;Unigene3624_Rep2-Disease;CL17619.Contig18_Rep2-Disease;CL17619.Contig15_Rep2-Disease;Unigene67386_Rep1-Disease
CL11500.Contig10_All_6677_1	ACACACACACACACACACAC	AC(2*10)	2955	20	ATTGATGATTGTCCTTGATCACCTGAAAAT[ACACACACACACACACACAC]AGTGTCTAATCTTGAAAAAGCTTTAAAGTTGAGATGTTTCCTAATATAGTATAAAAAGTAATGATGAAACAGGAATGAATCTTGAGGA	ATTGATGATTGTCCTTGATCACC	60.074	TCCTCAAGATTCATTCCTGTTTC	59.585	138	CL6841.Contig5_Rep1-Disease
CL11500.Contig10_All_6677_2	ACACACACACACACACACAC	AC(2*10)	2955	20	TCTGTTGCAGAAATTGATGATTGTCCTTGATCACCTGAAAAT[ACACACACACACACACACAC]AGTGTCTAATCTTGAAAAAGCTTTAAAGTTGAGATGTTTCCTAATATAGTATAAAAAGTAATGATGAAACAGGAATGAATCTTGAGGA	TCTGTTGCAGAAATTGATGATTG	60.124	TCCTCAAGATTCATTCCTGTTTC	59.585	150	CL6841.Contig5_Rep1-Disease
CL11500.Contig10_All_6677_3	ACACACACACACACACACAC	AC(2*10)	2955	20	ATTGATGATTGTCCTTGATCACCTGAAAAT[ACACACACACACACACACAC]AGTGTCTAATCTTGAAAAAGCTTTAAAGTTGAGATGTTTCCTAATATAGTATAAAAAGTAATGATGAAACAGGAATGAATCTTGAGG	ATTGATGATTGTCCTTGATCACC	60.074	CCTCAAGATTCATTCCTGTTTCA	60.469	137	CL6841.Contig5_Rep1-Disease
CL11500.Contig10_All_6677_4	ACACACACACACACACACAC	AC(2*10)	2955	20	ATTGATGATTGTCCTTGATCACCTGAAAAT[ACACACACACACACACACAC]AGTGTCTAATCTTGAAAAAGCTTTAAAGTTGAGATGTTTCCTAATATAGTATAAAAAGTAATGATGAAACAGGAATGAATCTTGAGGAA	ATTGATGATTGTCCTTGATCACC	60.074	TTCCTCAAGATTCATTCCTGTTT	59.123	139	CL6841.Contig5_Rep1-Disease
CL11500.Contig10_All_6677_5	ACACACACACACACACACAC	AC(2*10)	2955	20	ATTGATGATTGTCCTTGATCACCTGAAAAT[ACACACACACACACACACAC]AGTGTCTAATCTTGAAAAAGCTTTAAAGTTGAGATGTTTCCTAATATAGTATAAAAAGTAATGATGAAACAGGAATGAATCTTGAGGAAA	ATTGATGATTGTCCTTGATCACC	60.074	TTTCCTCAAGATTCATTCCTGTT	59.123	140	CL6841.Contig5_Rep1-Disease
CL11500.Contig2_All_6676_1	TGTGTGTGTGTGTGTGTG	TG(2*9)	3429	18	TCCTCAAGATTCATTCCTGTTTCATCATTACTTTTTATACTATATTAGGAAACATCTCAACTTTAAAGCTTTTTCAAGATTAGACAC[TGTGTGTGTGTGTGTGTG]TATTTTCAGGTGATCAAGGACAATCATCAAT	TCCTCAAGATTCATTCCTGTTTC	59.585	ATTGATGATTGTCCTTGATCACC	60.074	136	Unigene40084_Rep1-Disease;CL4472.Contig5_Rep2-Disease;CL1383.Contig2_Rep2-Disease;Unigene101973_Rep1-Control;CL1383.Contig10_Rep2-Disease;Unigene129508_Rep2-Disease;CL7250.Contig4_Rep1-Control;Unigene54796_Rep1-Control;Unigene3952_Rep1-Disease
CL11500.Contig2_All_6676_2	TGTGTGTGTGTGTGTGTG	TG(2*9)	3429	18	TCCTCAAGATTCATTCCTGTTTCATCATTACTTTTTATACTATATTAGGAAACATCTCAACTTTAAAGCTTTTTCAAGATTAGACAC[TGTGTGTGTGTGTGTGTG]TATTTTCAGGTGATCAAGGACAATCATCAATTTCTGCAACAGA	TCCTCAAGATTCATTCCTGTTTC	59.585	TCTGTTGCAGAAATTGATGATTG	60.124	148	Unigene40084_Rep1-Disease;CL4472.Contig5_Rep2-Disease;CL1383.Contig2_Rep2-Disease;Unigene101973_Rep1-Control;CL1383.Contig10_Rep2-Disease;Unigene129508_Rep2-Disease;CL7250.Contig4_Rep1-Control;Unigene54796_Rep1-Control;Unigene3952_Rep1-Disease
CL11500.Contig2_All_6676_3	TGTGTGTGTGTGTGTGTG	TG(2*9)	3429	18	CCTCAAGATTCATTCCTGTTTCATCATTACTTTTTATACTATATTAGGAAACATCTCAACTTTAAAGCTTTTTCAAGATTAGACAC[TGTGTGTGTGTGTGTGTG]TATTTTCAGGTGATCAAGGACAATCATCAAT	CCTCAAGATTCATTCCTGTTTCA	60.469	ATTGATGATTGTCCTTGATCACC	60.074	135	Unigene40084_Rep1-Disease;CL4472.Contig5_Rep2-Disease;CL1383.Contig2_Rep2-Disease;Unigene101973_Rep1-Control;CL1383.Contig10_Rep2-Disease;Unigene129508_Rep2-Disease;CL7250.Contig4_Rep1-Control;Unigene54796_Rep1-Control;Unigene3952_Rep1-Disease
CL11500.Contig2_All_6676_4	TGTGTGTGTGTGTGTGTG	TG(2*9)	3429	18	TTCCTCAAGATTCATTCCTGTTTCATCATTACTTTTTATACTATATTAGGAAACATCTCAACTTTAAAGCTTTTTCAAGATTAGACAC[TGTGTGTGTGTGTGTGTG]TATTTTCAGGTGATCAAGGACAATCATCAAT	TTCCTCAAGATTCATTCCTGTTT	59.123	ATTGATGATTGTCCTTGATCACC	60.074	137	Unigene40084_Rep1-Disease;CL4472.Contig5_Rep2-Disease;CL1383.Contig2_Rep2-Disease;Unigene101973_Rep1-Control;CL1383.Contig10_Rep2-Disease;Unigene129508_Rep2-Disease;CL7250.Contig4_Rep1-Control;Unigene54796_Rep1-Control;Unigene3952_Rep1-Disease
CL11500.Contig2_All_6676_5	TGTGTGTGTGTGTGTGTG	TG(2*9)	3429	18	TTTCCTCAAGATTCATTCCTGTTTCATCATTACTTTTTATACTATATTAGGAAACATCTCAACTTTAAAGCTTTTTCAAGATTAGACAC[TGTGTGTGTGTGTGTGTG]TATTTTCAGGTGATCAAGGACAATCATCAAT	TTTCCTCAAGATTCATTCCTGTT	59.123	ATTGATGATTGTCCTTGATCACC	60.074	138	Unigene40084_Rep1-Disease;CL4472.Contig5_Rep2-Disease;CL1383.Contig2_Rep2-Disease;Unigene101973_Rep1-Control;CL1383.Contig10_Rep2-Disease;Unigene129508_Rep2-Disease;CL7250.Contig4_Rep1-Control;Unigene54796_Rep1-Control;Unigene3952_Rep1-Disease
CL11503.Contig1_All_6679_1	TCCTCCTCCTCCTCCTCCTCC	TCC(3*7)	1174	21	TGGTGGTAATAATGGCATCTTTCTTGGTTCAACTTT[TCCTCCTCCTCCTCCTCCTCC]TCAAAGCCAAAGCCTACTCTTCCCCTTCTCAACAACCTCAAGCTCTTTGGACACAAACCCATGTTCAGTGTCAACCTCTTTGCAATCCTCCAATGTTTAC	TGGTGGTAATAATGGCATCTTTC	60.089	GTAAACATTGGAGGATTGCAAAG	59.891	157	CL10152.Contig1_Rep1-Control
CL11503.Contig1_All_6679_2	TCCTCCTCCTCCTCCTCCTCC	TCC(3*7)	1174	21	ATAATGGCATCTTTCTTGGTTCAACTTT[TCCTCCTCCTCCTCCTCCTCC]TCAAAGCCAAAGCCTACTCTTCCCCTTCTCAACAACCTCAAGCTCTTTGGACACAAACCCATGTTCAGTGTCAACCTCTTTGCAATCCTCCAATGTTTAC	ATAATGGCATCTTTCTTGGTTCA	59.857	GTAAACATTGGAGGATTGCAAAG	59.891	149	CL10152.Contig1_Rep1-Control
CL11503.Contig1_All_6679_3	TCCTCCTCCTCCTCCTCCTCC	TCC(3*7)	1174	21	GAGTACCAGAGGCATAGAAAGCAAAGATTTTGGTATTGGTGGTAATAATGGCATCTTTCTTGGTTCAACTTT[TCCTCCTCCTCCTCCTCCTCC]TCAAAGCCAAAGCCTACTCTTCCCCTTCTCAACAACCTCAAGCTCTTT	GAGTACCAGAGGCATAGAAAGCA	59.926	AAAGAGCTTGAGGTTGTTGAGAA	59.573	141	CL10152.Contig1_Rep1-Control
CL11503.Contig1_All_6679_4	TCCTCCTCCTCCTCCTCCTCC	TCC(3*7)	1174	21	TGAGTACCAGAGGCATAGAAAGCAAAGATTTTGGTATTGGTGGTAATAATGGCATCTTTCTTGGTTCAACTTT[TCCTCCTCCTCCTCCTCCTCC]TCAAAGCCAAAGCCTACTCTTCCCCTTCTCAACAACCTCAAGCTCTTT	TGAGTACCAGAGGCATAGAAAGC	59.926	AAAGAGCTTGAGGTTGTTGAGAA	59.573	142	CL10152.Contig1_Rep1-Control
CL11503.Contig1_All_6679_5	TCCTCCTCCTCCTCCTCCTCC	TCC(3*7)	1174	21	TACCAGAGGCATAGAAAGCAAAGATTTTGGTATTGGTGGTAATAATGGCATCTTTCTTGGTTCAACTTT[TCCTCCTCCTCCTCCTCCTCC]TCAAAGCCAAAGCCTACTCTTCCCCTTCTCAACAACCTCAAGCTCTTT	TACCAGAGGCATAGAAAGCAAAG	59.926	AAAGAGCTTGAGGTTGTTGAGAA	59.573	138	CL10152.Contig1_Rep1-Control
CL11503.Contig7_All_6680_1	GAGGAGGAGGAGGAGGAGGAG	GAG(3*7)	637	21	GTAAACATTGGAGGATTGCAAAGAGGTTGACACTGAACATGGGTTTGTGTCCAAAGAGCTTGAGGTTGTTGAGAAGGGGAAGAGTAGGCTTTGGCTTT[GAGGAGGAGGAGGAGGAGGAG]GAAAAGTTGAACCAAGAAAGATGCCATTATTACCACCA	GTAAACATTGGAGGATTGCAAAG	59.891	TGGTGGTAATAATGGCATCTTTC	60.089	157	Unigene14494_Rep2-Disease
CL11503.Contig7_All_6680_2	GAGGAGGAGGAGGAGGAGGAG	GAG(3*7)	637	21	GTAAACATTGGAGGATTGCAAAGAGGTTGACACTGAACATGGGTTTGTGTCCAAAGAGCTTGAGGTTGTTGAGAAGGGGAAGAGTAGGCTTTGGCTTT[GAGGAGGAGGAGGAGGAGGAG]GAAAAGTTGAACCAAGAAAGATGCCATTAT	GTAAACATTGGAGGATTGCAAAG	59.891	ATAATGGCATCTTTCTTGGTTCA	59.857	149	Unigene14494_Rep2-Disease
CL11503.Contig7_All_6680_3	GAGGAGGAGGAGGAGGAGGAG	GAG(3*7)	637	21	AAAGAGCTTGAGGTTGTTGAGAAGGGGAAGAGTAGGCTTTGGCTTT[GAGGAGGAGGAGGAGGAGGAG]GAAAAGTTGAACCAAGAAAGATGCCATTATTACCACCAATACCAAAATCTTTGCTTTCTATGCCTCTGGTACTC	AAAGAGCTTGAGGTTGTTGAGAA	59.573	GAGTACCAGAGGCATAGAAAGCA	59.926	141	Unigene14494_Rep2-Disease
CL11503.Contig7_All_6680_4	GAGGAGGAGGAGGAGGAGGAG	GAG(3*7)	637	21	AAAGAGCTTGAGGTTGTTGAGAAGGGGAAGAGTAGGCTTTGGCTTT[GAGGAGGAGGAGGAGGAGGAG]GAAAAGTTGAACCAAGAAAGATGCCATTATTACCACCAATACCAAAATCTTTGCTTTCTATGCCTCTGGTACTCA	AAAGAGCTTGAGGTTGTTGAGAA	59.573	TGAGTACCAGAGGCATAGAAAGC	59.926	142	Unigene14494_Rep2-Disease
CL11503.Contig7_All_6680_5	GAGGAGGAGGAGGAGGAGGAG	GAG(3*7)	637	21	AAAGAGCTTGAGGTTGTTGAGAAGGGGAAGAGTAGGCTTTGGCTTT[GAGGAGGAGGAGGAGGAGGAG]GAAAAGTTGAACCAAGAAAGATGCCATTATTACCACCAATACCAAAATCTTTGCTTTCTATGCCTCTGGTA	AAAGAGCTTGAGGTTGTTGAGAA	59.573	TACCAGAGGCATAGAAAGCAAAG	59.926	138	Unigene14494_Rep2-Disease
CL1152.Contig6_All_787_4	GAAGAAGAAGAAGAAGAA	GAA(3*6)	203	18	TCTCTTCATAGCATAGCAATGGGGAATGTGAATGATAGAGAAGTGAATGGAACTGAAACTGGGGCAGGGGAG[GAAGAAGAAGAAGAAGAA]GGTGGTGGTGATGACAGCGTGAGTGATGGAGCTGGCAATCGTGCCCCTTCTGAGTTGATGGGTCAGTCT	TCTCTTCATAGCATAGCAATGGG	60.59	AGACTGACCCATCAACTCAGAAG	59.793	159	Unigene10213_Rep2-Disease
CL11530.Contig9_All_6684_1	CCTCCTCCTCCTCCT	CCT(3*5)	209	15	GGAGAGACAAGAGAGGGAAAGAGAGACTTGTAGAAGCTGGTGTCATGCCTCTGCCAGTCACGTTCC[CCTCCTCCTCCTCCT]TCCTCTTCCTTCTATAAAAACAAACATCATCGCTACCCCAGCCAAACTCTAGTGACACTGCT	GGAGAGACAAGAGAGGGAAAGAG	60.006	AGCAGTGTCACTAGAGTTTGGCT	59.644	143	CL7665.Contig1_Rep1-Control
CL11530.Contig9_All_6684_2	CCTCCTCCTCCTCCT	CCT(3*5)	209	15	AGGAGAGACAAGAGAGGGAAAGAGAGACTTGTAGAAGCTGGTGTCATGCCTCTGCCAGTCACGTTCC[CCTCCTCCTCCTCCT]TCCTCTTCCTTCTATAAAAACAAACATCATCGCTACCCCAGCCAAACTCTAGTGACACTGCT	AGGAGAGACAAGAGAGGGAAAGA	60.006	AGCAGTGTCACTAGAGTTTGGCT	59.644	144	CL7665.Contig1_Rep1-Control
CL11530.Contig9_All_6684_3	CCTCCTCCTCCTCCT	CCT(3*5)	209	15	GAGGAGAGACAAGAGAGGGAAAGAGAGACTTGTAGAAGCTGGTGTCATGCCTCTGCCAGTCACGTTCC[CCTCCTCCTCCTCCT]TCCTCTTCCTTCTATAAAAACAAACATCATCGCTACCCCAGCCAAACTCTAGTGACACTGCT	GAGGAGAGACAAGAGAGGGAAAG	60.006	AGCAGTGTCACTAGAGTTTGGCT	59.644	145	CL7665.Contig1_Rep1-Control
CL11530.Contig9_All_6684_4	CCTCCTCCTCCTCCT	CCT(3*5)	209	15	GGAGAGACAAGAGAGGGAAAGAGAGACTTGTAGAAGCTGGTGTCATGCCTCTGCCAGTCACGTTCC[CCTCCTCCTCCTCCT]TCCTCTTCCTTCTATAAAAACAAACATCATCGCTACCCCAGCCAAACTCTAGTGACACTGCTC	GGAGAGACAAGAGAGGGAAAGAG	60.006	GAGCAGTGTCACTAGAGTTTGGC	60.491	144	CL7665.Contig1_Rep1-Control
CL11530.Contig9_All_6684_5	CCTCCTCCTCCTCCT	CCT(3*5)	209	15	AGGAGAGACAAGAGAGGGAAAGAGAGACTTGTAGAAGCTGGTGTCATGCCTCTGCCAGTCACGTTCC[CCTCCTCCTCCTCCT]TCCTCTTCCTTCTATAAAAACAAACATCATCGCTACCCCAGCCAAACTCTAGTGACACTGCTC	AGGAGAGACAAGAGAGGGAAAGA	60.006	GAGCAGTGTCACTAGAGTTTGGC	60.491	145	CL7665.Contig1_Rep1-Control
CL11530.Contig9_All_6685_1	TTGTTGTTGTTGTTGTTGTTGTTGTTG	TTG(3*9)	300	27	AGCCAAACTCTAGTGACACTGCTCTTTATTATTCTTC[TTGTTGTTGTTGTTGTTGTTGTTGTTG]AGACTTTCACTTTGATTGATTTTATTATAATGGCAAAGCCCAGTGTGCTTTCGACCCGCCTTGTGTTTCTGCTCTTCCTTATCGCATTCAATT	AGCCAAACTCTAGTGACACTGCT	59.644	AATTGAATGCGATAAGGAAGAGC	60.899	157	CL7665.Contig1_Rep1-Control
CL11530.Contig9_All_6685_2	TTGTTGTTGTTGTTGTTGTTGTTGTTG	TTG(3*9)	300	27	AGCCAAACTCTAGTGACACTGCTCTTTATTATTCTTC[TTGTTGTTGTTGTTGTTGTTGTTGTTG]AGACTTTCACTTTGATTGATTTTATTATAATGGCAAAGCCCAGTGTGCTTTCGACCCGCCTTGTGTTTCTGCTCTTCCTTATCGCAT	AGCCAAACTCTAGTGACACTGCT	59.644	ATGCGATAAGGAAGAGCAGAAAC	61.071	151	CL7665.Contig1_Rep1-Control
CL11530.Contig9_All_6685_3	TTGTTGTTGTTGTTGTTGTTGTTGTTG	TTG(3*9)	300	27	AGCCAAACTCTAGTGACACTGCTCTTTATTATTCTTC[TTGTTGTTGTTGTTGTTGTTGTTGTTG]AGACTTTCACTTTGATTGATTTTATTATAATGGCAAAGCCCAGTGTGCTTTCGACCCGCCTTGTGTTTCTGCTCTTCCTTATCGCATTCAAT	AGCCAAACTCTAGTGACACTGCT	59.644	ATTGAATGCGATAAGGAAGAGC	59.727	156	CL7665.Contig1_Rep1-Control
CL11530.Contig9_All_6685_4	TTGTTGTTGTTGTTGTTGTTGTTGTTG	TTG(3*9)	300	27	AGCCAAACTCTAGTGACACTGCTCTTTATTATTCTTC[TTGTTGTTGTTGTTGTTGTTGTTGTTG]AGACTTTCACTTTGATTGATTTTATTATAATGGCAAAGCCCAGTGTGCTTTCGACCCGCCTTGTGTTTCTGCTCTTCCTTATCGCAT	AGCCAAACTCTAGTGACACTGCT	59.644	ATGCGATAAGGAAGAGCAGAAA	60.352	151	CL7665.Contig1_Rep1-Control
CL11530.Contig9_All_6685_5	TTGTTGTTGTTGTTGTTGTTGTTGTTG	TTG(3*9)	300	27	AGCCAAACTCTAGTGACACTGCTCTTTATTATTCTTC[TTGTTGTTGTTGTTGTTGTTGTTGTTG]AGACTTTCACTTTGATTGATTTTATTATAATGGCAAAGCCCAGTGTGCTTTCGACCCGCCTTGTGTTTCTGCTCTTCCTTATCGCATT	AGCCAAACTCTAGTGACACTGCT	59.644	AATGCGATAAGGAAGAGCAGAA	60.352	152	CL7665.Contig1_Rep1-Control
CL11554.Contig2_All_6690_1	AATAATAATAATAATAAT	AAT(3*6)	844	18	GAAATTTGAAACCTAATGCCACACAGTATCTTGGCGTAGACTTCAACTTAGGCATCTTTTCATATACATTACTGATTACACAATGCTCTTCAATGTAAACAAGTAATTTTTCTTTAA[AATAATAATAATAATAAT]CATCACTGCTATTTCCTCCACATG	GAAATTTGAAACCTAATGCCACA	60.226	CATGTGGAGGAAATAGCAGTGAT	60.387	159	CL11413.Contig1_Rep2-Disease;Unigene39120_Rep1-Disease;Unigene110799_Rep2-Disease;Unigene73413_Rep2-Disease;CL16676.Contig2_Rep2-Disease;Unigene57163_Rep1-Disease;Unigene34797_Rep1-Disease;CL16676.Contig1_Rep2-Disease;Unigene45755_Rep2-Disease;Unigene52580_Rep1-Control;Unigene140848_Rep1-Control;Unigene7457_Rep1-Control;Unigene42429_Rep1-Disease;Unigene53968_Rep2-Disease;Unigene107670_Rep2-Diseas…
CL11554.Contig2_All_6690_2	AATAATAATAATAATAAT	AAT(3*6)	844	18	ATTTGAAACCTAATGCCACACAGTATCTTGGCGTAGACTTCAACTTAGGCATCTTTTCATATACATTACTGATTACACAATGCTCTTCAATGTAAACAAGTAATTTTTCTTTAA[AATAATAATAATAATAAT]CATCACTGCTATTTCCTCCACATG	ATTTGAAACCTAATGCCACACAG	60.282	CATGTGGAGGAAATAGCAGTGAT	60.387	156	CL11413.Contig1_Rep2-Disease;Unigene39120_Rep1-Disease;Unigene110799_Rep2-Disease;Unigene73413_Rep2-Disease;CL16676.Contig2_Rep2-Disease;Unigene57163_Rep1-Disease;Unigene34797_Rep1-Disease;CL16676.Contig1_Rep2-Disease;Unigene45755_Rep2-Disease;Unigene52580_Rep1-Control;Unigene140848_Rep1-Control;Unigene7457_Rep1-Control;Unigene42429_Rep1-Disease;Unigene53968_Rep2-Disease;Unigene107670_Rep2-Diseas…
CL11554.Contig2_All_6690_3	AATAATAATAATAATAAT	AAT(3*6)	844	18	ATTTGAAACCTAATGCCACACAGTATCTTGGCGTAGACTTCAACTTAGGCATCTTTTCATATACATTACTGATTACACAATGCTCTTCAATGTAAACAAGTAATTTTTCTTTAA[AATAATAATAATAATAAT]CATCACTGCTATTTCCTCCACATGTT	ATTTGAAACCTAATGCCACACAG	60.282	AACATGTGGAGGAAATAGCAGTG	60.419	158	CL11413.Contig1_Rep2-Disease;Unigene39120_Rep1-Disease;Unigene110799_Rep2-Disease;Unigene73413_Rep2-Disease;CL16676.Contig2_Rep2-Disease;Unigene57163_Rep1-Disease;Unigene34797_Rep1-Disease;CL16676.Contig1_Rep2-Disease;Unigene45755_Rep2-Disease;Unigene52580_Rep1-Control;Unigene140848_Rep1-Control;Unigene7457_Rep1-Control;Unigene42429_Rep1-Disease;Unigene53968_Rep2-Disease;Unigene107670_Rep2-Diseas…
CL11554.Contig2_All_6690_4	AATAATAATAATAATAAT	AAT(3*6)	844	18	TTGAAACCTAATGCCACACAGTATCTTGGCGTAGACTTCAACTTAGGCATCTTTTCATATACATTACTGATTACACAATGCTCTTCAATGTAAACAAGTAATTTTTCTTTAA[AATAATAATAATAATAAT]CATCACTGCTATTTCCTCCACATG	TTGAAACCTAATGCCACACAGTA	59.566	CATGTGGAGGAAATAGCAGTGAT	60.387	154	CL11413.Contig1_Rep2-Disease;Unigene39120_Rep1-Disease;Unigene110799_Rep2-Disease;Unigene73413_Rep2-Disease;CL16676.Contig2_Rep2-Disease;Unigene57163_Rep1-Disease;Unigene34797_Rep1-Disease;CL16676.Contig1_Rep2-Disease;Unigene45755_Rep2-Disease;Unigene52580_Rep1-Control;Unigene140848_Rep1-Control;Unigene7457_Rep1-Control;Unigene42429_Rep1-Disease;Unigene53968_Rep2-Disease;Unigene107670_Rep2-Diseas…
CL11554.Contig2_All_6690_5	AATAATAATAATAATAAT	AAT(3*6)	844	18	TTGAAACCTAATGCCACACAGTATCTTGGCGTAGACTTCAACTTAGGCATCTTTTCATATACATTACTGATTACACAATGCTCTTCAATGTAAACAAGTAATTTTTCTTTAA[AATAATAATAATAATAAT]CATCACTGCTATTTCCTCCACATGTT	TTGAAACCTAATGCCACACAGTA	59.566	AACATGTGGAGGAAATAGCAGTG	60.419	156	CL11413.Contig1_Rep2-Disease;Unigene39120_Rep1-Disease;Unigene110799_Rep2-Disease;Unigene73413_Rep2-Disease;CL16676.Contig2_Rep2-Disease;Unigene57163_Rep1-Disease;Unigene34797_Rep1-Disease;CL16676.Contig1_Rep2-Disease;Unigene45755_Rep2-Disease;Unigene52580_Rep1-Control;Unigene140848_Rep1-Control;Unigene7457_Rep1-Control;Unigene42429_Rep1-Disease;Unigene53968_Rep2-Disease;Unigene107670_Rep2-Diseas…
CL1156.Contig3_All_788_1	ACACACACACAC	AC(2*6)	230	12	GCACAAACATCTACACCATCAA[ACACACACACAC]GCGCGCGCGTATATACGAAATTCAGAATCCCAATTTCAGAAAATCACA	GCACAAACATCTACACCATCAAA	59.919	TGTGATTTTCTGAAATTGGGATT	59.708	82	Unigene39776_Rep2-Disease
CL1156.Contig3_All_788_2	ACACACACACAC	AC(2*6)	230	12	GCACAAACATCTACACCATCAA[ACACACACACAC]GCGCGCGCGTATATACGAAATTCAGAATCCCAATTTCAGAAAATCACATAATTAACTTATGATAAGTAGGCATTAGGCATGTATATATTATGAAGGGAAATGGAACTCAC	GCACAAACATCTACACCATCAAA	59.919	GTGAGTTCCATTTCCCTTCATAA	59.363	144	Unigene39776_Rep2-Disease
CL1156.Contig3_All_788_3	ACACACACACAC	AC(2*6)	230	12	GCACAAACATCTACACCATCAA[ACACACACACAC]GCGCGCGCGTATATACGAAATTCAGAATCCCAATTTCAGAAAATCACATAATTAACTTATGATAAGTAGGCATTAGGCATGTATATATTATGAAGGGAAATGGAACTCACA	GCACAAACATCTACACCATCAAA	59.919	TGTGAGTTCCATTTCCCTTCATA	60.707	145	Unigene39776_Rep2-Disease
CL1156.Contig3_All_788_4	ACACACACACAC	AC(2*6)	230	12	GCACAAACATCTACACCATCAA[ACACACACACAC]GCGCGCGCGTATATACGAAATTCAGAATCCCAATTTCAGAAAATCACATAATTAACTTATGATAAGTAGGCATTAGGCATGTATATATTATGAAGGGAAATGGAACTCACAT	GCACAAACATCTACACCATCAAA	59.919	ATGTGAGTTCCATTTCCCTTCAT	60.942	146	Unigene39776_Rep2-Disease
CL1156.Contig3_All_788_5	ACACACACACAC	AC(2*6)	230	12	GCACAAACATCTACACCATCAA[ACACACACACAC]GCGCGCGCGTATATACGAAATTCAGAATCCCAATTTCAGAAAATCA	GCACAAACATCTACACCATCAAA	59.919	TGATTTTCTGAAATTGGGATTCT	58.984	80	Unigene39776_Rep2-Disease
CL11670.Contig3_All_6722_1	CACCACCACCACCAC	CAC(3*5)	1702	15	CTAGACATGGTTTGACCAACAGGCGTTGAGGGAGTACCAG[CACCACCACCACCAC]CAGCAAGAGGCACTTCCCACTGCTTCCTCTGCCGCGCCAAAGGCGCCGGCGGAGGAGGAGGAGGCGGTGGCGGTGGAGGAGTTGAACCTGAAAGAAC	CTAGACATGGTTTGACCAACAGG	60.807	GTTCTTTCAGGTTCAACTCCTCC	60.503	152	Unigene47909_Rep2-Disease
CL11670.Contig3_All_6722_2	CACCACCACCACCAC	CAC(3*5)	1702	15	CTAGACATGGTTTGACCAACAGGCGTTGAGGGAGTACCAG[CACCACCACCACCAC]CAGCAAGAGGCACTTCCCACTGCTTCCTCTGCCGCGCCAAAGGCGCCGGCGGAGGAGGAGGAGGCGGTGGCGGTGGAGGAGTTGAACCTGAAAGAACC	CTAGACATGGTTTGACCAACAGG	60.807	GGTTCTTTCAGGTTCAACTCCTC	60.503	153	Unigene47909_Rep2-Disease
CL11670.Contig3_All_6722_3	CACCACCACCACCAC	CAC(3*5)	1702	15	CCTAGACATGGTTTGACCAACAGGCGTTGAGGGAGTACCAG[CACCACCACCACCAC]CAGCAAGAGGCACTTCCCACTGCTTCCTCTGCCGCGCCAAAGGCGCCGGCGGAGGAGGAGGAGGCGGTGGCGGTGGAGGAGTTGAACCTGAAAGAAC	CCTAGACATGGTTTGACCAACAG	60.807	GTTCTTTCAGGTTCAACTCCTCC	60.503	153	Unigene47909_Rep2-Disease
CL11670.Contig3_All_6722_4	CACCACCACCACCAC	CAC(3*5)	1702	15	CCTAGACATGGTTTGACCAACAGGCGTTGAGGGAGTACCAG[CACCACCACCACCAC]CAGCAAGAGGCACTTCCCACTGCTTCCTCTGCCGCGCCAAAGGCGCCGGCGGAGGAGGAGGAGGCGGTGGCGGTGGAGGAGTTGAACCTGAAAGAACC	CCTAGACATGGTTTGACCAACAG	60.807	GGTTCTTTCAGGTTCAACTCCTC	60.503	154	Unigene47909_Rep2-Disease
CL11670.Contig3_All_6722_5	CACCACCACCACCAC	CAC(3*5)	1702	15	TAGACATGGTTTGACCAACAGGCGTTGAGGGAGTACCAG[CACCACCACCACCAC]CAGCAAGAGGCACTTCCCACTGCTTCCTCTGCCGCGCCAAAGGCGCCGGCGGAGGAGGAGGAGGCGGTGGCGGTGGAGGAGTTGAACCTGAAAGAAC	TAGACATGGTTTGACCAACAGG	59.891	GTTCTTTCAGGTTCAACTCCTCC	60.503	151	Unigene47909_Rep2-Disease
CL11672.Contig1_All_6723_1	CACACACACACA	CA(2*6)	187	12	TAATTGTGCATCATTCAACAACCCATATCAAATTTATTGCCACTCATAATCATAAATCCTATCAACTCAATCAATTACCCACAAACATCAGAAAGAT[CACACACACACA]TAACCCGAAGTTCGTGCCTCAAACAAGGAAAGAAGCTATGC	TAATTGTGCATCATTCAACAACC	59.756	GCATAGCTTCTTTCCTTGTTTGA	59.912	150	Unigene36498_Rep2-Disease
CL11672.Contig1_All_6723_2	CACACACACACA	CA(2*6)	187	12	CAATCAATTACCCACAAACATCAGAAAGAT[CACACACACACA]TAACCCGAAGTTCGTGCCTCAAACAAGGAAAGAAGCTATGC	CAATCAATTACCCACAAACATCA	59.617	GCATAGCTTCTTTCCTTGTTTGA	59.912	83	Unigene36498_Rep2-Disease
CL11672.Contig1_All_6723_3	CACACACACACA	CA(2*6)	187	12	CAATCAATTACCCACAAACATCAGAAAGAT[CACACACACACA]TAACCCGAAGTTCGTGCCTCAAACAAGGAAAGAAGCTATGCGGCTGATCATATTCTTAGA	CAATCAATTACCCACAAACATCA	59.617	TCTAAGAATATGATCAGCCGCAT	60.095	102	Unigene36498_Rep2-Disease
CL11672.Contig1_All_6723_4	CACACACACACA	CA(2*6)	187	12	AACCCATATCAAATTTATTGCCACTCATAATCATAAATCCTATCAACTCAATCAATTACCCACAAACATCAGAAAGAT[CACACACACACA]TAACCCGAAGTTCGTGCCTCAAACAAGGAAAGAAGCTATGC	AACCCATATCAAATTTATTGCCA	59.493	GCATAGCTTCTTTCCTTGTTTGA	59.912	131	Unigene36498_Rep2-Disease
CL11672.Contig1_All_6723_5	CACACACACACA	CA(2*6)	187	12	CAACCCATATCAAATTTATTGCCACTCATAATCATAAATCCTATCAACTCAATCAATTACCCACAAACATCAGAAAGAT[CACACACACACA]TAACCCGAAGTTCGTGCCTCAAACAAGGAAAGAAGCTATGC	CAACCCATATCAAATTTATTGCC	59.493	GCATAGCTTCTTTCCTTGTTTGA	59.912	132	Unigene36498_Rep2-Disease
CL11672.Contig2_All_6724_1	TGTGTGTGTGTG	TG(2*6)	1061	12	GCATAGCTTCTTTCCTTGTTTGAGGCACGAACTTCGGGTTA[TGTGTGTGTGTG]ATCTTTCTGATGTTTGTGGGTAATTGATTGAGTTGATAGGATTTATGATTATGAGTGGCAATAAATTTGATATGGGTTGTTGAATGATGCACAATTA	GCATAGCTTCTTTCCTTGTTTGA	59.912	TAATTGTGCATCATTCAACAACC	59.756	150	Unigene55702_Rep1-Control
CL11672.Contig2_All_6724_2	TGTGTGTGTGTG	TG(2*6)	1061	12	GCATAGCTTCTTTCCTTGTTTGAGGCACGAACTTCGGGTTA[TGTGTGTGTGTG]ATCTTTCTGATGTTTGTGGGTAATTGATTG	GCATAGCTTCTTTCCTTGTTTGA	59.912	CAATCAATTACCCACAAACATCA	59.617	83	Unigene55702_Rep1-Control
CL11672.Contig2_All_6724_3	TGTGTGTGTGTG	TG(2*6)	1061	12	TCTAAGAATATGATCAGCCGCATAGCTTCTTTCCTTGTTTGAGGCACGAACTTCGGGTTA[TGTGTGTGTGTG]ATCTTTCTGATGTTTGTGGGTAATTGATTG	TCTAAGAATATGATCAGCCGCAT	60.095	CAATCAATTACCCACAAACATCA	59.617	102	Unigene55702_Rep1-Control
CL11672.Contig2_All_6724_4	TGTGTGTGTGTG	TG(2*6)	1061	12	GCATAGCTTCTTTCCTTGTTTGAGGCACGAACTTCGGGTTA[TGTGTGTGTGTG]ATCTTTCTGATGTTTGTGGGTAATTGATTGAGTTGATAGGATTTATGATTATGAGTGGCAATAAATTTGATATGGGTT	GCATAGCTTCTTTCCTTGTTTGA	59.912	AACCCATATCAAATTTATTGCCA	59.493	131	Unigene55702_Rep1-Control
CL11672.Contig2_All_6724_5	TGTGTGTGTGTG	TG(2*6)	1061	12	GCATAGCTTCTTTCCTTGTTTGAGGCACGAACTTCGGGTTA[TGTGTGTGTGTG]ATCTTTCTGATGTTTGTGGGTAATTGATTGAGTTGATAGGATTTATGATTATGAGTGGCAATAAATTTGATATGGGTTG	GCATAGCTTCTTTCCTTGTTTGA	59.912	CAACCCATATCAAATTTATTGCC	59.493	132	Unigene55702_Rep1-Control
CL11693.Contig3_All_6731_1	TGTGTGTGTGTGTGTGTGTGTG	TG(2*11)	926	22	TGATATTGTGATGCATTTGATGAATTTATTTCAAAGAATATATTTGTTCTTCATATATGTTGTTAGTTTTATTATTTGTCATATTTAGAAATT[TGTGTGTGTGTGTGTGTGTGTG]TTTGTATATATATTCTTCAGTCCACCATATCCACAAC	TGATATTGTGATGCATTTGATGA	58.903	GTTGTGGATATGGTGGACTGAAG	60.655	152	Unigene44439_Rep1-Control;CL4078.Contig2_Rep1-Disease;Unigene7173_Rep2-Disease;CL12662.Contig2_Rep1-Control;CL4685.Contig3_Rep1-Control;CL12898.Contig1_Rep2-Disease;Unigene105717_Rep2-Disease;CL4685.Contig2_Rep1-Control;CL2745.Contig1_Rep2-Disease;Unigene115139_Rep1-Control;Unigene34122_Rep2-Disease;CL4078.Contig1_Rep1-Disease;Unigene48319_Rep2-Disease;Unigene39154_Rep2-Disease;CL2745.Contig4_Rep…
CL11693.Contig3_All_6731_2	TGTGTGTGTGTGTGTGTGTGTG	TG(2*11)	926	22	TGATATTGTGATGCATTTGATGAATTTATTTCAAAGAATATATTTGTTCTTCATATATGTTGTTAGTTTTATTATTTGTCATATTTAGAAATT[TGTGTGTGTGTGTGTGTGTGTG]TTTGTATATATATTCTTCAGTCCACCATATCCAC	TGATATTGTGATGCATTTGATGA	58.903	GTGGATATGGTGGACTGAAGAAT	59.231	149	Unigene44439_Rep1-Control;CL4078.Contig2_Rep1-Disease;Unigene7173_Rep2-Disease;CL12662.Contig2_Rep1-Control;CL4685.Contig3_Rep1-Control;CL12898.Contig1_Rep2-Disease;Unigene105717_Rep2-Disease;CL4685.Contig2_Rep1-Control;CL2745.Contig1_Rep2-Disease;Unigene115139_Rep1-Control;Unigene34122_Rep2-Disease;CL4078.Contig1_Rep1-Disease;Unigene48319_Rep2-Disease;Unigene39154_Rep2-Disease;CL2745.Contig4_Rep…
CL11693.Contig3_All_6731_3	TGTGTGTGTGTGTGTGTGTGTG	TG(2*11)	926	22	TTGATATTGTGATGCATTTGATGAATTTATTTCAAAGAATATATTTGTTCTTCATATATGTTGTTAGTTTTATTATTTGTCATATTTAGAAATT[TGTGTGTGTGTGTGTGTGTGTG]TTTGTATATATATTCTTCAGTCCACCATATCCACAAC	TTGATATTGTGATGCATTTGATGA	60.213	GTTGTGGATATGGTGGACTGAAG	60.655	153	Unigene44439_Rep1-Control;CL4078.Contig2_Rep1-Disease;Unigene7173_Rep2-Disease;CL12662.Contig2_Rep1-Control;CL4685.Contig3_Rep1-Control;CL12898.Contig1_Rep2-Disease;Unigene105717_Rep2-Disease;CL4685.Contig2_Rep1-Control;CL2745.Contig1_Rep2-Disease;Unigene115139_Rep1-Control;Unigene34122_Rep2-Disease;CL4078.Contig1_Rep1-Disease;Unigene48319_Rep2-Disease;Unigene39154_Rep2-Disease;CL2745.Contig4_Rep…
CL11693.Contig3_All_6731_4	TGTGTGTGTGTGTGTGTGTGTG	TG(2*11)	926	22	TTGATATTGTGATGCATTTGATGAATTTATTTCAAAGAATATATTTGTTCTTCATATATGTTGTTAGTTTTATTATTTGTCATATTTAGAAATT[TGTGTGTGTGTGTGTGTGTGTG]TTTGTATATATATTCTTCAGTCCACCATATCCAC	TTGATATTGTGATGCATTTGATGA	60.213	GTGGATATGGTGGACTGAAGAAT	59.231	150	Unigene44439_Rep1-Control;CL4078.Contig2_Rep1-Disease;Unigene7173_Rep2-Disease;CL12662.Contig2_Rep1-Control;CL4685.Contig3_Rep1-Control;CL12898.Contig1_Rep2-Disease;Unigene105717_Rep2-Disease;CL4685.Contig2_Rep1-Control;CL2745.Contig1_Rep2-Disease;Unigene115139_Rep1-Control;Unigene34122_Rep2-Disease;CL4078.Contig1_Rep1-Disease;Unigene48319_Rep2-Disease;Unigene39154_Rep2-Disease;CL2745.Contig4_Rep…
CL11693.Contig3_All_6731_5	TGTGTGTGTGTGTGTGTGTGTG	TG(2*11)	926	22	TTCTTGATATTGTGATGCATTTGATGAATTTATTTCAAAGAATATATTTGTTCTTCATATATGTTGTTAGTTTTATTATTTGTCATATTTAGAAATT[TGTGTGTGTGTGTGTGTGTGTG]TTTGTATATATATTCTTCAGTCCACCATATCCACAAC	TTCTTGATATTGTGATGCATTTGA	59.499	GTTGTGGATATGGTGGACTGAAG	60.655	156	Unigene44439_Rep1-Control;CL4078.Contig2_Rep1-Disease;Unigene7173_Rep2-Disease;CL12662.Contig2_Rep1-Control;CL4685.Contig3_Rep1-Control;CL12898.Contig1_Rep2-Disease;Unigene105717_Rep2-Disease;CL4685.Contig2_Rep1-Control;CL2745.Contig1_Rep2-Disease;Unigene115139_Rep1-Control;Unigene34122_Rep2-Disease;CL4078.Contig1_Rep1-Disease;Unigene48319_Rep2-Disease;Unigene39154_Rep2-Disease;CL2745.Contig4_Rep…
CL11696.Contig8_All_6740_1	TCGTCGTCGTCGTCG	TCG(3*5)	1909	15	GTACTCTACTCCCCCGACGTAAGGCACGAACACGCCAAGCTCCTCGGCCATGGCGAGGAGGACC[TCGTCGTCGTCGTCG]TTGTTCTCGCTGAGGAAAGGGATCAGCTCCTTCCTCGTCCTCTCCT	GTACTCTACTCCCCCGACGTAAG	60.415	AGGAGAGGACGAGGAAGGAG	59.945	125	Unigene42487_Rep1-Control
CL11696.Contig8_All_6740_2	TCGTCGTCGTCGTCG	TCG(3*5)	1909	15	GTACTCTACTCCCCCGACGTAAGGCACGAACACGCCAAGCTCCTCGGCCATGGCGAGGAGGACC[TCGTCGTCGTCGTCG]TTGTTCTCGCTGAGGAAAGGGATCAGCTCCTTC	GTACTCTACTCCCCCGACGTAAG	60.415	GAAGGAGCTGATCCCTTTCCT	61.063	112	Unigene42487_Rep1-Control
CL11696.Contig8_All_6740_3	TCGTCGTCGTCGTCG	TCG(3*5)	1909	15	GTACTCTACTCCCCCGACGTAAGGCACGAACACGCCAAGCTCCTCGGCCATGGCGAGGAGGACC[TCGTCGTCGTCGTCG]TTGTTCTCGCTGAGGAAAGGGATCAGCTCCTTCCTC	GTACTCTACTCCCCCGACGTAAG	60.415	GAGGAAGGAGCTGATCCCTTT	61.063	115	Unigene42487_Rep1-Control
CL11696.Contig8_All_6740_4	TCGTCGTCGTCGTCG	TCG(3*5)	1909	15	GTACTCTACTCCCCCGACGTAAGGCACGAACACGCCAAGCTCCTCGGCCATGGCGAGGAGGACC[TCGTCGTCGTCGTCG]TTGTTCTCGCTGAGGAAAGGGATCAGCTCCTTC	GTACTCTACTCCCCCGACGTAAG	60.415	GAAGGAGCTGATCCCTTTCC	60.154	112	Unigene42487_Rep1-Control
CL11696.Contig8_All_6740_5	TCGTCGTCGTCGTCG	TCG(3*5)	1909	15	GTACTCTACTCCCCCGACGTAAGGCACGAACACGCCAAGCTCCTCGGCCATGGCGAGGAGGACC[TCGTCGTCGTCGTCG]TTGTTCTCGCTGAGGAAAGGGATCAGCTCCTTCCTCGTCCT	GTACTCTACTCCCCCGACGTAAG	60.415	AGGACGAGGAAGGAGCTGAT	60.358	120	Unigene42487_Rep1-Control
CL1169.Contig11_All_792_1	TATATATATATATA	TA(2*7)	201	14	TTCTTCCTACTTCCCAGAAAACCCAATTCTCTTCCCTCCATTCTGTT[TATATATATATATA]ATTTCTTGCTAAATCCCTAAAACTCTCTTGATTACGCCGCTTGGAAAAAAAAAAAAATGCTTGAAGCCGAGAAATCTAAGGATGAG	TTCTTCCTACTTCCCAGAAAACC	59.992	CTCATCCTTAGATTTCTCGGCTT	60.224	147	Unigene62916_Rep1-Disease
CL1169.Contig11_All_792_2	TATATATATATATA	TA(2*7)	201	14	TTCTTCCTACTTCCCAGAAAACCCAATTCTCTTCCCTCCATTCTGTT[TATATATATATATA]ATTTCTTGCTAAATCCCTAAAACTCTCTTGATTACGCCGCTTGGAAAAAAAAAAAAATGCTTGAAGCCGAGAAATCTAAGGATGAGT	TTCTTCCTACTTCCCAGAAAACC	59.992	ACTCATCCTTAGATTTCTCGGCT	59.775	148	Unigene62916_Rep1-Disease
CL1169.Contig11_All_792_3	TATATATATATATA	TA(2*7)	201	14	ATTGCCAGCTTCTTCTTCCTACTTCCCAGAAAACCCAATTCTCTTCCCTCCATTCTGTT[TATATATATATATA]ATTTCTTGCTAAATCCCTAAAACTCTCTTGATTACGCCGCTTGGAAAAAAAAAAAAATGCTTGAAGCCGAGAAATCTAAGGATGAG	ATTGCCAGCTTCTTCTTCCTACT	59.934	CTCATCCTTAGATTTCTCGGCTT	60.224	159	Unigene62916_Rep1-Disease
CL1169.Contig11_All_792_4	TATATATATATATA	TA(2*7)	201	14	ATTGCCAGCTTCTTCTTCCTACTTCCCAGAAAACCCAATTCTCTTCCCTCCATTCTGTT[TATATATATATATA]ATTTCTTGCTAAATCCCTAAAACTCTCTTGATTACGCCGCTTGGAAAAAAAAAAAAATGCTTGAAGCCGAGAAATCTAAGGATGAGT	ATTGCCAGCTTCTTCTTCCTACT	59.934	ACTCATCCTTAGATTTCTCGGCT	59.775	160	Unigene62916_Rep1-Disease
CL1169.Contig11_All_792_5	TATATATATATATA	TA(2*7)	201	14	TACTTCCCAGAAAACCCAATTCTCTTCCCTCCATTCTGTT[TATATATATATATA]ATTTCTTGCTAAATCCCTAAAACTCTCTTGATTACGCCGCTTGGAAAAAAAAAAAAATGCTTGAAGCCGAGAAATCTAAGGATGAGTGTTGGTGATTGAAGTGAG	TACTTCCCAGAAAACCCAATTCT	60.217	CTCACTTCAATCACCAACACTCA	60.2	159	Unigene62916_Rep1-Disease
CL1169.Contig11_All_793_1	AAAAAAAAAAAAA	A(1*13)	259	13	TTCTTCCTACTTCCCAGAAAACCCAATTCTCTTCCCTCCATTCTGTT[TATATATATATATA]ATTTCTTGCTAAATCCCTAAAACTCTCTTGATTACGCCGCTTGGAAAAAAAAAAAAATGCTTGAAGCCGAGAAATCTAAGGATGAG	TTCTTCCTACTTCCCAGAAAACC	59.992	CTCATCCTTAGATTTCTCGGCTT	60.224	147	Unigene62916_Rep1-Disease
CL1169.Contig11_All_793_2	AAAAAAAAAAAAA	A(1*13)	259	13	TTCTTCCTACTTCCCAGAAAACCCAATTCTCTTCCCTCCATTCTGTT[TATATATATATATA]ATTTCTTGCTAAATCCCTAAAACTCTCTTGATTACGCCGCTTGGAAAAAAAAAAAAATGCTTGAAGCCGAGAAATCTAAGGATGAGT	TTCTTCCTACTTCCCAGAAAACC	59.992	ACTCATCCTTAGATTTCTCGGCT	59.775	148	Unigene62916_Rep1-Disease
CL1169.Contig11_All_793_3	AAAAAAAAAAAAA	A(1*13)	259	13	ATTGCCAGCTTCTTCTTCCTACTTCCCAGAAAACCCAATTCTCTTCCCTCCATTCTGTT[TATATATATATATA]ATTTCTTGCTAAATCCCTAAAACTCTCTTGATTACGCCGCTTGGAAAAAAAAAAAAATGCTTGAAGCCGAGAAATCTAAGGATGAG	ATTGCCAGCTTCTTCTTCCTACT	59.934	CTCATCCTTAGATTTCTCGGCTT	60.224	159	Unigene62916_Rep1-Disease
CL1169.Contig11_All_793_4	AAAAAAAAAAAAA	A(1*13)	259	13	ATTGCCAGCTTCTTCTTCCTACTTCCCAGAAAACCCAATTCTCTTCCCTCCATTCTGTT[TATATATATATATA]ATTTCTTGCTAAATCCCTAAAACTCTCTTGATTACGCCGCTTGGAAAAAAAAAAAAATGCTTGAAGCCGAGAAATCTAAGGATGAGT	ATTGCCAGCTTCTTCTTCCTACT	59.934	ACTCATCCTTAGATTTCTCGGCT	59.775	160	Unigene62916_Rep1-Disease
CL1169.Contig11_All_793_5	AAAAAAAAAAAAA	A(1*13)	259	13	TACTTCCCAGAAAACCCAATTCTCTTCCCTCCATTCTGTT[TATATATATATATA]ATTTCTTGCTAAATCCCTAAAACTCTCTTGATTACGCCGCTTGGAAAAAAAAAAAAATGCTTGAAGCCGAGAAATCTAAGGATGAGTGTTGGTGATTGAAGTGAG	TACTTCCCAGAAAACCCAATTCT	60.217	CTCACTTCAATCACCAACACTCA	60.2	159	Unigene62916_Rep1-Disease
CL11701.Contig4_All_6743_1	CTCTCTCTCTCTCT	CT(2*7)	1444	14	CTACACCAGCTGAACCTTTCCTACTGAAATCTGAAGATTTCTTATCATTAAATAGGTCCACATTTGGAGGCTTTCTGTTAAACACAAAAGCAATGGTTAAAGTCACATCAAA[CTCTCTCTCTCTCT]ATAGAAGCAACGGATAAAAGAAATAGCAA	CTACACCAGCTGAACCTTTCCTA	59.827	TTGCTATTTCTTTTATCCGTTGC	59.67	155	Unigene125025_Rep1-Control;CL2018.Contig2_Rep1-Disease;Unigene52237_Rep2-Disease;CL6670.Contig3_Rep1-Control
CL11701.Contig4_All_6743_2	CTCTCTCTCTCTCT	CT(2*7)	1444	14	CAACTACACCAGCTGAACCTTTCCTACTGAAATCTGAAGATTTCTTATCATTAAATAGGTCCACATTTGGAGGCTTTCTGTTAAACACAAAAGCAATGGTTAAAGTCACATCAAA[CTCTCTCTCTCTCT]ATAGAAGCAACGGATAAAAGAAATAGCAA	CAACTACACCAGCTGAACCTTTC	60.212	TTGCTATTTCTTTTATCCGTTGC	59.67	158	Unigene125025_Rep1-Control;CL2018.Contig2_Rep1-Disease;Unigene52237_Rep2-Disease;CL6670.Contig3_Rep1-Control
CL11701.Contig4_All_6743_3	CTCTCTCTCTCTCT	CT(2*7)	1444	14	TCAACTACACCAGCTGAACCTTTCCTACTGAAATCTGAAGATTTCTTATCATTAAATAGGTCCACATTTGGAGGCTTTCTGTTAAACACAAAAGCAATGGTTAAAGTCACATCAAA[CTCTCTCTCTCTCT]ATAGAAGCAACGGATAAAAGAAATAGCAA	TCAACTACACCAGCTGAACCTTT	60.212	TTGCTATTTCTTTTATCCGTTGC	59.67	159	Unigene125025_Rep1-Control;CL2018.Contig2_Rep1-Disease;Unigene52237_Rep2-Disease;CL6670.Contig3_Rep1-Control
CL11701.Contig4_All_6743_4	CTCTCTCTCTCTCT	CT(2*7)	1444	14	TACACCAGCTGAACCTTTCCTACTGAAATCTGAAGATTTCTTATCATTAAATAGGTCCACATTTGGAGGCTTTCTGTTAAACACAAAAGCAATGGTTAAAGTCACATCAAA[CTCTCTCTCTCTCT]ATAGAAGCAACGGATAAAAGAAATAGCAA	TACACCAGCTGAACCTTTCCTAC	59.703	TTGCTATTTCTTTTATCCGTTGC	59.67	154	Unigene125025_Rep1-Control;CL2018.Contig2_Rep1-Disease;Unigene52237_Rep2-Disease;CL6670.Contig3_Rep1-Control
CL11701.Contig4_All_6743_5	CTCTCTCTCTCTCT	CT(2*7)	1444	14	CAAAAGCAATGGTTAAAGTCACATCAAA[CTCTCTCTCTCTCT]ATAGAAGCAACGGATAAAAGAAATAGCAAACTAGCAATACTTTCCAAAAATGGGAAGAAATTAACACAAAATTACATGAAAAGAATGGCAAGAAAA	CAAAAGCAATGGTTAAAGTCACA	59.216	TTTTCTTGCCATTCTTTTCATGT	59.997	138	Unigene125025_Rep1-Control;CL2018.Contig2_Rep1-Disease;Unigene52237_Rep2-Disease;CL6670.Contig3_Rep1-Control
CL1171.Contig2_All_794_1	AAGAAGAAGAAGAAG	AAG(3*5)	2829	15	CAGTGGGAGCTTCGATAACATAAATGGAACCTCTGCAGCTGAGAACATTGATGATGGCGGGAGCTCACCATCGAAGCAACAGCAATCA[AAGAAGAAGAAGAAG]CCTTTGCTTGGCAAGTTCGGAAGCCTGCTCAAGAAAAAGAGTGGTA	CAGTGGGAGCTTCGATAACATAA	60.495	TACCACTCTTTTTCTTGAGCAGG	59.935	149	CL1400.Contig5_Rep1-Disease
CL1171.Contig2_All_794_2	AAGAAGAAGAAGAAG	AAG(3*5)	2829	15	CAGTGGGAGCTTCGATAACATAAATGGAACCTCTGCAGCTGAGAACATTGATGATGGCGGGAGCTCACCATCGAAGCAACAGCAATCA[AAGAAGAAGAAGAAG]CCTTTGCTTGGCAAGTTCGGAAGCCTGCTCAAGAAAAAGAGTGGTAGC	CAGTGGGAGCTTCGATAACATAA	60.495	GCTACCACTCTTTTTCTTGAGCA	60.069	151	CL1400.Contig5_Rep1-Disease
CL1171.Contig2_All_794_3	AAGAAGAAGAAGAAG	AAG(3*5)	2829	15	CAGTGGGAGCTTCGATAACATAAATGGAACCTCTGCAGCTGAGAACATTGATGATGGCGGGAGCTCACCATCGAAGCAACAGCAATCA[AAGAAGAAGAAGAAG]CCTTTGCTTGGCAAGTTCGGAAGCCTGCTCAAGAAAAAGAGTGGTAGCA	CAGTGGGAGCTTCGATAACATAA	60.495	TGCTACCACTCTTTTTCTTGAGC	60.069	152	CL1400.Contig5_Rep1-Disease
CL1171.Contig2_All_794_4	AAGAAGAAGAAGAAG	AAG(3*5)	2829	15	GGAGCTTCGATAACATAAATGGAACCTCTGCAGCTGAGAACATTGATGATGGCGGGAGCTCACCATCGAAGCAACAGCAATCA[AAGAAGAAGAAGAAG]CCTTTGCTTGGCAAGTTCGGAAGCCTGCTCAAGAAAAAGAGTGGTA	GGAGCTTCGATAACATAAATGGA	59.496	TACCACTCTTTTTCTTGAGCAGG	59.935	144	CL1400.Contig5_Rep1-Disease
CL1171.Contig2_All_794_5	AAGAAGAAGAAGAAG	AAG(3*5)	2829	15	GGAGCTTCGATAACATAAATGGAACCTCTGCAGCTGAGAACATTGATGATGGCGGGAGCTCACCATCGAAGCAACAGCAATCA[AAGAAGAAGAAGAAG]CCTTTGCTTGGCAAGTTCGGAAGCCTGCTCAAGAAAAAGAGTGGTAGC	GGAGCTTCGATAACATAAATGGA	59.496	GCTACCACTCTTTTTCTTGAGCA	60.069	146	CL1400.Contig5_Rep1-Disease
CL1171.Contig4_All_796_1	CTTCTTCTTCTTCTT	CTT(3*5)	415	15	TACCACTCTTTTTCTTGAGCAGGCTTCCGAACTTGCCAAGCAAAGG[CTTCTTCTTCTTCTT]TGATTGCTGTTGCTTCGATGGTGAGCTCCCGCCATCATCAATGTTCTCAGCTGCAGAGGTTCCATTTATGTTATCGAAGCTCCCACTG	TACCACTCTTTTTCTTGAGCAGG	59.935	CAGTGGGAGCTTCGATAACATAA	60.495	149	Unigene41490_Rep1-Control;CL1400.Contig3_Rep1-Disease;CL1400.Contig2_Rep1-Disease;CL4814.Contig2_Rep2-Disease;CL4814.Contig3_Rep2-Disease;CL5122.Contig2_Rep1-Control;CL1400.Contig4_Rep1-Disease;CL1400.Contig1_Rep1-Disease;CL11668.Contig3_Rep1-Control
CL1171.Contig4_All_796_2	CTTCTTCTTCTTCTT	CTT(3*5)	415	15	GCTACCACTCTTTTTCTTGAGCAGGCTTCCGAACTTGCCAAGCAAAGG[CTTCTTCTTCTTCTT]TGATTGCTGTTGCTTCGATGGTGAGCTCCCGCCATCATCAATGTTCTCAGCTGCAGAGGTTCCATTTATGTTATCGAAGCTCCCACTG	GCTACCACTCTTTTTCTTGAGCA	60.069	CAGTGGGAGCTTCGATAACATAA	60.495	151	Unigene41490_Rep1-Control;CL1400.Contig3_Rep1-Disease;CL1400.Contig2_Rep1-Disease;CL4814.Contig2_Rep2-Disease;CL4814.Contig3_Rep2-Disease;CL5122.Contig2_Rep1-Control;CL1400.Contig4_Rep1-Disease;CL1400.Contig1_Rep1-Disease;CL11668.Contig3_Rep1-Control
CL1171.Contig4_All_796_3	CTTCTTCTTCTTCTT	CTT(3*5)	415	15	TGCTACCACTCTTTTTCTTGAGCAGGCTTCCGAACTTGCCAAGCAAAGG[CTTCTTCTTCTTCTT]TGATTGCTGTTGCTTCGATGGTGAGCTCCCGCCATCATCAATGTTCTCAGCTGCAGAGGTTCCATTTATGTTATCGAAGCTCCCACTG	TGCTACCACTCTTTTTCTTGAGC	60.069	CAGTGGGAGCTTCGATAACATAA	60.495	152	Unigene41490_Rep1-Control;CL1400.Contig3_Rep1-Disease;CL1400.Contig2_Rep1-Disease;CL4814.Contig2_Rep2-Disease;CL4814.Contig3_Rep2-Disease;CL5122.Contig2_Rep1-Control;CL1400.Contig4_Rep1-Disease;CL1400.Contig1_Rep1-Disease;CL11668.Contig3_Rep1-Control
CL1171.Contig4_All_796_4	CTTCTTCTTCTTCTT	CTT(3*5)	415	15	TACCACTCTTTTTCTTGAGCAGGCTTCCGAACTTGCCAAGCAAAGG[CTTCTTCTTCTTCTT]TGATTGCTGTTGCTTCGATGGTGAGCTCCCGCCATCATCAATGTTCTCAGCTGCAGAGGTTCCATTTATGTTATCGAAGCTCC	TACCACTCTTTTTCTTGAGCAGG	59.935	GGAGCTTCGATAACATAAATGGA	59.496	144	Unigene41490_Rep1-Control;CL1400.Contig3_Rep1-Disease;CL1400.Contig2_Rep1-Disease;CL4814.Contig2_Rep2-Disease;CL4814.Contig3_Rep2-Disease;CL5122.Contig2_Rep1-Control;CL1400.Contig4_Rep1-Disease;CL1400.Contig1_Rep1-Disease;CL11668.Contig3_Rep1-Control
CL1171.Contig4_All_796_5	CTTCTTCTTCTTCTT	CTT(3*5)	415	15	GCTACCACTCTTTTTCTTGAGCAGGCTTCCGAACTTGCCAAGCAAAGG[CTTCTTCTTCTTCTT]TGATTGCTGTTGCTTCGATGGTGAGCTCCCGCCATCATCAATGTTCTCAGCTGCAGAGGTTCCATTTATGTTATCGAAGCTCC	GCTACCACTCTTTTTCTTGAGCA	60.069	GGAGCTTCGATAACATAAATGGA	59.496	146	Unigene41490_Rep1-Control;CL1400.Contig3_Rep1-Disease;CL1400.Contig2_Rep1-Disease;CL4814.Contig2_Rep2-Disease;CL4814.Contig3_Rep2-Disease;CL5122.Contig2_Rep1-Control;CL1400.Contig4_Rep1-Disease;CL1400.Contig1_Rep1-Disease;CL11668.Contig3_Rep1-Control
CL1171.Contig4_All_797_1	TTGTTGTTGTTGTTG	TTG(3*5)	3303	15	TCCCCTGCTTTCTTTCTTTCTATTCCATC[TTGTTGTTGTTGTTG]TTCTTCTTCTCCTAAAATCATCAACCAGGAACAAAA	TCCCCTGCTTTCTTTCTTTCTAT	59.759	TTTTGTTCCTGGTTGATGATTTT	59.745	80	Unigene41490_Rep1-Control;CL1400.Contig3_Rep1-Disease;CL1400.Contig2_Rep1-Disease;CL4814.Contig2_Rep2-Disease;CL4814.Contig3_Rep2-Disease;CL5122.Contig2_Rep1-Control;CL1400.Contig4_Rep1-Disease;CL1400.Contig1_Rep1-Disease;CL11668.Contig3_Rep1-Control
CL1171.Contig4_All_797_2	TTGTTGTTGTTGTTG	TTG(3*5)	3303	15	TCCCCTGCTTTCTTTCTTTCTATTCCATC[TTGTTGTTGTTGTTG]TTCTTCTTCTCCTAAAATCATCAACCAGGAACAAAAA	TCCCCTGCTTTCTTTCTTTCTAT	59.759	TTTTTGTTCCTGGTTGATGATTT	59.745	81	Unigene41490_Rep1-Control;CL1400.Contig3_Rep1-Disease;CL1400.Contig2_Rep1-Disease;CL4814.Contig2_Rep2-Disease;CL4814.Contig3_Rep2-Disease;CL5122.Contig2_Rep1-Control;CL1400.Contig4_Rep1-Disease;CL1400.Contig1_Rep1-Disease;CL11668.Contig3_Rep1-Control
CL1171.Contig4_All_797_3	TTGTTGTTGTTGTTG	TTG(3*5)	3303	15	GGTTTTTGTTTTATGCTCTGCAAATTCCCCTGCTTTCTTTCTTTCTATTCCATC[TTGTTGTTGTTGTTG]TTCTTCTTCTCCTAAAATCATCAACCAGGA	GGTTTTTGTTTTATGCTCTGCAA	60.501	TCCTGGTTGATGATTTTAGGAGA	59.952	99	Unigene41490_Rep1-Control;CL1400.Contig3_Rep1-Disease;CL1400.Contig2_Rep1-Disease;CL4814.Contig2_Rep2-Disease;CL4814.Contig3_Rep2-Disease;CL5122.Contig2_Rep1-Control;CL1400.Contig4_Rep1-Disease;CL1400.Contig1_Rep1-Disease;CL11668.Contig3_Rep1-Control
CL1171.Contig4_All_797_4	TTGTTGTTGTTGTTG	TTG(3*5)	3303	15	TTGGTTTTTGTTTTATGCTCTGCAAATTCCCCTGCTTTCTTTCTTTCTATTCCATC[TTGTTGTTGTTGTTG]TTCTTCTTCTCCTAAAATCATCAACCAGGA	TTGGTTTTTGTTTTATGCTCTGC	60.501	TCCTGGTTGATGATTTTAGGAGA	59.952	101	Unigene41490_Rep1-Control;CL1400.Contig3_Rep1-Disease;CL1400.Contig2_Rep1-Disease;CL4814.Contig2_Rep2-Disease;CL4814.Contig3_Rep2-Disease;CL5122.Contig2_Rep1-Control;CL1400.Contig4_Rep1-Disease;CL1400.Contig1_Rep1-Disease;CL11668.Contig3_Rep1-Control
CL1171.Contig4_All_797_5	TTGTTGTTGTTGTTG	TTG(3*5)	3303	15	TTGTTTTATGCTCTGCAAATTCCCCTGCTTTCTTTCTTTCTATTCCATC[TTGTTGTTGTTGTTG]TTCTTCTTCTCCTAAAATCATCAACCAGGAACA	TTGTTTTATGCTCTGCAAATTCC	60.472	TGTTCCTGGTTGATGATTTTAGG	60.223	97	Unigene41490_Rep1-Control;CL1400.Contig3_Rep1-Disease;CL1400.Contig2_Rep1-Disease;CL4814.Contig2_Rep2-Disease;CL4814.Contig3_Rep2-Disease;CL5122.Contig2_Rep1-Control;CL1400.Contig4_Rep1-Disease;CL1400.Contig1_Rep1-Disease;CL11668.Contig3_Rep1-Control
CL11737.Contig2_All_6752_1	TGATGATGATGATGATGATGA	TGA(3*7)	368	21	GTTTTTGAGGAGTTCATTCCCATCAAGAAAAGGCCATCACCTGGTTGTGATGAAGATGATGGTGG[TGATGATGATGATGATGATGA]GGAGCAACATTCTCAAAGGCACCAAATTCCAAACGATAACAAGA	GTTTTTGAGGAGTTCATTCCCAT	60.565	TCTTGTTATCGTTTGGAATTTGG	60.219	130	Unigene3214_Rep1-Disease
CL11737.Contig2_All_6752_2	TGATGATGATGATGATGATGA	TGA(3*7)	368	21	AGTTCATTCCCATCAAGAAAAGGCCATCACCTGGTTGTGATGAAGATGATGGTGG[TGATGATGATGATGATGATGA]GGAGCAACATTCTCAAAGGCACCAAATTCCAAACGATAACAAGA	AGTTCATTCCCATCAAGAAAAGG	60.68	TCTTGTTATCGTTTGGAATTTGG	60.219	120	Unigene3214_Rep1-Disease
CL11737.Contig2_All_6752_3	TGATGATGATGATGATGATGA	TGA(3*7)	368	21	GAGTTCATTCCCATCAAGAAAAGGCCATCACCTGGTTGTGATGAAGATGATGGTGG[TGATGATGATGATGATGATGA]GGAGCAACATTCTCAAAGGCACCAAATTCCAAACGATAACAAGA	GAGTTCATTCCCATCAAGAAAAG	59.123	TCTTGTTATCGTTTGGAATTTGG	60.219	121	Unigene3214_Rep1-Disease
CL11737.Contig2_All_6752_5	TGATGATGATGATGATGATGA	TGA(3*7)	368	21	GTTTTTGAGGAGTTCATTCCCATCAAGAAAAGGCCATCACCTGGTTGTGATGAAGATGATGGTGG[TGATGATGATGATGATGATGA]GGAGCAACATTCTCAAAGGCACCAAATTCCAAACGATAACAAG	GTTTTTGAGGAGTTCATTCCCAT	60.565	CTTGTTATCGTTTGGAATTTGGT	59.32	129	Unigene3214_Rep1-Disease
CL11798.Contig2_All_6802_1	ATTAATTAATTAATTAATTA	ATTA(4*5)	232	20	TCCAAAATACGCTCAGCTACAATGAGAG[ATTAATTAATTAATTAATTA]AGAAGAAGTATCTTACCCTTGGGTGTATCCAACATGTACGGAATGTTGATGACCTTAGCAGCATCCACATACCCTTTCCTGAACTCTTCCTCCGTCCTATTGT	TCCAAAATACGCTCAGCTACAAT	60.16	ACAATAGGACGGAGGAAGAGTTC	60.015	151	CL15981.Contig1_Rep2-Disease
CL11825.Contig2_All_6804_3	GAAGAAGAAGAAGAAGAAGAAGAA	GAA(3*8)	198	24	TGCACTTCTTCCTTCTTCACTTCACACATGCATTAGCCCTAAGTTGCACTCACAGAGTAGATTCATTTTCGATCCGGGAGGAATTGGATTGAACATC[GAAGAAGAAGAAGAAGAAGAAGAA]GATGCTGACGAAGTTCGAGACGAAGAGTA	TGCACTTCTTCCTTCTTCACTTC	60.047	TACTCTTCGTCTCGAACTTCGTC	60.068	150	CL3956.Contig2_Rep1-Disease
CL11825.Contig2_All_6804_4	GAAGAAGAAGAAGAAGAAGAAGAA	GAA(3*8)	198	24	CTTCACTTCACACATGCATTAGCCCTAAGTTGCACTCACAGAGTAGATTCATTTTCGATCCGGGAGGAATTGGATTGAACATC[GAAGAAGAAGAAGAAGAAGAAGAA]GATGCTGACGAAGTTCGAGACGAAGAGTA	CTTCACTTCACACATGCATTAGC	59.827	TACTCTTCGTCTCGAACTTCGTC	60.068	136	CL3956.Contig2_Rep1-Disease
CL11825.Contig2_All_6804_5	GAAGAAGAAGAAGAAGAAGAAGAA	GAA(3*8)	198	24	ATTAGCCCTAAGTTGCACTCACAGAGTAGATTCATTTTCGATCCGGGAGGAATTGGATTGAACATC[GAAGAAGAAGAAGAAGAAGAAGAA]GATGCTGACGAAGTTCGAGACGAAGAGTA	ATTAGCCCTAAGTTGCACTCACA	60.195	TACTCTTCGTCTCGAACTTCGTC	60.068	119	CL3956.Contig2_Rep1-Disease
CL1182.Contig12_All_811_1	TCTCTCTCTCTCTCTCTCTCTC	TC(2*11)	653	22	ACCTCGTTTGCATTGTTACACTT[TCTCTCTCTCTCTCTCTCTCTC]ACTGATGAAACCTCCCCGTGTTTGCTTGCTCAGAAAGTGAAACAAAAATACCACCCA	ACCTCGTTTGCATTGTTACACTT	59.982	TGGGTGGTATTTTTGTTTCACTT	59.675	102	Unigene8507_Rep2-Disease
CL1182.Contig12_All_811_2	TCTCTCTCTCTCTCTCTCTCTC	TC(2*11)	653	22	ACCTCGTTTGCATTGTTACACTT[TCTCTCTCTCTCTCTCTCTCTC]ACTGATGAAACCTCCCCGTGTTTGCTTGCTCAGAAAGTGAAACAAAAATACCACCCACCACCCCACACAGCTAAGCTACTCTTC	ACCTCGTTTGCATTGTTACACTT	59.982	GAAGAGTAGCTTAGCTGTGTGGG	59.616	129	Unigene8507_Rep2-Disease
CL1182.Contig12_All_811_3	TCTCTCTCTCTCTCTCTCTCTC	TC(2*11)	653	22	CCTCGTTTGCATTGTTACACTT[TCTCTCTCTCTCTCTCTCTCTC]ACTGATGAAACCTCCCCGTGTTTGCTTGCTCAGAAAGTGAAACAAAAATACCACCCACCACCCCACACAGCTAAGCTACTCTTCTCTTCTCTCCCTCGCAGAAATACAACTGAATC	CCTCGTTTGCATTGTTACACTTT	60.439	GATTCAGTTGTATTTCTGCGAGG	60.143	160	Unigene8507_Rep2-Disease
CL1182.Contig12_All_811_4	TCTCTCTCTCTCTCTCTCTCTC	TC(2*11)	653	22	AAACACCTCGTTTGCATTGTTACACTT[TCTCTCTCTCTCTCTCTCTCTC]ACTGATGAAACCTCCCCGTGTTTGCTTGCTCAGAAAGTGAAACAAAAATACCACCCA	AAACACCTCGTTTGCATTGTTAC	60.321	TGGGTGGTATTTTTGTTTCACTT	59.675	106	Unigene8507_Rep2-Disease
CL1182.Contig12_All_811_5	TCTCTCTCTCTCTCTCTCTCTC	TC(2*11)	653	22	AAACACCTCGTTTGCATTGTTACACTT[TCTCTCTCTCTCTCTCTCTCTC]ACTGATGAAACCTCCCCGTGTTTGCTTGCTCAGAAAGTGAAACAAAAATACCACCCACCACCCCACACAGCTAAGCTACTCTTC	AAACACCTCGTTTGCATTGTTAC	60.321	GAAGAGTAGCTTAGCTGTGTGGG	59.616	133	Unigene8507_Rep2-Disease
CL11858.Contig2_All_6809_1	CTCCTCCTCCTCCTC	CTC(3*5)	245	15	TACGAGTCCCCTTACCCTCTCTACGCCATGGCCCT[CTCCTCCTCCTCCTC]TTCTTCTTCCTCGTCATCCTCCCACTCCAACCAGCAACGCATCGCCGTTGGAAGCTTCATCGAAGAGTACACGAACCGCATCGACATCCTCACTTTCAACC	TACGAGTCCCCTTACCCTCTCTA	60.482	GGTTGAAAGTGAGGATGTCGAT	60.37	151	Unigene55014_Rep2-Disease
CL11858.Contig2_All_6809_2	CTCCTCCTCCTCCTC	CTC(3*5)	245	15	TACGAGTCCCCTTACCCTCTCTACGCCATGGCCCT[CTCCTCCTCCTCCTC]TTCTTCTTCCTCGTCATCCTCCCACTCCAACCAGCAACGCATCGCCGTTGGAAGCTTCATCGAAGAGTACACGAACCGCATCGACATCCTCACTTTCAAC	TACGAGTCCCCTTACCCTCTCTA	60.482	GTTGAAAGTGAGGATGTCGATG	59.598	150	Unigene55014_Rep2-Disease
CL11858.Contig2_All_6809_3	CTCCTCCTCCTCCTC	CTC(3*5)	245	15	ACGAGTCCCCTTACCCTCTCTACGCCATGGCCCT[CTCCTCCTCCTCCTC]TTCTTCTTCCTCGTCATCCTCCCACTCCAACCAGCAACGCATCGCCGTTGGAAGCTTCATCGAAGAGTACACGAACCGCATCGACATCCTCACTTTCAACC	ACGAGTCCCCTTACCCTCTCTAC	61.208	GGTTGAAAGTGAGGATGTCGAT	60.37	150	Unigene55014_Rep2-Disease
CL11858.Contig2_All_6809_4	CTCCTCCTCCTCCTC	CTC(3*5)	245	15	GTACGAGTCCCCTTACCCTCTCTACGCCATGGCCCT[CTCCTCCTCCTCCTC]TTCTTCTTCCTCGTCATCCTCCCACTCCAACCAGCAACGCATCGCCGTTGGAAGCTTCATCGAAGAGTACACGAACCGCATCGACATCCTCACTTTCAACC	GTACGAGTCCCCTTACCCTCTCT	61.208	GGTTGAAAGTGAGGATGTCGAT	60.37	152	Unigene55014_Rep2-Disease
CL11858.Contig2_All_6809_5	CTCCTCCTCCTCCTC	CTC(3*5)	245	15	ACGAGTCCCCTTACCCTCTCTACGCCATGGCCCT[CTCCTCCTCCTCCTC]TTCTTCTTCCTCGTCATCCTCCCACTCCAACCAGCAACGCATCGCCGTTGGAAGCTTCATCGAAGAGTACACGAACCGCATCGACATCCTCACTTTCAAC	ACGAGTCCCCTTACCCTCTCTAC	61.208	GTTGAAAGTGAGGATGTCGATG	59.598	149	Unigene55014_Rep2-Disease
CL11878.Contig1_All_6814_1	GACGACGACGACGAC	GAC(3*5)	236	15	ATAACATTCTTCCGTCGAGGACTCGGCGGCGGACGGTTCATCCCGGACTGCATATTGCCAGTGACGCCTGTAATGTTGCTGCCAATGATGAT[GACGACGACGACGAC]GATAGCGATGCTTGAAGTTTGAAAGATT	ATAACATTCTTCCGTCGAGGACT	60.373	AATCTTTCAAACTTCAAGCATCG	59.786	135	CL3617.Contig1_Rep1-Control
CL11878.Contig1_All_6814_2	GACGACGACGACGAC	GAC(3*5)	236	15	TTGAATAACATTCTTCCGTCGAGGACTCGGCGGCGGACGGTTCATCCCGGACTGCATATTGCCAGTGACGCCTGTAATGTTGCTGCCAATGATGAT[GACGACGACGACGAC]GATAGCGATGCTTGAAGTTTGAAAGATT	TTGAATAACATTCTTCCGTCGAG	60.476	AATCTTTCAAACTTCAAGCATCG	59.786	139	CL3617.Contig1_Rep1-Control
CL11878.Contig1_All_6814_3	GACGACGACGACGAC	GAC(3*5)	236	15	ATTTGAATAACATTCTTCCGTCGAGGACTCGGCGGCGGACGGTTCATCCCGGACTGCATATTGCCAGTGACGCCTGTAATGTTGCTGCCAATGATGAT[GACGACGACGACGAC]GATAGCGATGCTTGAAGTTTGAAAGATT	ATTTGAATAACATTCTTCCGTCG	59.407	AATCTTTCAAACTTCAAGCATCG	59.786	141	CL3617.Contig1_Rep1-Control
CL11878.Contig1_All_6814_4	GACGACGACGACGAC	GAC(3*5)	236	15	ATAACATTCTTCCGTCGAGGACTCGGCGGCGGACGGTTCATCCCGGACTGCATATTGCCAGTGACGCCTGTAATGTTGCTGCCAATGATGAT[GACGACGACGACGAC]GATAGCGATGCTTGAAGTTTGAAAG	ATAACATTCTTCCGTCGAGGACT	60.373	CTTTCAAACTTCAAGCATCGCTA	60.874	132	CL3617.Contig1_Rep1-Control
CL11878.Contig1_All_6814_5	GACGACGACGACGAC	GAC(3*5)	236	15	TAACATTCTTCCGTCGAGGACTCGGCGGCGGACGGTTCATCCCGGACTGCATATTGCCAGTGACGCCTGTAATGTTGCTGCCAATGATGAT[GACGACGACGACGAC]GATAGCGATGCTTGAAGTTTGAAAGATT	TAACATTCTTCCGTCGAGGACT	60.13	AATCTTTCAAACTTCAAGCATCG	59.786	134	CL3617.Contig1_Rep1-Control
CL11878.Contig4_All_6815_1	TCGTCGTCGTCGTCG	TCG(3*5)	548	15	AATCTTTCAAACTTCAAGCATCGCTA[TCGTCGTCGTCGTCG]TCATCATCATTGGCAGCAACATTACAGGCGTCACTGGCAATATGCAGTCCGGGATGAACCGTCCGCCGCCGAGTCCTCGACGGAAGAATGTTAT	AATCTTTCAAACTTCAAGCATCG	59.786	ATAACATTCTTCCGTCGAGGACT	60.373	135	Unigene11745_Rep2-Disease
CL11878.Contig4_All_6815_2	TCGTCGTCGTCGTCG	TCG(3*5)	548	15	AATCTTTCAAACTTCAAGCATCGCTA[TCGTCGTCGTCGTCG]TCATCATCATTGGCAGCAACATTACAGGCGTCACTGGCAATATGCAGTCCGGGATGAACCGTCCGCCGCCGAGTCCTCGACGGAAGAATGTTATTCAA	AATCTTTCAAACTTCAAGCATCG	59.786	TTGAATAACATTCTTCCGTCGAG	60.476	139	Unigene11745_Rep2-Disease
CL11878.Contig4_All_6815_3	TCGTCGTCGTCGTCG	TCG(3*5)	548	15	AATCTTTCAAACTTCAAGCATCGCTA[TCGTCGTCGTCGTCG]TCATCATCATTGGCAGCAACATTACAGGCGTCACTGGCAATATGCAGTCCGGGATGAACCGTCCGCCGCCGAGTCCTCGACGGAAGAATGTTATTCAAAT	AATCTTTCAAACTTCAAGCATCG	59.786	ATTTGAATAACATTCTTCCGTCG	59.407	141	Unigene11745_Rep2-Disease
CL11878.Contig4_All_6815_4	TCGTCGTCGTCGTCG	TCG(3*5)	548	15	CTTTCAAACTTCAAGCATCGCTA[TCGTCGTCGTCGTCG]TCATCATCATTGGCAGCAACATTACAGGCGTCACTGGCAATATGCAGTCCGGGATGAACCGTCCGCCGCCGAGTCCTCGACGGAAGAATGTTAT	CTTTCAAACTTCAAGCATCGCTA	60.874	ATAACATTCTTCCGTCGAGGACT	60.373	132	Unigene11745_Rep2-Disease
CL11878.Contig4_All_6815_5	TCGTCGTCGTCGTCG	TCG(3*5)	548	15	AATCTTTCAAACTTCAAGCATCGCTA[TCGTCGTCGTCGTCG]TCATCATCATTGGCAGCAACATTACAGGCGTCACTGGCAATATGCAGTCCGGGATGAACCGTCCGCCGCCGAGTCCTCGACGGAAGAATGTTA	AATCTTTCAAACTTCAAGCATCG	59.786	TAACATTCTTCCGTCGAGGACT	60.13	134	Unigene11745_Rep2-Disease
CL11878.Contig4_All_6817_5	TGTTGTTGTTGTTGT	TGT(3*5)	1020	15	AATCGGTGTGATTTTTGGAGTTGGGTTTGTTGTCGTTGTCGC[TGTTGTTGTTGTTGT]CGTCGTCGTCCAGAGTAGCGGGTTTGAGGGCTTTGTTAGGGGGGTCTTGGGCGTCAAGGGGTTTTGAATCGTC	AATCGGTGTGATTTTTGGAGTT	59.747	GACGATTCAAAACCCCTTGAC	60.718	130	Unigene11745_Rep2-Disease
CL1188.Contig6_All_815_1	CTGCTGCTGCTGCTGCTG	CTG(3*6)	1438	18	CATTAATGGGGACAGTTGAAGAAGGAGGAGCAACAAGAAGAGACAATAAAAGGGTT[CTGCTGCTGCTGCTGCTG]CAAAGGCCATTGCTGCTAATTTCCTCAGAGAG	CATTAATGGGGACAGTTGAAGAA	60.223	CTCTCTGAGGAAATTAGCAGCAA	60.156	106	Unigene13177_Rep1-Control
CL1188.Contig6_All_815_2	CTGCTGCTGCTGCTGCTG	CTG(3*6)	1438	18	AAGGAGGAGCAACAAGAAGAGACAATAAAAGGGTT[CTGCTGCTGCTGCTGCTG]CAAAGGCCATTGCTGCTAATTTCCTCAGAGAGAAATATATCTTTATGCTTGTCTTTTCTTTATTGCAAATCCTAAAAGACTCTCTTCTTATCCACGCGTTCATAT	AAGGAGGAGCAACAAGAAGAGAC	60.414	ATATGAACGCGTGGATAAGAAGA	60.003	158	Unigene13177_Rep1-Control
CL1188.Contig6_All_815_3	CTGCTGCTGCTGCTGCTG	CTG(3*6)	1438	18	AGAAGGAGGAGCAACAAGAAGAGACAATAAAAGGGTT[CTGCTGCTGCTGCTGCTG]CAAAGGCCATTGCTGCTAATTTCCTCAGAGAGAAATATATCTTTATGCTTGTCTTTTCTTTATTGCAAATCCTAAAAGACTCTCTTCTTATCCACGCGTTCATAT	AGAAGGAGGAGCAACAAGAAGAG	60.533	ATATGAACGCGTGGATAAGAAGA	60.003	160	Unigene13177_Rep1-Control
CL1188.Contig6_All_815_4	CTGCTGCTGCTGCTGCTG	CTG(3*6)	1438	18	AAGGAGGAGCAACAAGAAGAGACAATAAAAGGGTT[CTGCTGCTGCTGCTGCTG]CAAAGGCCATTGCTGCTAATTTCCTCAGAGAG	AAGGAGGAGCAACAAGAAGAGAC	60.414	CTCTCTGAGGAAATTAGCAGCAA	60.156	85	Unigene13177_Rep1-Control
CL1188.Contig6_All_815_5	CTGCTGCTGCTGCTGCTG	CTG(3*6)	1438	18	CATTAATGGGGACAGTTGAAGAAGGAGGAGCAACAAGAAGAGACAATAAAAGGGTT[CTGCTGCTGCTGCTGCTG]CAAAGGCCATTGCTGCTAATTTCCTCAGAG	CATTAATGGGGACAGTTGAAGAA	60.223	CTCTGAGGAAATTAGCAGCAATG	60.389	104	Unigene13177_Rep1-Control
CL11899.Contig2_All_6825_1	TGTGTGTGTGTGTGTGTGTG	TG(2*10)	2989	20	GTCCTTCCTTTCACTCTGCTTTTTTTTTAATTTGGAAAAAAAAGGAAAAGAAAAAGAAAAAAGAAAAACCCTTTATAGCTCTTTCTCTCTAATCTC[TGTGTGTGTGTGTGTGTGTG]TAAGGGTTTTTGGGTTTTCTCTTT	GTCCTTCCTTTCACTCTGCTTTT	60.28	AAAGAGAAAACCCAAAAACCCTT	60.551	140	CL7304.Contig4_Rep2-Disease;Unigene64683_Rep2-Disease;Unigene64373_Rep2-Disease;Unigene197_Rep1-Control;Unigene68820_Rep1-Disease;Unigene68819_Rep1-Disease;CL7304.Contig1_Rep2-Disease;CL7304.Contig5_Rep2-Disease;Unigene139791_Rep2-Disease;Unigene34506_Rep1-Control
CL11899.Contig2_All_6825_2	TGTGTGTGTGTGTGTGTGTG	TG(2*10)	2989	20	GTCCTTCCTTTCACTCTGCTTTTTTTTTAATTTGGAAAAAAAAGGAAAAGAAAAAGAAAAAAGAAAAACCCTTTATAGCTCTTTCTCTCTAATCTC[TGTGTGTGTGTGTGTGTGTG]TAAGGGTTTTTGGGTTTTCTCTTTA	GTCCTTCCTTTCACTCTGCTTTT	60.28	TAAAGAGAAAACCCAAAAACCCT	59.448	141	CL7304.Contig4_Rep2-Disease;Unigene64683_Rep2-Disease;Unigene64373_Rep2-Disease;Unigene197_Rep1-Control;Unigene68820_Rep1-Disease;Unigene68819_Rep1-Disease;CL7304.Contig1_Rep2-Disease;CL7304.Contig5_Rep2-Disease;Unigene139791_Rep2-Disease;Unigene34506_Rep1-Control
CL11899.Contig2_All_6825_3	TGTGTGTGTGTGTGTGTGTG	TG(2*10)	2989	20	GTCCTTCCTTTCACTCTGCTTTTTTTTTAATTTGGAAAAAAAAGGAAAAGAAAAAGAAAAAAGAAAAACCCTTTATAGCTCTTTCTCTCTAATCTC[TGTGTGTGTGTGTGTGTGTG]TAAGGGTTTTTGGGTTTTCTCTTTATAGACCCA	GTCCTTCCTTTCACTCTGCTTTT	60.28	TGGGTCTATAAAGAGAAAACCCA	59.045	149	CL7304.Contig4_Rep2-Disease;Unigene64683_Rep2-Disease;Unigene64373_Rep2-Disease;Unigene197_Rep1-Control;Unigene68820_Rep1-Disease;Unigene68819_Rep1-Disease;CL7304.Contig1_Rep2-Disease;CL7304.Contig5_Rep2-Disease;Unigene139791_Rep2-Disease;Unigene34506_Rep1-Control
CL11899.Contig2_All_6825_4	TGTGTGTGTGTGTGTGTGTG	TG(2*10)	2989	20	TCCTTCCTTTCACTCTGCTTTTTTTTTAATTTGGAAAAAAAAGGAAAAGAAAAAGAAAAAAGAAAAACCCTTTATAGCTCTTTCTCTCTAATCTC[TGTGTGTGTGTGTGTGTGTG]TAAGGGTTTTTGGGTTTTCTCTTT	TCCTTCCTTTCACTCTGCTTTTT	60.726	AAAGAGAAAACCCAAAAACCCTT	60.551	139	CL7304.Contig4_Rep2-Disease;Unigene64683_Rep2-Disease;Unigene64373_Rep2-Disease;Unigene197_Rep1-Control;Unigene68820_Rep1-Disease;Unigene68819_Rep1-Disease;CL7304.Contig1_Rep2-Disease;CL7304.Contig5_Rep2-Disease;Unigene139791_Rep2-Disease;Unigene34506_Rep1-Control
CL11899.Contig2_All_6825_5	TGTGTGTGTGTGTGTGTGTG	TG(2*10)	2989	20	TCCTTCCTTTCACTCTGCTTTTTTTTTAATTTGGAAAAAAAAGGAAAAGAAAAAGAAAAAAGAAAAACCCTTTATAGCTCTTTCTCTCTAATCTC[TGTGTGTGTGTGTGTGTGTG]TAAGGGTTTTTGGGTTTTCTCTTTA	TCCTTCCTTTCACTCTGCTTTTT	60.726	TAAAGAGAAAACCCAAAAACCCT	59.448	140	CL7304.Contig4_Rep2-Disease;Unigene64683_Rep2-Disease;Unigene64373_Rep2-Disease;Unigene197_Rep1-Control;Unigene68820_Rep1-Disease;Unigene68819_Rep1-Disease;CL7304.Contig1_Rep2-Disease;CL7304.Contig5_Rep2-Disease;Unigene139791_Rep2-Disease;Unigene34506_Rep1-Control
CL11899.Contig2_All_6826_1	TATATATATATA	TA(2*6)	3130	12	ATGGGATATCACCTTGAAGGATTAGGAC[TATATATATATA]GATATAGATATGTGTGTGTATACATATAAATATAAACATATATGCCTAAGAGAGAAAAGAAAAAATTGAAAGCATAAATCTTTTGGAGCAGATG	ATGGGATATCACCTTGAAGGATT	59.931	CATCTGCTCCAAAAGATTTATGC	60.108	134	CL7304.Contig4_Rep2-Disease;Unigene64683_Rep2-Disease;Unigene64373_Rep2-Disease;Unigene197_Rep1-Control;Unigene68820_Rep1-Disease;Unigene68819_Rep1-Disease;CL7304.Contig1_Rep2-Disease;CL7304.Contig5_Rep2-Disease;Unigene139791_Rep2-Disease;Unigene34506_Rep1-Control
CL11899.Contig2_All_6826_2	TATATATATATA	TA(2*6)	3130	12	ATGGGATATCACCTTGAAGGATTAGGAC[TATATATATATA]GATATAGATATGTGTGTGTATACATATAAATATAAACATATATGCCTAAGAGAGAAAAGAAAAAATTGAAAGCATAAATCTTTTGGAGC	ATGGGATATCACCTTGAAGGATT	59.931	GCTCCAAAAGATTTATGCTTTCA	59.761	129	CL7304.Contig4_Rep2-Disease;Unigene64683_Rep2-Disease;Unigene64373_Rep2-Disease;Unigene197_Rep1-Control;Unigene68820_Rep1-Disease;Unigene68819_Rep1-Disease;CL7304.Contig1_Rep2-Disease;CL7304.Contig5_Rep2-Disease;Unigene139791_Rep2-Disease;Unigene34506_Rep1-Control
CL11899.Contig2_All_6826_3	TATATATATATA	TA(2*6)	3130	12	ATGGGATATCACCTTGAAGGATTAGGAC[TATATATATATA]GATATAGATATGTGTGTGTATACATATAAATATAAACATATATGCCTAAGAGAGAAAAGAAAAAATTGAAAGCATAAATCTTTTGGAGCAGATGAAGATGCCTTTTGGTTTT	ATGGGATATCACCTTGAAGGATT	59.931	AAAACCAAAAGGCATCTTCATCT	60.346	152	CL7304.Contig4_Rep2-Disease;Unigene64683_Rep2-Disease;Unigene64373_Rep2-Disease;Unigene197_Rep1-Control;Unigene68820_Rep1-Disease;Unigene68819_Rep1-Disease;CL7304.Contig1_Rep2-Disease;CL7304.Contig5_Rep2-Disease;Unigene139791_Rep2-Disease;Unigene34506_Rep1-Control
CL11899.Contig2_All_6826_4	TATATATATATA	TA(2*6)	3130	12	CACAAATGGGATATCACCTTGAAGGATTAGGAC[TATATATATATA]GATATAGATATGTGTGTGTATACATATAAATATAAACATATATGCCTAAGAGAGAAAAGAAAAAATTGAAAGCATAAATCTTTTGGAGCAGATG	CACAAATGGGATATCACCTTGAA	60.943	CATCTGCTCCAAAAGATTTATGC	60.108	139	CL7304.Contig4_Rep2-Disease;Unigene64683_Rep2-Disease;Unigene64373_Rep2-Disease;Unigene197_Rep1-Control;Unigene68820_Rep1-Disease;Unigene68819_Rep1-Disease;CL7304.Contig1_Rep2-Disease;CL7304.Contig5_Rep2-Disease;Unigene139791_Rep2-Disease;Unigene34506_Rep1-Control
CL11899.Contig2_All_6826_5	TATATATATATA	TA(2*6)	3130	12	CACAAATGGGATATCACCTTGAAGGATTAGGAC[TATATATATATA]GATATAGATATGTGTGTGTATACATATAAATATAAACATATATGCCTAAGAGAGAAAAGAAAAAATTGAAAGCATAAATCTTTTGGAGCAGATGAAGATGCCTTTTGGTTTT	CACAAATGGGATATCACCTTGAA	60.943	AAAACCAAAAGGCATCTTCATCT	60.346	157	CL7304.Contig4_Rep2-Disease;Unigene64683_Rep2-Disease;Unigene64373_Rep2-Disease;Unigene197_Rep1-Control;Unigene68820_Rep1-Disease;Unigene68819_Rep1-Disease;CL7304.Contig1_Rep2-Disease;CL7304.Contig5_Rep2-Disease;Unigene139791_Rep2-Disease;Unigene34506_Rep1-Control
CL11938.Contig3_All_6835_1	TGGTGGTGGTGGTGGTGGTGG	TGG(3*7)	217	21	ATGAAGGGTCTGAATTAGGTGGTGGAGAAGGAGCAGCAACCCAAGC[TGGTGGTGGTGGTGGTGGTGG]TGAACGTTTAGGCCACACGTGCATAAAGGATGGGTCCATCGTTGGGTGCCCCCACACATGTAAGGGTCTAAAATGGGACATTGGTGTCAT	ATGAAGGGTCTGAATTAGGTGGT	60.122	ATGACACCAATGTCCCATTTTAG	59.994	157	Unigene3855_Rep1-Disease
CL11938.Contig3_All_6835_2	TGGTGGTGGTGGTGGTGGTGG	TGG(3*7)	217	21	ATGAAGGGTCTGAATTAGGTGGTGGAGAAGGAGCAGCAACCCAAGC[TGGTGGTGGTGGTGGTGGTGG]TGAACGTTTAGGCCACACGTGCATAAAGGATGGGTCCATCGTTGGGTGCCCCCACACATGTAAGGGTCTAAAATGGGACATTGGTGTCATT	ATGAAGGGTCTGAATTAGGTGGT	60.122	AATGACACCAATGTCCCATTTTA	60.338	158	Unigene3855_Rep1-Disease
CL11938.Contig3_All_6835_3	TGGTGGTGGTGGTGGTGGTGG	TGG(3*7)	217	21	TATGAAGGGTCTGAATTAGGTGGTGGAGAAGGAGCAGCAACCCAAGC[TGGTGGTGGTGGTGGTGGTGG]TGAACGTTTAGGCCACACGTGCATAAAGGATGGGTCCATCGTTGGGTGCCCCCACACATGTAAGGGTCTAAAATGGGACATTGGTGTCAT	TATGAAGGGTCTGAATTAGGTGG	59.381	ATGACACCAATGTCCCATTTTAG	59.994	158	Unigene3855_Rep1-Disease
CL11938.Contig3_All_6835_4	TGGTGGTGGTGGTGGTGGTGG	TGG(3*7)	217	21	GTCTGAATTAGGTGGTGGAGAAGGAGCAGCAACCCAAGC[TGGTGGTGGTGGTGGTGGTGG]TGAACGTTTAGGCCACACGTGCATAAAGGATGGGTCCATCGTTGGGTGCCCCCACACATGTAAGGGTCTAAAATGGGACATTGGTGTCAT	GTCTGAATTAGGTGGTGGAGAAG	59.157	ATGACACCAATGTCCCATTTTAG	59.994	150	Unigene3855_Rep1-Disease
CL11938.Contig3_All_6835_5	TGGTGGTGGTGGTGGTGGTGG	TGG(3*7)	217	21	TATGAAGGGTCTGAATTAGGTGGTGGAGAAGGAGCAGCAACCCAAGC[TGGTGGTGGTGGTGGTGGTGG]TGAACGTTTAGGCCACACGTGCATAAAGGATGGGTCCATCGTTGGGTGCCCCCACACATGTAAGGGTCTAAAATGGGACATTGGTGTCATT	TATGAAGGGTCTGAATTAGGTGG	59.381	AATGACACCAATGTCCCATTTTA	60.338	159	Unigene3855_Rep1-Disease
CL11938.Contig5_All_6836_1	CACCACCACCACCAC	CAC(3*5)	1346	15	ATGACACCAATGTCCCATTTTAGACCCTTACATGTGTGGGGGCACCCAACGATGGACCCATCCTTTATGCACGTGTGGCCTAAACCTT[CACCACCACCACCAC]CAGCAGCAGCTTGGGTTGCTGCTCCTTCTCCACCACCTAATTCAGACCCTTCAT	ATGACACCAATGTCCCATTTTAG	59.994	ATGAAGGGTCTGAATTAGGTGGT	60.122	157	Unigene65989_Rep2-Disease
CL11938.Contig5_All_6836_2	CACCACCACCACCAC	CAC(3*5)	1346	15	AATGACACCAATGTCCCATTTTAGACCCTTACATGTGTGGGGGCACCCAACGATGGACCCATCCTTTATGCACGTGTGGCCTAAACCTT[CACCACCACCACCAC]CAGCAGCAGCTTGGGTTGCTGCTCCTTCTCCACCACCTAATTCAGACCCTTCAT	AATGACACCAATGTCCCATTTTA	60.338	ATGAAGGGTCTGAATTAGGTGGT	60.122	158	Unigene65989_Rep2-Disease
CL11938.Contig5_All_6836_3	CACCACCACCACCAC	CAC(3*5)	1346	15	ATGACACCAATGTCCCATTTTAGACCCTTACATGTGTGGGGGCACCCAACGATGGACCCATCCTTTATGCACGTGTGGCCTAAACCTT[CACCACCACCACCAC]CAGCAGCAGCTTGGGTTGCTGCTCCTTCTCCACCACCTAATTCAGACCCTTCATA	ATGACACCAATGTCCCATTTTAG	59.994	TATGAAGGGTCTGAATTAGGTGG	59.381	158	Unigene65989_Rep2-Disease
CL11938.Contig5_All_6836_4	CACCACCACCACCAC	CAC(3*5)	1346	15	ATGACACCAATGTCCCATTTTAGACCCTTACATGTGTGGGGGCACCCAACGATGGACCCATCCTTTATGCACGTGTGGCCTAAACCTT[CACCACCACCACCAC]CAGCAGCAGCTTGGGTTGCTGCTCCTTCTCCACCACCTAATTCAGAC	ATGACACCAATGTCCCATTTTAG	59.994	GTCTGAATTAGGTGGTGGAGAAG	59.157	150	Unigene65989_Rep2-Disease
CL11938.Contig5_All_6836_5	CACCACCACCACCAC	CAC(3*5)	1346	15	AATGACACCAATGTCCCATTTTAGACCCTTACATGTGTGGGGGCACCCAACGATGGACCCATCCTTTATGCACGTGTGGCCTAAACCTT[CACCACCACCACCAC]CAGCAGCAGCTTGGGTTGCTGCTCCTTCTCCACCACCTAATTCAGACCCTTCATA	AATGACACCAATGTCCCATTTTA	60.338	TATGAAGGGTCTGAATTAGGTGG	59.381	159	Unigene65989_Rep2-Disease
CL11959.Contig1_All_6838_1	TCTTCTTCTTCTTCTTCT	TCT(3*6)	187	18	AGAGAGCTACCAGGGCAGAAATCCATCAATCAATCAA[TCTTCTTCTTCTTCTTCT]CTTTCAGGGAATTGCCAAGAGAATAGT	AGAGAGCTACCAGGGCAGAAAT	60.751	ACTATTCTCTTGGCAATTCCCTG	60.82	82	CL1850.Contig1_Rep1-Disease
CL11959.Contig1_All_6838_2	TCTTCTTCTTCTTCTTCT	TCT(3*6)	187	18	AGAGAGCTACCAGGGCAGAAATCCATCAATCAATCAA[TCTTCTTCTTCTTCTTCT]CTTTCAGGGAATTGCCAAGAGAATAG	AGAGAGCTACCAGGGCAGAAAT	60.751	CTATTCTCTTGGCAATTCCCTG	60.089	81	CL1850.Contig1_Rep1-Disease
CL11959.Contig1_All_6838_3	TCTTCTTCTTCTTCTTCT	TCT(3*6)	187	18	ATTCCTTCTCCCTTTCTTTCCCAAAGGGACGGAAGTCTGCGTTCCGCAACTTCACAAGAGGGTGCACCACAGCTGCAGAGAGAGCTACCAGGGCAGAAATCCATCAATCAATCAA[TCTTCTTCTTCTTCTTCT]CTTTCAGGGAATTGCCAAGAGAATAGT	ATTCCTTCTCCCTTTCTTTCCC	61.079	ACTATTCTCTTGGCAATTCCCTG	60.82	160	CL1850.Contig1_Rep1-Disease
CL11959.Contig1_All_6838_4	TCTTCTTCTTCTTCTTCT	TCT(3*6)	187	18	AGAGCTACCAGGGCAGAAATCCATCAATCAATCAA[TCTTCTTCTTCTTCTTCT]CTTTCAGGGAATTGCCAAGAGAATAGT	AGAGCTACCAGGGCAGAAATC	59.862	ACTATTCTCTTGGCAATTCCCTG	60.82	80	CL1850.Contig1_Rep1-Disease
CL11959.Contig1_All_6838_5	TCTTCTTCTTCTTCTTCT	TCT(3*6)	187	18	GAGAGCTACCAGGGCAGAAATCCATCAATCAATCAA[TCTTCTTCTTCTTCTTCT]CTTTCAGGGAATTGCCAAGAGAATAGT	GAGAGCTACCAGGGCAGAAAT	59.862	ACTATTCTCTTGGCAATTCCCTG	60.82	81	CL1850.Contig1_Rep1-Disease
CL11976.Contig4_All_6839_1	ATATATATATATATATATATAT	AT(2*11)	1858	22	ATTTTGTTTCTGCCTTTTCCTTTGCACATGGACGGTG[ATATATATATATATATATATAT]CACCGTCCATGTGCAAAGGAAAAGGCAGAAACAAAAT	ATTTTGTTTCTGCCTTTTCCTTT	59.571	ATTTTGTTTCTGCCTTTTCCTTT	59.571	96	Unigene12772_Rep1-Control
CL11976.Contig4_All_6839_2	ATATATATATATATATATATAT	AT(2*11)	1858	22	ATTTTGTTTCTGCCTTTTCCTTTGCACATGGACGGTG[ATATATATATATATATATATAT]CACCGTCCATGTGCAAAGGAAAAGGCAGAAACAAAATT	ATTTTGTTTCTGCCTTTTCCTTT	59.571	AATTTTGTTTCTGCCTTTTCCTT	59.571	97	Unigene12772_Rep1-Control
CL11976.Contig4_All_6839_3	ATATATATATATATATATATAT	AT(2*11)	1858	22	AATTTTGTTTCTGCCTTTTCCTTTGCACATGGACGGTG[ATATATATATATATATATATAT]CACCGTCCATGTGCAAAGGAAAAGGCAGAAACAAAAT	AATTTTGTTTCTGCCTTTTCCTT	59.571	ATTTTGTTTCTGCCTTTTCCTTT	59.571	97	Unigene12772_Rep1-Control
CL11976.Contig4_All_6839_4	ATATATATATATATATATATAT	AT(2*11)	1858	22	AATTTTGTTTCTGCCTTTTCCTTTGCACATGGACGGTG[ATATATATATATATATATATAT]CACCGTCCATGTGCAAAGGAAAAGGCAGAAACAAAATT	AATTTTGTTTCTGCCTTTTCCTT	59.571	AATTTTGTTTCTGCCTTTTCCTT	59.571	98	Unigene12772_Rep1-Control
CL11976.Contig4_All_6839_5	ATATATATATATATATATATAT	AT(2*11)	1858	22	ATTTTGTTTCTGCCTTTTCCTTTGCACATGGACGGTG[ATATATATATATATATATATAT]CACCGTCCATGTGCAAAGGAAAAGGCAGAAACAAAATTGGGGAACGTGTAACAGTTGATCCTGCATTG	ATTTTGTTTCTGCCTTTTCCTTT	59.571	CAATGCAGGATCAACTGTTACAC	59.553	127	Unigene12772_Rep1-Control
CL1197.Contig1_All_820_1	GTGGTGGTGGTGGTG	GTG(3*5)	1238	15	GAAGGATCAGACTCAGCATCAACAGCAGGCT[GTGGTGGTGGTGGTG]GATGAGTCATATACAGTGAAAAAGCAGAAAATGGGGACTCTGGAGCAAAAGTAGGACTCATAACTGTAGTAGCAAATGGACGAGAAAAAAGTACATAAACACGGATACGGGA	GAAGGATCAGACTCAGCATCAAC	60.269	TCCCGTATCCGTGTTTATGTACT	59.68	158	Unigene68212_Rep1-Disease;CL11542.Contig1_Rep1-Control;Unigene2128_Rep1-Control;CL11542.Contig3_Rep1-Control;CL11552.Contig2_Rep1-Disease;CL4832.Contig2_Rep1-Disease;CL16010.Contig2_Rep2-Disease;Unigene126714_Rep2-Disease;CL11542.Contig5_Rep1-Control;Unigene3364_Rep2-Disease;Unigene2152_Rep2-Disease;Unigene2154_Rep1-Control
CL1197.Contig1_All_820_2	GTGGTGGTGGTGGTG	GTG(3*5)	1238	15	GAAGGATCAGACTCAGCATCAACAGCAGGCT[GTGGTGGTGGTGGTG]GATGAGTCATATACAGTGAAAAAGCAGAAAATGGGGACTCTGGAGCAAAAGTAGGACTCATAACTGTAGTAGCAAATGGACGAGAAAAAAGTACATAAACACGGATACGGGACT	GAAGGATCAGACTCAGCATCAAC	60.269	AGTCCCGTATCCGTGTTTATGTA	59.68	160	Unigene68212_Rep1-Disease;CL11542.Contig1_Rep1-Control;Unigene2128_Rep1-Control;CL11542.Contig3_Rep1-Control;CL11552.Contig2_Rep1-Disease;CL4832.Contig2_Rep1-Disease;CL16010.Contig2_Rep2-Disease;Unigene126714_Rep2-Disease;CL11542.Contig5_Rep1-Control;Unigene3364_Rep2-Disease;Unigene2152_Rep2-Disease;Unigene2154_Rep1-Control
CL12004.Contig3_All_6851_1	TTGTTGTTGTTGTTGTTG	TTG(3*6)	702	18	ATCCAACAGCAACATTTTCACTTAACTTATTGTGTCTTCTT[TTGTTGTTGTTGTTGTTG]TCCAATGTTGTTTCTGTGCACTTGCTA	ATCCAACAGCAACATTTTCACTT	59.926	TAGCAAGTGCACAGAAACAACAT	59.864	86	Unigene66861_Rep1-Control
CL12004.Contig3_All_6851_3	TTGTTGTTGTTGTTGTTG	TTG(3*6)	702	18	AAAACGATGCTGAACTGAAGAACATGACATCTTGGTCTACATGGTCACGTGATCCAACAGCAACATTTTCACTTAACTTATTGTGTCTTCTT[TTGTTGTTGTTGTTGTTG]TCCAATGTTGTTTCTGTGCACTTGCTA	AAAACGATGCTGAACTGAAGAAC	59.818	TAGCAAGTGCACAGAAACAACAT	59.864	137	Unigene66861_Rep1-Control
CL12004.Contig3_All_6851_5	TTGTTGTTGTTGTTGTTG	TTG(3*6)	702	18	AACGATGCTGAACTGAAGAACATGACATCTTGGTCTACATGGTCACGTGATCCAACAGCAACATTTTCACTTAACTTATTGTGTCTTCTT[TTGTTGTTGTTGTTGTTG]TCCAATGTTGTTTCTGTGCACTTGCTA	AACGATGCTGAACTGAAGAACAT	60.186	TAGCAAGTGCACAGAAACAACAT	59.864	135	Unigene66861_Rep1-Control
CL1203.Contig7_All_826_1	GGAGGAGGAGGAGGA	GGA(3*5)	983	15	AGTATAGGTTCCTCCTCTGCACCAGTT[GGAGGAGGAGGAGGA]GTAGCTTCCTCTTCAGGGGAGCCTGTGAAGAGGAAAAGAGGGAGGCCCCGCAAGTATGGACCTGATGGACCTGTTTCTCTGAGGCTCTCT	AGTATAGGTTCCTCCTCTGCACC	60.035	AGAGAGCCTCAGAGAAACAGGTC	60.557	132	Unigene86026_Rep1-Disease
CL1203.Contig7_All_826_2	GGAGGAGGAGGAGGA	GGA(3*5)	983	15	CATGGCATGAGTATAGGTTCCTCCTCTGCACCAGTT[GGAGGAGGAGGAGGA]GTAGCTTCCTCTTCAGGGGAGCCTGTGAAGAGGAAAAGAGGGAGGCCCCGCAAGTATGGACCTGATGGACCTGTTTCTCTGAGGCTCTCT	CATGGCATGAGTATAGGTTCCTC	59.87	AGAGAGCCTCAGAGAAACAGGTC	60.557	141	Unigene86026_Rep1-Disease
CL1203.Contig7_All_826_3	GGAGGAGGAGGAGGA	GGA(3*5)	983	15	GGCATGAGTATAGGTTCCTCCTCTGCACCAGTT[GGAGGAGGAGGAGGA]GTAGCTTCCTCTTCAGGGGAGCCTGTGAAGAGGAAAAGAGGGAGGCCCCGCAAGTATGGACCTGATGGACCTGTTTCTCTGAGGCTCTCT	GGCATGAGTATAGGTTCCTCCTC	60.342	AGAGAGCCTCAGAGAAACAGGTC	60.557	138	Unigene86026_Rep1-Disease
CL1203.Contig7_All_826_4	GGAGGAGGAGGAGGA	GGA(3*5)	983	15	AGTATAGGTTCCTCCTCTGCACCAGTT[GGAGGAGGAGGAGGA]GTAGCTTCCTCTTCAGGGGAGCCTGTGAAGAGGAAAAGAGGGAGGCCCCGCAAGTATGGACCTGATGGACCTGT	AGTATAGGTTCCTCCTCTGCACC	60.035	ACAGGTCCATCAGGTCCATACTT	61.017	116	Unigene86026_Rep1-Disease
CL1203.Contig7_All_826_5	GGAGGAGGAGGAGGA	GGA(3*5)	983	15	AGTATAGGTTCCTCCTCTGCACCAGTT[GGAGGAGGAGGAGGA]GTAGCTTCCTCTTCAGGGGAGCCTGTGAAGAGGAAAAGAGGGAGGCCCCGCAAGTATGGACCTGATGGACCTGTT	AGTATAGGTTCCTCCTCTGCACC	60.035	AACAGGTCCATCAGGTCCATACT	61.017	117	Unigene86026_Rep1-Disease
CL12042.Contig4_All_6863_1	CAAAACAAAACAAAACAAAA	CAAAA(5*4)	1321	20	TTCAATCAATGTCGCAAGTAAGACAAGGTTAATTGATTAATGCAAAAG[CAAAACAAAACAAAACAAAA]AAGTGCAAAGATTATAAATGTCTCTCCGGAAAACCTGACGAGTAGCTTCACCAATCT	TTCAATCAATGTCGCAAGTAAGA	59.772	AGATTGGTGAAGCTACTCGTCAG	59.957	125	CL16149.Contig4_Rep2-Disease
CL12042.Contig4_All_6863_2	CAAAACAAAACAAAACAAAA	CAAAA(5*4)	1321	20	TCCACTTCCTGCAAATAACAAACTCAACGAATTCAATCAATGTCGCAAGTAAGACAAGGTTAATTGATTAATGCAAAAG[CAAAACAAAACAAAACAAAA]AAGTGCAAAGATTATAAATGTCTCTCCGGAAAACCTGACGAGTAGCTTCACCAATCT	TCCACTTCCTGCAAATAACAAAC	60.389	AGATTGGTGAAGCTACTCGTCAG	59.957	156	CL16149.Contig4_Rep2-Disease
CL12042.Contig4_All_6863_3	CAAAACAAAACAAAACAAAA	CAAAA(5*4)	1321	20	CCACTTCCTGCAAATAACAAACTCAACGAATTCAATCAATGTCGCAAGTAAGACAAGGTTAATTGATTAATGCAAAAG[CAAAACAAAACAAAACAAAA]AAGTGCAAAGATTATAAATGTCTCTCCGGAAAACCTGACGAGTAGCTTCACCAATCT	CCACTTCCTGCAAATAACAAACT	59.589	AGATTGGTGAAGCTACTCGTCAG	59.957	155	CL16149.Contig4_Rep2-Disease
CL12042.Contig4_All_6863_4	CAAAACAAAACAAAACAAAA	CAAAA(5*4)	1321	20	CTTCCACTTCCTGCAAATAACAAACTCAACGAATTCAATCAATGTCGCAAGTAAGACAAGGTTAATTGATTAATGCAAAAG[CAAAACAAAACAAAACAAAA]AAGTGCAAAGATTATAAATGTCTCTCCGGAAAACCTGACGAGTAGCTTCACCAATCT	CTTCCACTTCCTGCAAATAACAA	60.506	AGATTGGTGAAGCTACTCGTCAG	59.957	158	CL16149.Contig4_Rep2-Disease
CL12042.Contig4_All_6863_5	CAAAACAAAACAAAACAAAA	CAAAA(5*4)	1321	20	CAATGTCGCAAGTAAGACAAGGTTAATTGATTAATGCAAAAG[CAAAACAAAACAAAACAAAA]AAGTGCAAAGATTATAAATGTCTCTCCGGAAAACCTGACGAGTAGCTTCACCAATCT	CAATGTCGCAAGTAAGACAAGGT	60.578	AGATTGGTGAAGCTACTCGTCAG	59.957	119	CL16149.Contig4_Rep2-Disease
CL12048.Contig1_All_6865_1	CTCTCTCTCTCTCTCT	CT(2*8)	1522	16	TCCTTCGTTTGCTTTCTAAGATGGGATCTTCTTTC[CTCTCTCTCTCTCTCT]GTATCTCTGTGTGTTTCTGGTTCAATGCAGCTCTGCTCTGTTCTGTGACACATCATCAGTCACTCTGTTTCTCTCTTCAAACACTCTCTGCATTCA	TCCTTCGTTTGCTTTCTAAGATG	59.906	TGAATGCAGAGAGTGTTTGAAGA	60.045	147	CL3001.Contig3_Rep1-Disease;Unigene23630_Rep1-Control;CL8999.Contig2_Rep2-Disease;Unigene6616_Rep1-Disease;CL8999.Contig1_Rep2-Disease
CL12048.Contig1_All_6865_2	CTCTCTCTCTCTCTCT	CT(2*8)	1522	16	TCCTTCGTTTGCTTTCTAAGATGGGATCTTCTTTC[CTCTCTCTCTCTCTCT]GTATCTCTGTGTGTTTCTGGTTCAATGCAGCTCTGCTCTGTTCTGTGACACATCATC	TCCTTCGTTTGCTTTCTAAGATG	59.906	GATGATGTGTCACAGAACAGAGC	59.79	108	CL3001.Contig3_Rep1-Disease;Unigene23630_Rep1-Control;CL8999.Contig2_Rep2-Disease;Unigene6616_Rep1-Disease;CL8999.Contig1_Rep2-Disease
CL12048.Contig1_All_6865_3	CTCTCTCTCTCTCTCT	CT(2*8)	1522	16	TCCTTCGTTTGCTTTCTAAGATGGGATCTTCTTTC[CTCTCTCTCTCTCTCT]GTATCTCTGTGTGTTTCTGGTTCAATGCAGCTCTGCTCTGTTCTGTGACACATCATCAGTCACTCTGTTTCTCTCTTCAAACACTCTCTGCATTCAACAAAAGACC	TCCTTCGTTTGCTTTCTAAGATG	59.906	GGTCTTTTGTTGAATGCAGAGAG	60.289	157	CL3001.Contig3_Rep1-Disease;Unigene23630_Rep1-Control;CL8999.Contig2_Rep2-Disease;Unigene6616_Rep1-Disease;CL8999.Contig1_Rep2-Disease
CL12048.Contig1_All_6865_4	CTCTCTCTCTCTCTCT	CT(2*8)	1522	16	TCCTTCGTTTGCTTTCTAAGATGGGATCTTCTTTC[CTCTCTCTCTCTCTCT]GTATCTCTGTGTGTTTCTGGTTCAATGCAGCTCTGCTCTGTTCTGTGACACATCATCAGTCACTCTGTTTCTCTCTTCAAACACTCTCTGCATTCAACAA	TCCTTCGTTTGCTTTCTAAGATG	59.906	TTGTTGAATGCAGAGAGTGTTTG	60.332	151	CL3001.Contig3_Rep1-Disease;Unigene23630_Rep1-Control;CL8999.Contig2_Rep2-Disease;Unigene6616_Rep1-Disease;CL8999.Contig1_Rep2-Disease
CL12048.Contig1_All_6865_5	CTCTCTCTCTCTCTCT	CT(2*8)	1522	16	TCCTTCGTTTGCTTTCTAAGATGGGATCTTCTTTC[CTCTCTCTCTCTCTCT]GTATCTCTGTGTGTTTCTGGTTCAATGCAGCTCTGCTCTGTTCTGTGACACAT	TCCTTCGTTTGCTTTCTAAGATG	59.906	ATGTGTCACAGAACAGAGCAGAG	59.581	104	CL3001.Contig3_Rep1-Disease;Unigene23630_Rep1-Control;CL8999.Contig2_Rep2-Disease;Unigene6616_Rep1-Disease;CL8999.Contig1_Rep2-Disease
CL12058.Contig2_All_6877_1	GGAGGAGGAGGAGGA	GGA(3*5)	1450	15	ACACCTCTTGAGCACTCTCTGACTTGAGCAACGGAGTCCTTGTAGGTATCCCACCCCTCTCGGGTCATGGAGCTTAGAGCAT[GGAGGAGGAGGAGGA]TGCAACGATTTCATGTTCCCTGGCCCCTCGATACCTTAGAAGCCATGAGGACTAGG	ACACCTCTTGAGCACTCTCTGAC	60.111	CCTAGTCCTCATGGCTTCTAAGG	60.604	153	CL5995.Contig2_Rep1-Control;CL18327.Contig2_Rep2-Disease
CL12058.Contig2_All_6877_3	GGAGGAGGAGGAGGA	GGA(3*5)	1450	15	CACCTCTTGAGCACTCTCTGACTTGAGCAACGGAGTCCTTGTAGGTATCCCACCCCTCTCGGGTCATGGAGCTTAGAGCAT[GGAGGAGGAGGAGGA]TGCAACGATTTCATGTTCCCTGGCCCCTCGATACCTTAGAAGCCATGAGGACTAGG	CACCTCTTGAGCACTCTCTGACT	60.242	CCTAGTCCTCATGGCTTCTAAGG	60.604	152	CL5995.Contig2_Rep1-Control;CL18327.Contig2_Rep2-Disease
CL12058.Contig4_All_6878_1	GGAGGAGGAGGAGGA	GGA(3*5)	3504	15	AGCAACGGAGTCCTTGTAGGTATCCCACCCCTCTCGGGTCATGGAGCTTAGAGCAT[GGAGGAGGAGGAGGA]TGCAACGATTTCATGTTCCCTGGCCCCTCGATACCTTAGGTACACTCTATCTTACCTATACTGCAGGAACAAAAACC	AGCAACGGAGTCCTTGTAGGTAT	60.423	GGTTTTTGTTCCTGCAGTATAGG	59.11	148	CL8044.Contig2_Rep1-Control;CL10147.Contig1_Rep1-Disease;CL8002.Contig1_Rep2-Disease;Unigene1967_Rep1-Disease;Unigene5681_Rep1-Control;CL5995.Contig3_Rep1-Control;CL8044.Contig1_Rep1-Control;CL18327.Contig1_Rep2-Disease;CL5995.Contig1_Rep1-Control;Unigene4435_Rep2-Disease;CL156.Contig1_Rep1-Control;Unigene8093_Rep1-Disease;CL5413.Contig4_Rep2-Disease
CL12058.Contig4_All_6878_2	GGAGGAGGAGGAGGA	GGA(3*5)	3504	15	AGCAACGGAGTCCTTGTAGGTATCCCACCCCTCTCGGGTCATGGAGCTTAGAGCAT[GGAGGAGGAGGAGGA]TGCAACGATTTCATGTTCCCTGGCCCCTCGATACCTTAGGTACACTCTATCTTACCTATACTGCAGGAACAAAAACC	AGCAACGGAGTCCTTGTAGGTAT	60.423	GGTTTTTGTTCCTGCAGTATAGGT	59.845	148	CL8044.Contig2_Rep1-Control;CL10147.Contig1_Rep1-Disease;CL8002.Contig1_Rep2-Disease;Unigene1967_Rep1-Disease;Unigene5681_Rep1-Control;CL5995.Contig3_Rep1-Control;CL8044.Contig1_Rep1-Control;CL18327.Contig1_Rep2-Disease;CL5995.Contig1_Rep1-Control;Unigene4435_Rep2-Disease;CL156.Contig1_Rep1-Control;Unigene8093_Rep1-Disease;CL5413.Contig4_Rep2-Disease
CL12058.Contig4_All_6878_3	GGAGGAGGAGGAGGA	GGA(3*5)	3504	15	AGCAACGGAGTCCTTGTAGGTATCCCACCCCTCTCGGGTCATGGAGCTTAGAGCAT[GGAGGAGGAGGAGGA]TGCAACGATTTCATGTTCCCTGGCCCCTCGATACCTTAGGTACACTCTATCTTACCTATACTGCAGGAACAAAAACCAA	AGCAACGGAGTCCTTGTAGGTAT	60.423	TTGGTTTTTGTTCCTGCAGTATAG	59.613	150	CL8044.Contig2_Rep1-Control;CL10147.Contig1_Rep1-Disease;CL8002.Contig1_Rep2-Disease;Unigene1967_Rep1-Disease;Unigene5681_Rep1-Control;CL5995.Contig3_Rep1-Control;CL8044.Contig1_Rep1-Control;CL18327.Contig1_Rep2-Disease;CL5995.Contig1_Rep1-Control;Unigene4435_Rep2-Disease;CL156.Contig1_Rep1-Control;Unigene8093_Rep1-Disease;CL5413.Contig4_Rep2-Disease
CL12058.Contig4_All_6878_4	GGAGGAGGAGGAGGA	GGA(3*5)	3504	15	AGCAACGGAGTCCTTGTAGGTATCCCACCCCTCTCGGGTCATGGAGCTTAGAGCAT[GGAGGAGGAGGAGGA]TGCAACGATTTCATGTTCCCTGGCCCCTCGATACCTTAGGTACACTCTATCTTACCTATACTGCAGGAACAAAAACCAATTTGGAG	AGCAACGGAGTCCTTGTAGGTAT	60.423	CTCCAAATTGGTTTTTGTTCCT	59.39	157	CL8044.Contig2_Rep1-Control;CL10147.Contig1_Rep1-Disease;CL8002.Contig1_Rep2-Disease;Unigene1967_Rep1-Disease;Unigene5681_Rep1-Control;CL5995.Contig3_Rep1-Control;CL8044.Contig1_Rep1-Control;CL18327.Contig1_Rep2-Disease;CL5995.Contig1_Rep1-Control;Unigene4435_Rep2-Disease;CL156.Contig1_Rep1-Control;Unigene8093_Rep1-Disease;CL5413.Contig4_Rep2-Disease
CL12058.Contig4_All_6878_5	GGAGGAGGAGGAGGA	GGA(3*5)	3504	15	AGCAACGGAGTCCTTGTAGGTATCCCACCCCTCTCGGGTCATGGAGCTTAGAGCAT[GGAGGAGGAGGAGGA]TGCAACGATTTCATGTTCCCTGGCCCCTCGATACCTTAGGTACACTCTATCTTACCTATACTGCAGGAACAAAAACCA	AGCAACGGAGTCCTTGTAGGTAT	60.423	TGGTTTTTGTTCCTGCAGTATAG	58.382	149	CL8044.Contig2_Rep1-Control;CL10147.Contig1_Rep1-Disease;CL8002.Contig1_Rep2-Disease;Unigene1967_Rep1-Disease;Unigene5681_Rep1-Control;CL5995.Contig3_Rep1-Control;CL8044.Contig1_Rep1-Control;CL18327.Contig1_Rep2-Disease;CL5995.Contig1_Rep1-Control;Unigene4435_Rep2-Disease;CL156.Contig1_Rep1-Control;Unigene8093_Rep1-Disease;CL5413.Contig4_Rep2-Disease
CL120.Contig5_All_69_1	TCTCTCTCTCTCTCTCTCTC	TC(2*10)	2151	20	GTAAATTCAGGAAGCTGATGGAATAAAATCTCTTAT[TCTCTCTCTCTCTCTCTCTC]TGTTCTGAAGCGAAAGAGACAGGAGATGCAGGCCGTGGACAACGGCAAAAGTATTGGCATTAAAACAGTTGACATG	GTAAATTCAGGAAGCTGATGGAA	59.622	CATGTCAACTGTTTTAATGCCAA	59.918	132	CL3091.Contig2_Rep1-Control;CL9828.Contig2_Rep1-Disease;CL9950.Contig2_Rep1-Disease;Unigene68155_Rep2-Disease;CL8648.Contig1_Rep2-Disease;Unigene15979_Rep2-Disease;Unigene10222_Rep1-Control;CL9310.Contig5_Rep1-Control;Unigene12065_Rep2-Disease;CL8648.Contig4_Rep2-Disease;Unigene14756_Rep1-Control;Unigene45713_Rep2-Disease
CL120.Contig5_All_69_2	TCTCTCTCTCTCTCTCTCTC	TC(2*10)	2151	20	GTAAATTCAGGAAGCTGATGGAATAAAATCTCTTAT[TCTCTCTCTCTCTCTCTCTC]TGTTCTGAAGCGAAAGAGACAGGAGATGCAGGCCGTGGACAACGGCAAAAGTATTGGCATTAAAACAGTTGACATGA	GTAAATTCAGGAAGCTGATGGAA	59.622	TCATGTCAACTGTTTTAATGCCA	60.403	133	CL3091.Contig2_Rep1-Control;CL9828.Contig2_Rep1-Disease;CL9950.Contig2_Rep1-Disease;Unigene68155_Rep2-Disease;CL8648.Contig1_Rep2-Disease;Unigene15979_Rep2-Disease;Unigene10222_Rep1-Control;CL9310.Contig5_Rep1-Control;Unigene12065_Rep2-Disease;CL8648.Contig4_Rep2-Disease;Unigene14756_Rep1-Control;Unigene45713_Rep2-Disease
CL120.Contig5_All_69_3	TCTCTCTCTCTCTCTCTCTC	TC(2*10)	2151	20	AATTCAGGAAGCTGATGGAATAAAATCTCTTAT[TCTCTCTCTCTCTCTCTCTC]TGTTCTGAAGCGAAAGAGACAGGAGATGCAGGCCGTGGACAACGGCAAAAGTATTGGCATTAAAACAGTTGACATG	AATTCAGGAAGCTGATGGAATAA	59.135	CATGTCAACTGTTTTAATGCCAA	59.918	129	CL3091.Contig2_Rep1-Control;CL9828.Contig2_Rep1-Disease;CL9950.Contig2_Rep1-Disease;Unigene68155_Rep2-Disease;CL8648.Contig1_Rep2-Disease;Unigene15979_Rep2-Disease;Unigene10222_Rep1-Control;CL9310.Contig5_Rep1-Control;Unigene12065_Rep2-Disease;CL8648.Contig4_Rep2-Disease;Unigene14756_Rep1-Control;Unigene45713_Rep2-Disease
CL120.Contig5_All_69_4	TCTCTCTCTCTCTCTCTCTC	TC(2*10)	2151	20	AAATTCAGGAAGCTGATGGAATAAAATCTCTTAT[TCTCTCTCTCTCTCTCTCTC]TGTTCTGAAGCGAAAGAGACAGGAGATGCAGGCCGTGGACAACGGCAAAAGTATTGGCATTAAAACAGTTGACATG	AAATTCAGGAAGCTGATGGAATA	59.135	CATGTCAACTGTTTTAATGCCAA	59.918	130	CL3091.Contig2_Rep1-Control;CL9828.Contig2_Rep1-Disease;CL9950.Contig2_Rep1-Disease;Unigene68155_Rep2-Disease;CL8648.Contig1_Rep2-Disease;Unigene15979_Rep2-Disease;Unigene10222_Rep1-Control;CL9310.Contig5_Rep1-Control;Unigene12065_Rep2-Disease;CL8648.Contig4_Rep2-Disease;Unigene14756_Rep1-Control;Unigene45713_Rep2-Disease
CL120.Contig5_All_69_5	TCTCTCTCTCTCTCTCTCTC	TC(2*10)	2151	20	TTCAGGAAGCTGATGGAATAAAATCTCTTAT[TCTCTCTCTCTCTCTCTCTC]TGTTCTGAAGCGAAAGAGACAGGAGATGCAGGCCGTGGACAACGGCAAAAGTATTGGCATTAAAACAGTTGACATGACAGTGGC	TTCAGGAAGCTGATGGAATAAAA	60.082	GCCACTGTCATGTCAACTGTTT	60.081	135	CL3091.Contig2_Rep1-Control;CL9828.Contig2_Rep1-Disease;CL9950.Contig2_Rep1-Disease;Unigene68155_Rep2-Disease;CL8648.Contig1_Rep2-Disease;Unigene15979_Rep2-Disease;Unigene10222_Rep1-Control;CL9310.Contig5_Rep1-Control;Unigene12065_Rep2-Disease;CL8648.Contig4_Rep2-Disease;Unigene14756_Rep1-Control;Unigene45713_Rep2-Disease
CL12100.Contig1_All_6898_1	CAACAACAACAACAACAACAACAA	CAA(3*8)	302	24	AACCAAGTTGAAGCAACATCATCATGATGTGGCTG[CAACAACAACAACAACAACAACAA]GGGAACAAAGGAAACAAAAGAGAATTAGCACAACAAAAGTTTGCTTCATCA	AACCAAGTTGAAGCAACATCATC	60.407	TGATGAAGCAAACTTTTGTTGTG	60.193	110	Unigene47677_Rep1-Control
CL12100.Contig1_All_6898_2	CAACAACAACAACAACAACAACAA	CAA(3*8)	302	24	CAAAACACAACAACCAAGTTGAAGCAACATCATCATGATGTGGCTG[CAACAACAACAACAACAACAACAA]GGGAACAAAGGAAACAAAAGAGAATTAGCACAACAAAAGTTTGCTTCATCAGTTCTACTCCAACAATGTTCTTATGTGGACTCCGAC	CAAAACACAACAACCAAGTTGAA	59.963	GTCGGAGTCCACATAAGAACATT	59.406	157	Unigene47677_Rep1-Control
CL12100.Contig1_All_6898_3	CAACAACAACAACAACAACAACAA	CAA(3*8)	302	24	AACCAAGTTGAAGCAACATCATCATGATGTGGCTG[CAACAACAACAACAACAACAACAA]GGGAACAAAGGAAACAAAAGAGAATTAGCACAACAAAAGTTTGCTTCATCAGTTCTACTCCAACAATGTTCTTATGTGGACTCCGAC	AACCAAGTTGAAGCAACATCATC	60.407	GTCGGAGTCCACATAAGAACATT	59.406	146	Unigene47677_Rep1-Control
CL12100.Contig2_All_6899_1	AACAACAACAACAACAAC	AAC(3*6)	843	18	CTACAACACCATCCCACAAGATTGGAGCCTCGTGCAACATGCCAAGTCCCTCTTCGATTCCCCATCATCACAAAATTCCATCATCGTG[AACAACAACAACAACAAC]CACCAAATCTTCGACGACAACAATAACAACAA	CTACAACACCATCCCACAAGATT	60.158	TTGTTGTTATTGTTGTCGTCGAA	60.435	138	Unigene4935_Rep2-Disease
CL12100.Contig2_All_6899_3	AACAACAACAACAACAAC	AAC(3*6)	843	18	CCATCATCACAAAATTCCATCATCGTG[AACAACAACAACAACAAC]CACCAAATCTTCGACGACAACAATAACAACAACAACATTTCCTTCGCCGACATAGGCATCATGTCATGCCTCCAAGACAACAAACAACAACA	CCATCATCACAAAATTCCATCAT	60.797	TGTTGTTGTTTGTTGTCTTGGAG	60.096	137	Unigene4935_Rep2-Disease
CL12100.Contig2_All_6899_5	AACAACAACAACAACAAC	AAC(3*6)	843	18	CATCATCACAAAATTCCATCATCGTG[AACAACAACAACAACAAC]CACCAAATCTTCGACGACAACAATAACAACAACAACATTTCCTTCGCCGACATAGGCATCATGTCATGCCTCCAAGACAACAAACAACAACA	CATCATCACAAAATTCCATCATC	59.152	TGTTGTTGTTTGTTGTCTTGGAG	60.096	136	Unigene4935_Rep2-Disease
CL12100.Contig2_All_6900_1	AACAACAACAACAAC	AAC(3*5)	943	15	TCGACGACAACAATAACAACAACAACATTTCCTTCGCCGACATAGGCATCATGTCATGCCTCCAAGACAACA[AACAACAACAACAAC]TACAAGGGAACAAAGGAAACAAAAGAG	TCGACGACAACAATAACAACAAC	59.955	CTCTTTTGTTTCCTTTGTTCCCT	60.025	114	Unigene4935_Rep2-Disease
CL12100.Contig2_All_6900_2	AACAACAACAACAAC	AAC(3*5)	943	15	CTTCGACGACAACAATAACAACAACAACATTTCCTTCGCCGACATAGGCATCATGTCATGCCTCCAAGACAACA[AACAACAACAACAAC]TACAAGGGAACAAAGGAAACAAAAGAG	CTTCGACGACAACAATAACAACA	60.082	CTCTTTTGTTTCCTTTGTTCCCT	60.025	116	Unigene4935_Rep2-Disease
CL12100.Contig2_All_6900_3	AACAACAACAACAAC	AAC(3*5)	943	15	ACAACAACAACCACCAAATCTTCGACGACAACAATAACAACAACAACATTTCCTTCGCCGACATAGGCATCATGTCATGCCTCCAAGACAACA[AACAACAACAACAAC]TACAAGGGAACAAAGGAAACAAAAGAG	ACAACAACAACCACCAAATCTTC	60.178	CTCTTTTGTTTCCTTTGTTCCCT	60.025	135	Unigene4935_Rep2-Disease
CL12107.Contig3_All_6906_1	ATATATATATAT	AT(2*6)	3535	12	TCACTGGATGAAAAGGTTGAACTAGATATAATA[ATATATATATAT]ACACACACATTAAAATTCAAACAAATACACTAAAGTGAAACAAATAATAGTAATGTAACACTCCTGACACAACAACTAAAACTAAAAACATAAAAAAATGCATCATCAGTGATCC	TCACTGGATGAAAAGGTTGAACT	60.026	GGATCACTGATGATGCATTTTT	58.909	160	CL1585.Contig1_Rep1-Disease;Unigene123441_Rep2-Disease;CL3804.Contig1_Rep2-Disease;Unigene146024_Rep1-Control;CL10386.Contig2_Rep1-Control;Unigene147479_Rep2-Disease;Unigene99828_Rep1-Control
CL12107.Contig3_All_6906_2	ATATATATATAT	AT(2*6)	3535	12	TCACTGGATGAAAAGGTTGAACTAGATATAATA[ATATATATATAT]ACACACACATTAAAATTCAAACAAATACACTAAAGTGAAACAAATAATAGTAATGTAACACTCCTGACACAACAACTAAAA	TCACTGGATGAAAAGGTTGAACT	60.026	TTTTAGTTGTTGTGTCAGGAGTGTT	59.204	126	CL1585.Contig1_Rep1-Disease;Unigene123441_Rep2-Disease;CL3804.Contig1_Rep2-Disease;Unigene146024_Rep1-Control;CL10386.Contig2_Rep1-Control;Unigene147479_Rep2-Disease;Unigene99828_Rep1-Control
CL12107.Contig3_All_6906_3	ATATATATATAT	AT(2*6)	3535	12	ACTCACTGGATGAAAAGGTTGAACTAGATATAATA[ATATATATATAT]ACACACACATTAAAATTCAAACAAATACACTAAAGTGAAACAAATAATAGTAATGTAACACTCCTGACACAACAACTAAAA	ACTCACTGGATGAAAAGGTTGAA	60.026	TTTTAGTTGTTGTGTCAGGAGTGTT	59.204	128	CL1585.Contig1_Rep1-Disease;Unigene123441_Rep2-Disease;CL3804.Contig1_Rep2-Disease;Unigene146024_Rep1-Control;CL10386.Contig2_Rep1-Control;Unigene147479_Rep2-Disease;Unigene99828_Rep1-Control
CL12107.Contig3_All_6906_4	ATATATATATAT	AT(2*6)	3535	12	TCACTGGATGAAAAGGTTGAACTAGATATAATA[ATATATATATAT]ACACACACATTAAAATTCAAACAAATACACTAAAGTGAAACAAATAATAGTAATGTAACACTCCTGACACAACAA	TCACTGGATGAAAAGGTTGAACT	60.026	TTGTTGTGTCAGGAGTGTTACAT	57.189	120	CL1585.Contig1_Rep1-Disease;Unigene123441_Rep2-Disease;CL3804.Contig1_Rep2-Disease;Unigene146024_Rep1-Control;CL10386.Contig2_Rep1-Control;Unigene147479_Rep2-Disease;Unigene99828_Rep1-Control
CL12107.Contig3_All_6906_5	ATATATATATAT	AT(2*6)	3535	12	ACTCACTGGATGAAAAGGTTGAACTAGATATAATA[ATATATATATAT]ACACACACATTAAAATTCAAACAAATACACTAAAGTGAAACAAATAATAGTAATGTAACACTCCTGACACAACAA	ACTCACTGGATGAAAAGGTTGAA	60.026	TTGTTGTGTCAGGAGTGTTACAT	57.189	122	CL1585.Contig1_Rep1-Disease;Unigene123441_Rep2-Disease;CL3804.Contig1_Rep2-Disease;Unigene146024_Rep1-Control;CL10386.Contig2_Rep1-Control;Unigene147479_Rep2-Disease;Unigene99828_Rep1-Control
CL12158.Contig4_All_6911_1	TCTCTCTCTCTCTCTCTC	TC(2*9)	1681	18	TCTCAGATTTTTCGCTTGATTTCCCTGTCCAACAAAAGCAACTCATGTTTTTTCCT[TCTCTCTCTCTCTCTCTC]TATGTCTGAGTCTGTGTCTTTGTCTAAGCTACACCAACAAAACAAAGC	TCTCAGATTTTTCGCTTGATTTC	59.857	GCTTTGTTTTGTTGGTGTAGCTT	59.756	122	CL2754.Contig2_Rep1-Control
CL12158.Contig4_All_6911_2	TCTCTCTCTCTCTCTCTC	TC(2*9)	1681	18	GGCTACAGTCATTGGTCTCAGATTTTTCGCTTGATTTCCCTGTCCAACAAAAGCAACTCATGTTTTTTCCT[TCTCTCTCTCTCTCTCTC]TATGTCTGAGTCTGTGTCTTTGTCTAAGCTACACCAACAAAACAAAGC	GGCTACAGTCATTGGTCTCAGAT	59.657	GCTTTGTTTTGTTGGTGTAGCTT	59.756	137	CL2754.Contig2_Rep1-Control
CL12158.Contig4_All_6911_3	TCTCTCTCTCTCTCTCTC	TC(2*9)	1681	18	TATGGCTACAGTCATTGGTCTCAGATTTTTCGCTTGATTTCCCTGTCCAACAAAAGCAACTCATGTTTTTTCCT[TCTCTCTCTCTCTCTCTC]TATGTCTGAGTCTGTGTCTTTGTCTAAGCTACACCAACAAAACAAAGC	TATGGCTACAGTCATTGGTCTCA	59.646	GCTTTGTTTTGTTGGTGTAGCTT	59.756	140	CL2754.Contig2_Rep1-Control
CL12158.Contig4_All_6911_4	TCTCTCTCTCTCTCTCTC	TC(2*9)	1681	18	AGTCATTGGTCTCAGATTTTTCGCTTGATTTCCCTGTCCAACAAAAGCAACTCATGTTTTTTCCT[TCTCTCTCTCTCTCTCTC]TATGTCTGAGTCTGTGTCTTTGTCTAAGCTACACCAACAAAACAAAGC	AGTCATTGGTCTCAGATTTTTCG	59.645	GCTTTGTTTTGTTGGTGTAGCTT	59.756	131	CL2754.Contig2_Rep1-Control
CL12158.Contig4_All_6911_5	TCTCTCTCTCTCTCTCTC	TC(2*9)	1681	18	TCTCAGATTTTTCGCTTGATTTCCCTGTCCAACAAAAGCAACTCATGTTTTTTCCT[TCTCTCTCTCTCTCTCTC]TATGTCTGAGTCTGTGTCTTTGTCTAAGCTACACCAACAAAACAAAGCGCAGAAACACAACACAACACAGACAGAACC	TCTCAGATTTTTCGCTTGATTTC	59.857	GGTTCTGTCTGTGTTGTGTTGTG	60.551	152	CL2754.Contig2_Rep1-Control
CL12173.Contig1_All_6915_1	AATAATAATAATAAT	AAT(3*5)	1591	15	GAATTCAATTGACCAAAGTGACGCAAAATTTTCCAAGGAACAAAAGATATATATTATATAATTATATATAACAACAACAAC[AATAATAATAATAAT]ATAATATAAGAAAAGGTGAGGTACAAGGAGAGAATCA	GAATTCAATTGACCAAAGTGACG	60.745	TGATTCTCTCCTTGTACCTCACC	59.63	133	CL13424.Contig1_Rep1-Control
CL12173.Contig1_All_6915_2	AATAATAATAATAAT	AAT(3*5)	1591	15	CAAAATTTTCCAAGGAACAAAAGATATATATTATATAATTATATATAACAACAACAAC[AATAATAATAATAAT]ATAATATAAGAAAAGGTGAGGTACAAGGAGAGAATCA	CAAAATTTTCCAAGGAACAAAAG	59.095	TGATTCTCTCCTTGTACCTCACC	59.63	110	CL13424.Contig1_Rep1-Control
CL12173.Contig1_All_6915_3	AATAATAATAATAAT	AAT(3*5)	1591	15	TGATTATCAAGGGACACAAAGTGAATTCAATTGACCAAAGTGACGCAAAATTTTCCAAGGAACAAAAGATATATATTATATAATTATATATAACAACAACAAC[AATAATAATAATAAT]ATAATATAAGAAAAGGTGAGGTACAAGGAGAGAATCA	TGATTATCAAGGGACACAAAGTG	59.007	TGATTCTCTCCTTGTACCTCACC	59.63	155	CL13424.Contig1_Rep1-Control
CL12173.Contig1_All_6915_4	AATAATAATAATAAT	AAT(3*5)	1591	15	TGAATTCAATTGACCAAAGTGACGCAAAATTTTCCAAGGAACAAAAGATATATATTATATAATTATATATAACAACAACAAC[AATAATAATAATAAT]ATAATATAAGAAAAGGTGAGGTACAAGGAGAGAATCA	TGAATTCAATTGACCAAAGTGAC	58.986	TGATTCTCTCCTTGTACCTCACC	59.63	134	CL13424.Contig1_Rep1-Control
CL12173.Contig1_All_6915_5	AATAATAATAATAAT	AAT(3*5)	1591	15	GCAAAATTTTCCAAGGAACAAAAGATATATATTATATAATTATATATAACAACAACAAC[AATAATAATAATAAT]ATAATATAAGAAAAGGTGAGGTACAAGGAGAGAATCA	GCAAAATTTTCCAAGGAACAAAA	61.433	TGATTCTCTCCTTGTACCTCACC	59.63	111	CL13424.Contig1_Rep1-Control
CL1219.Contig3_All_839_2	TGGTGGTGGTGGTGG	TGG(3*5)	1088	15	AGCTCTCTGGTAACTCACCCAACGTTGGTGATGA[TGGTGGTGGTGGTGG]TCGTCGTCGTGGTGATAGGTGTCTGTGAAAGAGAGAGAAGCGGATACCCATAAACGCTGGAATGTTCCCAAAAAAGAAGATGACTGTGAAGAACCTCACC	AGCTCTCTGGTAACTCACCCAAC	61.062	GGTGAGGTTCTTCACAGTCATCT	59.659	149	CL1811.Contig1_Rep2-Disease
CL1219.Contig3_All_839_3	TGGTGGTGGTGGTGG	TGG(3*5)	1088	15	AGCTCTCTGGTAACTCACCCAACGTTGGTGATGA[TGGTGGTGGTGGTGG]TCGTCGTCGTGGTGATAGGTGTCTGTGAAAGAGAGAGAAGCGGATACCCATAAACGCTGGAATGTTCCCAAAAAAGAAGATGACTGTGAAGAACCTCACCT	AGCTCTCTGGTAACTCACCCAAC	61.062	AGGTGAGGTTCTTCACAGTCATC	59.659	150	CL1811.Contig1_Rep2-Disease
CL12201.Contig2_All_6923_1	AATAATAATAATAAT	AAT(3*5)	177	15	GGAACGGAGAAAGAGAGTTGATTTAGGAAAGAAAACGCCAAAAAAAAAAAAAGGAGACTCGCCTTTCAGCGGATCCATCCGTTGATTAAATTTATATA[AATAATAATAATAAT]TCACCAATCGGTTATGATATAATTGGGAAGAAGAAGGAAAGAGA	GGAACGGAGAAAGAGAGTTGATT	60.122	TCTCTTTCCTTCTTCTTCCCAAT	59.729	157	CL13991.Contig2_Rep1-Control
CL12201.Contig2_All_6923_2	AATAATAATAATAAT	AAT(3*5)	177	15	GTTGATTTAGGAAAGAAAACGCCAAAAAAAAAAAAAGGAGACTCGCCTTTCAGCGGATCCATCCGTTGATTAAATTTATATA[AATAATAATAATAAT]TCACCAATCGGTTATGATATAATTGGGAAGAAGAAGGAAAGAGA	GTTGATTTAGGAAAGAAAACGCC	60.338	TCTCTTTCCTTCTTCTTCCCAAT	59.729	141	CL13991.Contig2_Rep1-Control
CL12201.Contig2_All_6923_3	AATAATAATAATAAT	AAT(3*5)	177	15	CGGAGAAAGAGAGTTGATTTAGGAAAGAAAACGCCAAAAAAAAAAAAAGGAGACTCGCCTTTCAGCGGATCCATCCGTTGATTAAATTTATATA[AATAATAATAATAAT]TCACCAATCGGTTATGATATAATTGGGAAGAAGAAGGAAAGAGACAG	CGGAGAAAGAGAGTTGATTTAGGA	60.242	CTGTCTCTTTCCTTCTTCTTCCC	59.882	156	CL13991.Contig2_Rep1-Control
CL12201.Contig2_All_6923_4	AATAATAATAATAAT	AAT(3*5)	177	15	GTTGATTTAGGAAAGAAAACGCCAAAAAAAAAAAAAGGAGACTCGCCTTTCAGCGGATCCATCCGTTGATTAAATTTATATA[AATAATAATAATAAT]TCACCAATCGGTTATGATATAATTGGGAAGAAGAAGGAAAGAGACAGTG	GTTGATTTAGGAAAGAAAACGCC	60.338	CACTGTCTCTTTCCTTCTTCTTCC	59.93	146	CL13991.Contig2_Rep1-Control
CL12201.Contig2_All_6923_5	AATAATAATAATAAT	AAT(3*5)	177	15	CGGAGAAAGAGAGTTGATTTAGGAAAGAAAACGCCAAAAAAAAAAAAAGGAGACTCGCCTTTCAGCGGATCCATCCGTTGATTAAATTTATATA[AATAATAATAATAAT]TCACCAATCGGTTATGATATAATTGGGAAGAAGAAGGAAAGAGA	CGGAGAAAGAGAGTTGATTTAGGA	60.242	TCTCTTTCCTTCTTCTTCCCAAT	59.729	153	CL13991.Contig2_Rep1-Control
CL12256.Contig1_All_6942_1	ATATATATATAT	AT(2*6)	1058	12	CTCAAGAGAGATTGAGGGCATAATTTTTTA[ATATATATATAT]AGTCACATACTAACAAGAATGAAGGATGCTTGCCAAACAATTCAAAAGTAATG	CTCAAGAGAGATTGAGGGCATAA	59.864	CATTACTTTTGAATTGTTTGGCA	59.076	95	CL4734.Contig3_Rep1-Control;CL1481.Contig9_Rep2-Disease;Unigene12774_Rep1-Control;Unigene130449_Rep1-Control;Unigene63500_Rep2-Disease
CL12256.Contig1_All_6942_2	ATATATATATAT	AT(2*6)	1058	12	AAAACTCAAGAGAGATTGAGGGCATAATTTTTTA[ATATATATATAT]AGTCACATACTAACAAGAATGAAGGATGCTTGCCAAACAATTCAAAAGTAATG	AAAACTCAAGAGAGATTGAGGGC	60.248	CATTACTTTTGAATTGTTTGGCA	59.076	99	CL4734.Contig3_Rep1-Control;CL1481.Contig9_Rep2-Disease;Unigene12774_Rep1-Control;Unigene130449_Rep1-Control;Unigene63500_Rep2-Disease
CL12256.Contig1_All_6942_3	ATATATATATAT	AT(2*6)	1058	12	GCAAGGAACAAAACTCAAGAGAGATTGAGGGCATAATTTTTTA[ATATATATATAT]AGTCACATACTAACAAGAATGAAGGATGCTTGCCAAACAATTCAAAAGTAATG	GCAAGGAACAAAACTCAAGAGAG	59.573	CATTACTTTTGAATTGTTTGGCA	59.076	108	CL4734.Contig3_Rep1-Control;CL1481.Contig9_Rep2-Disease;Unigene12774_Rep1-Control;Unigene130449_Rep1-Control;Unigene63500_Rep2-Disease
CL12256.Contig1_All_6942_4	ATATATATATAT	AT(2*6)	1058	12	CTCAAGAGAGATTGAGGGCATAATTTTTTA[ATATATATATAT]AGTCACATACTAACAAGAATGAAGGATGCTTGCCAAACAATTCAAAAGTAATGACCAAATTGCTATAGTAGAATGTAGAGACTGAACATTAAGTGGTTTGTGCTT	CTCAAGAGAGATTGAGGGCATAA	59.864	AAGCACAAACCACTTAATGTTCA	58.734	147	CL4734.Contig3_Rep1-Control;CL1481.Contig9_Rep2-Disease;Unigene12774_Rep1-Control;Unigene130449_Rep1-Control;Unigene63500_Rep2-Disease
CL12256.Contig1_All_6942_5	ATATATATATAT	AT(2*6)	1058	12	AGTTTGGATTAGGACCTTAGGGGGACCTTGGACCTTTGTTGCAAGGAACAAAACTCAAGAGAGATTGAGGGCATAATTTTTTA[ATATATATATAT]AGTCACATACTAACAAGAATGAAGGATGCTTGC	AGTTTGGATTAGGACCTTAGGGG	60.88	GCAAGCATCCTTCATTCTTGTTA	60.609	128	CL4734.Contig3_Rep1-Control;CL1481.Contig9_Rep2-Disease;Unigene12774_Rep1-Control;Unigene130449_Rep1-Control;Unigene63500_Rep2-Disease
CL12257.Contig4_All_6943_1	TTATTATTATTATTATTA	TTA(3*6)	1288	18	ACATTGAAACTTTTGATGCCTCCGGCACTCTATGATCTCG[TTATTATTATTATTATTA]TTTTTTCCCTTTCTGGTATCCCTCGTGAGGCGCAGTTCTATTTGAGCATTTGAGAGCTCAAATAGGGTTTGAAATCAAGAAAGATCACCGGTTAAGGAG	ACATTGAAACTTTTGATGCCTCC	61.546	CTCCTTAACCGGTGATCTTTCTT	60.011	157	Unigene5645_Rep1-Control
CL12257.Contig4_All_6943_2	TTATTATTATTATTATTA	TTA(3*6)	1288	18	AGCTTGCACAGTATTTAGCCAATGCTGCGCACATTGAAACTTTTGATGCCTCCGGCACTCTATGATCTCG[TTATTATTATTATTATTA]TTTTTTCCCTTTCTGGTATCCCTCGTGAGGCGCAGTTCTATTTGAGCATTTGAGA	AGCTTGCACAGTATTTAGCCAAT	59.387	TCTCAAATGCTCAAATAGAACTGC	59.925	143	Unigene5645_Rep1-Control
CL12257.Contig4_All_6943_5	TTATTATTATTATTATTA	TTA(3*6)	1288	18	CATTGAAACTTTTGATGCCTCCGGCACTCTATGATCTCG[TTATTATTATTATTATTA]TTTTTTCCCTTTCTGGTATCCCTCGTGAGGCGCAGTTCTATTTGAGCATTTGAGAGCTCAAATAGGGTTTGAAATCAAGAAAGATCACCGGTTAAGGAG	CATTGAAACTTTTGATGCCTCC	60.83	CTCCTTAACCGGTGATCTTTCTT	60.011	156	Unigene5645_Rep1-Control
CL12264.Contig1_All_6944_1	CTCTCTCTCTCTCT	CT(2*7)	226	14	TCTGTTTCCTTTTTCCTCTTTCCCCTTTCCCTTATTCTCCTCTA[CTCTCTCTCTCTCT]TACACATATCTATAAGGCTAAGCTAAGAAGGTCCTAAGGCAA	TCTGTTTCCTTTTTCCTCTTTCC	60.095	TTGCCTTAGGACCTTCTTAGCTT	59.933	100	Unigene125863_Rep1-Control
CL12264.Contig1_All_6944_2	CTCTCTCTCTCTCT	CT(2*7)	226	14	TCTGTTTCCTTTTTCCTCTTTCCCCTTTCCCTTATTCTCCTCTA[CTCTCTCTCTCTCT]TACACATATCTATAAGGCTAAGCTAAGAAGGTCCTAAGGCAAAAGCTGTCAAGCTTCAATTAGCCCAACTCCTTCCATCTCCTTGACACTTCCTTA	TCTGTTTCCTTTTTCCTCTTTCC	60.095	TAAGGAAGTGTCAAGGAGATGGA	60.116	154	Unigene125863_Rep1-Control
CL12264.Contig1_All_6944_3	CTCTCTCTCTCTCT	CT(2*7)	226	14	CACAACTTTCCTCTCCATTCTTGTTAATTTTCTGTTTCCTTTTTCCTCTTTCCCCTTTCCCTTATTCTCCTCTA[CTCTCTCTCTCTCT]TACACATATCTATAAGGCTAAGCTAAGAAGGTCCTAAGGCAA	CACAACTTTCCTCTCCATTCTTG	60.151	TTGCCTTAGGACCTTCTTAGCTT	59.933	130	Unigene125863_Rep1-Control
CL12264.Contig1_All_6944_4	CTCTCTCTCTCTCT	CT(2*7)	226	14	TCTGTTTCCTTTTTCCTCTTTCCCCTTTCCCTTATTCTCCTCTA[CTCTCTCTCTCTCT]TACACATATCTATAAGGCTAAGCTAAGAAGGTCCTAAGGCAAAA	TCTGTTTCCTTTTTCCTCTTTCC	60.095	TTTTGCCTTAGGACCTTCTTAGC	60.25	102	Unigene125863_Rep1-Control
CL12264.Contig1_All_6944_5	CTCTCTCTCTCTCT	CT(2*7)	226	14	TCTGTTTCCTTTTTCCTCTTTCCCCTTTCCCTTATTCTCCTCTA[CTCTCTCTCTCTCT]TACACATATCTATAAGGCTAAGCTAAGAAGGTCCTAAGGCAAAAGC	TCTGTTTCCTTTTTCCTCTTTCC	60.095	GCTTTTGCCTTAGGACCTTCTTA	60.25	104	Unigene125863_Rep1-Control
CL12264.Contig3_All_6945_1	TTATTTTATTTTATTTTATT	TTATT(5*4)	342	20	TCTGAGATAAACTAGTGCTGGGCTTTTACAAACCCTAAAGATCCTTTCCTTG[TTATTTTATTTTATTTTATT]TTGCACTTCTTGTTTATTTATTTCAATTTCACATATTGACAAGTTTCTTGAAATTGTACCATGCTTGTGTTGATGTGTAAC	TCTGAGATAAACTAGTGCTGGGC	59.926	GTTACACATCAACACAAGCATGG	60.34	153	Unigene40653_Rep1-Disease
CL12264.Contig3_All_6945_2	TTATTTTATTTTATTTTATT	TTATT(5*4)	342	20	TCTGAGATAAACTAGTGCTGGGCTTTTACAAACCCTAAAGATCCTTTCCTTG[TTATTTTATTTTATTTTATT]TTGCACTTCTTGTTTATTTATTTCAATTTCACATATTGACAAGTTTCTTGAAATTGTACCATGCTTGTG	TCTGAGATAAACTAGTGCTGGGC	59.926	CACAAGCATGGTACAATTTCAAG	59.566	141	Unigene40653_Rep1-Disease
CL12264.Contig3_All_6945_3	TTATTTTATTTTATTTTATT	TTATT(5*4)	342	20	TCTGAGATAAACTAGTGCTGGGCTTTTACAAACCCTAAAGATCCTTTCCTTG[TTATTTTATTTTATTTTATT]TTGCACTTCTTGTTTATTTATTTCAATTTCACATATTGACAAGTTTCTTGAAATTGTACCATGCTTGTGT	TCTGAGATAAACTAGTGCTGGGC	59.926	ACACAAGCATGGTACAATTTCAA	59.438	142	Unigene40653_Rep1-Disease
CL12264.Contig3_All_6945_4	TTATTTTATTTTATTTTATT	TTATT(5*4)	342	20	TCTGAGATAAACTAGTGCTGGGCTTTTACAAACCCTAAAGATCCTTTCCTTG[TTATTTTATTTTATTTTATT]TTGCACTTCTTGTTTATTTATTTCAATTTCACATATTGACAAGTTTCTTGAAATTGTACCATGCTTGTGTT	TCTGAGATAAACTAGTGCTGGGC	59.926	AACACAAGCATGGTACAATTTCA	59.438	143	Unigene40653_Rep1-Disease
CL12264.Contig3_All_6945_5	TTATTTTATTTTATTTTATT	TTATT(5*4)	342	20	TCTGAGATAAACTAGTGCTGGGCTTTTACAAACCCTAAAGATCCTTTCCTTG[TTATTTTATTTTATTTTATT]TTGCACTTCTTGTTTATTTATTTCAATTTCACATATTGACAAGTTTCTTGAAATTGTACCATGCTTGTGTTG	TCTGAGATAAACTAGTGCTGGGC	59.926	CAACACAAGCATGGTACAATTTC	59.438	144	Unigene40653_Rep1-Disease
CL12264.Contig3_All_6946_1	AGAGAGAGAGAGAG	AG(2*7)	550	14	TTGCCTTAGGACCTTCTTAGCTTAGCCTTATAGATATGTGTA[AGAGAGAGAGAGAG]TAGAGGAGAATAAGGGAAAGGGGAAAGAGGAAAAAGGAAACAGA	TTGCCTTAGGACCTTCTTAGCTT	59.933	TCTGTTTCCTTTTTCCTCTTTCC	60.095	100	Unigene40653_Rep1-Disease
CL12264.Contig3_All_6946_2	AGAGAGAGAGAGAG	AG(2*7)	550	14	TAAGGAAGTGTCAAGGAGATGGAAGGAGTTGGGCTAATTGAAGCTTGACAGCTTTTGCCTTAGGACCTTCTTAGCTTAGCCTTATAGATATGTGTA[AGAGAGAGAGAGAG]TAGAGGAGAATAAGGGAAAGGGGAAAGAGGAAAAAGGAAACAGA	TAAGGAAGTGTCAAGGAGATGGA	60.116	TCTGTTTCCTTTTTCCTCTTTCC	60.095	154	Unigene40653_Rep1-Disease
CL12264.Contig3_All_6946_3	AGAGAGAGAGAGAG	AG(2*7)	550	14	TTGCCTTAGGACCTTCTTAGCTTAGCCTTATAGATATGTGTA[AGAGAGAGAGAGAG]TAGAGGAGAATAAGGGAAAGGGGAAAGAGGAAAAAGGAAACAGAAAATTAACAAGAATGGAGAGGAAAGTTGTG	TTGCCTTAGGACCTTCTTAGCTT	59.933	CACAACTTTCCTCTCCATTCTTG	60.151	130	Unigene40653_Rep1-Disease
CL12264.Contig3_All_6946_4	AGAGAGAGAGAGAG	AG(2*7)	550	14	TTTTGCCTTAGGACCTTCTTAGCTTAGCCTTATAGATATGTGTA[AGAGAGAGAGAGAG]TAGAGGAGAATAAGGGAAAGGGGAAAGAGGAAAAAGGAAACAGA	TTTTGCCTTAGGACCTTCTTAGC	60.25	TCTGTTTCCTTTTTCCTCTTTCC	60.095	102	Unigene40653_Rep1-Disease
CL12264.Contig3_All_6946_5	AGAGAGAGAGAGAG	AG(2*7)	550	14	GCTTTTGCCTTAGGACCTTCTTAGCTTAGCCTTATAGATATGTGTA[AGAGAGAGAGAGAG]TAGAGGAGAATAAGGGAAAGGGGAAAGAGGAAAAAGGAAACAGA	GCTTTTGCCTTAGGACCTTCTTA	60.25	TCTGTTTCCTTTTTCCTCTTTCC	60.095	104	Unigene40653_Rep1-Disease
CL1226.Contig1_All_843_1	TCATCATCATCATCATCA	TCA(3*6)	717	18	GTCACCACTTCTGGAATAACACCCTGGTCTGCCTCTTCATTCCCTTCTTCT[TCATCATCATCATCATCA]CTCCTAATGTCCTAACTTCCTCTCTCCTTTCTTTGTTGTTGTGTTTTAGCCTTTGCTACTACCATGTTGTC	GTCACCACTTCTGGAATAACACC	59.787	GACAACATGGTAGTAGCAAAGGC	60.075	140	CL7120.Contig1_Rep1-Disease
CL1226.Contig1_All_843_2	TCATCATCATCATCATCA	TCA(3*6)	717	18	GGTCACCACTTCTGGAATAACACCCTGGTCTGCCTCTTCATTCCCTTCTTCT[TCATCATCATCATCATCA]CTCCTAATGTCCTAACTTCCTCTCTCCTTTCTTTGTTGTTGTGTTTTAGCCTTTGCTACTACCATGTTGTC	GGTCACCACTTCTGGAATAACAC	59.787	GACAACATGGTAGTAGCAAAGGC	60.075	141	CL7120.Contig1_Rep1-Disease
CL1226.Contig1_All_843_3	TCATCATCATCATCATCA	TCA(3*6)	717	18	TTGGTCACCACTTCTGGAATAACACCCTGGTCTGCCTCTTCATTCCCTTCTTCT[TCATCATCATCATCATCA]CTCCTAATGTCCTAACTTCCTCTCTCCTTTCTTTGTTGTTGTGTTTTAGCCTTTGCTACTACCATGTTGTC	TTGGTCACCACTTCTGGAATAAC	60.268	GACAACATGGTAGTAGCAAAGGC	60.075	143	CL7120.Contig1_Rep1-Disease
CL1226.Contig1_All_843_4	TCATCATCATCATCATCA	TCA(3*6)	717	18	GTTGGTCACCACTTCTGGAATAACACCCTGGTCTGCCTCTTCATTCCCTTCTTCT[TCATCATCATCATCATCA]CTCCTAATGTCCTAACTTCCTCTCTCCTTTCTTTGTTGTTGTGTTTTAGCCTTTGCTACTACCATGTTGTC	GTTGGTCACCACTTCTGGAATAA	60.268	GACAACATGGTAGTAGCAAAGGC	60.075	144	CL7120.Contig1_Rep1-Disease
CL1226.Contig1_All_843_5	TCATCATCATCATCATCA	TCA(3*6)	717	18	GTCACCACTTCTGGAATAACACCCTGGTCTGCCTCTTCATTCCCTTCTTCT[TCATCATCATCATCATCA]CTCCTAATGTCCTAACTTCCTCTCTCCTTTCTTTGTTGTTGTGTTTTAGCCTTTGCTACTACCATGTTGTCTTGAGCCATCTACACCTT	GTCACCACTTCTGGAATAACACC	59.787	AAGGTGTAGATGGCTCAAGACAA	60.178	158	CL7120.Contig1_Rep1-Disease
CL12276.Contig15_All_6955_1	TCTTCTTCTTCTTCT	TCT(3*5)	324	15	CTCTAGGGTTTTCCCAATCTGTTCCAATAATTCTTCC[TCTTCTTCTTCTTCT]CCTATAAGCAGCTACACGGGTAAGGCCATAAAAAGAT	CTCTAGGGTTTTCCCAATCTGTT	59.888	ATCTTTTTATGGCCTTACCCGT	60.095	89	CL9299.Contig1_Rep2-Disease
CL12276.Contig15_All_6955_2	TCTTCTTCTTCTTCT	TCT(3*5)	324	15	TCCTTACACCTCTAGGGTTTTCCCAATCTGTTCCAATAATTCTTCC[TCTTCTTCTTCTTCT]CCTATAAGCAGCTACACGGGTAAGGCCATAAAAAGAT	TCCTTACACCTCTAGGGTTTTCC	59.888	ATCTTTTTATGGCCTTACCCGT	60.095	98	CL9299.Contig1_Rep2-Disease
CL12276.Contig15_All_6955_3	TCTTCTTCTTCTTCT	TCT(3*5)	324	15	TACACCTCTAGGGTTTTCCCAATCTGTTCCAATAATTCTTCC[TCTTCTTCTTCTTCT]CCTATAAGCAGCTACACGGGTAAGGCCATAAAAAGAT	TACACCTCTAGGGTTTTCCCAAT	60.115	ATCTTTTTATGGCCTTACCCGT	60.095	94	CL9299.Contig1_Rep2-Disease
CL12276.Contig15_All_6955_4	TCTTCTTCTTCTTCT	TCT(3*5)	324	15	TCCTTACACCTCTAGGGTTTTCCCAATCTGTTCCAATAATTCTTCC[TCTTCTTCTTCTTCT]CCTATAAGCAGCTACACGGGTAAGG	TCCTTACACCTCTAGGGTTTTCC	59.888	CCTTACCCGTGTAGCTGCTTAT	59.708	86	CL9299.Contig1_Rep2-Disease
CL12276.Contig15_All_6955_5	TCTTCTTCTTCTTCT	TCT(3*5)	324	15	TACACCTCTAGGGTTTTCCCAATCTGTTCCAATAATTCTTCC[TCTTCTTCTTCTTCT]CCTATAAGCAGCTACACGGGTAAGG	TACACCTCTAGGGTTTTCCCAAT	60.115	CCTTACCCGTGTAGCTGCTTAT	59.708	82	CL9299.Contig1_Rep2-Disease
CL12277.Contig5_All_6960_1	TGATGATGATGATGA	TGA(3*5)	964	15	CGTGACAATTCTAAATCCGAAAGCAG[TGATGATGATGATGA]AGGGGAGGAAGAGATGGGAAAGGATGACGGAGAAAAGGAAGGTAGCAGTGATAACATAGGAAAGAAGATGGTGATTGAGGAAGAAAGTCA	CGTGACAATTCTAAATCCGAAAG	60.01	TGACTTTCTTCCTCAATCACCAT	59.99	131	Unigene55707_Rep1-Control
CL12277.Contig5_All_6960_2	TGATGATGATGATGA	TGA(3*5)	964	15	CGTGACAATTCTAAATCCGAAAGCAG[TGATGATGATGATGA]AGGGGAGGAAGAGATGGGAAAGGATGACGGAGAAAAGGAAGGTAGCAGTGATAACATAGGAAAGAAGATGGTGATTGAGGAAGAAAGTCAAAACTGG	CGTGACAATTCTAAATCCGAAAG	60.01	CCAGTTTTGACTTTCTTCCTCAA	59.785	138	Unigene55707_Rep1-Control
CL12277.Contig5_All_6960_3	TGATGATGATGATGA	TGA(3*5)	964	15	GTGTCCGTGACAATTCTAAATCCGAAAGCAG[TGATGATGATGATGA]AGGGGAGGAAGAGATGGGAAAGGATGACGGAGAAAAGGAAGGTAGCAGTGATAACATAGGAAAGAAGATGGTGATTGAGGAAGAAAGTCA	GTGTCCGTGACAATTCTAAATCC	59.76	TGACTTTCTTCCTCAATCACCAT	59.99	136	Unigene55707_Rep1-Control
CL12277.Contig5_All_6960_4	TGATGATGATGATGA	TGA(3*5)	964	15	CGTGACAATTCTAAATCCGAAAGCAG[TGATGATGATGATGA]AGGGGAGGAAGAGATGGGAAAGGATGACGGAGAAAAGGAAGGTAGCAGTGATAACATAGGAAAGAAGATGGTGATTGAGGAAGAAAGTCAAA	CGTGACAATTCTAAATCCGAAAG	60.01	TTTGACTTTCTTCCTCAATCACC	59.623	133	Unigene55707_Rep1-Control
CL12277.Contig5_All_6960_5	TGATGATGATGATGA	TGA(3*5)	964	15	CGTGACAATTCTAAATCCGAAAGCAG[TGATGATGATGATGA]AGGGGAGGAAGAGATGGGAAAGGATGACGGAGAAAAGGAAGGTAGCAGTGATAACATAGGAAAGAAGATGGTGATTGAGGAAGAAA	CGTGACAATTCTAAATCCGAAAG	60.01	TTTCTTCCTCAATCACCATCTTC	59.585	127	Unigene55707_Rep1-Control
CL12279.Contig2_All_6961_1	ACACACACACACAC	AC(2*7)	1242	14	CAGTTGAGTTGCCATCATCATAAACACCATCTATCTTCCTCACAGAAAAGTCATGCCTAACGCAGAATTCCACCGTACTAACACACAT[ACACACACACACAC]AAATCTCGCACAAACATACCCGAGAAAACCCCTGAAGTTTGAACATT	CAGTTGAGTTGCCATCATCATAA	60.011	AATGTTCAAACTTCAGGGGTTTT	60.134	149	CL3059.Contig2_Rep1-Disease
CL12279.Contig2_All_6961_2	ACACACACACACAC	AC(2*7)	1242	14	GCAGAATTCCACCGTACTAACACACAT[ACACACACACACAC]AAATCTCGCACAAACATACCCGAGAAAACCCCTGAAGTTTGAACATT	GCAGAATTCCACCGTACTAACAC	59.947	AATGTTCAAACTTCAGGGGTTTT	60.134	88	CL3059.Contig2_Rep1-Disease
CL12279.Contig2_All_6961_3	ACACACACACACAC	AC(2*7)	1242	14	TGAGTTGCCATCATCATAAACACCATCTATCTTCCTCACAGAAAAGTCATGCCTAACGCAGAATTCCACCGTACTAACACACAT[ACACACACACACAC]AAATCTCGCACAAACATACCCGAGAAAACCCCTGAAGTTTGAACATT	TGAGTTGCCATCATCATAAACAC	59.881	AATGTTCAAACTTCAGGGGTTTT	60.134	145	CL3059.Contig2_Rep1-Disease
CL12279.Contig2_All_6961_4	ACACACACACACAC	AC(2*7)	1242	14	CAGTTGAGTTGCCATCATCATAAACACCATCTATCTTCCTCACAGAAAAGTCATGCCTAACGCAGAATTCCACCGTACTAACACACAT[ACACACACACACAC]AAATCTCGCACAAACATACCCGAGAAAACCCCTGAAGTTTGAAC	CAGTTGAGTTGCCATCATCATAA	60.011	GTTCAAACTTCAGGGGTTTTCTC	60.366	146	CL3059.Contig2_Rep1-Disease
CL12279.Contig2_All_6961_5	ACACACACACACAC	AC(2*7)	1242	14	GCAGAATTCCACCGTACTAACACACAT[ACACACACACACAC]AAATCTCGCACAAACATACCCGAGAAAACCCCTGAAGTTTGAAC	GCAGAATTCCACCGTACTAACAC	59.947	GTTCAAACTTCAGGGGTTTTCTC	60.366	85	CL3059.Contig2_Rep1-Disease
CL1227.Contig7_All_848_1	TCTCTCTCTCTCTCTCTCTCTCTC	TC(2*12)	204	24	AGATTGCAAGTGAATCGAAGAAAAGCAAAGATTGTGGATAAGAGAGAAGAGGATCCCTAGGCAAATGGTGCGGCAAACTTGAAAG[TCTCTCTCTCTCTCTCTCTCTCTC]TAAAAGTGTGGAGCTCAGAGTGAG	AGATTGCAAGTGAATCGAAGAAA	60.25	CTCACTCTGAGCTCCACACTTTT	60.103	133	CL7695.Contig2_Rep1-Control
CL1227.Contig7_All_848_2	TCTCTCTCTCTCTCTCTCTCTCTC	TC(2*12)	204	24	AGTGAATCGAAGAAAAGCAAAGATTGTGGATAAGAGAGAAGAGGATCCCTAGGCAAATGGTGCGGCAAACTTGAAAG[TCTCTCTCTCTCTCTCTCTCTCTC]TAAAAGTGTGGAGCTCAGAGTGAG	AGTGAATCGAAGAAAAGCAAAGA	59.552	CTCACTCTGAGCTCCACACTTTT	60.103	125	CL7695.Contig2_Rep1-Control
CL1227.Contig7_All_848_3	TCTCTCTCTCTCTCTCTCTCTCTC	TC(2*12)	204	24	GAATCGAAGAAAAGCAAAGATTGTGGATAAGAGAGAAGAGGATCCCTAGGCAAATGGTGCGGCAAACTTGAAAG[TCTCTCTCTCTCTCTCTCTCTCTC]TAAAAGTGTGGAGCTCAGAGTGAG	GAATCGAAGAAAAGCAAAGATTG	59.407	CTCACTCTGAGCTCCACACTTTT	60.103	122	CL7695.Contig2_Rep1-Control
CL1227.Contig7_All_848_4	TCTCTCTCTCTCTCTCTCTCTCTC	TC(2*12)	204	24	TGAATCGAAGAAAAGCAAAGATTGTGGATAAGAGAGAAGAGGATCCCTAGGCAAATGGTGCGGCAAACTTGAAAG[TCTCTCTCTCTCTCTCTCTCTCTC]TAAAAGTGTGGAGCTCAGAGTGAG	TGAATCGAAGAAAAGCAAAGATT	59.407	CTCACTCTGAGCTCCACACTTTT	60.103	123	CL7695.Contig2_Rep1-Control
CL1227.Contig7_All_848_5	TCTCTCTCTCTCTCTCTCTCTCTC	TC(2*12)	204	24	CAAGTGAATCGAAGAAAAGCAAAGATTGTGGATAAGAGAGAAGAGGATCCCTAGGCAAATGGTGCGGCAAACTTGAAAG[TCTCTCTCTCTCTCTCTCTCTCTC]TAAAAGTGTGGAGCTCAGAGTGAG	CAAGTGAATCGAAGAAAAGCAAA	60.734	CTCACTCTGAGCTCCACACTTTT	60.103	127	CL7695.Contig2_Rep1-Control
CL12318.Contig4_All_6989_1	TTTATTTATTTATTTATTTA	TTTA(4*5)	1185	20	ATCACCTTTGATGACACTTGCTTGGTATCATAAAACTTCACTGTGACTTCCTTTTTCCT[TTTATTTATTTATTTATTTA]TTCATTTATTTTTTTCCCTGTAAAACACATGGAAGAAATGGATG	ATCACCTTTGATGACACTTGCTT	60.054	CATCCATTTCTTCCATGTGTTTT	60.102	123	Unigene79181_Rep1-Disease;Unigene899_Rep1-Disease;CL12209.Contig1_Rep2-Disease;CL9349.Contig1_Rep1-Control;CL11848.Contig1_Rep1-Disease;Unigene130623_Rep2-Disease;CL8224.Contig6_Rep2-Disease;CL9276.Contig1_Rep1-Disease;Unigene79179_Rep1-Disease
CL12318.Contig4_All_6989_2	TTTATTTATTTATTTATTTA	TTTA(4*5)	1185	20	AATCACCTTTGATGACACTTGCTTGGTATCATAAAACTTCACTGTGACTTCCTTTTTCCT[TTTATTTATTTATTTATTTA]TTCATTTATTTTTTTCCCTGTAAAACACATGGAAGAAATGGATG	AATCACCTTTGATGACACTTGCT	60.054	CATCCATTTCTTCCATGTGTTTT	60.102	124	Unigene79181_Rep1-Disease;Unigene899_Rep1-Disease;CL12209.Contig1_Rep2-Disease;CL9349.Contig1_Rep1-Control;CL11848.Contig1_Rep1-Disease;Unigene130623_Rep2-Disease;CL8224.Contig6_Rep2-Disease;CL9276.Contig1_Rep1-Disease;Unigene79179_Rep1-Disease
CL12318.Contig4_All_6989_3	TTTATTTATTTATTTATTTA	TTTA(4*5)	1185	20	ATCACCTTTGATGACACTTGCTTGGTATCATAAAACTTCACTGTGACTTCCTTTTTCCT[TTTATTTATTTATTTATTTA]TTCATTTATTTTTTTCCCTGTAAAACACATGGAAGAAATGGATGAAAAAAAGAGTAATTGGGAGAGAAAAAGGCAT	ATCACCTTTGATGACACTTGCTT	60.054	ATGCCTTTTTCTCTCCCAATTAC	59.867	155	Unigene79181_Rep1-Disease;Unigene899_Rep1-Disease;CL12209.Contig1_Rep2-Disease;CL9349.Contig1_Rep1-Control;CL11848.Contig1_Rep1-Disease;Unigene130623_Rep2-Disease;CL8224.Contig6_Rep2-Disease;CL9276.Contig1_Rep1-Disease;Unigene79179_Rep1-Disease
CL12318.Contig4_All_6989_4	TTTATTTATTTATTTATTTA	TTTA(4*5)	1185	20	AATCACCTTTGATGACACTTGCTTGGTATCATAAAACTTCACTGTGACTTCCTTTTTCCT[TTTATTTATTTATTTATTTA]TTCATTTATTTTTTTCCCTGTAAAACACATGGAAGAAATGGATGAAAAAAAGAGTAATTGGGAGAGAAAAAGGCAT	AATCACCTTTGATGACACTTGCT	60.054	ATGCCTTTTTCTCTCCCAATTAC	59.867	156	Unigene79181_Rep1-Disease;Unigene899_Rep1-Disease;CL12209.Contig1_Rep2-Disease;CL9349.Contig1_Rep1-Control;CL11848.Contig1_Rep1-Disease;Unigene130623_Rep2-Disease;CL8224.Contig6_Rep2-Disease;CL9276.Contig1_Rep1-Disease;Unigene79179_Rep1-Disease
CL12318.Contig4_All_6989_5	TTTATTTATTTATTTATTTA	TTTA(4*5)	1185	20	ATCACCTTTGATGACACTTGCTTGGTATCATAAAACTTCACTGTGACTTCCTTTTTCCT[TTTATTTATTTATTTATTTA]TTCATTTATTTTTTTCCCTGTAAAACACATGGAAGAAATGGATGAAAAAAAGAGTAATTGGGAGAGAAAAAGGCATATC	ATCACCTTTGATGACACTTGCTT	60.054	GATATGCCTTTTTCTCTCCCAAT	59.833	158	Unigene79181_Rep1-Disease;Unigene899_Rep1-Disease;CL12209.Contig1_Rep2-Disease;CL9349.Contig1_Rep1-Control;CL11848.Contig1_Rep1-Disease;Unigene130623_Rep2-Disease;CL8224.Contig6_Rep2-Disease;CL9276.Contig1_Rep1-Disease;Unigene79179_Rep1-Disease
CL12335.Contig3_All_6994_1	GTTGTTGTTGTTGTTGTTGTT	GTT(3*7)	1747	21	ATGAAGAGGATGTTGCCGTAGTAGTTGTTGTC[GTTGTTGTTGTTGTTGTTGTT]GTCGGGCGTTGCAACGACGCAATGTTGATGCTACCAACTACTACGGCAACATCCTCTTCATCATCTTCCTCCTCTTCTTCAGTCCT	ATGAAGAGGATGTTGCCGTAGTA	60.035	AGGACTGAAGAAGAGGAGGAAGA	60.006	139	CL1175.Contig3_Rep2-Disease;CL1175.Contig1_Rep2-Disease;CL833.Contig2_Rep1-Control;CL10630.Contig1_Rep1-Control;CL10630.Contig2_Rep1-Control;Unigene3983_Rep1-Disease;CL10170.Contig1_Rep1-Disease
CL12335.Contig3_All_6994_2	GTTGTTGTTGTTGTTGTTGTT	GTT(3*7)	1747	21	ATGAAGAGGATGTTGCCGTAGTAGTTGTTGTC[GTTGTTGTTGTTGTTGTTGTT]GTCGGGCGTTGCAACGACGCAATGTTGATGCTACCAACTACTACGGCAACATCCTCTTCATCATCTTCCTCCTCTTCTTCAGTCCTC	ATGAAGAGGATGTTGCCGTAGTA	60.035	GAGGACTGAAGAAGAGGAGGAAG	60.006	140	CL1175.Contig3_Rep2-Disease;CL1175.Contig1_Rep2-Disease;CL833.Contig2_Rep1-Control;CL10630.Contig1_Rep1-Control;CL10630.Contig2_Rep1-Control;Unigene3983_Rep1-Disease;CL10170.Contig1_Rep1-Disease
CL12335.Contig3_All_6994_3	GTTGTTGTTGTTGTTGTTGTT	GTT(3*7)	1747	21	AGGACTGAAGAAGAGGAGGAAGATGATGAAGAGGATGTTGCCGTAGTAGTTGTTGTC[GTTGTTGTTGTTGTTGTTGTT]GTCGGGCGTTGCAACGACGCAATGTTGATGCTACCAACTACTACGGCAACATCCTCTTCAT	AGGACTGAAGAAGAGGAGGAAGA	60.006	ATGAAGAGGATGTTGCCGTAGTA	60.035	139	CL1175.Contig3_Rep2-Disease;CL1175.Contig1_Rep2-Disease;CL833.Contig2_Rep1-Control;CL10630.Contig1_Rep1-Control;CL10630.Contig2_Rep1-Control;Unigene3983_Rep1-Disease;CL10170.Contig1_Rep1-Disease
CL12335.Contig3_All_6994_4	GTTGTTGTTGTTGTTGTTGTT	GTT(3*7)	1747	21	GAGGACTGAAGAAGAGGAGGAAGATGATGAAGAGGATGTTGCCGTAGTAGTTGTTGTC[GTTGTTGTTGTTGTTGTTGTT]GTCGGGCGTTGCAACGACGCAATGTTGATGCTACCAACTACTACGGCAACATCCTCTTCAT	GAGGACTGAAGAAGAGGAGGAAG	60.006	ATGAAGAGGATGTTGCCGTAGTA	60.035	140	CL1175.Contig3_Rep2-Disease;CL1175.Contig1_Rep2-Disease;CL833.Contig2_Rep1-Control;CL10630.Contig1_Rep1-Control;CL10630.Contig2_Rep1-Control;Unigene3983_Rep1-Disease;CL10170.Contig1_Rep1-Disease
CL12335.Contig3_All_6994_5	GTTGTTGTTGTTGTTGTTGTT	GTT(3*7)	1747	21	GGAAGATGATGAAGAGGATGTTGCCGTAGTAGTTGTTGTC[GTTGTTGTTGTTGTTGTTGTT]GTCGGGCGTTGCAACGACGCAATGTTGATGCTACCAACTACTACGGCAACATCCTCTTCATCATCTTCCTCCTCTTCTTCAGTCCT	GGAAGATGATGAAGAGGATGTTG	59.954	AGGACTGAAGAAGAGGAGGAAGA	60.006	147	CL1175.Contig3_Rep2-Disease;CL1175.Contig1_Rep2-Disease;CL833.Contig2_Rep1-Control;CL10630.Contig1_Rep1-Control;CL10630.Contig2_Rep1-Control;Unigene3983_Rep1-Disease;CL10170.Contig1_Rep1-Disease
CL1233.Contig1_All_850_1	TATTATTATTATTATTATTAT	TAT(3*7)	446	21	CTATCGAAAAACCTCTCCTGCTTCCACAAGTAACGGAATATTTTCTCTTCCAAGAAAAGGCCCTATATATCAACACCAGATTAATTGTCATATACAC[TATTATTATTATTATTATTAT]TGCAGTGCTACTCACTGCAGTTCAAAAG	CTATCGAAAAACCTCTCCTGCTT	60.255	CTTTTGAACTGCAGTGAGTAGCA	59.745	146	CL3331.Contig1_Rep1-Control
CL1233.Contig1_All_850_2	TATTATTATTATTATTATTAT	TAT(3*7)	446	21	ACTATCGAAAAACCTCTCCTGCTTCCACAAGTAACGGAATATTTTCTCTTCCAAGAAAAGGCCCTATATATCAACACCAGATTAATTGTCATATACAC[TATTATTATTATTATTATTAT]TGCAGTGCTACTCACTGCAGTTCAAAA	ACTATCGAAAAACCTCTCCTGCT	59.81	TTTTGAACTGCAGTGAGTAGCAC	59.616	146	CL3331.Contig1_Rep1-Control
CL1233.Contig1_All_850_3	TATTATTATTATTATTATTAT	TAT(3*7)	446	21	CTATCGAAAAACCTCTCCTGCTTCCACAAGTAACGGAATATTTTCTCTTCCAAGAAAAGGCCCTATATATCAACACCAGATTAATTGTCATATACAC[TATTATTATTATTATTATTAT]TGCAGTGCTACTCACTGCAGTTCAAAA	CTATCGAAAAACCTCTCCTGCTT	60.255	TTTTGAACTGCAGTGAGTAGCAC	59.616	145	CL3331.Contig1_Rep1-Control
CL1233.Contig1_All_850_4	TATTATTATTATTATTATTAT	TAT(3*7)	446	21	CTGCTTCCACAAGTAACGGAATATTTTCTCTTCCAAGAAAAGGCCCTATATATCAACACCAGATTAATTGTCATATACAC[TATTATTATTATTATTATTAT]TGCAGTGCTACTCACTGCAGTTCAAAAG	CTGCTTCCACAAGTAACGGAATA	60.525	CTTTTGAACTGCAGTGAGTAGCA	59.745	129	CL3331.Contig1_Rep1-Control
CL1233.Contig1_All_850_5	TATTATTATTATTATTATTAT	TAT(3*7)	446	21	CTGCTTCCACAAGTAACGGAATATTTTCTCTTCCAAGAAAAGGCCCTATATATCAACACCAGATTAATTGTCATATACAC[TATTATTATTATTATTATTAT]TGCAGTGCTACTCACTGCAGTTCAAAA	CTGCTTCCACAAGTAACGGAATA	60.525	TTTTGAACTGCAGTGAGTAGCAC	59.616	128	CL3331.Contig1_Rep1-Control
CL12373.Contig8_All_7005_1	AGAGAGAGAGAGAGAGAGAGAGAG	AG(2*12)	2403	24	AATCTGAATTGAATAAGGGGGAAGATGTCAGAGAATGATCATAAATAGCAGAGAGAGAAACCCT[AGAGAGAGAGAGAGAGAGAGAGAG]ATCTGAATCCAAACAAGGAGTTTGCTTGAAGAATAGAGAAAATGTCGGAGGG	AATCTGAATTGAATAAGGGGGAA	60.032	CCCTCCGACATTTTCTCTATTCT	59.978	140	CL4163.Contig4_Rep2-Disease
CL12373.Contig8_All_7005_2	AGAGAGAGAGAGAGAGAGAGAGAG	AG(2*12)	2403	24	AATCTGAATTGAATAAGGGGGAAGATGTCAGAGAATGATCATAAATAGCAGAGAGAGAAACCCT[AGAGAGAGAGAGAGAGAGAGAGAG]ATCTGAATCCAAACAAGGAGTTTGCTTGAAGAA	AATCTGAATTGAATAAGGGGGAA	60.032	TTCTTCAAGCAAACTCCTTGTTT	59.462	121	CL4163.Contig4_Rep2-Disease
CL12405.Contig3_All_7033_1	TTTATTTTATTTTATTTTAT	TTTAT(5*4)	1390	20	GCAACTTGCAAATGTGAGTATAGGAATCTTTAATGTGTAAATTGAATTTATATGTGTCCTGTTTTCTCTTATACCCAAAAAAAAGGAAGAAATGCACC[TTTATTTTATTTTATTTTAT]TTTGAGGCATGGAATCACAAACACAGACACTC	GCAACTTGCAAATGTGAGTATAGG	60.082	GAGTGTCTGTGTTTGTGATTCCA	60.066	150	CL5346.Contig3_Rep2-Disease;CL8964.Contig2_Rep1-Control;CL1304.Contig12_Rep1-Disease
CL12405.Contig3_All_7033_2	TTTATTTTATTTTATTTTAT	TTTAT(5*4)	1390	20	TGTCCTGTTTTCTCTTATACCCAAAAAAAAGGAAGAAATGCACC[TTTATTTTATTTTATTTTAT]TTTGAGGCATGGAATCACAAACACAGACACTC	TGTCCTGTTTTCTCTTATACCCAA	59.098	GAGTGTCTGTGTTTGTGATTCCA	60.066	96	CL5346.Contig3_Rep2-Disease;CL8964.Contig2_Rep1-Control;CL1304.Contig12_Rep1-Disease
CL12405.Contig3_All_7033_3	TTTATTTTATTTTATTTTAT	TTTAT(5*4)	1390	20	TGTCCTGTTTTCTCTTATACCCAAAAAAAAGGAAGAAATGCACC[TTTATTTTATTTTATTTTAT]TTTGAGGCATGGAATCACAAACACAGACACTCTTACAATTTATAACATGTCTTTGTTGAGAAAACAGCATCA	TGTCCTGTTTTCTCTTATACCCAA	59.098	TGATGCTGTTTTCTCAACAAAGA	59.912	136	CL5346.Contig3_Rep2-Disease;CL8964.Contig2_Rep1-Control;CL1304.Contig12_Rep1-Disease
CL12405.Contig3_All_7033_4	TTTATTTTATTTTATTTTAT	TTTAT(5*4)	1390	20	TGTCCTGTTTTCTCTTATACCCAAAAAAAAGGAAGAAATGCACC[TTTATTTTATTTTATTTTAT]TTTGAGGCATGGAATCACAAACACAGACACTCTTACAATTTATAACATGTCTTTGTTGAGAAAACAGCATCATACCAGA	TGTCCTGTTTTCTCTTATACCCAA	59.098	TCTGGTATGATGCTGTTTTCTCA	59.761	143	CL5346.Contig3_Rep2-Disease;CL8964.Contig2_Rep1-Control;CL1304.Contig12_Rep1-Disease
CL12405.Contig3_All_7033_5	TTTATTTTATTTTATTTTAT	TTTAT(5*4)	1390	20	GTGTCCTGTTTTCTCTTATACCCAAAAAAAAGGAAGAAATGCACC[TTTATTTTATTTTATTTTAT]TTTGAGGCATGGAATCACAAACACAGACACTC	GTGTCCTGTTTTCTCTTATACCCAA	59.832	GAGTGTCTGTGTTTGTGATTCCA	60.066	97	CL5346.Contig3_Rep2-Disease;CL8964.Contig2_Rep1-Control;CL1304.Contig12_Rep1-Disease
CL12407.Contig1_All_7037_1	ATTATTATTATTATTATTATTATT	ATT(3*8)	858	24	GTGCTACAACGCCTATTGCTACTACTACAGCTGCTGTATAATATTTAATTTTGATAATC[ATTATTATTATTATTATTATTATT]ATAATATATTTTTATTACTAAAGAAATTAATTGTGAATTATGAGTTAGGCATTTGTGGCGAATTTTTCTGAGATTAA	GTGCTACAACGCCTATTGCTACT	59.887	TTAATCTCAGAAAAATTCGCCAC	59.637	160	Unigene3529_Rep1-Control
CL12407.Contig1_All_7037_2	ATTATTATTATTATTATTATTATT	ATT(3*8)	858	24	GTGCTACAACGCCTATTGCTACTACTACAGCTGCTGTATAATATTTAATTTTGATAATC[ATTATTATTATTATTATTATTATT]ATAATATATTTTTATTACTAAAGAAATTAATTGTGAATTATGAGTTAGGCATTTGTGGC	GTGCTACAACGCCTATTGCTACT	59.887	GCCACAAATGCCTAACTCATAAT	59.432	142	Unigene3529_Rep1-Control
CL12407.Contig1_All_7037_3	ATTATTATTATTATTATTATTATT	ATT(3*8)	858	24	TGCTACAACGCCTATTGCTACTACTACAGCTGCTGTATAATATTTAATTTTGATAATC[ATTATTATTATTATTATTATTATT]ATAATATATTTTTATTACTAAAGAAATTAATTGTGAATTATGAGTTAGGCATTTGTGGCGAATTTTTCTGAGATTAAA	TGCTACAACGCCTATTGCTACTA	59.163	TTTAATCTCAGAAAAATTCGCCA	60.082	160	Unigene3529_Rep1-Control
CL12407.Contig1_All_7037_4	ATTATTATTATTATTATTATTATT	ATT(3*8)	858	24	GTGCTACAACGCCTATTGCTACTACTACAGCTGCTGTATAATATTTAATTTTGATAATC[ATTATTATTATTATTATTATTATT]ATAATATATTTTTATTACTAAAGAAATTAATTGTGAATTATGAGTTAGGCATTTGTGGCGAATTTTTCTGAGATTA	GTGCTACAACGCCTATTGCTACT	59.887	TAATCTCAGAAAAATTCGCCACA	60.934	159	Unigene3529_Rep1-Control
CL12407.Contig1_All_7037_5	ATTATTATTATTATTATTATTATT	ATT(3*8)	858	24	TGCTACAACGCCTATTGCTACTACTACAGCTGCTGTATAATATTTAATTTTGATAATC[ATTATTATTATTATTATTATTATT]ATAATATATTTTTATTACTAAAGAAATTAATTGTGAATTATGAGTTAGGCATTTGTGGCGAATTTTTCTGAGATTAAA	TGCTACAACGCCTATTGCTACTAC	59.9	TTTAATCTCAGAAAAATTCGCCA	60.082	160	Unigene3529_Rep1-Control
CL12427.Contig6_All_7040_1	CTCTCTCTCTCTCTCTCTCTCTCT	CT(2*12)	189	24	TAGTATCCCACAACATCATCCCTTCTTCCCTCCCTTTTCCC[CTCTCTCTCTCTCTCTCTCTCTCT]GCGCTCTGCGCTCTACTCTCTACCTTCCCCTTCTTCCCAAAAATACACCCCATTTATCTCCATTTCCTA	TAGTATCCCACAACATCATCCCT	59.607	TAGGAAATGGAGATAAATGGGGT	59.93	134	CL4723.Contig4_Rep2-Disease;Unigene37580_Rep2-Disease;Unigene8641_Rep2-Disease;CL13568.Contig4_Rep1-Control;CL2871.Contig4_Rep1-Control
CL12427.Contig6_All_7040_2	CTCTCTCTCTCTCTCTCTCTCTCT	CT(2*12)	189	24	GTAGTATCCCACAACATCATCCCTTCTTCCCTCCCTTTTCCC[CTCTCTCTCTCTCTCTCTCTCTCT]GCGCTCTGCGCTCTACTCTCTACCTTCCCCTTCTTCCCAAAAATACACCCCATTTATCTCCATTTCCTA	GTAGTATCCCACAACATCATCCC	59.478	TAGGAAATGGAGATAAATGGGGT	59.93	135	CL4723.Contig4_Rep2-Disease;Unigene37580_Rep2-Disease;Unigene8641_Rep2-Disease;CL13568.Contig4_Rep1-Control;CL2871.Contig4_Rep1-Control
CL12427.Contig6_All_7040_3	CTCTCTCTCTCTCTCTCTCTCTCT	CT(2*12)	189	24	TAGTATCCCACAACATCATCCCTTCTTCCCTCCCTTTTCCC[CTCTCTCTCTCTCTCTCTCTCTCT]GCGCTCTGCGCTCTACTCTCTACCTTCCCCTTCTTCCCAAAAATACACCCCATTTATCTCCATTTCCTAAGTCCCTGAAAACC	TAGTATCCCACAACATCATCCCT	59.607	GGTTTTCAGGGACTTAGGAAATG	60.217	148	CL4723.Contig4_Rep2-Disease;Unigene37580_Rep2-Disease;Unigene8641_Rep2-Disease;CL13568.Contig4_Rep1-Control;CL2871.Contig4_Rep1-Control
CL12427.Contig6_All_7040_4	CTCTCTCTCTCTCTCTCTCTCTCT	CT(2*12)	189	24	TAGTATCCCACAACATCATCCCTTCTTCCCTCCCTTTTCCC[CTCTCTCTCTCTCTCTCTCTCTCT]GCGCTCTGCGCTCTACTCTCTACCTTCCCCTTCTTCCCAAAAATACACCCCATTTATCTCCATTTCCTAAGTCCCTGAAAACCA	TAGTATCCCACAACATCATCCCT	59.607	TGGTTTTCAGGGACTTAGGAAAT	60.217	149	CL4723.Contig4_Rep2-Disease;Unigene37580_Rep2-Disease;Unigene8641_Rep2-Disease;CL13568.Contig4_Rep1-Control;CL2871.Contig4_Rep1-Control
CL12427.Contig6_All_7040_5	CTCTCTCTCTCTCTCTCTCTCTCT	CT(2*12)	189	24	GTAGTATCCCACAACATCATCCCTTCTTCCCTCCCTTTTCCC[CTCTCTCTCTCTCTCTCTCTCTCT]GCGCTCTGCGCTCTACTCTCTACCTTCCCCTTCTTCCCAAAAATACACCCCATTTATCTCCATTTCCTAAGTCCCTGAAAAC	GTAGTATCCCACAACATCATCCC	59.478	GTTTTCAGGGACTTAGGAAATGG	60.217	148	CL4723.Contig4_Rep2-Disease;Unigene37580_Rep2-Disease;Unigene8641_Rep2-Disease;CL13568.Contig4_Rep1-Control;CL2871.Contig4_Rep1-Control
CL12437.Contig3_All_7052_1	ATTATTATTATTATTATTATTATT	ATT(3*8)	458	24	CGCTACAAGAAGAAATGAGCTTCTTCTTTTCC[ATTATTATTATTATTATTATTATT]CCAAATTATTGTTATTTTCTATCAAGTCTTTTTTACTTTTGGGACCTTTTTTAATTTCCTTTTGTTTCTGGGGT	CGCTACAAGAAGAAATGAGCTTC	59.7	ACCCCAGAAACAAAAGGAAATTA	60.095	130	Unigene56607_Rep1-Control
CL12437.Contig3_All_7052_2	ATTATTATTATTATTATTATTATT	ATT(3*8)	458	24	CGCTACAAGAAGAAATGAGCTTCTTCTTTTCC[ATTATTATTATTATTATTATTATT]CCAAATTATTGTTATTTTCTATCAAGTCTTTTTTACTTTTGGGACCTTTTTTAATTTCCTTTTGTTTCTGGGGTCTCTTCAAAAACGCTCCTTTATAGGCTT	CGCTACAAGAAGAAATGAGCTTC	59.7	AAGCCTATAAAGGAGCGTTTTTG	60.149	158	Unigene56607_Rep1-Control
CL12437.Contig3_All_7052_3	ATTATTATTATTATTATTATTATT	ATT(3*8)	458	24	CGCTACAAGAAGAAATGAGCTTCTTCTTTTCC[ATTATTATTATTATTATTATTATT]CCAAATTATTGTTATTTTCTATCAAGTCTTTTTTACTTTTGGGACCTTTTTTAATTTCCTTTTGTTTCTGGGGTCTCTTCAAAAACGCTCCTTTATAGGCT	CGCTACAAGAAGAAATGAGCTTC	59.7	AGCCTATAAAGGAGCGTTTTTGA	60.582	157	Unigene56607_Rep1-Control
CL12437.Contig3_All_7052_4	ATTATTATTATTATTATTATTATT	ATT(3*8)	458	24	CGCTACAAGAAGAAATGAGCTTCTTCTTTTCC[ATTATTATTATTATTATTATTATT]CCAAATTATTGTTATTTTCTATCAAGTCTTTTTTACTTTTGGGACCTTTTTTAATTTCCTTTTGTTTCTGGGGTCTCTTCAAAAACGCTCCTTTATAGGCTTGA	CGCTACAAGAAGAAATGAGCTTC	59.7	TCAAGCCTATAAAGGAGCGTTTT	60.582	160	Unigene56607_Rep1-Control
CL12437.Contig3_All_7052_5	ATTATTATTATTATTATTATTATT	ATT(3*8)	458	24	AAGAAATGAGCTTCTTCTTTTCC[ATTATTATTATTATTATTATTATT]CCAAATTATTGTTATTTTCTATCAAGTCTTTTTTACTTTTGGGACCTTTTTTAATTTCCTTTTGTTTCTGGGGT	AAGAAATGAGCTTCTTCTTTTCCA	59.907	ACCCCAGAAACAAAAGGAAATTA	60.095	121	Unigene56607_Rep1-Control
CL12437.Contig4_All_7053_1	AATAATAATAATAATAATAATAAT	AAT(3*8)	1461	24	ACCCCAGAAACAAAAGGAAATTAAAAAAGGTCCCAAAAGTAAAAAAGACTTGATAGAAAATAACAATAATTTGG[AATAATAATAATAATAATAATAAT]GGAAAAGAAGAAGCTCATTTCTTCTTGTAGCG	ACCCCAGAAACAAAAGGAAATTA	60.095	CGCTACAAGAAGAAATGAGCTTC	59.7	130	Unigene65371_Rep1-Disease
CL12437.Contig4_All_7053_2	AATAATAATAATAATAATAATAAT	AAT(3*8)	1461	24	AAGCCTATAAAGGAGCGTTTTTGAAGAGACCCCAGAAACAAAAGGAAATTAAAAAAGGTCCCAAAAGTAAAAAAGACTTGATAGAAAATAACAATAATTTGG[AATAATAATAATAATAATAATAAT]GGAAAAGAAGAAGCTCATTTCTTCTTGTAGCG	AAGCCTATAAAGGAGCGTTTTTG	60.149	CGCTACAAGAAGAAATGAGCTTC	59.7	158	Unigene65371_Rep1-Disease
CL12437.Contig4_All_7053_3	AATAATAATAATAATAATAATAAT	AAT(3*8)	1461	24	AGCCTATAAAGGAGCGTTTTTGAAGAGACCCCAGAAACAAAAGGAAATTAAAAAAGGTCCCAAAAGTAAAAAAGACTTGATAGAAAATAACAATAATTTGG[AATAATAATAATAATAATAATAAT]GGAAAAGAAGAAGCTCATTTCTTCTTGTAGCG	AGCCTATAAAGGAGCGTTTTTGA	60.582	CGCTACAAGAAGAAATGAGCTTC	59.7	157	Unigene65371_Rep1-Disease
CL12437.Contig4_All_7053_4	AATAATAATAATAATAATAATAAT	AAT(3*8)	1461	24	TCAAGCCTATAAAGGAGCGTTTTTGAAGAGACCCCAGAAACAAAAGGAAATTAAAAAAGGTCCCAAAAGTAAAAAAGACTTGATAGAAAATAACAATAATTTGG[AATAATAATAATAATAATAATAAT]GGAAAAGAAGAAGCTCATTTCTTCTTGTAGCG	TCAAGCCTATAAAGGAGCGTTTT	60.582	CGCTACAAGAAGAAATGAGCTTC	59.7	160	Unigene65371_Rep1-Disease
CL12437.Contig4_All_7053_5	AATAATAATAATAATAATAATAAT	AAT(3*8)	1461	24	TAAAGGAGCGTTTTTGAAGAGACCCCAGAAACAAAAGGAAATTAAAAAAGGTCCCAAAAGTAAAAAAGACTTGATAGAAAATAACAATAATTTGG[AATAATAATAATAATAATAATAAT]GGAAAAGAAGAAGCTCATTTCTTCTTGTAGCG	TAAAGGAGCGTTTTTGAAGAGAC	59.11	CGCTACAAGAAGAAATGAGCTTC	59.7	151	Unigene65371_Rep1-Disease
CL12466.Contig2_All_7066_1	CACCACCACCACCACCAC	CAC(3*6)	289	18	CCACACCCTTCAAACTCAGA[CACCACCACCACCACCAC]CGGATTCCGGCAACCCCTCGCTGAAATTCTCCGGTTGAAAACGGTGGCAGAAAGGCCCTACCGGTGTCCTACAAACTGGGCAATTGAAGTGGGAGTAAAGCCACATGTCTATGCATTG	CCACACCCTTCAAACTCAGAC	59.607	CAATGCATAGACATGTGGCTTTA	60.034	156	Unigene12100_Rep1-Disease
CL12466.Contig2_All_7066_2	CACCACCACCACCACCAC	CAC(3*6)	289	18	CCACACCCTTCAAACTCAGA[CACCACCACCACCACCAC]CGGATTCCGGCAACCCCTCGCTGAAATTCTCCGGTTGAAAACGGTGGCAGAAAGGCCCTACCGGTGTCCTACAAACTGGGCAATTGAAGTGGGAGTAAAGCCACATGTCTATGC	CCACACCCTTCAAACTCAGAC	59.607	GCATAGACATGTGGCTTTACTCC	60.041	152	Unigene12100_Rep1-Disease
CL12466.Contig2_All_7066_3	CACCACCACCACCACCAC	CAC(3*6)	289	18	CCACACCCTTCAAACTCAGA[CACCACCACCACCACCAC]CGGATTCCGGCAACCCCTCGCTGAAATTCTCCGGTTGAAAACGGTGGCAGAAAGGCCCTACCGGTGTCCTACAAACTGGGCAATTGAAGTGGGAGTAAAGCCACATGTCTAT	CCACACCCTTCAAACTCAGAC	59.607	ATAGACATGTGGCTTTACTCCCA	59.906	150	Unigene12100_Rep1-Disease
CL12466.Contig2_All_7066_4	CACCACCACCACCACCAC	CAC(3*6)	289	18	CCACACCCTTCAAACTCAGA[CACCACCACCACCACCAC]CGGATTCCGGCAACCCCTCGCTGAAATTCTCCGGTTGAAAACGGTGGCAGAAAGGCCCTACCGGTGTCCTACAAACTGGGCAATTGAAGTGGGAGTAAAGCCACATGTCTATG	CCACACCCTTCAAACTCAGAC	59.607	CATAGACATGTGGCTTTACTCCC	59.906	151	Unigene12100_Rep1-Disease
CL12466.Contig2_All_7066_5	CACCACCACCACCACCAC	CAC(3*6)	289	18	CCACACCCTTCAAACTCAGA[CACCACCACCACCACCAC]CGGATTCCGGCAACCCCTCGCTGAAATTCTCCGGTTGAAAACGGTGGCAGAAAGGCCCTACCGGTGTCCTACAAACTGGGCAATTGAAGTGGGAGTAAAGCCACATGTCTATGCA	CCACACCCTTCAAACTCAGAC	59.607	TGCATAGACATGTGGCTTTACTC	59.307	153	Unigene12100_Rep1-Disease
CL12467.Contig1_All_7068_1	CACACACACACACA	CA(2*7)	2446	14	TTCTCAATGTGGAATGTGCAATACTATGAACAACTATTCATACTTCATCATCGACATGTGACACACAAGCACATGTATGTGCGCG[CACACACACACACA]GTCATATGCGCACGAATACATATAGGCTCACA	TTCTCAATGTGGAATGTGCAATA	60.37	TGTGAGCCTATATGTATTCGTGC	59.182	131	CL13361.Contig3_Rep2-Disease
CL12467.Contig1_All_7068_2	CACACACACACACA	CA(2*7)	2446	14	TTCTCAATGTGGAATGTGCAATACTATGAACAACTATTCATACTTCATCATCGACATGTGACACACAAGCACATGTATGTGCGCG[CACACACACACACA]GTCATATGCGCACGAATACATATAGGCTCAC	TTCTCAATGTGGAATGTGCAATA	60.37	GTGAGCCTATATGTATTCGTGCG	60.875	130	CL13361.Contig3_Rep2-Disease
CL12467.Contig1_All_7068_3	CACACACACACACA	CA(2*7)	2446	14	AGCAGATATCAACCCTTTGCTTTGCATCCTTCTCAATGTGGAATGTGCAATACTATGAACAACTATTCATACTTCATCATCGACATGTGACACACAAGCACATGTATGTGCGCG[CACACACACACACA]GTCATATGCGCACGAATACATATAGGCTCACA	AGCAGATATCAACCCTTTGCTTT	60.485	TGTGAGCCTATATGTATTCGTGC	59.182	160	CL13361.Contig3_Rep2-Disease
CL12467.Contig1_All_7068_4	CACACACACACACA	CA(2*7)	2446	14	AGCAGATATCAACCCTTTGCTTTGCATCCTTCTCAATGTGGAATGTGCAATACTATGAACAACTATTCATACTTCATCATCGACATGTGACACACAAGCACATGTATGTGCGCG[CACACACACACACA]GTCATATGCGCACGAATACATATAGGCTCAC	AGCAGATATCAACCCTTTGCTTT	60.485	GTGAGCCTATATGTATTCGTGCG	60.875	159	CL13361.Contig3_Rep2-Disease
CL12467.Contig1_All_7068_5	CACACACACACACA	CA(2*7)	2446	14	AAGCAGATATCAACCCTTTGCTTTGCATCCTTCTCAATGTGGAATGTGCAATACTATGAACAACTATTCATACTTCATCATCGACATGTGACACACAAGCACATGTATGTGCGCG[CACACACACACACA]GTCATATGCGCACGAATACATATAGGCTCAC	AAGCAGATATCAACCCTTTGCTT	60.485	GTGAGCCTATATGTATTCGTGCG	60.875	160	CL13361.Contig3_Rep2-Disease
CL12467.Contig7_All_7069_1	TGTGTGTGTGTGTG	TG(2*7)	442	14	TATGTATTCGTGCGCATATGAC[TGTGTGTGTGTGTG]CGCGCACATACATGTGCTTGTGTGTCACATGTCAATGATGAAGTATGAATAGTTGTTCATAGTATTGCACATTCCACATTGAGAAGGATGAGCAAAGGGTTGATATCTGCTTGTGA	TATGTATTCGTGCGCATATGACT	59.555	TCACAAGCAGATATCAACCCTTT	60.014	152	Unigene71728_Rep1-Disease
CL12467.Contig7_All_7069_4	TGTGTGTGTGTGTG	TG(2*7)	442	14	TATGTATTCGTGCGCATATGAC[TGTGTGTGTGTGTG]CGCGCACATACATGTGCTTGTGTGTCACATGTCAATGATGAAGTATGAATAGTTGTTCATAGTATTGCACATTCCACATTGAGAAGGATGAGCAAAGGGTTGATAT	TATGTATTCGTGCGCATATGACT	59.555	ATATCAACCCTTTGCTCATCCTT	60.212	142	Unigene71728_Rep1-Disease
CL12473.Contig4_All_7074_1	TGCCACTGCCACTGCCACTGCCAC	TGCCAC(6*4)	3551	24	GGCAAATTAGAGAGAATCTGCAACACCCTTTTGCTCAGCATCTTGGCCACCCCAGAAAGTCCTCCCTTATTCTTTGGCCTTACTGATACATTACTAT[TGCCACTGCCACTGCCACTGCCAC]CGCCACCATTGATATTGTCACCTTCCTCTGCAAGT	GGCAAATTAGAGAGAATCTGCAA	59.877	ACTTGCAGAGGAAGGTGACAATA	60.178	156	Unigene28927_Rep1-Control
CL12473.Contig4_All_7074_2	TGCCACTGCCACTGCCACTGCCAC	TGCCAC(6*4)	3551	24	GCCAAAGGCAAATTAGAGAGAATCTGCAACACCCTTTTGCTCAGCATCTTGGCCACCCCAGAAAGTCCTCCCTTATTCTTTGGCCTTACTGATACATTACTAT[TGCCACTGCCACTGCCACTGCCAC]CGCCACCATTGATATTGTCACCTTCCTC	GCCAAAGGCAAATTAGAGAGAAT	60.108	GAGGAAGGTGACAATATCAATGG	59.717	155	Unigene28927_Rep1-Control
CL12473.Contig4_All_7074_3	TGCCACTGCCACTGCCACTGCCAC	TGCCAC(6*4)	3551	24	GGCAAATTAGAGAGAATCTGCAACACCCTTTTGCTCAGCATCTTGGCCACCCCAGAAAGTCCTCCCTTATTCTTTGGCCTTACTGATACATTACTAT[TGCCACTGCCACTGCCACTGCCAC]CGCCACCATTGATATTGTCACCTTCCTC	GGCAAATTAGAGAGAATCTGCAA	59.877	GAGGAAGGTGACAATATCAATGG	59.717	149	Unigene28927_Rep1-Control
CL12473.Contig4_All_7074_4	TGCCACTGCCACTGCCACTGCCAC	TGCCAC(6*4)	3551	24	GCCAAAGGCAAATTAGAGAGAATCTGCAACACCCTTTTGCTCAGCATCTTGGCCACCCCAGAAAGTCCTCCCTTATTCTTTGGCCTTACTGATACATTACTAT[TGCCACTGCCACTGCCACTGCCAC]CGCCACCATTGATATTGTCACCTTC	GCCAAAGGCAAATTAGAGAGAAT	60.108	GAAGGTGACAATATCAATGGTGG	60.477	152	Unigene28927_Rep1-Control
CL12473.Contig4_All_7074_5	TGCCACTGCCACTGCCACTGCCAC	TGCCAC(6*4)	3551	24	GCCAAAGGCAAATTAGAGAGAATCTGCAACACCCTTTTGCTCAGCATCTTGGCCACCCCAGAAAGTCCTCCCTTATTCTTTGGCCTTACTGATACATTACTAT[TGCCACTGCCACTGCCACTGCCAC]CGCCACCATTGATATTGTCACCTTCC	GCCAAAGGCAAATTAGAGAGAAT	60.108	GGAAGGTGACAATATCAATGGTG	60.477	153	Unigene28927_Rep1-Control
CL12489.Contig1_All_7084_1	AAATTAAATTAAATTAAATT	AAATT(5*4)	596	20	TCAAACATGATAAAAGGCCAACTTGCCATTGGTAACAAAAGTGAAAAATCAAATAATAACAGAAGGCATC[AAATTAAATTAAATTAAATT]ATTCACGAGCTTGTTCATCTACTACTAGCAGCTATTGGCAGAGAATCCAATGAG	TCAAACATGATAAAAGGCCAACT	59.891	CTCATTGGATTCTCTGCCAATAG	60.102	144	CL291.Contig1_Rep1-Control
CL12489.Contig1_All_7084_2	AAATTAAATTAAATTAAATT	AAATT(5*4)	596	20	TTCAAACATGATAAAAGGCCAACTTGCCATTGGTAACAAAAGTGAAAAATCAAATAATAACAGAAGGCATC[AAATTAAATTAAATTAAATT]ATTCACGAGCTTGTTCATCTACTACTAGCAGCTATTGGCAGAGAATCCAATGAG	TTCAAACATGATAAAAGGCCAAC	60.226	CTCATTGGATTCTCTGCCAATAG	60.102	145	CL291.Contig1_Rep1-Control
CL12489.Contig1_All_7084_3	AAATTAAATTAAATTAAATT	AAATT(5*4)	596	20	GTTCAAACATGATAAAAGGCCAACTTGCCATTGGTAACAAAAGTGAAAAATCAAATAATAACAGAAGGCATC[AAATTAAATTAAATTAAATT]ATTCACGAGCTTGTTCATCTACTACTAGCAGCTATTGGCAGAGAATCCAATGAG	GTTCAAACATGATAAAAGGCCAA	60.226	CTCATTGGATTCTCTGCCAATAG	60.102	146	CL291.Contig1_Rep1-Control
CL12489.Contig1_All_7084_4	AAATTAAATTAAATTAAATT	AAATT(5*4)	596	20	GCCATTGGTAACAAAAGTGAAAAATCAAATAATAACAGAAGGCATC[AAATTAAATTAAATTAAATT]ATTCACGAGCTTGTTCATCTACTACTAGCAGCTATTGGCAGAGAATCCAATGAG	GCCATTGGTAACAAAAGTGAAAA	60.257	CTCATTGGATTCTCTGCCAATAG	60.102	120	CL291.Contig1_Rep1-Control
CL12489.Contig1_All_7084_5	AAATTAAATTAAATTAAATT	AAATT(5*4)	596	20	ACTTGCCATTGGTAACAAAAGTGAAAAATCAAATAATAACAGAAGGCATC[AAATTAAATTAAATTAAATT]ATTCACGAGCTTGTTCATCTACTACTAGCAGCTATTGGCAGAGAATCCAATGAG	ACTTGCCATTGGTAACAAAAGTG	60.314	CTCATTGGATTCTCTGCCAATAG	60.102	124	CL291.Contig1_Rep1-Control
CL1252.Contig6_All_862_2	CAACAACAACAACAACAACAA	CAA(3*7)	6255	21	AGTCACTTCTCCCCCTACAACAACAATAACAATCAGTTCAAG[CAACAACAACAACAACAACAA]CAGCAGCAGAGATTCCCCAACAACCAACAGTTCCGACAAAATCCAAGGCCGCCGTTCAAGAACAACGGCCAGAGGAACAACAATCATCAAGGA	AGTCACTTCTCCCCCTACAACA	60.031	TCCTTGATGATTGTTGTTCCTCT	59.99	156	Unigene1538_Rep1-Disease;Unigene30197_Rep1-Control;Unigene1923_Rep1-Disease;Unigene1138_Rep1-Disease;CL1273.Contig19_Rep1-Control;CL6489.Contig3_Rep1-Disease;Unigene2471_Rep2-Disease;CL6489.Contig1_Rep1-Disease;Unigene1616_Rep2-Disease;CL13562.Contig1_Rep1-Control;Unigene2975_Rep1-Control;Unigene3390_Rep2-Disease;CL11108.Contig1_Rep1-Disease;Unigene87719_Rep1-Control;Unigene2585_Rep2-Disease;CL86…
CL1252.Contig6_All_862_3	CAACAACAACAACAACAACAA	CAA(3*7)	6255	21	AGTCACTTCTCCCCCTACAACAACAATAACAATCAGTTCAAG[CAACAACAACAACAACAACAA]CAGCAGCAGAGATTCCCCAACAACCAACAGTTCCGACAAAATCCAAGGCCGCCGTTCAAGAACAACGGCCAGAGGAACAACAATCATCAAGGAG	AGTCACTTCTCCCCCTACAACA	60.031	CTCCTTGATGATTGTTGTTCCTC	59.99	157	Unigene1538_Rep1-Disease;Unigene30197_Rep1-Control;Unigene1923_Rep1-Disease;Unigene1138_Rep1-Disease;CL1273.Contig19_Rep1-Control;CL6489.Contig3_Rep1-Disease;Unigene2471_Rep2-Disease;CL6489.Contig1_Rep1-Disease;Unigene1616_Rep2-Disease;CL13562.Contig1_Rep1-Control;Unigene2975_Rep1-Control;Unigene3390_Rep2-Disease;CL11108.Contig1_Rep1-Disease;Unigene87719_Rep1-Control;Unigene2585_Rep2-Disease;CL86…
CL1252.Contig6_All_862_4	CAACAACAACAACAACAACAA	CAA(3*7)	6255	21	GTCACTTCTCCCCCTACAACAACAATAACAATCAGTTCAAG[CAACAACAACAACAACAACAA]CAGCAGCAGAGATTCCCCAACAACCAACAGTTCCGACAAAATCCAAGGCCGCCGTTCAAGAACAACGGCCAGAGGAACAACAATCATCAAGGA	GTCACTTCTCCCCCTACAACAAC	61.152	TCCTTGATGATTGTTGTTCCTCT	59.99	155	Unigene1538_Rep1-Disease;Unigene30197_Rep1-Control;Unigene1923_Rep1-Disease;Unigene1138_Rep1-Disease;CL1273.Contig19_Rep1-Control;CL6489.Contig3_Rep1-Disease;Unigene2471_Rep2-Disease;CL6489.Contig1_Rep1-Disease;Unigene1616_Rep2-Disease;CL13562.Contig1_Rep1-Control;Unigene2975_Rep1-Control;Unigene3390_Rep2-Disease;CL11108.Contig1_Rep1-Disease;Unigene87719_Rep1-Control;Unigene2585_Rep2-Disease;CL86…
CL1252.Contig6_All_862_5	CAACAACAACAACAACAACAA	CAA(3*7)	6255	21	GTCACTTCTCCCCCTACAACAACAATAACAATCAGTTCAAG[CAACAACAACAACAACAACAA]CAGCAGCAGAGATTCCCCAACAACCAACAGTTCCGACAAAATCCAAGGCCGCCGTTCAAGAACAACGGCCAGAGGAACAACAATCATCAAGGAG	GTCACTTCTCCCCCTACAACAAC	61.152	CTCCTTGATGATTGTTGTTCCTC	59.99	156	Unigene1538_Rep1-Disease;Unigene30197_Rep1-Control;Unigene1923_Rep1-Disease;Unigene1138_Rep1-Disease;CL1273.Contig19_Rep1-Control;CL6489.Contig3_Rep1-Disease;Unigene2471_Rep2-Disease;CL6489.Contig1_Rep1-Disease;Unigene1616_Rep2-Disease;CL13562.Contig1_Rep1-Control;Unigene2975_Rep1-Control;Unigene3390_Rep2-Disease;CL11108.Contig1_Rep1-Disease;Unigene87719_Rep1-Control;Unigene2585_Rep2-Disease;CL86…
CL12538.Contig4_All_7122_1	TCTCTCTCTCTCTC	TC(2*7)	308	14	CTTAACACTCGAACAGCGAAGGTCTCTCTCTG[TCTCTCTCTCTCTC]TTCAGAGTTGGAGATCTAAGTTGTGGTTTCATTTGCGTTTATGATTGCGATTCCGAAGTTTTAATTTA	CTTAACACTCGAACAGCGAAGGT	62.001	TAAATTAAAACTTCGGAATCGCA	59.984	114	Unigene8695_Rep2-Disease
CL12538.Contig4_All_7122_2	TCTCTCTCTCTCTC	TC(2*7)	308	14	CTTAACACTCGAACAGCGAAGGTCTCTCTCTG[TCTCTCTCTCTCTC]TTCAGAGTTGGAGATCTAAGTTGTGGTTTCATTTGCGTTTATGATTGCGATTCCGAAGTTTTAATTTATTTAATTTTTTTCATTTGTTTTTTCATGTCTCAGGTTTCAGGT	CTTAACACTCGAACAGCGAAGGT	62.001	ACCTGAAACCTGAGACATGAAAA	60.026	157	Unigene8695_Rep2-Disease
CL12538.Contig4_All_7122_3	TCTCTCTCTCTCTC	TC(2*7)	308	14	TAACACTCGAACAGCGAAGGTCTCTCTCTG[TCTCTCTCTCTCTC]TTCAGAGTTGGAGATCTAAGTTGTGGTTTCATTTGCGTTTATGATTGCGATTCCGAAGTTTTAATTTA	TAACACTCGAACAGCGAAGGT	59.928	TAAATTAAAACTTCGGAATCGCA	59.984	112	Unigene8695_Rep2-Disease
CL12538.Contig4_All_7122_4	TCTCTCTCTCTCTC	TC(2*7)	308	14	TAACACTCGAACAGCGAAGGTCTCTCTCTG[TCTCTCTCTCTCTC]TTCAGAGTTGGAGATCTAAGTTGTGGTTTCATTTGCGTTTATGATTGCGATTCCGAAGTTTTAATTTATTTAATTTTTTTCATTTGTTTTTTCATGTCTCAGGTTTCAGGT	TAACACTCGAACAGCGAAGGT	59.928	ACCTGAAACCTGAGACATGAAAA	60.026	155	Unigene8695_Rep2-Disease
CL12538.Contig4_All_7122_5	TCTCTCTCTCTCTC	TC(2*7)	308	14	CTTAACACTCGAACAGCGAAGGTCTCTCTCTG[TCTCTCTCTCTCTC]TTCAGAGTTGGAGATCTAAGTTGTGGTTTCATTTGCGTTTATGAT	CTTAACACTCGAACAGCGAAGGT	62.001	ATCATAAACGCAAATGAAACCAC	60.128	91	Unigene8695_Rep2-Disease
CL1254.Contig5_All_863_3	TCTTTTCTTTTCTTTTCTTT	TCTTT(5*4)	1435	20	GTCATCTCCATAGTCCAAATCCAATTACAAGGGACATCGGACGATATCAATCTCTG[TCTTTTCTTTTCTTTTCTTT]TTTCTTCCGAGTTTTCCAGTTTAA	GTCATCTCCATAGTCCAAATCCA	60.201	TTAAACTGGAAAACTCGGAAGAA	59.316	100	CL12393.Contig2_Rep1-Control
CL1254.Contig5_All_863_4	TCTTTTCTTTTCTTTTCTTT	TCTTT(5*4)	1435	20	TGTCATCTCCATAGTCCAAATCCAATTACAAGGGACATCGGACGATATCAATCTCTG[TCTTTTCTTTTCTTTTCTTT]TTTCTTCCGAGTTTTCCAGTTTAA	TGTCATCTCCATAGTCCAAATCC	60.201	TTAAACTGGAAAACTCGGAAGAA	59.316	101	CL12393.Contig2_Rep1-Control
CL1254.Contig5_All_863_5	TCTTTTCTTTTCTTTTCTTT	TCTTT(5*4)	1435	20	CCTTGTCATCTCCATAGTCCAAATCCAATTACAAGGGACATCGGACGATATCAATCTCTG[TCTTTTCTTTTCTTTTCTTT]TTTCTTCCGAGTTTTCCAGTTTAA	CCTTGTCATCTCCATAGTCCAAA	60.359	TTAAACTGGAAAACTCGGAAGAA	59.316	104	CL12393.Contig2_Rep1-Control
CL12553.Contig6_All_7128_1	ATATATATATAT	AT(2*6)	1172	12	TGGTCCCCTTTTAATATTCACCTTAAAATATCTGTTCCTTGACCTGGTCTATGTCAAGTTGCTGAGCATTCCTGTTAGCTTAACGCAGTGTGAAGTGTG[ATATATATATAT]TTTTTCTCTTGTTCCGGACTGTAATCTGAACT	TGGTCCCCTTTTAATATTCACCT	59.962	AGTTCAGATTACAGTCCGGAACA	60.047	143	Unigene80059_Rep1-Disease
CL12553.Contig6_All_7128_2	ATATATATATAT	AT(2*6)	1172	12	AAGTTGCTGAGCATTCCTGTTAGCTTAACGCAGTGTGAAGTGTG[ATATATATATAT]TTTTTCTCTTGTTCCGGACTGTAATCTGAACT	AAGTTGCTGAGCATTCCTGTTAG	59.961	AGTTCAGATTACAGTCCGGAACA	60.047	88	Unigene80059_Rep1-Disease
CL12553.Contig6_All_7128_3	ATATATATATAT	AT(2*6)	1172	12	TGGTCCCCTTTTAATATTCACCTTAAAATATCTGTTCCTTGACCTGGTCTATGTCAAGTTGCTGAGCATTCCTGTTAGCTTAACGCAGTGTGAAGTGTG[ATATATATATAT]TTTTTCTCTTGTTCCGGACTGTAA	TGGTCCCCTTTTAATATTCACCT	59.962	TTACAGTCCGGAACAAGAGAAAA	60.149	135	Unigene80059_Rep1-Disease
CL12553.Contig6_All_7128_4	ATATATATATAT	AT(2*6)	1172	12	AAGTTGCTGAGCATTCCTGTTAGCTTAACGCAGTGTGAAGTGTG[ATATATATATAT]TTTTTCTCTTGTTCCGGACTGTAA	AAGTTGCTGAGCATTCCTGTTAG	59.961	TTACAGTCCGGAACAAGAGAAAA	60.149	80	Unigene80059_Rep1-Disease
CL12553.Contig6_All_7128_5	ATATATATATAT	AT(2*6)	1172	12	TGGTCCCCTTTTAATATTCACCTTAAAATATCTGTTCCTTGACCTGGTCTATGTCAAGTTGCTGAGCATTCCTGTTAGCTTAACGCAGTGTGAAGTGTG[ATATATATATAT]TTTTTCTCTTGTTCCGGACTGTAATCTG	TGGTCCCCTTTTAATATTCACCT	59.962	CAGATTACAGTCCGGAACAAGAG	60.171	139	Unigene80059_Rep1-Disease
CL12560.Contig1_All_7129_1	CCTCCTCCTCCTCCTCCT	CCT(3*6)	1096	18	GTGACTCGGAACAAGGGTTTTGGCGCTTGTCATTGGCGGCTAAAGCATCAGCAACGGCCTCCCAATCATCCAAGCATCCATCATCATCA[CCTCCTCCTCCTCCTCCT]TCTTCATCTTCGTCTTCCTCTTCTG	GTGACTCGGAACAAGGGTTTT	60.388	CAGAAGAGGAAGACGAAGATGAA	60.005	132	CL15288.Contig1_Rep2-Disease
CL12560.Contig1_All_7129_2	CCTCCTCCTCCTCCTCCT	CCT(3*6)	1096	18	GTGACTCGGAACAAGGGTTTTGGCGCTTGTCATTGGCGGCTAAAGCATCAGCAACGGCCTCCCAATCATCCAAGCATCCATCATCATCA[CCTCCTCCTCCTCCTCCT]TCTTCATCTTCGTCTTCCTCTTCTGTCGTA	GTGACTCGGAACAAGGGTTTT	60.388	TACGACAGAAGAGGAAGACGAAG	60.061	137	CL15288.Contig1_Rep2-Disease
CL12560.Contig1_All_7129_3	CCTCCTCCTCCTCCTCCT	CCT(3*6)	1096	18	AATCATCCAAGCATCCATCATCATCA[CCTCCTCCTCCTCCTCCT]TCTTCATCTTCGTCTTCCTCTTCTGTCGTATTCCCAGAGCAGCACGCGGCACTGCCACCACTACTACTGCTGCTGCTGCCACCGCTGCAACTTCCAGTGAAATTATTCCCAGA	AATCATCCAAGCATCCATCATC	61.055	TCTGGGAATAATTTCACTGGAAG	59.489	157	CL15288.Contig1_Rep2-Disease
CL12560.Contig1_All_7129_4	CCTCCTCCTCCTCCTCCT	CCT(3*6)	1096	18	ATCCAAGCATCCATCATCATCA[CCTCCTCCTCCTCCTCCT]TCTTCATCTTCGTCTTCCTCTTCTGTCGTATTCCCAGAGCAGCACGCGGCACTGCCACCACTACTACTGCTGCTGCTGCCACCGCTGCAACTTCCAGTGAAATTATTCCCAGA	ATCCAAGCATCCATCATCATC	59.73	TCTGGGAATAATTTCACTGGAAG	59.489	153	CL15288.Contig1_Rep2-Disease
CL12560.Contig1_All_7129_5	CCTCCTCCTCCTCCTCCT	CCT(3*6)	1096	18	ATCATCCAAGCATCCATCATCATCA[CCTCCTCCTCCTCCTCCT]TCTTCATCTTCGTCTTCCTCTTCTGTCGTATTCCCAGAGCAGCACGCGGCACTGCCACCACTACTACTGCTGCTGCTGCCACCGCTGCAACTTCCAGTGAAATTATTCCCAGA	ATCATCCAAGCATCCATCATC	59.73	TCTGGGAATAATTTCACTGGAAG	59.489	156	CL15288.Contig1_Rep2-Disease
CL12560.Contig1_All_7130_1	TCTTCTTCTTCTTCT	TCT(3*5)	1306	15	GTGGGACTATTCGACAGTGACTCTGAATCGCTATCTTGATGAACCAACCTGTCATCC[TCTTCTTCTTCTTCT]ATCCCTCTAGTCCTCATCTCCAATT	GTGGGACTATTCGACAGTGACTC	60.052	AATTGGAGATGAGGACTAGAGGG	59.975	97	CL15288.Contig1_Rep2-Disease
CL12560.Contig1_All_7130_2	TCTTCTTCTTCTTCT	TCT(3*5)	1306	15	GTGGGACTATTCGACAGTGACTCTGAATCGCTATCTTGATGAACCAACCTGTCATCC[TCTTCTTCTTCTTCT]ATCCCTCTAGTCCTCATCTCCAATTTCTCCAACAAACCCTTGTTT	GTGGGACTATTCGACAGTGACTC	60.052	AAACAAGGGTTTGTTGGAGAAAT	60.134	117	CL15288.Contig1_Rep2-Disease
CL12560.Contig1_All_7130_3	TCTTCTTCTTCTTCT	TCT(3*5)	1306	15	GTGGGACTATTCGACAGTGACTCTGAATCGCTATCTTGATGAACCAACCTGTCATCC[TCTTCTTCTTCTTCT]ATCCCTCTAGTCCTCATCTCCAATTTCTCCAACAAAC	GTGGGACTATTCGACAGTGACTC	60.052	GTTTGTTGGAGAAATTGGAGATG	59.864	109	CL15288.Contig1_Rep2-Disease
CL12560.Contig1_All_7130_4	TCTTCTTCTTCTTCT	TCT(3*5)	1306	15	GTTAACACTGGTGGGACTATTCGACAGTGACTCTGAATCGCTATCTTGATGAACCAACCTGTCATCC[TCTTCTTCTTCTTCT]ATCCCTCTAGTCCTCATCTCCAATT	GTTAACACTGGTGGGACTATTCG	59.812	AATTGGAGATGAGGACTAGAGGG	59.975	107	CL15288.Contig1_Rep2-Disease
CL12560.Contig1_All_7130_5	TCTTCTTCTTCTTCT	TCT(3*5)	1306	15	CTGAATCGCTATCTTGATGAACCAACCTGTCATCC[TCTTCTTCTTCTTCT]ATCCCTCTAGTCCTCATCTCCAATTTCTCCAACAAACCCTTGTTT	CTGAATCGCTATCTTGATGAACC	60.109	AAACAAGGGTTTGTTGGAGAAAT	60.134	95	CL15288.Contig1_Rep2-Disease
CL12565.Contig10_All_7153_1	ACACACACACACACACACACACACAC	AC(2*13)	1888	26	CTCACTCTCTCAGACACATGCACACACGCGCACAAATGTGTACGCGCA[ACACACACACACACACACACACACAC]AATTCTCACATTTTAGTTGCATGAATTTGTTCTTTTCACATTTTAGTTGCGTGAA	CTCACTCTCTCAGACACATGCAC	60.112	TTCACGCAACTAAAATGTGAAAA	59.69	129	CL8758.Contig2_Rep1-Disease;CL456.Contig4_Rep1-Control;Unigene24287_Rep1-Control;CL2254.Contig1_Rep2-Disease
CL12565.Contig10_All_7153_4	ACACACACACACACACACACACACAC	AC(2*13)	1888	26	TTCTCACTCTCTCAGACACATGCACACACGCGCACAAATGTGTACGCGCA[ACACACACACACACACACACACACAC]AATTCTCACATTTTAGTTGCATGAATTTGTTCTTTTCACATTTTAGTTGCGTGAA	TTCTCACTCTCTCAGACACATGC	59.661	TTCACGCAACTAAAATGTGAAAA	59.69	131	CL8758.Contig2_Rep1-Disease;CL456.Contig4_Rep1-Control;Unigene24287_Rep1-Control;CL2254.Contig1_Rep2-Disease
CL12582.Contig1_All_7177_1	ATATATATATATAT	AT(2*7)	934	14	CTGAAGCTAGGTAGGAAGCACTGTTGTTGGGAAGTGAACACTAAAGAATATAATTAAATTATATA[ATATATATATATAT]TATATAATTTAATTATATTCTTTAGTGTTCACTTCCCAACAACAGTGCTTCCTACCTAGCTTCAG	CTGAAGCTAGGTAGGAAGCACTG	59.74	CTGAAGCTAGGTAGGAAGCACTG	59.74	144	CL6816.Contig1_Rep1-Control
CL12582.Contig1_All_7177_2	ATATATATATATAT	AT(2*7)	934	14	CTGAAGCTAGGTAGGAAGCACTGTTGTTGGGAAGTGAACACTAAAGAATATAATTAAATTATATA[ATATATATATATAT]TATATAATTTAATTATATTCTTTAGTGTTCACTTCCCAACAACAGTGCTTCCTACCTAGCTTCAGGT	CTGAAGCTAGGTAGGAAGCACTG	59.74	ACCTGAAGCTAGGTAGGAAGCAC	60.318	146	CL6816.Contig1_Rep1-Control
CL12582.Contig1_All_7177_3	ATATATATATATAT	AT(2*7)	934	14	ACCTGAAGCTAGGTAGGAAGCACTGTTGTTGGGAAGTGAACACTAAAGAATATAATTAAATTATATA[ATATATATATATAT]TATATAATTTAATTATATTCTTTAGTGTTCACTTCCCAACAACAGTGCTTCCTACCTAGCTTCAG	ACCTGAAGCTAGGTAGGAAGCAC	60.318	CTGAAGCTAGGTAGGAAGCACTG	59.74	146	CL6816.Contig1_Rep1-Control
CL12582.Contig1_All_7177_4	ATATATATATATAT	AT(2*7)	934	14	ACCTGAAGCTAGGTAGGAAGCACTGTTGTTGGGAAGTGAACACTAAAGAATATAATTAAATTATATA[ATATATATATATAT]TATATAATTTAATTATATTCTTTAGTGTTCACTTCCCAACAACAGTGCTTCCTACCTAGCTTCAGGT	ACCTGAAGCTAGGTAGGAAGCAC	60.318	ACCTGAAGCTAGGTAGGAAGCAC	60.318	148	CL6816.Contig1_Rep1-Control
CL12582.Contig1_All_7177_5	ATATATATATATAT	AT(2*7)	934	14	TGAAGCTAGGTAGGAAGCACTGTTGTTGGGAAGTGAACACTAAAGAATATAATTAAATTATATA[ATATATATATATAT]TATATAATTTAATTATATTCTTTAGTGTTCACTTCCCAACAACAGTGCTTCCTACCTAGCTTCAG	TGAAGCTAGGTAGGAAGCACTGT	59.616	CTGAAGCTAGGTAGGAAGCACTG	59.74	143	CL6816.Contig1_Rep1-Control
CL12614.Contig3_All_7213_1	ACAACAACAACAACA	ACA(3*5)	505	15	CTTCCCTTCGTATATCGAACCTCGTTGTTTCCCTCCATTCACAGATGAGAGCAGCAAT[ACAACAACAACAACA]GCAATGTAGCGCGCTCTCTCTCTGTCTCACCCTTCTTTG	CTTCCCTTCGTATATCGAACCTC	60.327	CAAAGAAGGGTGAGACAGAGAGA	60.038	112	Unigene13226_Rep1-Control
CL12614.Contig3_All_7213_2	ACAACAACAACAACA	ACA(3*5)	505	15	CTTCGTATATCGAACCTCGTTGTTTCCCTCCATTCACAGATGAGAGCAGCAAT[ACAACAACAACAACA]GCAATGTAGCGCGCTCTCTCTCTGTCTCACCCTTCTTTG	CTTCGTATATCGAACCTCGTTGT	59.573	CAAAGAAGGGTGAGACAGAGAGA	60.038	107	Unigene13226_Rep1-Control
CL12614.Contig3_All_7213_3	ACAACAACAACAACA	ACA(3*5)	505	15	CTCCATTCACAGATGAGAGCAGCAAT[ACAACAACAACAACA]GCAATGTAGCGCGCTCTCTCTCTGTCTCACCCTTCTTTG	CTCCATTCACAGATGAGAGCAG	60.012	CAAAGAAGGGTGAGACAGAGAGA	60.038	80	Unigene13226_Rep1-Control
CL12614.Contig3_All_7213_4	ACAACAACAACAACA	ACA(3*5)	505	15	GTATATCGAACCTCGTTGTTTCCCTCCATTCACAGATGAGAGCAGCAAT[ACAACAACAACAACA]GCAATGTAGCGCGCTCTCTCTCTGTCTCACCCTTCTTTG	GTATATCGAACCTCGTTGTTTCC	58.944	CAAAGAAGGGTGAGACAGAGAGA	60.038	103	Unigene13226_Rep1-Control
CL12635.Contig5_All_7220_1	GAGAGAGAGAGAGAGAGAGA	GA(2*10)	1240	20	AGCAACGCAAAAGAGATAGATTGGGTTCAAAGATAGCAACAC[GAGAGAGAGAGAGAGAGAGA]GGGAGCGAGGGGACTGACGTGGGAGAGGTGAAAAGCTTAGGCGCTAAAAT	AGCAACGCAAAAGAGATAGATTG	59.932	ATTTTAGCGCCTAAGCTTTTCAC	60.27	112	Unigene84959_Rep1-Control;Unigene8096_Rep1-Disease;Unigene30741_Rep1-Disease;Unigene7001_Rep2-Disease;Unigene184_Rep1-Control;Unigene13896_Rep1-Control;CL6249.Contig6_Rep1-Disease;Unigene7000_Rep2-Disease;Unigene89813_Rep2-Disease;Unigene4381_Rep1-Disease;Unigene119456_Rep2-Disease;Unigene76245_Rep1-Disease;Unigene6104_Rep1-Control;Unigene36512_Rep1-Control;Unigene87751_Rep2-Disease;CL6799.Contig…
CL12635.Contig5_All_7220_2	GAGAGAGAGAGAGAGAGAGA	GA(2*10)	1240	20	CAGCAACGCAAAAGAGATAGATTGGGTTCAAAGATAGCAACAC[GAGAGAGAGAGAGAGAGAGA]GGGAGCGAGGGGACTGACGTGGGAGAGGTGAAAAGCTTAGGCGCTAAAAT	CAGCAACGCAAAAGAGATAGATT	59.932	ATTTTAGCGCCTAAGCTTTTCAC	60.27	113	Unigene84959_Rep1-Control;Unigene8096_Rep1-Disease;Unigene30741_Rep1-Disease;Unigene7001_Rep2-Disease;Unigene184_Rep1-Control;Unigene13896_Rep1-Control;CL6249.Contig6_Rep1-Disease;Unigene7000_Rep2-Disease;Unigene89813_Rep2-Disease;Unigene4381_Rep1-Disease;Unigene119456_Rep2-Disease;Unigene76245_Rep1-Disease;Unigene6104_Rep1-Control;Unigene36512_Rep1-Control;Unigene87751_Rep2-Disease;CL6799.Contig…
CL12635.Contig5_All_7220_3	GAGAGAGAGAGAGAGAGAGA	GA(2*10)	1240	20	AGACAGCAACGCAAAAGAGATAGATTGGGTTCAAAGATAGCAACAC[GAGAGAGAGAGAGAGAGAGA]GGGAGCGAGGGGACTGACGTGGGAGAGGTGAAAAGCTTAGGCGCTAAAAT	AGACAGCAACGCAAAAGAGATAG	60.089	ATTTTAGCGCCTAAGCTTTTCAC	60.27	116	Unigene84959_Rep1-Control;Unigene8096_Rep1-Disease;Unigene30741_Rep1-Disease;Unigene7001_Rep2-Disease;Unigene184_Rep1-Control;Unigene13896_Rep1-Control;CL6249.Contig6_Rep1-Disease;Unigene7000_Rep2-Disease;Unigene89813_Rep2-Disease;Unigene4381_Rep1-Disease;Unigene119456_Rep2-Disease;Unigene76245_Rep1-Disease;Unigene6104_Rep1-Control;Unigene36512_Rep1-Control;Unigene87751_Rep2-Disease;CL6799.Contig…
CL12635.Contig5_All_7220_4	GAGAGAGAGAGAGAGAGAGA	GA(2*10)	1240	20	AGCAACGCAAAAGAGATAGATTGGGTTCAAAGATAGCAACAC[GAGAGAGAGAGAGAGAGAGA]GGGAGCGAGGGGACTGACGTGGGAGAGGTGAAAAGCTTAGGCGCTAAAATTT	AGCAACGCAAAAGAGATAGATTG	59.932	AAATTTTAGCGCCTAAGCTTTTC	59.51	114	Unigene84959_Rep1-Control;Unigene8096_Rep1-Disease;Unigene30741_Rep1-Disease;Unigene7001_Rep2-Disease;Unigene184_Rep1-Control;Unigene13896_Rep1-Control;CL6249.Contig6_Rep1-Disease;Unigene7000_Rep2-Disease;Unigene89813_Rep2-Disease;Unigene4381_Rep1-Disease;Unigene119456_Rep2-Disease;Unigene76245_Rep1-Disease;Unigene6104_Rep1-Control;Unigene36512_Rep1-Control;Unigene87751_Rep2-Disease;CL6799.Contig…
CL12635.Contig5_All_7220_5	GAGAGAGAGAGAGAGAGAGA	GA(2*10)	1240	20	CAGCAACGCAAAAGAGATAGATTGGGTTCAAAGATAGCAACAC[GAGAGAGAGAGAGAGAGAGA]GGGAGCGAGGGGACTGACGTGGGAGAGGTGAAAAGCTTAGGCGCTAAAATTT	CAGCAACGCAAAAGAGATAGATT	59.932	AAATTTTAGCGCCTAAGCTTTTC	59.51	115	Unigene84959_Rep1-Control;Unigene8096_Rep1-Disease;Unigene30741_Rep1-Disease;Unigene7001_Rep2-Disease;Unigene184_Rep1-Control;Unigene13896_Rep1-Control;CL6249.Contig6_Rep1-Disease;Unigene7000_Rep2-Disease;Unigene89813_Rep2-Disease;Unigene4381_Rep1-Disease;Unigene119456_Rep2-Disease;Unigene76245_Rep1-Disease;Unigene6104_Rep1-Control;Unigene36512_Rep1-Control;Unigene87751_Rep2-Disease;CL6799.Contig…
CL12635.Contig5_All_7221_1	CTCTCTCTCTCTCTCTCTCT	CT(2*10)	1539	20	TGAACTCTCAATCCCAGTGAAATTTTAGCGCCTAAGCTTTTCACCTCTCCCACGTCAGTCCCCTCGCTCC[CTCTCTCTCTCTCTCTCTCT]CGTGTTGCTATCTTTGAACCCAATCTATCTCTTTTGCGTTGCT	TGAACTCTCAATCCCAGTGAAAT	59.99	AGCAACGCAAAAGAGATAGATTG	59.932	133	Unigene84959_Rep1-Control;Unigene8096_Rep1-Disease;Unigene30741_Rep1-Disease;Unigene7001_Rep2-Disease;Unigene184_Rep1-Control;Unigene13896_Rep1-Control;CL6249.Contig6_Rep1-Disease;Unigene7000_Rep2-Disease;Unigene89813_Rep2-Disease;Unigene4381_Rep1-Disease;Unigene119456_Rep2-Disease;Unigene76245_Rep1-Disease;Unigene6104_Rep1-Control;Unigene36512_Rep1-Control;Unigene87751_Rep2-Disease;CL6799.Contig…
CL12635.Contig5_All_7221_2	CTCTCTCTCTCTCTCTCTCT	CT(2*10)	1539	20	TGAACTCTCAATCCCAGTGAAATTTTAGCGCCTAAGCTTTTCACCTCTCCCACGTCAGTCCCCTCGCTCC[CTCTCTCTCTCTCTCTCTCT]CGTGTTGCTATCTTTGAACCCAATCTATCTCTTTTGCGTTGCTG	TGAACTCTCAATCCCAGTGAAAT	59.99	CAGCAACGCAAAAGAGATAGATT	59.932	134	Unigene84959_Rep1-Control;Unigene8096_Rep1-Disease;Unigene30741_Rep1-Disease;Unigene7001_Rep2-Disease;Unigene184_Rep1-Control;Unigene13896_Rep1-Control;CL6249.Contig6_Rep1-Disease;Unigene7000_Rep2-Disease;Unigene89813_Rep2-Disease;Unigene4381_Rep1-Disease;Unigene119456_Rep2-Disease;Unigene76245_Rep1-Disease;Unigene6104_Rep1-Control;Unigene36512_Rep1-Control;Unigene87751_Rep2-Disease;CL6799.Contig…
CL12635.Contig5_All_7221_3	CTCTCTCTCTCTCTCTCTCT	CT(2*10)	1539	20	TGAACTCTCAATCCCAGTGAAATTTTAGCGCCTAAGCTTTTCACCTCTCCCACGTCAGTCCCCTCGCTCC[CTCTCTCTCTCTCTCTCTCT]CGTGTTGCTATCTTTGAACCCAATCTATCTCTTTTGCGTTGCTGTCT	TGAACTCTCAATCCCAGTGAAAT	59.99	AGACAGCAACGCAAAAGAGATAG	60.089	137	Unigene84959_Rep1-Control;Unigene8096_Rep1-Disease;Unigene30741_Rep1-Disease;Unigene7001_Rep2-Disease;Unigene184_Rep1-Control;Unigene13896_Rep1-Control;CL6249.Contig6_Rep1-Disease;Unigene7000_Rep2-Disease;Unigene89813_Rep2-Disease;Unigene4381_Rep1-Disease;Unigene119456_Rep2-Disease;Unigene76245_Rep1-Disease;Unigene6104_Rep1-Control;Unigene36512_Rep1-Control;Unigene87751_Rep2-Disease;CL6799.Contig…
CL12635.Contig5_All_7221_4	CTCTCTCTCTCTCTCTCTCT	CT(2*10)	1539	20	ATTTTAGCGCCTAAGCTTTTCACCTCTCCCACGTCAGTCCCCTCGCTCC[CTCTCTCTCTCTCTCTCTCT]CGTGTTGCTATCTTTGAACCCAATCTATCTCTTTTGCGTTGCT	ATTTTAGCGCCTAAGCTTTTCAC	60.27	AGCAACGCAAAAGAGATAGATTG	59.932	112	Unigene84959_Rep1-Control;Unigene8096_Rep1-Disease;Unigene30741_Rep1-Disease;Unigene7001_Rep2-Disease;Unigene184_Rep1-Control;Unigene13896_Rep1-Control;CL6249.Contig6_Rep1-Disease;Unigene7000_Rep2-Disease;Unigene89813_Rep2-Disease;Unigene4381_Rep1-Disease;Unigene119456_Rep2-Disease;Unigene76245_Rep1-Disease;Unigene6104_Rep1-Control;Unigene36512_Rep1-Control;Unigene87751_Rep2-Disease;CL6799.Contig…
CL12635.Contig5_All_7221_5	CTCTCTCTCTCTCTCTCTCT	CT(2*10)	1539	20	ATTTTAGCGCCTAAGCTTTTCACCTCTCCCACGTCAGTCCCCTCGCTCC[CTCTCTCTCTCTCTCTCTCT]CGTGTTGCTATCTTTGAACCCAATCTATCTCTTTTGCGTTGCTG	ATTTTAGCGCCTAAGCTTTTCAC	60.27	CAGCAACGCAAAAGAGATAGATT	59.932	113	Unigene84959_Rep1-Control;Unigene8096_Rep1-Disease;Unigene30741_Rep1-Disease;Unigene7001_Rep2-Disease;Unigene184_Rep1-Control;Unigene13896_Rep1-Control;CL6249.Contig6_Rep1-Disease;Unigene7000_Rep2-Disease;Unigene89813_Rep2-Disease;Unigene4381_Rep1-Disease;Unigene119456_Rep2-Disease;Unigene76245_Rep1-Disease;Unigene6104_Rep1-Control;Unigene36512_Rep1-Control;Unigene87751_Rep2-Disease;CL6799.Contig…
CL12654.Contig1_All_7240_5	CTTCTTCTTCTTCTTCTT	CTT(3*6)	968	18	ACACTTATCAGCCTTGCCAATAGCATCAGCAACGGTCAACGCTTGCGCGACTTCATCTTTCTTAGCATTGGCGGCATCGTCCATATGTTAATAATCTG[CTTCTTCTTCTTCTTCTT]CGTTCTCACTTTCTCCTCCTCCAA	ACACTTATCAGCCTTGCCAATAG	59.7	TTGGAGGAGGAGAAAGTGAGAAC	61.115	140	CL12923.Contig2_Rep2-Disease
CL12654.Contig3_All_7242_1	AGAGAGAGAGAGAGAGAGAGAGAGAGAGAGAG	AG(2*16)	1436	32	CTGTACTGATCCTCCATTCCATCCATTCTGAAAAAACAGACACA[AGAGAGAGAGAGAGAGAGAGAGAGAGAGAGAG]GATGAAAATTGATTTAAGAAGTGAAATCAGTGAAAGGAGAGAAAGAAGAGAAGAGATGAAGGATGAGGTGAGGT	CTGTACTGATCCTCCATTCCATC	59.841	ACCTCACCTCATCCTTCATCTCT	60.505	150	Unigene12966_Rep2-Disease;CL9160.Contig4_Rep1-Control;Unigene33505_Rep1-Disease;CL7421.Contig2_Rep1-Disease;CL9947.Contig3_Rep1-Control;CL9577.Contig5_Rep2-Disease;CL64.Contig1_Rep2-Disease;Unigene6329_Rep1-Disease
CL12654.Contig3_All_7242_2	AGAGAGAGAGAGAGAGAGAGAGAGAGAGAGAG	AG(2*16)	1436	32	CTGTACTGATCCTCCATTCCATCCATTCTGAAAAAACAGACACA[AGAGAGAGAGAGAGAGAGAGAGAGAGAGAGAG]GATGAAAATTGATTTAAGAAGTGAAATCAGTGAAAGGAGAGAAAGAAGAGAAGAGATGAAGGATGAGGTG	CTGTACTGATCCTCCATTCCATC	59.841	CACCTCATCCTTCATCTCTTCTC	59.337	146	Unigene12966_Rep2-Disease;CL9160.Contig4_Rep1-Control;Unigene33505_Rep1-Disease;CL7421.Contig2_Rep1-Disease;CL9947.Contig3_Rep1-Control;CL9577.Contig5_Rep2-Disease;CL64.Contig1_Rep2-Disease;Unigene6329_Rep1-Disease
CL12654.Contig3_All_7242_3	AGAGAGAGAGAGAGAGAGAGAGAGAGAGAGAG	AG(2*16)	1436	32	CTGTACTGATCCTCCATTCCATCCATTCTGAAAAAACAGACACA[AGAGAGAGAGAGAGAGAGAGAGAGAGAGAGAG]GATGAAAATTGATTTAAGAAGTGAAATCAGTGAAAGGAGAGAAAGAAGAGAAGAGATGAAGGATGAGGTGA	CTGTACTGATCCTCCATTCCATC	59.841	TCACCTCATCCTTCATCTCTTCT	59.337	147	Unigene12966_Rep2-Disease;CL9160.Contig4_Rep1-Control;Unigene33505_Rep1-Disease;CL7421.Contig2_Rep1-Disease;CL9947.Contig3_Rep1-Control;CL9577.Contig5_Rep2-Disease;CL64.Contig1_Rep2-Disease;Unigene6329_Rep1-Disease
CL12654.Contig3_All_7242_4	AGAGAGAGAGAGAGAGAGAGAGAGAGAGAGAG	AG(2*16)	1436	32	CTGTACTGATCCTCCATTCCATCCATTCTGAAAAAACAGACACA[AGAGAGAGAGAGAGAGAGAGAGAGAGAGAGAG]GATGAAAATTGATTTAAGAAGTGAAATCAGTGAAAGGAGAGAAAGAAGAGAAGAGATGAAGGATGAGGTGAG	CTGTACTGATCCTCCATTCCATC	59.841	CTCACCTCATCCTTCATCTCTTC	59.337	148	Unigene12966_Rep2-Disease;CL9160.Contig4_Rep1-Control;Unigene33505_Rep1-Disease;CL7421.Contig2_Rep1-Disease;CL9947.Contig3_Rep1-Control;CL9577.Contig5_Rep2-Disease;CL64.Contig1_Rep2-Disease;Unigene6329_Rep1-Disease
CL12654.Contig3_All_7242_5	AGAGAGAGAGAGAGAGAGAGAGAGAGAGAGAG	AG(2*16)	1436	32	ACACTGTACTGATCCTCCATTCCATCCATTCTGAAAAAACAGACACA[AGAGAGAGAGAGAGAGAGAGAGAGAGAGAGAG]GATGAAAATTGATTTAAGAAGTGAAATCAGTGAAAGGAGAGAAAGAAGAGAAGAGATGAAGGATGAGGTGAGGT	ACACTGTACTGATCCTCCATTCC	59.383	ACCTCACCTCATCCTTCATCTCT	60.505	153	Unigene12966_Rep2-Disease;CL9160.Contig4_Rep1-Control;Unigene33505_Rep1-Disease;CL7421.Contig2_Rep1-Disease;CL9947.Contig3_Rep1-Control;CL9577.Contig5_Rep2-Disease;CL64.Contig1_Rep2-Disease;Unigene6329_Rep1-Disease
CL12654.Contig3_All_7243_2	GAAGAAGAAGAAGAAGAAGAA	GAA(3*7)	1791	21	CGGAGGAGAAATTGTAGACAGAAGTCGAGAAC[GAAGAAGAAGAAGAAGAAGAA]GATTATTAACATATGGACGATGCCGCCAATGCTAAGGAAGATGAAGCTG	CGGAGGAGAAATTGTAGACAGAA	59.77	CAGCTTCATCTTCCTTAGCATTG	60.389	102	Unigene12966_Rep2-Disease;CL9160.Contig4_Rep1-Control;Unigene33505_Rep1-Disease;CL7421.Contig2_Rep1-Disease;CL9947.Contig3_Rep1-Control;CL9577.Contig5_Rep2-Disease;CL64.Contig1_Rep2-Disease;Unigene6329_Rep1-Disease
CL12655.Contig4_All_7249_1	TATATATATATATATA	TA(2*8)	1726	16	GCTAGCGCAGAAGCAGTAGTTAGTTAACCAGTTGGCAAACATAATCAACCAACAGCATACC[TATATATATATATATA]TGACCAATGAACCTGAAAGGTACCT	GCTAGCGCAGAAGCAGTAGTTAG	60.024	AGGTACCTTTCAGGTTCATTGGT	60.155	102	Unigene4856_Rep1-Disease
CL12655.Contig4_All_7249_2	TATATATATATATATA	TA(2*8)	1726	16	AACCTGCTATGCTAACCACTTTGCTAGCGCAGAAGCAGTAGTTAGTTAACCAGTTGGCAAACATAATCAACCAACAGCATACC[TATATATATATATATA]TGACCAATGAACCTGAAAGGTACCT	AACCTGCTATGCTAACCACTTTG	59.736	AGGTACCTTTCAGGTTCATTGGT	60.155	124	Unigene4856_Rep1-Disease
CL12655.Contig4_All_7249_3	TATATATATATATATA	TA(2*8)	1726	16	GCTAGCGCAGAAGCAGTAGTTAGTTAACCAGTTGGCAAACATAATCAACCAACAGCATACC[TATATATATATATATA]TGACCAATGAACCTGAAAGGTACC	GCTAGCGCAGAAGCAGTAGTTAG	60.024	GGTACCTTTCAGGTTCATTGGTC	60.969	101	Unigene4856_Rep1-Disease
CL12655.Contig4_All_7249_4	TATATATATATATATA	TA(2*8)	1726	16	ACCAGTTGGCAAACATAATCAACCAACAGCATACC[TATATATATATATATA]TGACCAATGAACCTGAAAGGTACCTTTTCATAAGTTCCAAACTTCAATAAGTGATTAATCTAATTGCAAGCTGTTAACTGCTTAAATAAATCTGGCAATTGG	ACCAGTTGGCAAACATAATCAAC	60.163	CCAATTGCCAGATTTATTTAAGC	59.092	153	Unigene4856_Rep1-Disease
CL12655.Contig4_All_7249_5	TATATATATATATATA	TA(2*8)	1726	16	AACCTGCTATGCTAACCACTTTGCTAGCGCAGAAGCAGTAGTTAGTTAACCAGTTGGCAAACATAATCAACCAACAGCATACC[TATATATATATATATA]TGACCAATGAACCTGAAAGGTACC	AACCTGCTATGCTAACCACTTTG	59.736	GGTACCTTTCAGGTTCATTGGTC	60.969	123	Unigene4856_Rep1-Disease
CL12675.Contig1_All_7256_1	AACAACAACAACAAC	AAC(3*5)	514	15	ATATGCATCATGTGGCCTAACTTGTATAT[AACAACAACAACAAC]CAAGATGGAGTGTATTGTGTCATATCATAAATTATATCTATAATTAGGCTATTTAAATATTCGTTCTTTGCTTTTGTCTAT	ATATGCATCATGTGGCCTAACTT	59.776	ATAGACAAAAGCAAAGAACGAAT	56.438	125	Unigene27206_Rep1-Disease
CL12675.Contig1_All_7256_2	AACAACAACAACAAC	AAC(3*5)	514	15	GATATGCATCATGTGGCCTAACTTGTATAT[AACAACAACAACAAC]CAAGATGGAGTGTATTGTGTCATATCATAAATTATATCTATAATTAGGCTATTTAAATATTCGTTCTTTGCTTTTGTCTAT	GATATGCATCATGTGGCCTAACT	60.245	ATAGACAAAAGCAAAGAACGAAT	56.438	126	Unigene27206_Rep1-Disease
CL12675.Contig1_All_7256_3	AACAACAACAACAAC	AAC(3*5)	514	15	GCATCATGTGGCCTAACTTGTATAT[AACAACAACAACAAC]CAAGATGGAGTGTATTGTGTCATATCATAAATTATATCTATAATTAGGCTATTTAAATATTCGTTCTTTGCTTTTGTCTAT	GCATCATGTGGCCTAACTTGTAT	60.277	ATAGACAAAAGCAAAGAACGAAT	56.438	121	Unigene27206_Rep1-Disease
CL12675.Contig1_All_7256_4	AACAACAACAACAAC	AAC(3*5)	514	15	ATATGCATCATGTGGCCTAACTTGTATAT[AACAACAACAACAAC]CAAGATGGAGTGTATTGTGTCATATCATAAATTATATCTATAATTAGGCTATTTAAATATTCGTTCTTTGCTTTTGTCTA	ATATGCATCATGTGGCCTAACTT	59.776	TAGACAAAAGCAAAGAACGAATA	56.149	124	Unigene27206_Rep1-Disease
CL12675.Contig1_All_7256_5	AACAACAACAACAAC	AAC(3*5)	514	15	ATATGCATCATGTGGCCTAACTTGTATAT[AACAACAACAACAAC]CAAGATGGAGTGTATTGTGTCATATCATAAATTATATCTATAATTAGGCTATTTAAATATTCGTTCTTTGCTTTTGTCTATA	ATATGCATCATGTGGCCTAACTT	59.776	TATAGACAAAAGCAAAGAACGAA	56.149	126	Unigene27206_Rep1-Disease
CL12689.Contig1_All_7257_1	ATGGCATGGCATGGCATGGCATGGC	ATGGC(5*5)	441	25	TAAATGGAACAAGGGAACAAGAGGAGCCAGCTTTCTG[ATGGCATGGCATGGCATGGCATGGC]CCCATTAACGGTAACAAGAGAAGCCAACAAAATATAATCATTTAAATATTACATATTCAGGTGCCCCAC	TAAATGGAACAAGGGAACAAGAG	59.527	GTGGGGCACCTGAATATGTAAT	59.972	131	Unigene134391_Rep2-Disease
CL12689.Contig1_All_7257_2	ATGGCATGGCATGGCATGGCATGGC	ATGGC(5*5)	441	25	ATCATCGTTTCTGTGGGTTAGGACCTGACCTGACCTTAGGCCAGCTCCGTCTATGGAGAGAGCTTATAAATGGAACAAGGGAACAAGAGGAGCCAGCTTTCTG[ATGGCATGGCATGGCATGGCATGGC]CCCATTAACGGTAACAAGAGAAGCCAACAAAA	ATCATCGTTTCTGTGGGTTAGG	60.242	TTTTGTTGGCTTCTCTTGTTACC	59.695	160	Unigene134391_Rep2-Disease
CL12689.Contig1_All_7257_3	ATGGCATGGCATGGCATGGCATGGC	ATGGC(5*5)	441	25	GCTCCGTCTATGGAGAGAGCTTATAAATGGAACAAGGGAACAAGAGGAGCCAGCTTTCTG[ATGGCATGGCATGGCATGGCATGGC]CCCATTAACGGTAACAAGAGAAGCCAACAAAA	GCTCCGTCTATGGAGAGAGCTTA	61.338	TTTTGTTGGCTTCTCTTGTTACC	59.695	117	Unigene134391_Rep2-Disease
CL12689.Contig1_All_7257_4	ATGGCATGGCATGGCATGGCATGGC	ATGGC(5*5)	441	25	TAAATGGAACAAGGGAACAAGAGGAGCCAGCTTTCTG[ATGGCATGGCATGGCATGGCATGGC]CCCATTAACGGTAACAAGAGAAGCCAACAAAATATAATCATTTAAATATTACATATTCAGGTGCCCCACCTTTACATGTTGCTGGTGTTGGT	TAAATGGAACAAGGGAACAAGAG	59.527	ACCAACACCAGCAACATGTAAAG	61.209	154	Unigene134391_Rep2-Disease
CL12689.Contig1_All_7257_5	ATGGCATGGCATGGCATGGCATGGC	ATGGC(5*5)	441	25	TAAATGGAACAAGGGAACAAGAGGAGCCAGCTTTCTG[ATGGCATGGCATGGCATGGCATGGC]CCCATTAACGGTAACAAGAGAAGCCAACAAAATATAATCATTTAAATATTACATATTCAGGTGCCCCACCTTTACATGTTGCTGGTGTTGGT	TAAATGGAACAAGGGAACAAGAG	59.527	ACCAACACCAGCAACATGTAAA	60.326	154	Unigene134391_Rep2-Disease
CL1269.Contig4_All_869_1	TATTATTATTATTATTATTAT	TAT(3*7)	666	21	CAAGAAGTCAGGGGTCTCTACAAAATCACCAGAAGAATGCCTTCTTTGGGGTCTTGGTGAAACTGTAGCCGAAACCCCCTTGCTCTGAATCTGATCTACTACTACCGTAC[TATTATTATTATTATTATTAT]TACTATTGAAACCTCCAACACCAG	CAAGAAGTCAGGGGTCTCTACAA	59.797	CTGGTGTTGGAGGTTTCAATAGT	59.442	155	Unigene16024_Rep2-Disease
CL1269.Contig4_All_869_2	TATTATTATTATTATTATTAT	TAT(3*7)	666	21	CCCTTGCTCTGAATCTGATCTACTACTACCGTAC[TATTATTATTATTATTATTAT]TACTATTGAAACCTCCAACACCAGCTCCTCCAACTGGTCTCTGACGGTTGGATGAGTTACCTGGATCAA	CCCTTGCTCTGAATCTGATCTAC	59.384	TTGATCCAGGTAACTCATCCAAC	60.235	124	Unigene16024_Rep2-Disease
CL1269.Contig4_All_869_3	TATTATTATTATTATTATTAT	TAT(3*7)	666	21	CCCTTGCTCTGAATCTGATCTACTACTACCGTAC[TATTATTATTATTATTATTAT]TACTATTGAAACCTCCAACACCAGCTCCTCCAACTGGTCTCTGACGGTTGGATGAGTTACCTGGATCAACAA	CCCTTGCTCTGAATCTGATCTAC	59.384	TTGTTGATCCAGGTAACTCATCC	60.235	127	Unigene16024_Rep2-Disease
CL1269.Contig4_All_869_4	TATTATTATTATTATTATTAT	TAT(3*7)	666	21	TACAAAATCACCAGAAGAATGCCTTCTTTGGGGTCTTGGTGAAACTGTAGCCGAAACCCCCTTGCTCTGAATCTGATCTACTACTACCGTAC[TATTATTATTATTATTATTAT]TACTATTGAAACCTCCAACACCAG	TACAAAATCACCAGAAGAATGCC	60.358	CTGGTGTTGGAGGTTTCAATAGT	59.442	137	Unigene16024_Rep2-Disease
CL1269.Contig4_All_869_5	TATTATTATTATTATTATTAT	TAT(3*7)	666	21	GGGTCTCTACAAAATCACCAGAAGAATGCCTTCTTTGGGGTCTTGGTGAAACTGTAGCCGAAACCCCCTTGCTCTGAATCTGATCTACTACTACCGTAC[TATTATTATTATTATTATTAT]TACTATTGAAACCTCCAACACCAG	GGGTCTCTACAAAATCACCAGAA	59.513	CTGGTGTTGGAGGTTTCAATAGT	59.442	144	Unigene16024_Rep2-Disease
CL12728.Contig1_All_7265_1	AGCAGCAGCAGCAGC	AGC(3*5)	1512	15	TAACCTTCCCTTCTTGACACAAACGAGTCAAATCACTGATTGAAGGGGGCGCAGCAAGAGG[AGCAGCAGCAGCAGC]AACGTGCGCTTGCCCTTGAACGGAACCCTGTGGGTTCAGCTGGTTAGGGTTACTAGC	TAACCTTCCCTTCTTGACACAAA	60.022	GCTAGTAACCCTAACCAGCTGAA	59.027	133	Unigene36174_Rep1-Control
CL12728.Contig1_All_7265_2	AGCAGCAGCAGCAGC	AGC(3*5)	1512	15	TTAACCTTCCCTTCTTGACACAAACGAGTCAAATCACTGATTGAAGGGGGCGCAGCAAGAGG[AGCAGCAGCAGCAGC]AACGTGCGCTTGCCCTTGAACGGAACCCTGTGGGTTCAGCTGGTTAGGGTTACTAGC	TTAACCTTCCCTTCTTGACACAA	60.022	GCTAGTAACCCTAACCAGCTGAA	59.027	134	Unigene36174_Rep1-Control
CL12728.Contig1_All_7265_3	AGCAGCAGCAGCAGC	AGC(3*5)	1512	15	TTTAACCTTCCCTTCTTGACACAAACGAGTCAAATCACTGATTGAAGGGGGCGCAGCAAGAGG[AGCAGCAGCAGCAGC]AACGTGCGCTTGCCCTTGAACGGAACCCTGTGGGTTCAGCTGGTTAGGGTTACTAGC	TTTAACCTTCCCTTCTTGACACA	60.022	GCTAGTAACCCTAACCAGCTGAA	59.027	135	Unigene36174_Rep1-Control
CL12728.Contig1_All_7265_4	AGCAGCAGCAGCAGC	AGC(3*5)	1512	15	TTGACACAAACGAGTCAAATCACTGATTGAAGGGGGCGCAGCAAGAGG[AGCAGCAGCAGCAGC]AACGTGCGCTTGCCCTTGAACGGAACCCTGTGGGTTCAGCTGGTTAGGGTTACTAGC	TTGACACAAACGAGTCAAATCAC	60.067	GCTAGTAACCCTAACCAGCTGAA	59.027	120	Unigene36174_Rep1-Control
CL12728.Contig1_All_7265_5	AGCAGCAGCAGCAGC	AGC(3*5)	1512	15	TAACCTTCCCTTCTTGACACAAACGAGTCAAATCACTGATTGAAGGGGGCGCAGCAAGAGG[AGCAGCAGCAGCAGC]AACGTGCGCTTGCCCTTGAACGGAACCCTGTGGGTTCAGCTGGTTAGGGTTACTAGCGGGTTGTG	TAACCTTCCCTTCTTGACACAAA	60.022	CACAACCCGCTAGTAACCCTAAC	61.11	141	Unigene36174_Rep1-Control
CL12765.Contig2_All_7277_1	TCTCTCTCTCTCTCTCTCTCTCTCTCTCTCTCTCTCTCTCTC	TC(2*21)	413	42	TCAAAACGGACAATGAACTACCTCTTCTCCCAGCAAACCAAACACCCCCTCT[TCTCTCTCTCTCTCTCTCTCTCTCTCTCTCTCTCTCTCTCTC]CCCCTCCTCCTCTTCTCTCTTCTGA	TCAAAACGGACAATGAACTACCT	59.92	TCAGAAGAGAGAAGAGGAGGAGG	60.619	119	CL5562.Contig10_Rep2-Disease;CL5562.Contig11_Rep2-Disease;Unigene13121_Rep2-Disease;CL5562.Contig3_Rep2-Disease;CL5562.Contig9_Rep2-Disease
CL12765.Contig2_All_7277_2	TCTCTCTCTCTCTCTCTCTCTCTCTCTCTCTCTCTCTCTCTC	TC(2*21)	413	42	CTCAAAACGGACAATGAACTACCTCTTCTCCCAGCAAACCAAACACCCCCTCT[TCTCTCTCTCTCTCTCTCTCTCTCTCTCTCTCTCTCTCTCTC]CCCCTCCTCCTCTTCTCTCTTCTGA	CTCAAAACGGACAATGAACTACC	59.92	TCAGAAGAGAGAAGAGGAGGAGG	60.619	120	CL5562.Contig10_Rep2-Disease;CL5562.Contig11_Rep2-Disease;Unigene13121_Rep2-Disease;CL5562.Contig3_Rep2-Disease;CL5562.Contig9_Rep2-Disease
CL12765.Contig2_All_7277_3	TCTCTCTCTCTCTCTCTCTCTCTCTCTCTCTCTCTCTCTCTC	TC(2*21)	413	42	CCTCAAAACGGACAATGAACTACCTCTTCTCCCAGCAAACCAAACACCCCCTCT[TCTCTCTCTCTCTCTCTCTCTCTCTCTCTCTCTCTCTCTCTC]CCCCTCCTCCTCTTCTCTCTTCTGA	CCTCAAAACGGACAATGAACTAC	59.92	TCAGAAGAGAGAAGAGGAGGAGG	60.619	121	CL5562.Contig10_Rep2-Disease;CL5562.Contig11_Rep2-Disease;Unigene13121_Rep2-Disease;CL5562.Contig3_Rep2-Disease;CL5562.Contig9_Rep2-Disease
CL12765.Contig2_All_7277_4	TCTCTCTCTCTCTCTCTCTCTCTCTCTCTCTCTCTCTCTCTC	TC(2*21)	413	42	CAAAACGGACAATGAACTACCTCTTCTCCCAGCAAACCAAACACCCCCTCT[TCTCTCTCTCTCTCTCTCTCTCTCTCTCTCTCTCTCTCTCTC]CCCCTCCTCCTCTTCTCTCTTCTGAAAA	CAAAACGGACAATGAACTACCTC	59.92	TTTTCAGAAGAGAGAAGAGGAGGA	60.122	121	CL5562.Contig10_Rep2-Disease;CL5562.Contig11_Rep2-Disease;Unigene13121_Rep2-Disease;CL5562.Contig3_Rep2-Disease;CL5562.Contig9_Rep2-Disease
CL12765.Contig2_All_7277_5	TCTCTCTCTCTCTCTCTCTCTCTCTCTCTCTCTCTCTCTCTC	TC(2*21)	413	42	TCAAAACGGACAATGAACTACCTCTTCTCCCAGCAAACCAAACACCCCCTCT[TCTCTCTCTCTCTCTCTCTCTCTCTCTCTCTCTCTCTCTCTC]CCCCTCCTCCTCTTCTCTCTTCTGAAAA	TCAAAACGGACAATGAACTACCT	59.92	TTTTCAGAAGAGAGAAGAGGAGGA	60.122	122	CL5562.Contig10_Rep2-Disease;CL5562.Contig11_Rep2-Disease;Unigene13121_Rep2-Disease;CL5562.Contig3_Rep2-Disease;CL5562.Contig9_Rep2-Disease
CL12765.Contig3_All_7278_1	GAGAGAGAGAGAGAGAGAGAGAGAGAGAGAGAGA	GA(2*17)	7577	34	AGGAAAACTGTATCTGTGGGTCATTCTTGTAAACATCAATCTAGTTTTGTTTTCTCCATCTTTTCAGAAGAGAGAAGAGGAGGAGGGG[GAGAGAGAGAGAGAGAGAGAGAGAGAGAGAGAGA]AGAGGGGGTGTTTGGTTTGCTGGGAGAAGAGGTAGTT	AGGAAAACTGTATCTGTGGGTCA	59.914	AACTACCTCTTCTCCCAGCAAAC	60.175	159	CL5562.Contig4_Rep2-Disease;CL4404.Contig2_Rep1-Disease;CL5562.Contig8_Rep2-Disease;CL4404.Contig1_Rep1-Disease;Unigene157823_Rep1-Control;Unigene110190_Rep1-Control;CL3712.Contig1_Rep1-Control;Unigene36748_Rep1-Control;Unigene984_Rep1-Control
CL12765.Contig3_All_7278_2	GAGAGAGAGAGAGAGAGAGAGAGAGAGAGAGAGA	GA(2*17)	7577	34	TCAGAAGAGAGAAGAGGAGGAGGGG[GAGAGAGAGAGAGAGAGAGAGAGAGAGAGAGAGA]AGAGGGGGTGTTTGGTTTGCTGGGAGAAGAGGTAGTTCATTGTCCGTTTTGA	TCAGAAGAGAGAAGAGGAGGAGG	60.619	TCAAAACGGACAATGAACTACCT	59.92	111	CL5562.Contig4_Rep2-Disease;CL4404.Contig2_Rep1-Disease;CL5562.Contig8_Rep2-Disease;CL4404.Contig1_Rep1-Disease;Unigene157823_Rep1-Control;Unigene110190_Rep1-Control;CL3712.Contig1_Rep1-Control;Unigene36748_Rep1-Control;Unigene984_Rep1-Control
CL12765.Contig3_All_7278_3	GAGAGAGAGAGAGAGAGAGAGAGAGAGAGAGAGA	GA(2*17)	7577	34	TCAGAAGAGAGAAGAGGAGGAGGGG[GAGAGAGAGAGAGAGAGAGAGAGAGAGAGAGAGA]AGAGGGGGTGTTTGGTTTGCTGGGAGAAGAGGTAGTTCATTGTCCGTTTTGAG	TCAGAAGAGAGAAGAGGAGGAGG	60.619	CTCAAAACGGACAATGAACTACC	59.92	112	CL5562.Contig4_Rep2-Disease;CL4404.Contig2_Rep1-Disease;CL5562.Contig8_Rep2-Disease;CL4404.Contig1_Rep1-Disease;Unigene157823_Rep1-Control;Unigene110190_Rep1-Control;CL3712.Contig1_Rep1-Control;Unigene36748_Rep1-Control;Unigene984_Rep1-Control
CL12765.Contig3_All_7278_4	GAGAGAGAGAGAGAGAGAGAGAGAGAGAGAGAGA	GA(2*17)	7577	34	TCAGAAGAGAGAAGAGGAGGAGGGG[GAGAGAGAGAGAGAGAGAGAGAGAGAGAGAGAGA]AGAGGGGGTGTTTGGTTTGCTGGGAGAAGAGGTAGTTCATTGTCCGTTTTGAGG	TCAGAAGAGAGAAGAGGAGGAGG	60.619	CCTCAAAACGGACAATGAACTAC	59.92	113	CL5562.Contig4_Rep2-Disease;CL4404.Contig2_Rep1-Disease;CL5562.Contig8_Rep2-Disease;CL4404.Contig1_Rep1-Disease;Unigene157823_Rep1-Control;Unigene110190_Rep1-Control;CL3712.Contig1_Rep1-Control;Unigene36748_Rep1-Control;Unigene984_Rep1-Control
CL12765.Contig3_All_7278_5	GAGAGAGAGAGAGAGAGAGAGAGAGAGAGAGAGA	GA(2*17)	7577	34	GGAAAACTGTATCTGTGGGTCATTCTTGTAAACATCAATCTAGTTTTGTTTTCTCCATCTTTTCAGAAGAGAGAAGAGGAGGAGGGG[GAGAGAGAGAGAGAGAGAGAGAGAGAGAGAGAGA]AGAGGGGGTGTTTGGTTTGCTGGGAGAAGAGGTAGTT	GGAAAACTGTATCTGTGGGTCAT	59.272	AACTACCTCTTCTCCCAGCAAAC	60.175	158	CL5562.Contig4_Rep2-Disease;CL4404.Contig2_Rep1-Disease;CL5562.Contig8_Rep2-Disease;CL4404.Contig1_Rep1-Disease;Unigene157823_Rep1-Control;Unigene110190_Rep1-Control;CL3712.Contig1_Rep1-Control;Unigene36748_Rep1-Control;Unigene984_Rep1-Control
CL1284.Contig10_All_892_1	ATTCATTCATTCATTCATTCATTC	ATTC(4*6)	3033	24	ACTCTCACTTGAAACACCTTCCA[ATTCATTCATTCATTCATTCATTC]AGATGAAGCCAAAAAAAAAAAAAGAAAAAAGTATCATGCACAATTCAATAGTAATTGATAACACTAATCTTAGAGAGAGACCTTGTATCCAGTGTAGATATCAATGGCTCGAA	ACTCTCACTTGAAACACCTTCCA	60.195	TTCGAGCCATTGATATCTACACT	57.926	160	CL4904.Contig2_Rep2-Disease;CL4479.Contig10_Rep1-Disease;Unigene48950_Rep1-Control;Unigene138268_Rep2-Disease;Unigene31846_Rep2-Disease
CL1284.Contig10_All_892_5	ATTCATTCATTCATTCATTCATTC	ATTC(4*6)	3033	24	ACTCTCACTTGAAACACCTTCCA[ATTCATTCATTCATTCATTCATTC]AGATGAAGCCAAAAAAAAAAAAAGAAAAAAGTATCATGCACAATTCAA	ACTCTCACTTGAAACACCTTCCA	60.195	TTGAATTGTGCATGATACTTTTT	56.499	95	CL4904.Contig2_Rep2-Disease;CL4479.Contig10_Rep1-Disease;Unigene48950_Rep1-Control;Unigene138268_Rep2-Disease;Unigene31846_Rep2-Disease
CL1284.Contig10_All_893_1	AAAAAAAAAAAAA	A(1*13)	3067	13	TCTCACTTGAAACACCTTCCA[ATTCATTCATTCATTCATTCATTC]AGATGAAGCCAAAAAAAAAAAAAGAAAAAAGTATCATGCACAATTCAATAGTAATTGATAACACTAATCTTAGAGAGAGACCTTGTATCCAGTGTAGATATCAATGGCTCGAACC	TCTCACTTGAAACACCTTCCAAT	60.026	GGTTCGAGCCATTGATATCTACA	60.346	160	CL4904.Contig2_Rep2-Disease;CL4479.Contig10_Rep1-Disease;Unigene48950_Rep1-Control;Unigene138268_Rep2-Disease;Unigene31846_Rep2-Disease
CL1284.Contig10_All_893_2	AAAAAAAAAAAAA	A(1*13)	3067	13	CACCTTCCA[ATTCATTCATTCATTCATTCATTC]AGATGAAGCCAAAAAAAAAAAAAGAAAAAAGTATCATGCACAATTCAATAGTAATTGATAACACTAATCTTAGAGAGAGACCTTGTATCCAGTGTAGATATCAATGGCTCGAACC	CACCTTCCAATTCATTCATTCAT	60.068	GGTTCGAGCCATTGATATCTACA	60.346	148	CL4904.Contig2_Rep2-Disease;CL4479.Contig10_Rep1-Disease;Unigene48950_Rep1-Control;Unigene138268_Rep2-Disease;Unigene31846_Rep2-Disease
CL1284.Contig10_All_893_3	AAAAAAAAAAAAA	A(1*13)	3067	13	TTGAAACACCTTCCA[ATTCATTCATTCATTCATTCATTC]AGATGAAGCCAAAAAAAAAAAAAGAAAAAAGTATCATGCACAATTCAATAGTAATTGATAACACTAATCTTAGAGAGAGACCTTGTATCCAGTGTAGATATCAATGGCTCGAACC	TTGAAACACCTTCCAATTCATTC	60.21	GGTTCGAGCCATTGATATCTACA	60.346	154	CL4904.Contig2_Rep2-Disease;CL4479.Contig10_Rep1-Disease;Unigene48950_Rep1-Control;Unigene138268_Rep2-Disease;Unigene31846_Rep2-Disease
CL1284.Contig10_All_893_5	AAAAAAAAAAAAA	A(1*13)	3067	13	TCACTTGAAACACCTTCCA[ATTCATTCATTCATTCATTCATTC]AGATGAAGCCAAAAAAAAAAAAAGAAAAAAGTATCATGCACAATTCAATAGTAATTGATAACACTAATCTTAGAGAGAGACCTTGTATCCAGTGTAGATATCAATGGCTCGAACC	TCACTTGAAACACCTTCCAATTC	60.379	GGTTCGAGCCATTGATATCTACA	60.346	158	CL4904.Contig2_Rep2-Disease;CL4479.Contig10_Rep1-Disease;Unigene48950_Rep1-Control;Unigene138268_Rep2-Disease;Unigene31846_Rep2-Disease
CL12874.Contig10_All_7307_1	TTTTTCTTTTTCTTTTTCTTTTTC	TTTTTC(6*4)	246	24	TGCGTACATATACCCTTTTCAGATCCATCGGAGCCTCGTGTTTCTTTTCT[TTTTTCTTTTTCTTTTTCTTTTTC]TTTTTTTCACTCTCGTCCATCAAAATT	TGCGTACATATACCCTTTTCAGA	58.71	AATTTTGATGGACGAGAGTGAAA	59.994	101	CL7251.Contig6_Rep2-Disease
CL12874.Contig10_All_7307_2	TTTTTCTTTTTCTTTTTCTTTTTC	TTTTTC(6*4)	246	24	CTGCGTACATATACCCTTTTCAGATCCATCGGAGCCTCGTGTTTCTTTTCT[TTTTTCTTTTTCTTTTTCTTTTTC]TTTTTTTCACTCTCGTCCATCAAAATT	CTGCGTACATATACCCTTTTCAGA	59.597	AATTTTGATGGACGAGAGTGAAA	59.994	102	CL7251.Contig6_Rep2-Disease
CL12874.Contig10_All_7307_4	TTTTTCTTTTTCTTTTTCTTTTTC	TTTTTC(6*4)	246	24	CATATACCCTTTTCAGATCCATCGGAGCCTCGTGTTTCTTTTCT[TTTTTCTTTTTCTTTTTCTTTTTC]TTTTTTTCACTCTCGTCCATCAAAATT	CATATACCCTTTTCAGATCCATCG	60.877	AATTTTGATGGACGAGAGTGAAA	59.994	95	CL7251.Contig6_Rep2-Disease
CL12874.Contig10_All_7307_5	TTTTTCTTTTTCTTTTTCTTTTTC	TTTTTC(6*4)	246	24	TGCGTACATATACCCTTTTCAGATCCATCGGAGCCTCGTGTTTCTTTTCT[TTTTTCTTTTTCTTTTTCTTTTTC]TTTTTTTCACTCTCGTCCATCAAAATTAAATCC	TGCGTACATATACCCTTTTCAGA	58.71	GGATTTAATTTTGATGGACGAGA	59.348	107	CL7251.Contig6_Rep2-Disease
CL12891.Contig1_All_7334_1	TCTCTCTCTCTCTCTCTCTCTC	TC(2*11)	372	22	GTTTGTGAATTGCACTCTCCAGTCTCCAATTGCACCTATCTATCTTTCTTTTCCACAGAATTCTATCTATAGCTGTCCTTTTTTTTCTTTTAAAT[TCTCTCTCTCTCTCTCTCTCTC]TTGCAGTGTCTCATGAAACATACATCAAAATGCATGG	GTTTGTGAATTGCACTCTCCAGT	60.583	CCATGCATTTTGATGTATGTTTC	59.248	154	Unigene15733_Rep2-Disease
CL12891.Contig1_All_7334_2	TCTCTCTCTCTCTCTCTCTCTC	TC(2*11)	372	22	GTTTGTGAATTGCACTCTCCAGTCTCCAATTGCACCTATCTATCTTTCTTTTCCACAGAATTCTATCTATAGCTGTCCTTTTTTTTCTTTTAAAT[TCTCTCTCTCTCTCTCTCTCTC]TTGCAGTGTCTCATGAAACATACATCAAAATGCATGGT	GTTTGTGAATTGCACTCTCCAGT	60.583	ACCATGCATTTTGATGTATGTTTC	60.016	155	Unigene15733_Rep2-Disease
CL12891.Contig1_All_7334_3	TCTCTCTCTCTCTCTCTCTCTC	TC(2*11)	372	22	GTTTGTGAATTGCACTCTCCAGTCTCCAATTGCACCTATCTATCTTTCTTTTCCACAGAATTCTATCTATAGCTGTCCTTTTTTTTCTTTTAAAT[TCTCTCTCTCTCTCTCTCTCTC]TTGCAGTGTCTCATGAAACATACATCAAAATGCATGGTGGTT	GTTTGTGAATTGCACTCTCCAGT	60.583	AACCACCATGCATTTTGATGTA	60.117	159	Unigene15733_Rep2-Disease
CL12891.Contig1_All_7334_4	TCTCTCTCTCTCTCTCTCTCTC	TC(2*11)	372	22	TGTGAATTGCACTCTCCAGTCTCCAATTGCACCTATCTATCTTTCTTTTCCACAGAATTCTATCTATAGCTGTCCTTTTTTTTCTTTTAAAT[TCTCTCTCTCTCTCTCTCTCTC]TTGCAGTGTCTCATGAAACATACATCAAAATGCATGG	TGTGAATTGCACTCTCCAGTCT	59.914	CCATGCATTTTGATGTATGTTTC	59.248	151	Unigene15733_Rep2-Disease
CL12891.Contig1_All_7334_5	TCTCTCTCTCTCTCTCTCTCTC	TC(2*11)	372	22	TTTGTGAATTGCACTCTCCAGTCTCCAATTGCACCTATCTATCTTTCTTTTCCACAGAATTCTATCTATAGCTGTCCTTTTTTTTCTTTTAAAT[TCTCTCTCTCTCTCTCTCTCTC]TTGCAGTGTCTCATGAAACATACATCAAAATGCATGG	TTTGTGAATTGCACTCTCCAGT	59.78	CCATGCATTTTGATGTATGTTTC	59.248	153	Unigene15733_Rep2-Disease
CL12893.Contig2_All_7335_1	AAGAAGAAGAAGAAGAAG	AAG(3*6)	201	18	GAAATTAGGGCGAGGATTTCTAAGATTATGAGGAGGAAGAAGAAGAAGCGGAAATCAACGGAGGGTTCTGACTCAGCAACAGCATTGGTTGGTGTTGGTGTTGATGTTGTTTCT[AAGAAGAAGAAGAAGAAG]CGTGATATGCAGTTGGAGCTGATA	GAAATTAGGGCGAGGATTTCTAA	59.953	TATCAGCTCCAACTGCATATCAC	59.265	156	Unigene15436_Rep2-Disease
CL12916.Contig1_All_7339_1	GAGAGAGAGAGA	GA(2*6)	177	12	GCCCATTTTTGTTTCTTTCTTTTTTTCCCCTTCCTATTCACGTGTTGCTATGCCATGAAGAG[GAGAGAGAGAGA]AAGGGTCTGTGTGTGTGTTTTTGTGGTGTTGTGTTGT	GCCCATTTTTGTTTCTTTCTTTT	59.887	ACAACACAACACCACAAAAACAC	59.756	111	Unigene39140_Rep2-Disease
CL12916.Contig1_All_7339_3	GAGAGAGAGAGA	GA(2*6)	177	12	GCCCATTTTTGTTTCTTTCTTTTTTTCCCCTTCCTATTCACGTGTTGCTATGCCATGAAGAG[GAGAGAGAGAGA]AAGGGTCTGTGTGTGTGTTTTTGTGGTGTTGTGTTGTTACCGGCTTTGTTCTCTTCTGGGTTGGCTAGATGTGTTCAGTA	GCCCATTTTTGTTTCTTTCTTTT	59.887	TACTGAACACATCTAGCCAACCC	60.419	154	Unigene39140_Rep2-Disease
CL12916.Contig2_All_7340_2	TCTCTCTCTCTC	TC(2*6)	452	12	ACAACACAACACCACAAAAACACACACACAGACCCTT[TCTCTCTCTCTC]CTCTTCATGGCATAGCAACACGTGAATAGGAGGGGGAAAAAAAGAAAGAAACAAAAATGGGC	ACAACACAACACCACAAAAACAC	59.756	GCCCATTTTTGTTTCTTTCTTTT	59.887	111	Unigene6933_Rep1-Disease
CL12916.Contig2_All_7340_5	TCTCTCTCTCTC	TC(2*6)	452	12	TACTGAACACATCTAGCCAACCCAGAAGAGAACAAAGCCGGTAACAACACAACACCACAAAAACACACACACAGACCCTT[TCTCTCTCTCTC]CTCTTCATGGCATAGCAACACGTGAATAGGAGGGGGAAAAAAAGAAAGAAACAAAAATGGGC	TACTGAACACATCTAGCCAACCC	60.419	GCCCATTTTTGTTTCTTTCTTTT	59.887	154	Unigene6933_Rep1-Disease
CL1292.Contig1_All_894_2	ACCACCACCACCACCACCACC	ACC(3*7)	900	21	CATTTTGGACCAGAAGTACTGTGAGCGCCACATGAACAGAGGACGCCATCGTTCAAGAAAGCCTGTGGAAGGCCATTCAGGCCATGCCCTTACCGGG[ACCACCACCACCACCACCACC]ACTACTAATGCAAATTCCACCACC	CATTTTGGACCAGAAGTACTGTGA	60.436	GGTGGTGGAATTTGCATTAGTAG	59.786	142	CL10441.Contig1_Rep1-Control
CL12931.Contig6_All_7343_1	AAGAAGAAGAAGAAGAAG	AAG(3*6)	2221	18	GAAAATTTCTCACTGCAACCTTTTTTCTTTCTTCTTTTCTGTGCAGAAAGCACAGAGAAAAAGAAT[AAGAAGAAGAAGAAGAAG]TGGGGAATGAATGAAAAGCACAAAGGAA	GAAAATTTCTCACTGCAACCTTT	58.857	TTCCTTTGTGCTTTTCATTCATT	59.997	112	CL9318.Contig1_Rep1-Disease
CL12931.Contig6_All_7343_2	AAGAAGAAGAAGAAGAAG	AAG(3*6)	2221	18	GAAAATTTCTCACTGCAACCTTTTTTCTTTCTTCTTTTCTGTGCAGAAAGCACAGAGAAAAAGAAT[AAGAAGAAGAAGAAGAAG]TGGGGAATGAATGAAAAGCACAAAGGAATT	GAAAATTTCTCACTGCAACCTTT	58.857	AATTCCTTTGTGCTTTTCATTCA	59.997	114	CL9318.Contig1_Rep1-Disease
CL12931.Contig6_All_7343_3	AAGAAGAAGAAGAAGAAG	AAG(3*6)	2221	18	GCAGAAAGCACAGAGAAAAAGAAT[AAGAAGAAGAAGAAGAAG]TGGGGAATGAATGAAAAGCACAAAGGAATTTTTTATGGTATTATCCAATACGGTAGAATCCTAAATCAGAAACTTTCCTTTCATGATTTACGTAAGAGAAGACCCCAA	GCAGAAAGCACAGAGAAAAAGAA	60.176	TTGGGGTCTTCTCTTACGTAAATC	59.907	150	CL9318.Contig1_Rep1-Disease
CL12931.Contig6_All_7343_4	AAGAAGAAGAAGAAGAAG	AAG(3*6)	2221	18	AAAATTTCTCACTGCAACCTTTTTTCTTTCTTCTTTTCTGTGCAGAAAGCACAGAGAAAAAGAAT[AAGAAGAAGAAGAAGAAG]TGGGGAATGAATGAAAAGCACAAAGGAA	AAAATTTCTCACTGCAACCTTTTT	59.617	TTCCTTTGTGCTTTTCATTCATT	59.997	111	CL9318.Contig1_Rep1-Disease
CL12931.Contig6_All_7343_5	AAGAAGAAGAAGAAGAAG	AAG(3*6)	2221	18	AAAATTTCTCACTGCAACCTTTTTTCTTTCTTCTTTTCTGTGCAGAAAGCACAGAGAAAAAGAAT[AAGAAGAAGAAGAAGAAG]TGGGGAATGAATGAAAAGCACAAAGGAATT	AAAATTTCTCACTGCAACCTTTTT	59.617	AATTCCTTTGTGCTTTTCATTCA	59.997	113	CL9318.Contig1_Rep1-Disease
CL12960.Contig6_All_7355_1	ATATATATATATAT	AT(2*7)	411	14	CGGAAGATTTCTACTTGGATTTGATTA[ATATATATATATAT]AATATAATGATTTGATTAACAATTTTTAAACTACATAAATACCTAATTGAAACAAATATATCAACAAATGTTACATAAATTTTATGAACTAAGATGATGCTACGTGG	CGGAAGATTTCTACTTGGATTTG	59.172	CCACGTAGCATCATCTTAGTTCA	59.303	148	Unigene274_Rep1-Control
CL12960.Contig6_All_7355_2	ATATATATATATAT	AT(2*7)	411	14	GCACGGAAGATTTCTACTTGGATTTGATTA[ATATATATATATAT]AATATAATGATTTGATTAACAATTTTTAAACTACATAAATACCTAATTGAAACAAATATATCAACAAATGTTACATAAATTTTATGAACTAAGATGATGCTACGTGG	GCACGGAAGATTTCTACTTGGAT	60.829	CCACGTAGCATCATCTTAGTTCA	59.303	151	Unigene274_Rep1-Control
CL12960.Contig6_All_7355_3	ATATATATATATAT	AT(2*7)	411	14	ACGGAAGATTTCTACTTGGATTTGATTA[ATATATATATATAT]AATATAATGATTTGATTAACAATTTTTAAACTACATAAATACCTAATTGAAACAAATATATCAACAAATGTTACATAAATTTTATGAACTAAGATGATGCTACGTGG	ACGGAAGATTTCTACTTGGATTTG	59.907	CCACGTAGCATCATCTTAGTTCA	59.303	149	Unigene274_Rep1-Control
CL12960.Contig6_All_7355_4	ATATATATATATAT	AT(2*7)	411	14	CACGGAAGATTTCTACTTGGATTTGATTA[ATATATATATATAT]AATATAATGATTTGATTAACAATTTTTAAACTACATAAATACCTAATTGAAACAAATATATCAACAAATGTTACATAAATTTTATGAACTAAGATGATGCTACGTGG	CACGGAAGATTTCTACTTGGATTT	59.907	CCACGTAGCATCATCTTAGTTCA	59.303	150	Unigene274_Rep1-Control
CL12960.Contig6_All_7355_5	ATATATATATATAT	AT(2*7)	411	14	CGGAAGATTTCTACTTGGATTTGATTA[ATATATATATATAT]AATATAATGATTTGATTAACAATTTTTAAACTACATAAATACCTAATTGAAACAAATATATCAACAAATGTTACATAAATTTTATGAACTAAGATGATGCTACGTGGTGAG	CGGAAGATTTCTACTTGGATTTG	59.172	CTCACCACGTAGCATCATCTTAG	58.941	152	Unigene274_Rep1-Control
CL12969.Contig7_All_7366_1	AGAGAGAGAGAGAGAGAGAG	AG(2*10)	355	20	ACTTCAATTGATCATCATCCAGCA[AGAGAGAGAGAGAGAGAGAG]GTTTCAAATTGGGATGTAGTTTTCTGGATGATGATGATGGAATCAAAAAGGGGTGCCAGTCAATTTGCCATACTTGATGAGTCCTT	ACTTCAATTGATCATCATCCAGC	60.342	AAGGACTCATCAAGTATGGCAAA	60.014	130	Unigene14038_Rep2-Disease
CL12969.Contig7_All_7366_3	AGAGAGAGAGAGAGAGAGAG	AG(2*10)	355	20	ACTTCAATTGATCATCATCCAGCA[AGAGAGAGAGAGAGAGAGAG]GTTTCAAATTGGGATGTAGTTTTCTGGATGATGATGATGGAATCAAAAAGGGGTGCCAGTCAATTTGCCATACTTGAT	ACTTCAATTGATCATCATCCAGC	60.342	ATCAAGTATGGCAAATTGACTGG	60.25	122	Unigene14038_Rep2-Disease
CL12969.Contig7_All_7366_4	AGAGAGAGAGAGAGAGAGAG	AG(2*10)	355	20	CACATGGTCAAAGAAGAGAGCTTAAGCAACATGTTCTGTGCCATTGATGATCAATCTGGCCTCTGGCCATGGCTGGAGCAGCAAAACTTCAATTGATCATCATCCAGCA[AGAGAGAGAGAGAGAGAGAG]GTTTCAAATTGGGATGTAGTTTTCTGGATGA	CACATGGTCAAAGAAGAGAGCTT	59.936	TCATCCAGAAAACTACATCCCAA	60.707	160	Unigene14038_Rep2-Disease
CL12969.Contig7_All_7366_5	AGAGAGAGAGAGAGAGAGAG	AG(2*10)	355	20	CACATGGTCAAAGAAGAGAGCTTAAGCAACATGTTCTGTGCCATTGATGATCAATCTGGCCTCTGGCCATGGCTGGAGCAGCAAAACTTCAATTGATCATCATCCAGCA[AGAGAGAGAGAGAGAGAGAG]GTTTCAAATTGGGATGTAGTTTTCTGGATG	CACATGGTCAAAGAAGAGAGCTT	59.936	CATCCAGAAAACTACATCCCAAT	59.255	159	Unigene14038_Rep2-Disease
CL13001.Contig6_All_7374_1	AGAAGAAGAAGAAGA	AGA(3*5)	394	15	GCTGAAGTCTACTAGCCCCATTTTCATCGACACGAACCCGAATCGGAGGCAGATTAGCCATTGGAGG[AGAAGAAGAAGAAGA]AGGTGAGCCAGGCAATGAATTCACAACAACAGCAT	GCTGAAGTCTACTAGCCCCATTT	60.16	ATGCTGTTGTTGTGAATTCATTG	59.919	117	Unigene33037_Rep2-Disease
CL13001.Contig6_All_7374_2	AGAAGAAGAAGAAGA	AGA(3*5)	394	15	GCTGAAGTCTACTAGCCCCATTTTCATCGACACGAACCCGAATCGGAGGCAGATTAGCCATTGGAGG[AGAAGAAGAAGAAGA]AGGTGAGCCAGGCAATGAATTCACAACAACAGCATCTTGCAAATTCT	GCTGAAGTCTACTAGCCCCATTT	60.16	AGAATTTGCAAGATGCTGTTGTT	60.183	129	Unigene33037_Rep2-Disease
CL13001.Contig6_All_7374_3	AGAAGAAGAAGAAGA	AGA(3*5)	394	15	GCTGAAGTCTACTAGCCCCATTTTCATCGACACGAACCCGAATCGGAGGCAGATTAGCCATTGGAGG[AGAAGAAGAAGAAGA]AGGTGAGCCAGGCAATGAATTCACAACAACAGCATCTTGCAAATTCTT	GCTGAAGTCTACTAGCCCCATTT	60.16	AAGAATTTGCAAGATGCTGTTGT	60.183	130	Unigene33037_Rep2-Disease
CL13001.Contig6_All_7374_4	AGAAGAAGAAGAAGA	AGA(3*5)	394	15	CTCCTGCTGAAGTCTACTAGCCCCATTTTCATCGACACGAACCCGAATCGGAGGCAGATTAGCCATTGGAGG[AGAAGAAGAAGAAGA]AGGTGAGCCAGGCAATGAATTCACAACAACAGCAT	CTCCTGCTGAAGTCTACTAGCCC	60.908	ATGCTGTTGTTGTGAATTCATTG	59.919	122	Unigene33037_Rep2-Disease
CL13001.Contig6_All_7374_5	AGAAGAAGAAGAAGA	AGA(3*5)	394	15	GCTGAAGTCTACTAGCCCCATTTTCATCGACACGAACCCGAATCGGAGGCAGATTAGCCATTGGAGG[AGAAGAAGAAGAAGA]AGGTGAGCCAGGCAATGAATTCACAACAACAGCATCTTGCAAATT	GCTGAAGTCTACTAGCCCCATTT	60.16	AATTTGCAAGATGCTGTTGTTGT	60.928	127	Unigene33037_Rep2-Disease
CL13018.Contig7_All_7381_1	CCACCACCACCACCA	CCA(3*5)	1078	15	GATTCTCCACTTTTCCTGGAGATACATTCAATTTGACTTCTTTCTGATCATGAGCTCCATATTCATGGCCG[CCACCACCACCACCA]AACACATCTGAAACAGGTGAAGCACTTGAGCTCCAAACAAACATGT	GATTCTCCACTTTTCCTGGAGAT	59.96	ACATGTTTGTTTGGAGCTCAAGT	60.089	132	CL7154.Contig3_Rep1-Control
CL13018.Contig7_All_7381_2	CCACCACCACCACCA	CCA(3*5)	1078	15	GATTCTCCACTTTTCCTGGAGATACATTCAATTTGACTTCTTTCTGATCATGAGCTCCATATTCATGGCCG[CCACCACCACCACCA]AACACATCTGAAACAGGTGAAGCACTTGAGCTCCAAACAAACATGTGAAGGTCCCTA	GATTCTCCACTTTTCCTGGAGAT	59.96	TAGGGACCTTCACATGTTTGTTT	59.791	143	CL7154.Contig3_Rep1-Control
CL13018.Contig7_All_7381_3	CCACCACCACCACCA	CCA(3*5)	1078	15	GATTCTCCACTTTTCCTGGAGATACATTCAATTTGACTTCTTTCTGATCATGAGCTCCATATTCATGGCCG[CCACCACCACCACCA]AACACATCTGAAACAGGTGAAGCACT	GATTCTCCACTTTTCCTGGAGAT	59.96	AGTGCTTCACCTGTTTCAGATGT	60.224	112	CL7154.Contig3_Rep1-Control
CL13018.Contig7_All_7381_4	CCACCACCACCACCA	CCA(3*5)	1078	15	GATTCTCCACTTTTCCTGGAGATACATTCAATTTGACTTCTTTCTGATCATGAGCTCCATATTCATGGCCG[CCACCACCACCACCA]AACACATCTGAAACAGGTGAAGCACTTGAGCTCCAAACAAACATGTGAAGGTCCCTATTC	GATTCTCCACTTTTCCTGGAGAT	59.96	GAATAGGGACCTTCACATGTTTG	59.755	146	CL7154.Contig3_Rep1-Control
CL13018.Contig7_All_7381_5	CCACCACCACCACCA	CCA(3*5)	1078	15	TCTCCACTTTTCCTGGAGATACATTCAATTTGACTTCTTTCTGATCATGAGCTCCATATTCATGGCCG[CCACCACCACCACCA]AACACATCTGAAACAGGTGAAGCACTTGAGCTCCAAACAAACATGTGAAGGTCCCTA	TCTCCACTTTTCCTGGAGATACA	60.116	TAGGGACCTTCACATGTTTGTTT	59.791	140	CL7154.Contig3_Rep1-Control
CL13018.Contig7_All_7382_1	CCACCACCACCACCA	CCA(3*5)	1306	15	CATTCTTGGACCCACCAGTATTACTATTAGTAGTGGGAGAGAACATCCCAGGGTTTGGTGCAGGGTAATGTCCTGCTCCC[CCACCACCACCACCA]TGGTAATGAAACTTATTAGCCTTGCCACCATCCTCATCATAGTTAG	CATTCTTGGACCCACCAGTATTA	60.116	CTAACTATGATGAGGATGGTGGC	59.87	141	CL7154.Contig3_Rep1-Control
CL13018.Contig7_All_7382_2	CCACCACCACCACCA	CCA(3*5)	1306	15	CATTCTTGGACCCACCAGTATTACTATTAGTAGTGGGAGAGAACATCCCAGGGTTTGGTGCAGGGTAATGTCCTGCTCCC[CCACCACCACCACCA]TGGTAATGAAACTTATTAGCCTTGCCACCAT	CATTCTTGGACCCACCAGTATTA	60.116	ATGGTGGCAAGGCTAATAAGTTT	60.257	126	CL7154.Contig3_Rep1-Control
CL13018.Contig7_All_7382_3	CCACCACCACCACCA	CCA(3*5)	1306	15	CATTCTTGGACCCACCAGTATTACTATTAGTAGTGGGAGAGAACATCCCAGGGTTTGGTGCAGGGTAATGTCCTGCTCCC[CCACCACCACCACCA]TGGTAATGAAACTTATTAGCCTTGCCACCATC	CATTCTTGGACCCACCAGTATTA	60.116	GATGGTGGCAAGGCTAATAAGTT	60.706	127	CL7154.Contig3_Rep1-Control
CL13018.Contig7_All_7382_4	CCACCACCACCACCA	CCA(3*5)	1306	15	ACATTCTTGGACCCACCAGTATTACTATTAGTAGTGGGAGAGAACATCCCAGGGTTTGGTGCAGGGTAATGTCCTGCTCCC[CCACCACCACCACCA]TGGTAATGAAACTTATTAGCCTTGCCACCATCCTCATCATAGTTAG	ACATTCTTGGACCCACCAGTATT	60.862	CTAACTATGATGAGGATGGTGGC	59.87	142	CL7154.Contig3_Rep1-Control
CL13018.Contig7_All_7382_5	CCACCACCACCACCA	CCA(3*5)	1306	15	AGTAGTGGGAGAGAACATCCCAGGGTTTGGTGCAGGGTAATGTCCTGCTCCC[CCACCACCACCACCA]TGGTAATGAAACTTATTAGCCTTGCCACCATCCTCATCATAGTTAG	AGTAGTGGGAGAGAACATCCCAG	60.897	CTAACTATGATGAGGATGGTGGC	59.87	113	CL7154.Contig3_Rep1-Control
CL1303.Contig3_All_900_1	GATGATGATGATGATGAT	GAT(3*6)	217	18	CCTCCTTGTTCAGTACTGCTGCACCACCGTACGGCTCGGTAGCAGAGGCAACAGCATCATC[GATGATGATGATGATGAT]GCAGCACAGCAGCTTCTCCAGCTCCTCCAGTTATTACCCCTTGGAGTTGTCAGAAATTACG	CCTCCTTGTTCAGTACTGCTGC	61.356	CGTAATTTCTGACAACTCCAAGG	60.042	140	Unigene51483_Rep2-Disease
CL1303.Contig3_All_900_2	GATGATGATGATGATGAT	GAT(3*6)	217	18	CCTCCTTGTTCAGTACTGCTGCACCACCGTACGGCTCGGTAGCAGAGGCAACAGCATCATC[GATGATGATGATGATGAT]GCAGCACAGCAGCTTCTCCAGCTCCTCCAGTTATTACCCCTTGGAGTTGTCAGAAATTACGG	CCTCCTTGTTCAGTACTGCTGC	61.356	CCGTAATTTCTGACAACTCCAAG	60.042	141	Unigene51483_Rep2-Disease
CL1303.Contig3_All_900_3	GATGATGATGATGATGAT	GAT(3*6)	217	18	CCTCCTTGTTCAGTACTGCTGCACCACCGTACGGCTCGGTAGCAGAGGCAACAGCATCATC[GATGATGATGATGATGAT]GCAGCACAGCAGCTTCTCCAGCTCCTCCAGTTATTACCCCTTGGAGTT	CCTCCTTGTTCAGTACTGCTGC	61.356	AACTCCAAGGGGTAATAACTGGA	60.115	127	Unigene51483_Rep2-Disease
CL1303.Contig3_All_900_4	GATGATGATGATGATGAT	GAT(3*6)	217	18	CCTCCTTGTTCAGTACTGCTGCACCACCGTACGGCTCGGTAGCAGAGGCAACAGCATCATC[GATGATGATGATGATGAT]GCAGCACAGCAGCTTCTCCAGCTCCTCCAGTTATTACCCCTTGGAGTTGTCAGAAATTACGGAT	CCTCCTTGTTCAGTACTGCTGC	61.356	ATCCGTAATTTCTGACAACTCCA	59.885	143	Unigene51483_Rep2-Disease
CL1303.Contig3_All_900_5	GATGATGATGATGATGAT	GAT(3*6)	217	18	CCTCCTTGTTCAGTACTGCTGCACCACCGTACGGCTCGGTAGCAGAGGCAACAGCATCATC[GATGATGATGATGATGAT]GCAGCACAGCAGCTTCTCCAGCTCCTCCAGTTATTACCCCTTGGAGTTGTCAGA	CCTCCTTGTTCAGTACTGCTGC	61.356	TCTGACAACTCCAAGGGGTAATA	59.879	133	Unigene51483_Rep2-Disease
CL1303.Contig3_All_901_1	ATAATAATAATAATA	ATA(3*5)	297	15	CCTTGGAGTTGTCAGAAATTACGG[ATAATAATAATAATA]ATCATAGTAATAACGCACCCTCACAGCGAGATAGAGCACTCGCTGCCATGAGGAACCATAAGGAAGCTGAGAAGAGAAGGAGGGAGAGAATCAA	CCTTGGAGTTGTCAGAAATTACG	60.042	TTGATTCTCTCCCTCCTTCTCTT	59.846	133	Unigene51483_Rep2-Disease
CL1303.Contig3_All_901_2	ATAATAATAATAATA	ATA(3*5)	297	15	CCTTGGAGTTGTCAGAAATTACGG[ATAATAATAATAATA]ATCATAGTAATAACGCACCCTCACAGCGAGATAGAGCACTCGCTGCCATGAGGAACCATAAGGAAGCTGAGAAGAGAAGGAG	CCTTGGAGTTGTCAGAAATTACG	60.042	CTCCTTCTCTTCTCAGCTTCCTT	59.795	121	Unigene51483_Rep2-Disease
CL1303.Contig3_All_901_3	ATAATAATAATAATA	ATA(3*5)	297	15	TCCAGTTATTACCCCTTGGAGTTGTCAGAAATTACGG[ATAATAATAATAATA]ATCATAGTAATAACGCACCCTCACAGCGAGATAGAGCACTCGCTGCCATGAGGAACCATAAGGAAGCTGAGAAGAGAAGGAGGGAGAGAATCAA	TCCAGTTATTACCCCTTGGAGTT	60.115	TTGATTCTCTCCCTCCTTCTCTT	59.846	146	Unigene51483_Rep2-Disease
CL1303.Contig3_All_901_4	ATAATAATAATAATA	ATA(3*5)	297	15	TATTACCCCTTGGAGTTGTCAGAAATTACGG[ATAATAATAATAATA]ATCATAGTAATAACGCACCCTCACAGCGAGATAGAGCACTCGCTGCCATGAGGAACCATAAGGAAGCTGAGAAGAGAAGGAGGGAGAGAATCAA	TATTACCCCTTGGAGTTGTCAGA	59.879	TTGATTCTCTCCCTCCTTCTCTT	59.846	140	Unigene51483_Rep2-Disease
CL1303.Contig3_All_901_5	ATAATAATAATAATA	ATA(3*5)	297	15	TCCAGTTATTACCCCTTGGAGTTGTCAGAAATTACGG[ATAATAATAATAATA]ATCATAGTAATAACGCACCCTCACAGCGAGATAGAGCACTCGCTGCCATGAGGAACCATAAGGAAGCTGAGAAGAGAAGGAG	TCCAGTTATTACCCCTTGGAGTT	60.115	CTCCTTCTCTTCTCAGCTTCCTT	59.795	134	Unigene51483_Rep2-Disease
CL1303.Contig4_All_902_1	ATTATTATTATTATT	ATT(3*5)	750	15	TTGATTCTCTCCCTCCTTCTCTTCTCAGCTTCCTTATGGTTCCTCATGGCAGCGAGTGCTCTATCTCGCTGTGACGGTGCGTTATTACTGTG[ATTATTATTATTATT]ATCCGTAATTTCTGACAACTCCAAGG	TTGATTCTCTCCCTCCTTCTCTT	59.846	CCTTGGAGTTGTCAGAAATTACG	60.042	133	Unigene75382_Rep1-Disease
CL1303.Contig4_All_902_2	ATTATTATTATTATT	ATT(3*5)	750	15	CTCCTTCTCTTCTCAGCTTCCTTATGGTTCCTCATGGCAGCGAGTGCTCTATCTCGCTGTGACGGTGCGTTATTACTGTG[ATTATTATTATTATT]ATCCGTAATTTCTGACAACTCCAAGG	CTCCTTCTCTTCTCAGCTTCCTT	59.795	CCTTGGAGTTGTCAGAAATTACG	60.042	121	Unigene75382_Rep1-Disease
CL1303.Contig4_All_902_3	ATTATTATTATTATT	ATT(3*5)	750	15	TTGATTCTCTCCCTCCTTCTCTTCTCAGCTTCCTTATGGTTCCTCATGGCAGCGAGTGCTCTATCTCGCTGTGACGGTGCGTTATTACTGTG[ATTATTATTATTATT]ATCCGTAATTTCTGACAACTCCAAGGGGTAATAACTGGA	TTGATTCTCTCCCTCCTTCTCTT	59.846	TCCAGTTATTACCCCTTGGAGTT	60.115	146	Unigene75382_Rep1-Disease
CL1303.Contig4_All_902_4	ATTATTATTATTATT	ATT(3*5)	750	15	TTGATTCTCTCCCTCCTTCTCTTCTCAGCTTCCTTATGGTTCCTCATGGCAGCGAGTGCTCTATCTCGCTGTGACGGTGCGTTATTACTGTG[ATTATTATTATTATT]ATCCGTAATTTCTGACAACTCCAAGGGGTAATA	TTGATTCTCTCCCTCCTTCTCTT	59.846	TATTACCCCTTGGAGTTGTCAGA	59.879	140	Unigene75382_Rep1-Disease
CL1303.Contig4_All_902_5	ATTATTATTATTATT	ATT(3*5)	750	15	CTCCTTCTCTTCTCAGCTTCCTTATGGTTCCTCATGGCAGCGAGTGCTCTATCTCGCTGTGACGGTGCGTTATTACTGTG[ATTATTATTATTATT]ATCCGTAATTTCTGACAACTCCAAGGGGTAATAACTGGA	CTCCTTCTCTTCTCAGCTTCCTT	59.795	TCCAGTTATTACCCCTTGGAGTT	60.115	134	Unigene75382_Rep1-Disease
CL1303.Contig4_All_903_5	CATCATCATCATCATCAT	CAT(3*6)	828	18	ATCCGTAATTTCTGACAACTCCAAGGGGTAATAACTGGAGGAGCTGGAGAAGCTGCTGTGCTG[CATCATCATCATCATCAT]CGATGATGCTGTTGCCTCTGCTACCGAGCCGTACGGTGGTGCAGCAGTACTGAACAAGGAGGCGCTATT	ATCCGTAATTTCTGACAACTCCA	59.885	AATAGCGCCTCCTTGTTCAGTA	60.276	150	Unigene75382_Rep1-Disease
CL13088.Contig2_All_7404_1	CTCTCTCTCTCTCT	CT(2*7)	2687	14	CTCTGAACCCTCACTCACTCACTCCATCGAAAACCTAGAAAACTCTCTCTCA[CTCTCTCTCTCTCT]TTCTCTCCCAAAATCGAAACACTGAAAACCCTAAAATGCAGGATAGGAACACAGA	CTCTGAACCCTCACTCACTCACT	59.963	TCTGTGTTCCTATCCTGCATTTT	60.014	121	Unigene68839_Rep1-Disease
CL13088.Contig2_All_7404_2	CTCTCTCTCTCTCT	CT(2*7)	2687	14	CTCTGAACCCTCACTCACTCACTCCATCGAAAACCTAGAAAACTCTCTCTCA[CTCTCTCTCTCTCT]TTCTCTCCCAAAATCGAAACACTGAAAACCCTAAAATGCAGGATAGGAACACAGAGAAACAACGAAGGTTAGGGTT	CTCTGAACCCTCACTCACTCACT	59.963	AACCCTAACCTTCGTTGTTTCTC	59.928	142	Unigene68839_Rep1-Disease
CL13088.Contig2_All_7404_3	CTCTCTCTCTCTCT	CT(2*7)	2687	14	CTCTGAACCCTCACTCACTCACTCCATCGAAAACCTAGAAAACTCTCTCTCA[CTCTCTCTCTCTCT]TTCTCTCCCAAAATCGAAACACTGAAAACCCTAAAATGCA	CTCTGAACCCTCACTCACTCACT	59.963	TGCATTTTAGGGTTTTCAGTGTT	59.926	106	Unigene68839_Rep1-Disease
CL13088.Contig2_All_7404_4	CTCTCTCTCTCTCT	CT(2*7)	2687	14	TCACTCCATCGAAAACCTAGAAAACTCTCTCTCA[CTCTCTCTCTCTCT]TTCTCTCCCAAAATCGAAACACTGAAAACCCTAAAATGCAGGATAGGAACACAGA	TCACTCCATCGAAAACCTAGAAA	60.116	TCTGTGTTCCTATCCTGCATTTT	60.014	103	Unigene68839_Rep1-Disease
CL13088.Contig2_All_7404_5	CTCTCTCTCTCTCT	CT(2*7)	2687	14	CTCTGAACCCTCACTCACTCACTCCATCGAAAACCTAGAAAACTCTCTCTCA[CTCTCTCTCTCTCT]TTCTCTCCCAAAATCGAAACACTGAAAACCCTAAAATGCAGGATA	CTCTGAACCCTCACTCACTCACT	59.963	TATCCTGCATTTTAGGGTTTTCA	59.858	111	Unigene68839_Rep1-Disease
CL13088.Contig3_All_7405_1	AGAGAGAGAGAGAG	AG(2*7)	204	14	TCTGTGTTCCTATCCTGCATTTTAGGGTTTTCAGTGTTTCGATTTTGGGAGAGAA[AGAGAGAGAGAGAG]TGAGAGAGAGTTTTCTAGGTTTTCGATGGAGTGAGTGAGTGAGGGTTCAGAG	TCTGTGTTCCTATCCTGCATTTT	60.014	CTCTGAACCCTCACTCACTCACT	59.963	121	Unigene8128_Rep1-Control
CL13088.Contig3_All_7405_2	AGAGAGAGAGAGAG	AG(2*7)	204	14	AACCCTAACCTTCGTTGTTTCTCTGTGTTCCTATCCTGCATTTTAGGGTTTTCAGTGTTTCGATTTTGGGAGAGAA[AGAGAGAGAGAGAG]TGAGAGAGAGTTTTCTAGGTTTTCGATGGAGTGAGTGAGTGAGGGTTCAGAG	AACCCTAACCTTCGTTGTTTCTC	59.928	CTCTGAACCCTCACTCACTCACT	59.963	142	Unigene8128_Rep1-Control
CL13088.Contig3_All_7405_3	AGAGAGAGAGAGAG	AG(2*7)	204	14	TGCATTTTAGGGTTTTCAGTGTTTCGATTTTGGGAGAGAA[AGAGAGAGAGAGAG]TGAGAGAGAGTTTTCTAGGTTTTCGATGGAGTGAGTGAGTGAGGGTTCAGAG	TGCATTTTAGGGTTTTCAGTGTT	59.926	CTCTGAACCCTCACTCACTCACT	59.963	106	Unigene8128_Rep1-Control
CL13088.Contig3_All_7405_4	AGAGAGAGAGAGAG	AG(2*7)	204	14	TCTGTGTTCCTATCCTGCATTTTAGGGTTTTCAGTGTTTCGATTTTGGGAGAGAA[AGAGAGAGAGAGAG]TGAGAGAGAGTTTTCTAGGTTTTCGATGGAGTGA	TCTGTGTTCCTATCCTGCATTTT	60.014	TCACTCCATCGAAAACCTAGAAA	60.116	103	Unigene8128_Rep1-Control
CL13088.Contig3_All_7405_5	AGAGAGAGAGAGAG	AG(2*7)	204	14	TATCCTGCATTTTAGGGTTTTCAGTGTTTCGATTTTGGGAGAGAA[AGAGAGAGAGAGAG]TGAGAGAGAGTTTTCTAGGTTTTCGATGGAGTGAGTGAGTGAGGGTTCAGAG	TATCCTGCATTTTAGGGTTTTCA	59.858	CTCTGAACCCTCACTCACTCACT	59.963	111	Unigene8128_Rep1-Control
CL13089.Contig1_All_7407_1	TGATGATGATGATGA	TGA(3*5)	3811	15	ACCACTTTGAGCAAGTAGTGGTCAACCACGTCTTCCATGCTAAACGCCAATTCCCTCATTTGAACCACCCTCTCTTTCGCAACGCT[TGATGATGATGATGA]GGTGCTGCTGTTAGTTTCTGCTGCCTTTGT	ACCACTTTGAGCAAGTAGTGGTC	59.734	ACAAAGGCAGCAGAAACTAACAG	59.996	131	Unigene36678_Rep1-Disease;CL10510.Contig2_Rep1-Control;Unigene53794_Rep2-Disease;Unigene125066_Rep2-Disease;Unigene157892_Rep2-Disease;Unigene9498_Rep2-Disease;Unigene2466_Rep1-Control;CL10010.Contig2_Rep1-Disease;CL10010.Contig1_Rep1-Disease
CL13089.Contig1_All_7407_2	TGATGATGATGATGA	TGA(3*5)	3811	15	ACCACTTTGAGCAAGTAGTGGTCAACCACGTCTTCCATGCTAAACGCCAATTCCCTCATTTGAACCACCCTCTCTTTCGCAACGCT[TGATGATGATGATGA]GGTGCTGCTGTTAGTTTCTGCTGCCTTTGTTAGG	ACCACTTTGAGCAAGTAGTGGTC	59.734	CCTAACAAAGGCAGCAGAAACTA	59.959	135	Unigene36678_Rep1-Disease;CL10510.Contig2_Rep1-Control;Unigene53794_Rep2-Disease;Unigene125066_Rep2-Disease;Unigene157892_Rep2-Disease;Unigene9498_Rep2-Disease;Unigene2466_Rep1-Control;CL10010.Contig2_Rep1-Disease;CL10010.Contig1_Rep1-Disease
CL13089.Contig1_All_7407_3	TGATGATGATGATGA	TGA(3*5)	3811	15	ACCACTTTGAGCAAGTAGTGGTCAACCACGTCTTCCATGCTAAACGCCAATTCCCTCATTTGAACCACCCTCTCTTTCGCAACGCT[TGATGATGATGATGA]GGTGCTGCTGTTAGTTTCTGCTGCCTTTGTTAGGTTGTCTGCGTCTT	ACCACTTTGAGCAAGTAGTGGTC	59.734	AAGACGCAGACAACCTAACAAAG	59.868	148	Unigene36678_Rep1-Disease;CL10510.Contig2_Rep1-Control;Unigene53794_Rep2-Disease;Unigene125066_Rep2-Disease;Unigene157892_Rep2-Disease;Unigene9498_Rep2-Disease;Unigene2466_Rep1-Control;CL10010.Contig2_Rep1-Disease;CL10010.Contig1_Rep1-Disease
CL13089.Contig1_All_7407_4	TGATGATGATGATGA	TGA(3*5)	3811	15	ACCACTTTGAGCAAGTAGTGGTCAACCACGTCTTCCATGCTAAACGCCAATTCCCTCATTTGAACCACCCTCTCTTTCGCAACGCT[TGATGATGATGATGA]GGTGCTGCTGTTAGTTTCTGCTGCCTTTGTT	ACCACTTTGAGCAAGTAGTGGTC	59.734	AACAAAGGCAGCAGAAACTAACA	60.333	132	Unigene36678_Rep1-Disease;CL10510.Contig2_Rep1-Control;Unigene53794_Rep2-Disease;Unigene125066_Rep2-Disease;Unigene157892_Rep2-Disease;Unigene9498_Rep2-Disease;Unigene2466_Rep1-Control;CL10010.Contig2_Rep1-Disease;CL10010.Contig1_Rep1-Disease
CL13089.Contig1_All_7407_5	TGATGATGATGATGA	TGA(3*5)	3811	15	CTCATTTGAACCACCCTCTCTTTCGCAACGCT[TGATGATGATGATGA]GGTGCTGCTGTTAGTTTCTGCTGCCTTTGTTAGGTTGTCTGCGTCTTCCAAGTAAGAATTGATGAGTCCG	CTCATTTGAACCACCCTCTCTTT	60.853	CGGACTCATCAATTCTTACTTGG	60.008	117	Unigene36678_Rep1-Disease;CL10510.Contig2_Rep1-Control;Unigene53794_Rep2-Disease;Unigene125066_Rep2-Disease;Unigene157892_Rep2-Disease;Unigene9498_Rep2-Disease;Unigene2466_Rep1-Control;CL10010.Contig2_Rep1-Disease;CL10010.Contig1_Rep1-Disease
CL13129.Contig11_All_7432_1	CAGCATCAGCATCAGCATCAGCAT	CAGCAT(6*4)	1547	24	CCAGTTGATCCAAAACTCAATGTATCTGATCCGCATGGTCGGATCCAGATGCAGCAACATGTACAGGACCCGGGATATTTGTTGCAACAGCAATTCGAGCAGCAG[CAGCATCAGCATCAGCATCAGCAT]TATTACCACCACCTATTCCGTCAC	CCAGTTGATCCAAAACTCAATGT	60.268	GTGACGGAATAGGTGGTGGTAAT	61.216	153	Unigene3739_Rep1-Control
CL13129.Contig11_All_7432_2	CAGCATCAGCATCAGCATCAGCAT	CAGCAT(6*4)	1547	24	AAACTCAATGTATCTGATCCGCATGGTCGGATCCAGATGCAGCAACATGTACAGGACCCGGGATATTTGTTGCAACAGCAATTCGAGCAGCAG[CAGCATCAGCATCAGCATCAGCAT]TATTACCACCACCTATTCCGTCACATTCCCTTGATGTGTTAAA	AAACTCAATGTATCTGATCCGCA	60.863	TTTAACACATCAAGGGAATGTGA	59.37	160	Unigene3739_Rep1-Control
CL13129.Contig11_All_7432_3	CAGCATCAGCATCAGCATCAGCAT	CAGCAT(6*4)	1547	24	AAAACTCAATGTATCTGATCCGCATGGTCGGATCCAGATGCAGCAACATGTACAGGACCCGGGATATTTGTTGCAACAGCAATTCGAGCAGCAG[CAGCATCAGCATCAGCATCAGCAT]TATTACCACCACCTATTCCGTCACATTCCCTTGATGTGTTAA	AAAACTCAATGTATCTGATCCGC	59.519	TTAACACATCAAGGGAATGTGAC	58.871	160	Unigene3739_Rep1-Control
CL13129.Contig11_All_7432_4	CAGCATCAGCATCAGCATCAGCAT	CAGCAT(6*4)	1547	24	AGATGCAGCAACATGTACAGGACCCGGGATATTTGTTGCAACAGCAATTCGAGCAGCAG[CAGCATCAGCATCAGCATCAGCAT]TATTACCACCACCTATTCCGTCACATTCCCTTGATGTGTTAAACG	AGATGCAGCAACATGTACAGGAC	61.496	CGTTTAACACATCAAGGGAATGT	60.156	128	Unigene3739_Rep1-Control
CL13129.Contig11_All_7432_5	CAGCATCAGCATCAGCATCAGCAT	CAGCAT(6*4)	1547	24	ATGTACAGGACCCGGGATATTTGTTGCAACAGCAATTCGAGCAGCAG[CAGCATCAGCATCAGCATCAGCAT]TATTACCACCACCTATTCCGTCACATTCCCTTGATGTGTTAAACGCTTGGAGTAATGGAGGGTGGTTGAAATCTTCCAGTGAAG	ATGTACAGGACCCGGGATATTT	60.665	CTTCACTGGAAGATTTCAACCAC	60.026	155	Unigene3739_Rep1-Control
CL13174.Contig2_All_7443_1	GTGGTGGTGGTGGTG	GTG(3*5)	853	15	GGTGGAGGACAAAGAACAAATCGGCAGAAGCAGAGAAATCGA[GTGGTGGTGGTGGTG]ACTACGACGGGGATGGGTCATCAACGGTGGTTTACACTCTCATAAATCAAACCAGTGATGTTCTTTCACATGCACTTC	GGTGGAGGACAAAGAACAAATC	59.848	GAAGTGCATGTGAAAGAACATCA	60.169	135	Unigene49555_Rep2-Disease
CL13174.Contig2_All_7443_2	GTGGTGGTGGTGGTG	GTG(3*5)	853	15	GTATGACGCCAAAGAACACATCGCTGGTGGAGGACAAAGAACAAATCGGCAGAAGCAGAGAAATCGA[GTGGTGGTGGTGGTG]ACTACGACGGGGATGGGTCATCAACGGTGGTTTACACTCTCATAAATCAAACCAGTGATGTTCTTTCACA	GTATGACGCCAAAGAACACATC	59.504	TGTGAAAGAACATCACTGGTTTG	60.06	152	Unigene49555_Rep2-Disease
CL13174.Contig2_All_7443_3	GTGGTGGTGGTGGTG	GTG(3*5)	853	15	AGAATGATGCCAGAAAACATGAGCCATCGAGAAGAATGCGTATGACGCCAAAGAACACATCGCTGGTGGAGGACAAAGAACAAATCGGCAGAAGCAGAGAAATCGA[GTGGTGGTGGTGGTG]ACTACGACGGGGATGGGTCATCAACGGTGGTTTACACTC	AGAATGATGCCAGAAAACATGAG	60.497	GAGTGTAAACCACCGTTGATGA	59.898	160	Unigene49555_Rep2-Disease
CL13174.Contig2_All_7443_4	GTGGTGGTGGTGGTG	GTG(3*5)	853	15	CTGGTGGAGGACAAAGAACAAATCGGCAGAAGCAGAGAAATCGA[GTGGTGGTGGTGGTG]ACTACGACGGGGATGGGTCATCAACGGTGGTTTACACTCTCATAAATCAAACCAGTGATGTTCTTTCACA	CTGGTGGAGGACAAAGAACAAAT	61.603	TGTGAAAGAACATCACTGGTTTG	60.06	129	Unigene49555_Rep2-Disease
CL13174.Contig2_All_7443_5	GTGGTGGTGGTGGTG	GTG(3*5)	853	15	GTATGACGCCAAAGAACACATCGCTGGTGGAGGACAAAGAACAAATCGGCAGAAGCAGAGAAATCGA[GTGGTGGTGGTGGTG]ACTACGACGGGGATGGGTCATCAACGGTGGTTTACACTCTCATAAATCAAACCAGTGATGTTCTTTCACATGCACTTC	GTATGACGCCAAAGAACACATC	59.504	GAAGTGCATGTGAAAGAACATCA	60.169	160	Unigene49555_Rep2-Disease
CL13182.Contig3_All_7444_1	AAGAAGAAGAAGAAG	AAG(3*5)	215	15	GTTGAAGCTCGAATACAGCGATGAAGAGC[AAGAAGAAGAAGAAG]ATGATGATGATGCCTCACGCCAAGCAGAACTACCCCTAGACCTCTGCAT	GTTGAAGCTCGAATACAGCGAT	60.769	ATGCAGAGGTCTAGGGGTAGTTC	60.035	93	Unigene6677_Rep1-Control
CL13182.Contig3_All_7444_2	AAGAAGAAGAAGAAG	AAG(3*5)	215	15	AAGCTCGAATACAGCGATGAAGAGC[AAGAAGAAGAAGAAG]ATGATGATGATGCCTCACGCCAAGCAGAACTACCCCTAGACCTCTGCAT	AAGCTCGAATACAGCGATGAAG	60.887	ATGCAGAGGTCTAGGGGTAGTTC	60.035	89	Unigene6677_Rep1-Control
CL13182.Contig3_All_7444_3	AAGAAGAAGAAGAAG	AAG(3*5)	215	15	GTTGAAGCTCGAATACAGCGATGAAGAGC[AAGAAGAAGAAGAAG]ATGATGATGATGCCTCACGCCAAGCAGAACTACCCCTAGACCT	GTTGAAGCTCGAATACAGCGAT	60.769	AGGTCTAGGGGTAGTTCTGCTTG	60.187	87	Unigene6677_Rep1-Control
CL13182.Contig3_All_7444_4	AAGAAGAAGAAGAAG	AAG(3*5)	215	15	GTTGAAGCTCGAATACAGCGATGAAGAGC[AAGAAGAAGAAGAAG]ATGATGATGATGCCTCACGCCAAGCAGAACTACCCCTAGACCTCTGCATATTCTGA	GTTGAAGCTCGAATACAGCGAT	60.769	TCAGAATATGCAGAGGTCTAGGG	59.755	100	Unigene6677_Rep1-Control
CL13182.Contig3_All_7444_5	AAGAAGAAGAAGAAG	AAG(3*5)	215	15	TTGAAGCTCGAATACAGCGATGAAGAGC[AAGAAGAAGAAGAAG]ATGATGATGATGCCTCACGCCAAGCAGAACTACCCCTAGACCTCTGCAT	TTGAAGCTCGAATACAGCGAT	59.996	ATGCAGAGGTCTAGGGGTAGTTC	60.035	92	Unigene6677_Rep1-Control
CL13199.Contig3_All_7445_1	CTCTCTCTCTCTCTCTCTCTCTCTCTCTCTCTCTCT	CT(2*18)	409	36	TCATATCTTCAAAATGTTCTTGAGCTACATGTAGTGCTAGTTGTACAAGTATTC[CTCTCTCTCTCTCTCTCTCTCTCTCTCTCTCTCTCT]AAGGCAGGACACAAATTCTTAGGACTTATGGGTTAGGATTATGGTGTGTG	TCATATCTTCAAAATGTTCTTGAGC	58.875	CACACACCATAATCCTAACCCAT	59.885	140	Unigene7139_Rep2-Disease
CL13199.Contig3_All_7445_2	CTCTCTCTCTCTCTCTCTCTCTCTCTCTCTCTCTCT	CT(2*18)	409	36	TCATATCTTCAAAATGTTCTTGAGCTACATGTAGTGCTAGTTGTACAAGTATTC[CTCTCTCTCTCTCTCTCTCTCTCTCTCTCTCTCTCT]AAGGCAGGACACAAATTCTTAGGACTTATGGGTTAGGATTATGGTGTGTGATTTCTGG	TCATATCTTCAAAATGTTCTTGAGC	58.875	CCAGAAATCACACACCATAATCC	60.477	148	Unigene7139_Rep2-Disease
CL13199.Contig3_All_7445_3	CTCTCTCTCTCTCTCTCTCTCTCTCTCTCTCTCTCT	CT(2*18)	409	36	CATATCTTCAAAATGTTCTTGAGCTACATGTAGTGCTAGTTGTACAAGTATTC[CTCTCTCTCTCTCTCTCTCTCTCTCTCTCTCTCTCT]AAGGCAGGACACAAATTCTTAGGACTTATGGGTTAGGATTATGGTGTGTG	CATATCTTCAAAATGTTCTTGAGC	57.195	CACACACCATAATCCTAACCCAT	59.885	139	Unigene7139_Rep2-Disease
CL13199.Contig3_All_7445_4	CTCTCTCTCTCTCTCTCTCTCTCTCTCTCTCTCTCT	CT(2*18)	409	36	ATCATATCTTCAAAATGTTCTTGAGCTACATGTAGTGCTAGTTGTACAAGTATTC[CTCTCTCTCTCTCTCTCTCTCTCTCTCTCTCTCTCT]AAGGCAGGACACAAATTCTTAGGACTTATGGGTTAGGATTATGGTGTGTG	ATCATATCTTCAAAATGTTCTTGAGC	59.156	CACACACCATAATCCTAACCCAT	59.885	141	Unigene7139_Rep2-Disease
CL13199.Contig3_All_7445_5	CTCTCTCTCTCTCTCTCTCTCTCTCTCTCTCTCTCT	CT(2*18)	409	36	TCATATCTTCAAAATGTTCTTGAGCTACATGTAGTGCTAGTTGTACAAGTATTC[CTCTCTCTCTCTCTCTCTCTCTCTCTCTCTCTCTCT]AAGGCAGGACACAAATTCTTAGGACTTATGGGTTAGGATTATGGTGTGTGAT	TCATATCTTCAAAATGTTCTTGAGC	58.875	ATCACACACCATAATCCTAACCC	59.017	142	Unigene7139_Rep2-Disease
CL13212.Contig1_All_7450_1	TGTGTGTGTGTGTGTGTG	TG(2*9)	189	18	CATTATCAAATAAGTGTAAATTATGGAATTTATAAACTAAAATGTTTAAGTTTCAAAAAATTAAATATGACATACTGA[TGTGTGTGTGTGTGTGTG]TCTATAATTTTCAAAAATTCTATATTTGAAGTTAGAAATTTTGCTCTTCCAACCC	CATTATCAAATAAGTGTAAATTATGGAA	56.394	GGGTTGGAAGAGCAAAATTTCTA	60.781	151	CL6805.Contig1_Rep1-Control
CL13212.Contig1_All_7450_2	TGTGTGTGTGTGTGTGTG	TG(2*9)	189	18	CATTATCAAATAAGTGTAAATTATGGAATTTATAAACTAAAATGTTTAAGTTTCAAAAAATTAAATATGACATACTGA[TGTGTGTGTGTGTGTGTG]TCTATAATTTTCAAAAATTCTATATTTGAAGTTAGAAATTTTGCTCTTCCAACC	CATTATCAAATAAGTGTAAATTATGGAA	56.394	GGTTGGAAGAGCAAAATTTCTAA	58.851	150	CL6805.Contig1_Rep1-Control
CL13212.Contig1_All_7450_3	TGTGTGTGTGTGTGTGTG	TG(2*9)	189	18	TCATTATCAAATAAGTGTAAATTATGGAATTTATAAACTAAAATGTTTAAGTTTCAAAAAATTAAATATGACATACTGA[TGTGTGTGTGTGTGTGTG]TCTATAATTTTCAAAAATTCTATATTTGAAGTTAGAAATTTTGCTCTTCCAACC	TCATTATCAAATAAGTGTAAATTATGG	55.199	GGTTGGAAGAGCAAAATTTCTAA	58.851	151	CL6805.Contig1_Rep1-Control
CL13212.Contig1_All_7450_4	TGTGTGTGTGTGTGTGTG	TG(2*9)	189	18	CATTATCAAATAAGTGTAAATTATGGAATTTATAAACTAAAATGTTTAAGTTTCAAAAAATTAAATATGACATACTGA[TGTGTGTGTGTGTGTGTG]TCTATAATTTTCAAAAATTCTATATTTGAAGTTAGAAATTTTGCTCTTCCAACC	CATTATCAAATAAGTGTAAATTATGGAA	56.394	GGTTGGAAGAGCAAAATTTCTAAC	59.583	150	CL6805.Contig1_Rep1-Control
CL13212.Contig1_All_7450_5	TGTGTGTGTGTGTGTGTG	TG(2*9)	189	18	TCATTATCAAATAAGTGTAAATTATGGAATTTATAAACTAAAATGTTTAAGTTTCAAAAAATTAAATATGACATACTGA[TGTGTGTGTGTGTGTGTG]TCTATAATTTTCAAAAATTCTATATTTGAAGTTAGAAATTTTGCTCTTCCAACC	TCATTATCAAATAAGTGTAAATTATGG	55.199	GGTTGGAAGAGCAAAATTTCTAAC	59.583	151	CL6805.Contig1_Rep1-Control
CL13216.Contig5_All_7457_1	TATATATATATA	TA(2*6)	1656	12	AAAAGTGATGGTTCAGAGGAGGTG[TATATATATATA]AACGTAGCTGAAATATTCATCAATTTCAGAAATATATTGATTGGATCTTTGTAGGCGTTACTC	AAAAGTGATGGTTCAGAGGAGGT	60.395	GAGTAACGCCTACAAAGATCCAA	59.68	99	CL6823.Contig3_Rep2-Disease
CL13216.Contig5_All_7457_2	TATATATATATA	TA(2*6)	1656	12	AAAAGTGATGGTTCAGAGGAGGTG[TATATATATATA]AACGTAGCTGAAATATTCATCAATTTCAGAAATATATTGATTGGATCTTTGTAGGCGTTACTCATCTCTTCACGTGATTGCT	AAAAGTGATGGTTCAGAGGAGGT	60.395	AGCAATCACGTGAAGAGATGAGT	60.324	118	CL6823.Contig3_Rep2-Disease
CL13216.Contig5_All_7457_3	TATATATATATA	TA(2*6)	1656	12	AAAAGTGATGGTTCAGAGGAGGTG[TATATATATATA]AACGTAGCTGAAATATTCATCAATTTCAGAAATATATTGATTGGATCTTTGTAGGCG	AAAAGTGATGGTTCAGAGGAGGT	60.395	CGCCTACAAAGATCCAATCAATA	60.33	93	CL6823.Contig3_Rep2-Disease
CL13216.Contig5_All_7457_4	TATATATATATA	TA(2*6)	1656	12	TCTTTTGAAGGGAATCAGTCATCAGATGCAGATTGCCAGAGTTGCACTTTCCAGAAAAGTGATGGTTCAGAGGAGGTG[TATATATATATA]AACGTAGCTGAAATATTCATCAATTTCAGAAATATATTGATTGGATCTTTGTAGGCGTTACTC	TCTTTTGAAGGGAATCAGTCATC	59.585	GAGTAACGCCTACAAAGATCCAA	59.68	153	CL6823.Contig3_Rep2-Disease
CL13216.Contig5_All_7457_5	TATATATATATA	TA(2*6)	1656	12	TCTTTTGAAGGGAATCAGTCATCAGATGCAGATTGCCAGAGTTGCACTTTCCAGAAAAGTGATGGTTCAGAGGAGGTG[TATATATATATA]AACGTAGCTGAAATATTCATCAATTTCAGAAATATATTGATTGGATCTTTGTAGGCG	TCTTTTGAAGGGAATCAGTCATC	59.585	CGCCTACAAAGATCCAATCAATA	60.33	147	CL6823.Contig3_Rep2-Disease
CL13220.Contig11_All_7458_1	GTGTGTGTGTGT	GT(2*6)	848	12	CAAGGGGTAAATTCAATTCCTTTATATTGAGTGCATGTGCACGG[GTGTGTGTGTGT]TTTCCAATCATGCCCCACCGATTTTGTCATCTTTCATACTGCAGGGTTGGGACTCATCTTAGCAGATATACGGTCGG	CAAGGGGTAAATTCAATTCCTTT	59.631	CCGACCGTATATCTGCTAAGATG	60.017	133	Unigene52863_Rep2-Disease
CL13220.Contig11_All_7458_2	GTGTGTGTGTGT	GT(2*6)	848	12	CAAGGGGTAAATTCAATTCCTTTATATTGAGTGCATGTGCACGG[GTGTGTGTGTGT]TTTCCAATCATGCCCCACCGATTTTGTCATCTTTCATACTGCAGGGTT	CAAGGGGTAAATTCAATTCCTTT	59.631	AACCCTGCAGTATGAAAGATGAC	59.539	104	Unigene52863_Rep2-Disease
CL13220.Contig11_All_7458_3	GTGTGTGTGTGT	GT(2*6)	848	12	CAAGGGGTAAATTCAATTCCTTTATATTGAGTGCATGTGCACGG[GTGTGTGTGTGT]TTTCCAATCATGCCCCACCGATTTTGTCATCTTTCATACTGCAGGGTTGGGACTCATCTTAGCAGATATACGGTCGGTAAAATACCGAAGGCATTCAAA	CAAGGGGTAAATTCAATTCCTTT	59.631	TTTGAATGCCTTCGGTATTTTAC	59.428	155	Unigene52863_Rep2-Disease
CL13220.Contig11_All_7458_4	GTGTGTGTGTGT	GT(2*6)	848	12	CAAGGGGTAAATTCAATTCCTTTATATTGAGTGCATGTGCACGG[GTGTGTGTGTGT]TTTCCAATCATGCCCCACCGATTTTGTCATCTTTCATACTGCAGGGTTGGGACTCATCTTAGCAGATATACGGTCGGTAAAATACCGAAGGCATTCAAAC	CAAGGGGTAAATTCAATTCCTTT	59.631	GTTTGAATGCCTTCGGTATTTTA	59.428	156	Unigene52863_Rep2-Disease
CL13220.Contig11_All_7458_5	GTGTGTGTGTGT	GT(2*6)	848	12	TTCGACCAGTACCTAAATTGGACAAATCCATTATTGACATATACAAGGGGTAAATTCAATTCCTTTATATTGAGTGCATGTGCACGG[GTGTGTGTGTGT]TTTCCAATCATGCCCCACCGATTTTGTCATCTTTCATACTGCAGGGTT	TTCGACCAGTACCTAAATTGGAC	59.424	AACCCTGCAGTATGAAAGATGAC	59.539	147	Unigene52863_Rep2-Disease
CL13273.Contig2_All_7474_1	TTCTTCTTCTTCTTCTTCTTCTTC	TTC(3*8)	933	24	GAACTCATGACCAGATGATGTTGTTATCTTTTAGATGTTTGTACTAGTAAGT[TTCTTCTTCTTCTTCTTCTTCTTC]CTTTTTTTCTTCCTGTCTGACCTGCTGCTGAATCTTTAT	GAACTCATGACCAGATGATGTTG	59.468	ATAAAGATTCAGCAGCAGGTCAG	59.926	115	Unigene7690_Rep1-Control
CL13273.Contig2_All_7474_2	TTCTTCTTCTTCTTCTTCTTCTTC	TTC(3*8)	933	24	AGGAACTCATGACCAGATGATGTTGTTATCTTTTAGATGTTTGTACTAGTAAGT[TTCTTCTTCTTCTTCTTCTTCTTC]CTTTTTTTCTTCCTGTCTGACCTGCTGCTGAATCTTTATTTCTTTCCTTTTTTTTATCTTTTTGGTGGAACTTGG	AGGAACTCATGACCAGATGATGT	59.877	CCAAGTTCCACCAAAAAGATAAA	59.42	153	Unigene7690_Rep1-Control
CL13273.Contig2_All_7474_3	TTCTTCTTCTTCTTCTTCTTCTTC	TTC(3*8)	933	24	AGGAACTCATGACCAGATGATGTTGTTATCTTTTAGATGTTTGTACTAGTAAGT[TTCTTCTTCTTCTTCTTCTTCTTC]CTTTTTTTCTTCCTGTCTGACCTGCTGCTGAATCTTTATTTCT	AGGAACTCATGACCAGATGATGT	59.877	AGAAATAAAGATTCAGCAGCAGG	59.091	121	Unigene7690_Rep1-Control
CL13273.Contig2_All_7474_4	TTCTTCTTCTTCTTCTTCTTCTTC	TTC(3*8)	933	24	GAACTCATGACCAGATGATGTTGTTATCTTTTAGATGTTTGTACTAGTAAGT[TTCTTCTTCTTCTTCTTCTTCTTC]CTTTTTTTCTTCCTGTCTGACCTGCTGCTGAATCTTTATTTCTTTCCTTTTTTTTATCTTTTTGGTGGAACTTGG	GAACTCATGACCAGATGATGTTG	59.468	CCAAGTTCCACCAAAAAGATAAA	59.42	151	Unigene7690_Rep1-Control
CL13273.Contig2_All_7474_5	TTCTTCTTCTTCTTCTTCTTCTTC	TTC(3*8)	933	24	AGGAACTCATGACCAGATGATGTTGTTATCTTTTAGATGTTTGTACTAGTAAGT[TTCTTCTTCTTCTTCTTCTTCTTC]CTTTTTTTCTTCCTGTCTGACCTGCTGCTGAATCTTTATTTCTTTCCTTTTTTTTATCTTTTTGGTGGAACTTGGG	AGGAACTCATGACCAGATGATGT	59.877	CCCAAGTTCCACCAAAAAGATA	60.21	154	Unigene7690_Rep1-Control
CL13275.Contig2_All_7475_1	GATGATGATGATGATGATGATGATGAT	GAT(3*9)	1045	27	TGCTATTGACGATATGTTGTTCGCCCATCCCTTCGATGAAGAAGAAGAA[GATGATGATGATGATGATGATGATGAT]TTTTTGGAGGCTAGCGTGGAAGTTGCCATGGTGGAAGGAAGGGAGTTACGGCGAAAGGGAGAGGCAAGATATGAT	TGCTATTGACGATATGTTGTTCG	60.034	ATCATATCTTGCCTCTCCCTTTC	59.951	151	CL5741.Contig1_Rep1-Control
CL13275.Contig2_All_7475_2	GATGATGATGATGATGATGATGATGAT	GAT(3*9)	1045	27	TGCTATTGACGATATGTTGTTCGCCCATCCCTTCGATGAAGAAGAAGAA[GATGATGATGATGATGATGATGATGAT]TTTTTGGAGGCTAGCGTGGAAGTTGCCATGGTGGAAGGAAGGGAGTTACGGCGAAAGGGAGAGGCAAGATATGATC	TGCTATTGACGATATGTTGTTCG	60.034	GATCATATCTTGCCTCTCCCTTT	59.951	152	CL5741.Contig1_Rep1-Control
CL13275.Contig2_All_7475_3	GATGATGATGATGATGATGATGATGAT	GAT(3*9)	1045	27	TGCTATTGACGATATGTTGTTCGCCCATCCCTTCGATGAAGAAGAAGAA[GATGATGATGATGATGATGATGATGAT]TTTTTGGAGGCTAGCGTGGAAGTTGCCATGGTGGAAGGAAGGGAGTTACGGCGAAAGGGAGAGGCAAGATATGATCT	TGCTATTGACGATATGTTGTTCG	60.034	AGATCATATCTTGCCTCTCCCTT	59.612	153	CL5741.Contig1_Rep1-Control
CL13292.Contig6_All_7488_3	ATATATATATATATATATAT	AT(2*10)	171	20	ATCTGCAAGTGCCAACCATATAC[ATATATATATATATATATAT]ACATAGATATACATATGTGTCACATTGTTTCTTCAAATGGTGGTATAGCAAGATAGAGAGAGGGTGGAAGAAGAAGAAGGGCATTGATTGAAGGGTTAGGATGGAGAGTTACG	ATCTGCAAGTGCCAACCATATAC	60.277	CGTAACTCTCCATCCTAACCCTT	59.908	156	CL7151.Contig1_Rep1-Disease
CL13292.Contig6_All_7488_4	ATATATATATATATATATAT	AT(2*10)	171	20	ATCTGCAAGTGCCAACCATATAC[ATATATATATATATATATAT]ACATAGATATACATATGTGTCACATTGTTTCTTCAAATGGTG	ATCTGCAAGTGCCAACCATATAC	60.277	CACCATTTGAAGAAACAATGTGA	59.89	85	CL7151.Contig1_Rep1-Disease
CL1329.Contig5_All_916_2	CATCATCATCATCATCATCATCAT	CAT(3*8)	542	24	GCGTTGACCTATGGTTGACTTTATAAATCCTCCACATAGATTGGACCCAACTCTATCGCTTAGAGGGTCTCTCATCATCTTCTCCTC[CATCATCATCATCATCATCATCAT]CAGAATCATCTTTGTCTGACCTCTTTCTTTTTGATGG	GCGTTGACCTATGGTTGACTTTA	60.408	CCATCAAAAAGAAAGAGGTCAGA	59.749	148	Unigene8445_Rep1-Disease
CL1329.Contig5_All_916_3	CATCATCATCATCATCATCATCAT	CAT(3*8)	542	24	GCGTTGACCTATGGTTGACTTTATAAATCCTCCACATAGATTGGACCCAACTCTATCGCTTAGAGGGTCTCTCATCATCTTCTCCTC[CATCATCATCATCATCATCATCAT]CAGAATCATCTTTGTCTGACCTCTTTCTTTTTGATGGA	GCGTTGACCTATGGTTGACTTTA	60.408	TCCATCAAAAAGAAAGAGGTCAG	59.749	149	Unigene8445_Rep1-Disease
CL1329.Contig5_All_916_4	CATCATCATCATCATCATCATCAT	CAT(3*8)	542	24	GCGTTGACCTATGGTTGACTTTATAAATCCTCCACATAGATTGGACCCAACTCTATCGCTTAGAGGGTCTCTCATCATCTTCTCCTC[CATCATCATCATCATCATCATCAT]CAGAATCATCTTTGTCTGACCTCTTTCTTTTTGATGGAG	GCGTTGACCTATGGTTGACTTTA	60.408	CTCCATCAAAAAGAAAGAGGTCA	59.749	150	Unigene8445_Rep1-Disease
CL1329.Contig5_All_916_5	CATCATCATCATCATCATCATCAT	CAT(3*8)	542	24	AAATCCTCCACATAGATTGGACCCAACTCTATCGCTTAGAGGGTCTCTCATCATCTTCTCCTC[CATCATCATCATCATCATCATCAT]CAGAATCATCTTTGTCTGACCTCTTTCTTTTTGATGG	AAATCCTCCACATAGATTGGACC	60.429	CCATCAAAAAGAAAGAGGTCAGA	59.749	124	Unigene8445_Rep1-Disease
CL13340.Contig2_All_7510_1	TCTTCTTCTTCTTCT	TCT(3*5)	200	15	AGCACCGAAGTCTTTTTCTTCTTTTACTTGATTTGTTACACTGTCATCATTTTCTTTTACCATATTATCCTCTCCCTCCTCTGCACCTTCTACATCATCATAA[TCTTCTTCTTCTTCT]ACATCATCATCAGGATGAACAAAGTGTAGCTTAAGCCTTCCA	AGCACCGAAGTCTTTTTCTTCTT	59.947	TGGAAGGCTTAAGCTACACTTTG	59.959	160	Unigene13714_Rep1-Control
CL13340.Contig2_All_7510_2	TCTTCTTCTTCTTCT	TCT(3*5)	200	15	CTCCTCTGCACCTTCTACATCATCATAA[TCTTCTTCTTCTTCT]ACATCATCATCAGGATGAACAAAGTGTAGCTTAAGCCTTCCATCTTCTCTATGAGCATGCAACAA	CTCCTCTGCACCTTCTACATCAT	59.787	TTGTTGCATGCTCATAGAGAAGA	60.032	108	Unigene13714_Rep1-Control
CL13340.Contig2_All_7510_3	TCTTCTTCTTCTTCT	TCT(3*5)	200	15	CTCCTCTGCACCTTCTACATCATCATAA[TCTTCTTCTTCTTCT]ACATCATCATCAGGATGAACAAAGTGTAGCTTAAGCCTTCCATCTTCTCTATGAGCATGCAACAATTCCTTGGTGGGTATCCTTATTT	CTCCTCTGCACCTTCTACATCAT	59.787	AAATAAGGATACCCACCAAGGAA	59.962	131	Unigene13714_Rep1-Control
CL13340.Contig2_All_7510_4	TCTTCTTCTTCTTCT	TCT(3*5)	200	15	CTCCTCTGCACCTTCTACATCATCATAA[TCTTCTTCTTCTTCT]ACATCATCATCAGGATGAACAAAGTGTAGCTTAAGCCTTCCA	CTCCTCTGCACCTTCTACATCAT	59.787	TGGAAGGCTTAAGCTACACTTTG	59.959	85	Unigene13714_Rep1-Control
CL13340.Contig2_All_7510_5	TCTTCTTCTTCTTCT	TCT(3*5)	200	15	GCACCGAAGTCTTTTTCTTCTTTTACTTGATTTGTTACACTGTCATCATTTTCTTTTACCATATTATCCTCTCCCTCCTCTGCACCTTCTACATCATCATAA[TCTTCTTCTTCTTCT]ACATCATCATCAGGATGAACAAAGTGTAGCTTAAGCCTTCCA	GCACCGAAGTCTTTTTCTTCTTT	60.274	TGGAAGGCTTAAGCTACACTTTG	59.959	159	Unigene13714_Rep1-Control
CL13344.Contig7_All_7513_1	TATATATATATA	TA(2*6)	836	12	ACTTATTCCAGGCCAAACACTTTCTTTTTGCACACTTTCACCCCAAATGT[TATATATATATA]ACCTCAACAACCTCCATAGATCCATT	ACTTATTCCAGGCCAAACACTTT	60.274	AATGGATCTATGGAGGTTGTTGA	59.717	88	CL1889.Contig8_Rep1-Disease;CL15193.Contig1_Rep2-Disease;Unigene69903_Rep1-Disease;Unigene11486_Rep1-Control
CL13344.Contig7_All_7513_2	TATATATATATA	TA(2*6)	836	12	AACTTATTCCAGGCCAAACACTTTCTTTTTGCACACTTTCACCCCAAATGT[TATATATATATA]ACCTCAACAACCTCCATAGATCCATT	AACTTATTCCAGGCCAAACACTT	60.274	AATGGATCTATGGAGGTTGTTGA	59.717	89	CL1889.Contig8_Rep1-Disease;CL15193.Contig1_Rep2-Disease;Unigene69903_Rep1-Disease;Unigene11486_Rep1-Control
CL13344.Contig7_All_7513_3	TATATATATATA	TA(2*6)	836	12	AAACTTATTCCAGGCCAAACACTTTCTTTTTGCACACTTTCACCCCAAATGT[TATATATATATA]ACCTCAACAACCTCCATAGATCCATT	AAACTTATTCCAGGCCAAACACT	60.274	AATGGATCTATGGAGGTTGTTGA	59.717	90	CL1889.Contig8_Rep1-Disease;CL15193.Contig1_Rep2-Disease;Unigene69903_Rep1-Disease;Unigene11486_Rep1-Control
CL13344.Contig7_All_7513_4	TATATATATATA	TA(2*6)	836	12	TCATAGTCATAGGTTGCTGGTCAAACTTATTCCAGGCCAAACACTTTCTTTTTGCACACTTTCACCCCAAATGT[TATATATATATA]ACCTCAACAACCTCCATAGATCCATT	TCATAGTCATAGGTTGCTGGTCA	59.646	AATGGATCTATGGAGGTTGTTGA	59.717	112	CL1889.Contig8_Rep1-Disease;CL15193.Contig1_Rep2-Disease;Unigene69903_Rep1-Disease;Unigene11486_Rep1-Control
CL13344.Contig7_All_7513_5	TATATATATATA	TA(2*6)	836	12	GTCATAGGTTGCTGGTCAAACTTATTCCAGGCCAAACACTTTCTTTTTGCACACTTTCACCCCAAATGT[TATATATATATA]ACCTCAACAACCTCCATAGATCCATT	GTCATAGGTTGCTGGTCAAACTT	59.578	AATGGATCTATGGAGGTTGTTGA	59.717	107	CL1889.Contig8_Rep1-Disease;CL15193.Contig1_Rep2-Disease;Unigene69903_Rep1-Disease;Unigene11486_Rep1-Control
CL13370.Contig2_All_7542_1	CTCTCTCTCTCT	CT(2*6)	180	12	TATCCCGTAACACCAGAACACACACCCCCTTCTTC[CTCTCTCTCTCT]GAAGTGATTGCAGAGCAATAACTCTTATCTGGGTCAGCCCCCTGACCGTGATGATCACAAAGCTGTTATCATTTTAGCGATGGGTTCTTGCTATTCAGTCCATGGTAACACC	TATCCCGTAACACCAGAACACAC	61.056	GGTGTTACCATGGACTGAATAGC	59.781	159	CL10076.Contig2_Rep2-Disease
CL13370.Contig2_All_7542_2	CTCTCTCTCTCT	CT(2*6)	180	12	TATCCCGTAACACCAGAACACACACCCCCTTCTTC[CTCTCTCTCTCT]GAAGTGATTGCAGAGCAATAACTCTTATCTGGGTCAGCCCCCTGACCGTGATGATCACAAAGCTGTTATCATTTTAGCGATGGGTTCTTGCTATTCAGTCCATGGTAACACC	TATCCCGTAACACCAGAACACA	60.284	GGTGTTACCATGGACTGAATAGC	59.781	159	CL10076.Contig2_Rep2-Disease
CL13370.Contig2_All_7542_3	CTCTCTCTCTCT	CT(2*6)	180	12	TATCCCGTAACACCAGAACACACACCCCCTTCTTC[CTCTCTCTCTCT]GAAGTGATTGCAGAGCAATAACTCTTATCTGGGTCAGCCCCCTGACCGTGATGATCACAAAGCTGTTATCATTTTAGCGATGGGTTCTTGCTATTCAGTCCATGGT	TATCCCGTAACACCAGAACACAC	61.056	ACCATGGACTGAATAGCAAGAAC	59.539	153	CL10076.Contig2_Rep2-Disease
CL13370.Contig2_All_7542_4	CTCTCTCTCTCT	CT(2*6)	180	12	TATCCCGTAACACCAGAACACACACCCCCTTCTTC[CTCTCTCTCTCT]GAAGTGATTGCAGAGCAATAACTCTTATCTGGGTCAGCCCCCTGACCGTGATGATCACAAAGCTGTTATCATTTTAGCGATGGGTTCTTGCTATTCAGTCCATGGTAACA	TATCCCGTAACACCAGAACACAC	61.056	TGTTACCATGGACTGAATAGCAA	59.527	157	CL10076.Contig2_Rep2-Disease
CL13370.Contig2_All_7542_5	CTCTCTCTCTCT	CT(2*6)	180	12	TATCCCGTAACACCAGAACACACACCCCCTTCTTC[CTCTCTCTCTCT]GAAGTGATTGCAGAGCAATAACTCTTATCTGGGTCAGCCCCCTGACCGTGATGATCACAAAGCTGTTATCATTTTAGCGATGGGT	TATCCCGTAACACCAGAACACAC	61.056	ACCCATCGCTAAAATGATAACAG	59.428	132	CL10076.Contig2_Rep2-Disease
CL13370.Contig3_All_7543_1	AGAGAGAGAGAGAGAGAGAGAGAG	AG(2*12)	1038	24	ACCCATCGCTAAAATGATAACAGCTTTGTGATCATCACGGTCAGGGGGCTGACCCAGATAAGAGTTATTGCTCTGCAATCACTTC[AGAGAGAGAGAGAGAGAGAGAGAG]CGAGAGAGAGGAAGAAGGGGGTGTGTGTTCTGGTGTTACGGGATA	ACCCATCGCTAAAATGATAACAG	59.428	TATCCCGTAACACCAGAACACAC	61.056	154	CL11076.Contig1_Rep1-Disease
CL13370.Contig3_All_7543_2	AGAGAGAGAGAGAGAGAGAGAGAG	AG(2*12)	1038	24	GGGCTGACCCAGATAAGAGTTATTGCTCTGCAATCACTTC[AGAGAGAGAGAGAGAGAGAGAGAG]CGAGAGAGAGGAAGAAGGGGGTGTGTGTTCTGGTGTTACGGGATAGCAAAGGTGTGGGGCAAAAACTGCATCTACAAGGAATAACGCCCACT	GGGCTGACCCAGATAAGAGTTA	59.615	AGTGGGCGTTATTCCTTGTAGAT	60.262	156	CL11076.Contig1_Rep1-Disease
CL13370.Contig3_All_7543_3	AGAGAGAGAGAGAGAGAGAGAGAG	AG(2*12)	1038	24	GGGCTGACCCAGATAAGAGTTATTGCTCTGCAATCACTTC[AGAGAGAGAGAGAGAGAGAGAGAG]CGAGAGAGAGGAAGAAGGGGGTGTGTGTTCTGGTGTTACGGGATAGCAAAGGTGTGGGGCAAAAACTGCATCTACAAGGAATAACGC	GGGCTGACCCAGATAAGAGTTA	59.615	GCGTTATTCCTTGTAGATGCAGT	59.706	151	CL11076.Contig1_Rep1-Disease
CL13370.Contig3_All_7543_4	AGAGAGAGAGAGAGAGAGAGAGAG	AG(2*12)	1038	24	ACCCATCGCTAAAATGATAACAGCTTTGTGATCATCACGGTCAGGGGGCTGACCCAGATAAGAGTTATTGCTCTGCAATCACTTC[AGAGAGAGAGAGAGAGAGAGAGAG]CGAGAGAGAGGAAGAAGGGGGTGTGTGTTCTGGTGTTACGGGATAG	ACCCATCGCTAAAATGATAACAG	59.428	CTATCCCGTAACACCAGAACACA	61.173	155	CL11076.Contig1_Rep1-Disease
CL13370.Contig3_All_7543_5	AGAGAGAGAGAGAGAGAGAGAGAG	AG(2*12)	1038	24	GCTGACCCAGATAAGAGTTATTGCTCTGCAATCACTTC[AGAGAGAGAGAGAGAGAGAGAGAG]CGAGAGAGAGGAAGAAGGGGGTGTGTGTTCTGGTGTTACGGGATAGCAAAGGTGTGGGGCAAAAACTGCATCTACAAGGAATAACGCCCACT	GCTGACCCAGATAAGAGTTATTGC	60.498	AGTGGGCGTTATTCCTTGTAGAT	60.262	154	CL11076.Contig1_Rep1-Disease
CL13388.Contig5_All_7547_1	CAGCAGCAGCAGCAGCAG	CAG(3*6)	293	18	AACAAGGTTGAATGTGCCTAGTGGAAGCAACAAGGTGGCCTCAACACGTTCAGGGCTCAGCGTTGTAGCA[CAGCAGCAGCAGCAGCAG]GAGGTACAAAGTAGCCGCAGGGCCATGATTGGCCTTGTTGCTGCTGGTTTGGCCTCTGGCTCTTTTGTTCAG	AACAAGGTTGAATGTGCCTAGTG	60.45	CTGAACAAAAGAGCCAGAGGC	61.429	160	Unigene5740_Rep1-Disease
CL13388.Contig5_All_7547_2	CAGCAGCAGCAGCAGCAG	CAG(3*6)	293	18	AACAAGGTTGAATGTGCCTAGTGGAAGCAACAAGGTGGCCTCAACACGTTCAGGGCTCAGCGTTGTAGCA[CAGCAGCAGCAGCAGCAG]GAGGTACAAAGTAGCCGCAGGGCCATGATTGGCCTTGTTGCTGCTGGTTTGGCCTCTGGCTCTTTTGTTCA	AACAAGGTTGAATGTGCCTAGTG	60.45	TGAACAAAAGAGCCAGAGGC	60.517	159	Unigene5740_Rep1-Disease
CL13388.Contig5_All_7547_3	CAGCAGCAGCAGCAGCAG	CAG(3*6)	293	18	CAACAAGGTTGAATGTGCCTAGTGGAAGCAACAAGGTGGCCTCAACACGTTCAGGGCTCAGCGTTGTAGCA[CAGCAGCAGCAGCAGCAG]GAGGTACAAAGTAGCCGCAGGGCCATGATTGGCCTTGTTGCTGCTGGTTTGGCCTCTGGCTCTTTTGTTCA	CAACAAGGTTGAATGTGCCTAGT	60.45	TGAACAAAAGAGCCAGAGGC	60.517	160	Unigene5740_Rep1-Disease
CL13388.Contig5_All_7547_4	CAGCAGCAGCAGCAGCAG	CAG(3*6)	293	18	GAATGTGCCTAGTGGAAGCAACAAGGTGGCCTCAACACGTTCAGGGCTCAGCGTTGTAGCA[CAGCAGCAGCAGCAGCAG]GAGGTACAAAGTAGCCGCAGGGCCATGATTGGCCTTGTTGCTGCTGGTTTGGCCTCTGGCTCTTTTGTTCAGGCTGTGCTT	GAATGTGCCTAGTGGAAGCAAC	61.044	AAGCACAGCCTGAACAAAAGAG	60.95	160	Unigene5740_Rep1-Disease
CL13388.Contig5_All_7547_5	CAGCAGCAGCAGCAGCAG	CAG(3*6)	293	18	GTGCCTAGTGGAAGCAACAAGGTGGCCTCAACACGTTCAGGGCTCAGCGTTGTAGCA[CAGCAGCAGCAGCAGCAG]GAGGTACAAAGTAGCCGCAGGGCCATGATTGGCCTTGTTGCTGCTGGTTTGGCCTCTGGCTCTTTTGTTCAGGCTGTGCTT	GTGCCTAGTGGAAGCAACAAG	59.928	AAGCACAGCCTGAACAAAAGAG	60.95	156	Unigene5740_Rep1-Disease
CL13392.Contig5_All_7551_2	ATTATTATTATTATTATT	ATT(3*6)	662	18	ACGCCAATTTGATTTTTCTGTAATTTTGTTTTTTTTTTGGTTAGATCTGTTGGTGAAGGCGGATAGGTAGATGGTGGGAGCTGGGCGGTTGGGAAATTCTATGCACA[ATTATTATTATTATTATT]TCTAGAAATTCGGTGTTTGGTTTGA	ACGCCAATTTGATTTTTCTGTAA	59.898	TCAAACCAAACACCGAATTTCTA	60.716	150	CL5820.Contig2_Rep1-Control
CL13392.Contig5_All_7551_3	ATTATTATTATTATTATT	ATT(3*6)	662	18	TTACACGCCAATTTGATTTTTCTGTAATTTTGTTTTTTTTTTGGTTAGATCTGTTGGTGAAGGCGGATAGGTAGATGGTGGGAGCTGGGCGGTTGGGAAATTCTATGCACA[ATTATTATTATTATTATT]TCTAGAAATTCGGTGTTTGGTTTGA	TTACACGCCAATTTGATTTTTCT	59.898	TCAAACCAAACACCGAATTTCTA	60.716	154	CL5820.Contig2_Rep1-Control
CL13525.Contig1_All_7584_1	TCTTCTTCTTCTTCT	TCT(3*5)	246	15	AAGGCACAAGTCTGTCGGTCGCCATCACTGGACCGTCTCACCCAGGGTGTCTTGCC[TCTTCTTCTTCTTCT]CTATTTTTTTTTTCTTGACGTCACCAGAAAGATAAAAAAAGAGAGAGGAAGATACTAGAAAATGCCAAAAGTAAAGACAAACCGTGT	AAGGCACAAGTCTGTCGGTC	60.307	ACACGGTTTGTCTTTACTTTTGG	59.5	158	Unigene4706_Rep1-Disease;CL7621.Contig3_Rep1-Control;CL7621.Contig2_Rep1-Control;CL9537.Contig3_Rep2-Disease;CL3963.Contig1_Rep1-Disease
CL13525.Contig1_All_7584_2	TCTTCTTCTTCTTCT	TCT(3*5)	246	15	AAGGCACAAGTCTGTCGGTCGCCATCACTGGACCGTCTCACCCAGGGTGTCTTGCC[TCTTCTTCTTCTTCT]CTATTTTTTTTTTCTTGACGTCACCAGAAAGATAAAAAAAGAGAGAGGAAGATACTAGAAAATGCCAAAAGTAAAGACAAACC	AAGGCACAAGTCTGTCGGTC	60.307	GGTTTGTCTTTACTTTTGGCATTT	59.833	154	Unigene4706_Rep1-Disease;CL7621.Contig3_Rep1-Control;CL7621.Contig2_Rep1-Control;CL9537.Contig3_Rep2-Disease;CL3963.Contig1_Rep1-Disease
CL13525.Contig1_All_7584_3	TCTTCTTCTTCTTCT	TCT(3*5)	246	15	AAGGCACAAGTCTGTCGGTCGCCATCACTGGACCGTCTCACCCAGGGTGTCTTGCC[TCTTCTTCTTCTTCT]CTATTTTTTTTTTCTTGACGTCACCAGAAAGATAAAAAAAGAGAGAGGAAGATACTAGAAAATGCCAAAAGTAAAGACAAACC	AAGGCACAAGTCTGTCGGTC	60.307	GGTTTGTCTTTACTTTTGGCATT	58.665	154	Unigene4706_Rep1-Disease;CL7621.Contig3_Rep1-Control;CL7621.Contig2_Rep1-Control;CL9537.Contig3_Rep2-Disease;CL3963.Contig1_Rep1-Disease
CL13525.Contig1_All_7584_4	TCTTCTTCTTCTTCT	TCT(3*5)	246	15	AAGGCACAAGTCTGTCGGTCGCCATCACTGGACCGTCTCACCCAGGGTGTCTTGCC[TCTTCTTCTTCTTCT]CTATTTTTTTTTTCTTGACGTCACCAGAAAGATAAAAAAAGAGAGAGGAAGATACTAGAAAATGCCAAAAGTAAAGACAAACCGT	AAGGCACAAGTCTGTCGGTC	60.307	ACGGTTTGTCTTTACTTTTGGC	59.581	156	Unigene4706_Rep1-Disease;CL7621.Contig3_Rep1-Control;CL7621.Contig2_Rep1-Control;CL9537.Contig3_Rep2-Disease;CL3963.Contig1_Rep1-Disease
CL13525.Contig1_All_7584_5	TCTTCTTCTTCTTCT	TCT(3*5)	246	15	AAGGCACAAGTCTGTCGGTCGCCATCACTGGACCGTCTCACCCAGGGTGTCTTGCC[TCTTCTTCTTCTTCT]CTATTTTTTTTTTCTTGACGTCACCAGAAAGATAAAAAAAGAGAGAGGAAGATACTAGAAAATGCCAAAAGTAAAGACAAACCGTGTCA	AAGGCACAAGTCTGTCGGTC	60.307	TGACACGGTTTGTCTTTACTTTTG	60.455	160	Unigene4706_Rep1-Disease;CL7621.Contig3_Rep1-Control;CL7621.Contig2_Rep1-Control;CL9537.Contig3_Rep2-Disease;CL3963.Contig1_Rep1-Disease
CL13668.Contig2_All_7613_1	GAGAGAGAGAGA	GA(2*6)	2015	12	ATGTCTGCAAACAAACAACAAAAAAACAAAAACGAATCTCAAATGAACACAACACACTTCACAACTGTCACTAAAAAATT[GAGAGAGAGAGA]TACAGGAAGATTGGGAATATAGTCGTTGAAGTGAGGAACGTCTTCGAGTA	ATGTCTGCAAACAAACAACAAAA	59.588	TACTCGAAGACGTTCCTCACTTC	59.936	142	CL12045.Contig2_Rep2-Disease
CL13668.Contig2_All_7613_2	GAGAGAGAGAGA	GA(2*6)	2015	12	CGAATCTCAAATGAACACAACACACTTCACAACTGTCACTAAAAAATT[GAGAGAGAGAGA]TACAGGAAGATTGGGAATATAGTCGTTGAAGTGAGGAACGTCTTCGAGTA	CGAATCTCAAATGAACACAACAC	59.531	TACTCGAAGACGTTCCTCACTTC	59.936	110	CL12045.Contig2_Rep2-Disease
CL13668.Contig2_All_7613_3	GAGAGAGAGAGA	GA(2*6)	2015	12	ACGAATCTCAAATGAACACAACACACTTCACAACTGTCACTAAAAAATT[GAGAGAGAGAGA]TACAGGAAGATTGGGAATATAGTCGTTGAAGTGAGGAACGTCTTCGAGTA	ACGAATCTCAAATGAACACAACA	59.531	TACTCGAAGACGTTCCTCACTTC	59.936	111	CL12045.Contig2_Rep2-Disease
CL13668.Contig2_All_7613_4	GAGAGAGAGAGA	GA(2*6)	2015	12	ATGTCTGCAAACAAACAACAAAAAAACAAAAACGAATCTCAAATGAACACAACACACTTCACAACTGTCACTAAAAAATT[GAGAGAGAGAGA]TACAGGAAGATTGGGAATATAGTCGTTGAAGTGAGGAACGTCTTCGAGTATGTAACCAGCT	ATGTCTGCAAACAAACAACAAAA	59.588	AGCTGGTTACATACTCGAAGACG	59.854	153	CL12045.Contig2_Rep2-Disease
CL13668.Contig2_All_7613_5	GAGAGAGAGAGA	GA(2*6)	2015	12	ATGTCTGCAAACAAACAACAAAAAAACAAAAACGAATCTCAAATGAACACAACACACTTCACAACTGTCACTAAAAAATT[GAGAGAGAGAGA]TACAGGAAGATTGGGAATATAGTCGTTGAAGTGAGGAACGTCTTCGAGTATG	ATGTCTGCAAACAAACAACAAAA	59.588	CATACTCGAAGACGTTCCTCACT	59.824	144	CL12045.Contig2_Rep2-Disease
CL13693.Contig1_All_7615_1	TATATATATATA	TA(2*6)	367	12	ATTTCTTGGATTTCAACCTGTGACCTTTAGATCACAAGGCACTAACCTTATTATTGTGCCAAGAC[TATATATATATA]GTCAATGCATGAGTGTGAATAAGAGATAAGGCAAGGTACCACTCCAAGATGCAGAGTAAA	ATTTCTTGGATTTCAACCTGTGA	59.864	TTTACTCTGCATCTTGGAGTGGT	60.178	137	Unigene70480_Rep2-Disease
CL13693.Contig1_All_7615_2	TATATATATATA	TA(2*6)	367	12	ATTTCTTGGATTTCAACCTGTGACCTTTAGATCACAAGGCACTAACCTTATTATTGTGCCAAGAC[TATATATATATA]GTCAATGCATGAGTGTGAATAAGAGATAAGGCAAGGTACCACTCCAAGATGCAGAGTAAAG	ATTTCTTGGATTTCAACCTGTGA	59.864	CTTTACTCTGCATCTTGGAGTGG	60.301	138	Unigene70480_Rep2-Disease
CL13693.Contig1_All_7615_3	TATATATATATA	TA(2*6)	367	12	ATTTCTTGGATTTCAACCTGTGACCTTTAGATCACAAGGCACTAACCTTATTATTGTGCCAAGAC[TATATATATATA]GTCAATGCATGAGTGTGAATAAGAGATAAGGCAAGGTACCACTCCAAGATGCAGAGTAAAGG	ATTTCTTGGATTTCAACCTGTGA	59.864	CCTTTACTCTGCATCTTGGAGTG	60.301	139	Unigene70480_Rep2-Disease
CL13693.Contig1_All_7615_4	TATATATATATA	TA(2*6)	367	12	TTTCTTGGATTTCAACCTGTGACCTTTAGATCACAAGGCACTAACCTTATTATTGTGCCAAGAC[TATATATATATA]GTCAATGCATGAGTGTGAATAAGAGATAAGGCAAGGTACCACTCCAAGATGCAGAGTAAAGGAGGCACGATAGTTTAGCAAAGA	TTTCTTGGATTTCAACCTGTGAC	60.379	TCTTTGCTAAACTATCGTGCCTC	59.932	160	Unigene70480_Rep2-Disease
CL13693.Contig1_All_7615_5	TATATATATATA	TA(2*6)	367	12	ATTTCTTGGATTTCAACCTGTGACCTTTAGATCACAAGGCACTAACCTTATTATTGTGCCAAGAC[TATATATATATA]GTCAATGCATGAGTGTGAATAAGAGATAAGGCAAGGTACCACTCC	ATTTCTTGGATTTCAACCTGTGA	59.864	GGAGTGGTACCTTGCCTTATCTC	60.373	122	Unigene70480_Rep2-Disease
CL13697.Contig1_All_7617_1	ATATATATATATATATATATATAT	AT(2*12)	750	24	GGCAAAGAAGCAACAGATAAGAAGTTCAATCTATGCA[ATATATATATATATATATATATAT]AGCATCCATAAGTACCAAGGAAATGGCCCCGAAGGAGATAAAGATGCTTGGACTTGGAATTAGCATAAGCCATTCCATTCGTCGTAGAACTCTTTC	GGCAAAGAAGCAACAGATAAGAA	59.912	GAAAGAGTTCTACGACGAATGGA	59.776	157	CL12281.Contig1_Rep2-Disease
CL13697.Contig1_All_7617_2	ATATATATATATATATATATATAT	AT(2*12)	750	24	GGCAAAGAAGCAACAGATAAGAAGTTCAATCTATGCA[ATATATATATATATATATATATAT]AGCATCCATAAGTACCAAGGAAATGGCCCCGAAGGAGATAAAGATGCTTGGACTTGGAATTAGCATAAGCCATTCCATTCGTCGTAGAACTCT	GGCAAAGAAGCAACAGATAAGAA	59.912	AGAGTTCTACGACGAATGGAATG	59.666	154	CL12281.Contig1_Rep2-Disease
CL13697.Contig1_All_7617_3	ATATATATATATATATATATATAT	AT(2*12)	750	24	GGCAAAGAAGCAACAGATAAGAAGTTCAATCTATGCA[ATATATATATATATATATATATAT]AGCATCCATAAGTACCAAGGAAATGGCCCCGAAGGAGATAAAGATGCTTGGACTTGGAATTAGCATAA	GGCAAAGAAGCAACAGATAAGAA	59.912	TTATGCTAATTCCAAGTCCAAGC	59.657	129	CL12281.Contig1_Rep2-Disease
CL13697.Contig1_All_7617_4	ATATATATATATATATATATATAT	AT(2*12)	750	24	GGCAAAGAAGCAACAGATAAGAAGTTCAATCTATGCA[ATATATATATATATATATATATAT]AGCATCCATAAGTACCAAGGAAATGGCCCCGAAGGAGATAAAGATGCTTGGACTTGGAATTAGCATAAGC	GGCAAAGAAGCAACAGATAAGAA	59.912	GCTTATGCTAATTCCAAGTCCAA	59.657	131	CL12281.Contig1_Rep2-Disease
CL13697.Contig1_All_7617_5	ATATATATATATATATATATATAT	AT(2*12)	750	24	GTGGCAAAGAAGCAACAGATAAGAAGTTCAATCTATGCA[ATATATATATATATATATATATAT]AGCATCCATAAGTACCAAGGAAATGGCCCCGAAGGAGATAAAGATGCTTGGACTTGGAATTAGCATAAGCCATTCCATTCGTCGTAGAACTCTTTC	GTGGCAAAGAAGCAACAGATAAG	60.302	GAAAGAGTTCTACGACGAATGGA	59.776	159	CL12281.Contig1_Rep2-Disease
CL13697.Contig7_All_7618_1	TATATATATATATATA	TA(2*8)	765	16	GAAAGAGTTCTACGACGAATGGAATGGCTTATGCTAATTCCAAGTCCAAGCATCTTTATCTCCTTCGGGGCCATTTCCTTGGTACTTATGGATGC[TATATATATATATATA]TTGCATAGATTGAACTTCTTATCTGTTGCTTCTTTGCC	GAAAGAGTTCTACGACGAATGGA	59.776	GGCAAAGAAGCAACAGATAAGAA	59.912	149	Unigene42100_Rep1-Control
CL13697.Contig7_All_7618_2	TATATATATATATATA	TA(2*8)	765	16	AGAGTTCTACGACGAATGGAATGGCTTATGCTAATTCCAAGTCCAAGCATCTTTATCTCCTTCGGGGCCATTTCCTTGGTACTTATGGATGC[TATATATATATATATA]TTGCATAGATTGAACTTCTTATCTGTTGCTTCTTTGCC	AGAGTTCTACGACGAATGGAATG	59.666	GGCAAAGAAGCAACAGATAAGAA	59.912	146	Unigene42100_Rep1-Control
CL13697.Contig7_All_7618_3	TATATATATATATATA	TA(2*8)	765	16	TTATGCTAATTCCAAGTCCAAGCATCTTTATCTCCTTCGGGGCCATTTCCTTGGTACTTATGGATGC[TATATATATATATATA]TTGCATAGATTGAACTTCTTATCTGTTGCTTCTTTGCC	TTATGCTAATTCCAAGTCCAAGC	59.657	GGCAAAGAAGCAACAGATAAGAA	59.912	121	Unigene42100_Rep1-Control
CL13697.Contig7_All_7618_4	TATATATATATATATA	TA(2*8)	765	16	GCTTATGCTAATTCCAAGTCCAAGCATCTTTATCTCCTTCGGGGCCATTTCCTTGGTACTTATGGATGC[TATATATATATATATA]TTGCATAGATTGAACTTCTTATCTGTTGCTTCTTTGCC	GCTTATGCTAATTCCAAGTCCAA	59.657	GGCAAAGAAGCAACAGATAAGAA	59.912	123	Unigene42100_Rep1-Control
CL13697.Contig7_All_7618_5	TATATATATATATATA	TA(2*8)	765	16	GAAAGAGTTCTACGACGAATGGAATGGCTTATGCTAATTCCAAGTCCAAGCATCTTTATCTCCTTCGGGGCCATTTCCTTGGTACTTATGGATGC[TATATATATATATATA]TTGCATAGATTGAACTTCTTATCTGTTGCTTCTTTGCCAC	GAAAGAGTTCTACGACGAATGGA	59.776	GTGGCAAAGAAGCAACAGATAAG	60.302	151	Unigene42100_Rep1-Control
CL13729.Contig1_All_7621_1	GCAGCCGCAGCCGCAGCCGCAGCC	GCAGCC(6*4)	839	24	ATTTCAGTAGCGTCAACTTCAGCAACAACAGCAGTTTCA[GCAGCCGCAGCCGCAGCCGCAGCC]ACAGCCGCAGCCGCTGCAGCAACAGGAACAGTAGTATAAAAAAAAATGGGGGATTTCATTAGATGT	ATTTCAGTAGCGTCAACTTCAGC	59.968	ACATCTAATGAAATCCCCCATTT	59.813	129	Unigene12860_Rep2-Disease
CL13729.Contig1_All_7621_2	GCAGCCGCAGCCGCAGCCGCAGCC	GCAGCC(6*4)	839	24	ATTTCAGTAGCGTCAACTTCAGCAACAACAGCAGTTTCA[GCAGCCGCAGCCGCAGCCGCAGCC]ACAGCCGCAGCCGCTGCAGCAACAGGAACAGTAGTATAAAAAAAAATGGGGGATTTCATTAGATGTT	ATTTCAGTAGCGTCAACTTCAGC	59.968	AACATCTAATGAAATCCCCCATT	59.813	130	Unigene12860_Rep2-Disease
CL13729.Contig1_All_7621_3	GCAGCCGCAGCCGCAGCCGCAGCC	GCAGCC(6*4)	839	24	ATTTCAGTAGCGTCAACTTCAGCAACAACAGCAGTTTCA[GCAGCCGCAGCCGCAGCCGCAGCC]ACAGCCGCAGCCGCTGCAGCAACAGGAACAGTAGTATAAAAAAAAATGGGGGATTTCATTAGATG	ATTTCAGTAGCGTCAACTTCAGC	59.968	CATCTAATGAAATCCCCCATTTT	60.253	128	Unigene12860_Rep2-Disease
CL13729.Contig1_All_7621_4	GCAGCCGCAGCCGCAGCCGCAGCC	GCAGCC(6*4)	839	24	ATTTCAGTAGCGTCAACTTCAGCAACAACAGCAGTTTCA[GCAGCCGCAGCCGCAGCCGCAGCC]ACAGCCGCAGCCGCTGCAGCAACAGGAACAGTAGTATAAAAAAAAATGGGGGATTTCATTAGATGTTAA	ATTTCAGTAGCGTCAACTTCAGC	59.968	TTAACATCTAATGAAATCCCCCA	59.575	132	Unigene12860_Rep2-Disease
CL13729.Contig1_All_7621_5	GCAGCCGCAGCCGCAGCCGCAGCC	GCAGCC(6*4)	839	24	CCAGCTATTTCAGTAGCGTCAACTTCAGCAACAACAGCAGTTTCA[GCAGCCGCAGCCGCAGCCGCAGCC]ACAGCCGCAGCCGCTGCAGCAACAGGAACAGTAGTATAAAAAAAAATGGGGGATTTCATTAGATGT	CCAGCTATTTCAGTAGCGTCAAC	60.321	ACATCTAATGAAATCCCCCATTT	59.813	135	Unigene12860_Rep2-Disease
CL1376.Contig1_All_934_1	GCAGCAGCAGCAGCAGCAGCAGCA	GCA(3*8)	323	24	GGAACAACGAAGAGTAACAATCGACATCTGAACTACTGAGTTGAAGTAGAG[GCAGCAGCAGCAGCAGCAGCAGCA]TTACCCAAACCCATCTTTTGTCCCAACAATGTAAGCTGCTCTAC	GGAACAACGAAGAGTAACAATCG	60.048	GTAGAGCAGCTTACATTGTTGGG	60.195	119	CL1474.Contig1_Rep1-Control
CL1376.Contig1_All_934_2	GCAGCAGCAGCAGCAGCAGCAGCA	GCA(3*8)	323	24	GGAACAACGAAGAGTAACAATCGACATCTGAACTACTGAGTTGAAGTAGAG[GCAGCAGCAGCAGCAGCAGCAGCA]TTACCCAAACCCATCTTTTGTCCCAACAATGTAAGCTGCTCTACAAAGTCCACTCCAGT	GGAACAACGAAGAGTAACAATCG	60.048	ACTGGAGTGGACTTTGTAGAGCA	60.35	134	CL1474.Contig1_Rep1-Control
CL1376.Contig1_All_934_3	GCAGCAGCAGCAGCAGCAGCAGCA	GCA(3*8)	323	24	GGAACAACGAAGAGTAACAATCGACATCTGAACTACTGAGTTGAAGTAGAG[GCAGCAGCAGCAGCAGCAGCAGCA]TTACCCAAACCCATCTTTTGTCCCAACAATGTAAGC	GGAACAACGAAGAGTAACAATCG	60.048	GCTTACATTGTTGGGACAAAAGA	60.389	111	CL1474.Contig1_Rep1-Control
CL1376.Contig1_All_934_4	GCAGCAGCAGCAGCAGCAGCAGCA	GCA(3*8)	323	24	GGAACAACGAAGAGTAACAATCGACATCTGAACTACTGAGTTGAAGTAGAG[GCAGCAGCAGCAGCAGCAGCAGCA]TTACCCAAACCCATCTTTTGTCCCAACAATGTAAGCT	GGAACAACGAAGAGTAACAATCG	60.048	AGCTTACATTGTTGGGACAAAAG	59.589	112	CL1474.Contig1_Rep1-Control
CL1376.Contig1_All_934_5	GCAGCAGCAGCAGCAGCAGCAGCA	GCA(3*8)	323	24	GGAACAACGAAGAGTAACAATCGACATCTGAACTACTGAGTTGAAGTAGAG[GCAGCAGCAGCAGCAGCAGCAGCA]TTACCCAAACCCATCTTTTGTCCCAACAATGTAAGCTGCTCTACAAAGTCCACTCCAG	GGAACAACGAAGAGTAACAATCG	60.048	CTGGAGTGGACTTTGTAGAGCAG	60.474	133	CL1474.Contig1_Rep1-Control
CL13802.Contig4_All_7644_1	TCTTCTTCTTCTTCTTCT	TCT(3*6)	178	18	CTGAGGGATATTTGAGAATGTCGAGCAGAAGA[TCTTCTTCTTCTTCTTCT]CGTTCGAGGCAATCATCATCAGGTGCCCCCAGTGCTGAGATGATGACTGATGCTCAAATAACCGATC	CTGAGGGATATTTGAGAATGTCG	59.973	GATCGGTTATTTGAGCATCAGTC	59.986	117	Unigene3882_Rep1-Disease
CL13802.Contig4_All_7644_2	TCTTCTTCTTCTTCTTCT	TCT(3*6)	178	18	CAGCAAAATATTCCTGACACACACGAATTAAACACTGAGGGATATTTGAGAATGTCGAGCAGAAGA[TCTTCTTCTTCTTCTTCT]CGTTCGAGGCAATCATCATCAGGTGCCCCCAGTGCTGAGATGATGACTGATGCTCAAATAACCGATC	CAGCAAAATATTCCTGACACACA	60.046	GATCGGTTATTTGAGCATCAGTC	59.986	151	Unigene3882_Rep1-Disease
CL13802.Contig4_All_7644_4	TCTTCTTCTTCTTCTTCT	TCT(3*6)	178	18	GGATATTTGAGAATGTCGAGCAGAAGA[TCTTCTTCTTCTTCTTCT]CGTTCGAGGCAATCATCATCAGGTGCCCCCAGTGCTGAGATGATGACTGATGCTCAAATAACCGATC	GGATATTTGAGAATGTCGAGCAG	60.109	GATCGGTTATTTGAGCATCAGTC	59.986	112	Unigene3882_Rep1-Disease
CL13802.Contig4_All_7644_5	TCTTCTTCTTCTTCTTCT	TCT(3*6)	178	18	ACACACGAATTAAACACTGAGGGATATTTGAGAATGTCGAGCAGAAGA[TCTTCTTCTTCTTCTTCT]CGTTCGAGGCAATCATCATCAGGTGCCCCCAGTGCTGAGATGATGACTGATGCTCAAATAACCGATC	ACACACGAATTAAACACTGAGGG	60.321	GATCGGTTATTTGAGCATCAGTC	59.986	133	Unigene3882_Rep1-Disease
CL13829.Contig6_All_7647_1	AATAATAATAATAATAATAATAATAATAATAAT	AAT(3*11)	2506	33	TTCTGGAGAACGTTACAAGGAAATAAAAAAAATTGTAAGGAAATAGTAATGATAATAAGGA[AATAATAATAATAATAATAATAATAATAATAAT]CTTATTATTATACCTTAAACCAAATTATAACGCAGACAGC	TTCTGGAGAACGTTACAAGGAAA	60.149	GCTGTCTGCGTTATAATTTGGTT	59.594	134	Unigene66580_Rep1-Disease;CL3390.Contig4_Rep2-Disease;CL3931.Contig2_Rep1-Control
CL13829.Contig6_All_7647_2	AATAATAATAATAATAATAATAATAATAATAAT	AAT(3*11)	2506	33	TTCTGGAGAACGTTACAAGGAAATAAAAAAAATTGTAAGGAAATAGTAATGATAATAAGGA[AATAATAATAATAATAATAATAATAATAATAAT]CTTATTATTATACCTTAAACCAAATTATAACGCAGACAGCTGA	TTCTGGAGAACGTTACAAGGAAA	60.149	TCAGCTGTCTGCGTTATAATTTG	59.459	137	Unigene66580_Rep1-Disease;CL3390.Contig4_Rep2-Disease;CL3931.Contig2_Rep1-Control
CL13829.Contig6_All_7647_3	AATAATAATAATAATAATAATAATAATAATAAT	AAT(3*11)	2506	33	TTCTGGAGAACGTTACAAGGAAATAAAAAAAATTGTAAGGAAATAGTAATGATAATAAGGA[AATAATAATAATAATAATAATAATAATAATAAT]CTTATTATTATACCTTAAACCAAATTATAACGCAGACAGCT	TTCTGGAGAACGTTACAAGGAAA	60.149	AGCTGTCTGCGTTATAATTTGGT	59.261	135	Unigene66580_Rep1-Disease;CL3390.Contig4_Rep2-Disease;CL3931.Contig2_Rep1-Control
CL13829.Contig6_All_7647_4	AATAATAATAATAATAATAATAATAATAATAAT	AAT(3*11)	2506	33	TTCTGGAGAACGTTACAAGGAAATAAAAAAAATTGTAAGGAAATAGTAATGATAATAAGGA[AATAATAATAATAATAATAATAATAATAATAAT]CTTATTATTATACCTTAAACCAAATTATAACGCAGACAGCTGAAATGGATGATAA	TTCTGGAGAACGTTACAAGGAAA	60.149	TTATCATCCATTTCAGCTGTCTG	59.238	149	Unigene66580_Rep1-Disease;CL3390.Contig4_Rep2-Disease;CL3931.Contig2_Rep1-Control
CL13829.Contig6_All_7647_5	AATAATAATAATAATAATAATAATAATAATAAT	AAT(3*11)	2506	33	TTCTGGAGAACGTTACAAGGAAATAAAAAAAATTGTAAGGAAATAGTAATGATAATAAGGA[AATAATAATAATAATAATAATAATAATAATAAT]CTTATTATTATACCTTAAACCAAATTATAACGCAGACAGCTG	TTCTGGAGAACGTTACAAGGAAA	60.149	CAGCTGTCTGCGTTATAATTTGG	60.996	136	Unigene66580_Rep1-Disease;CL3390.Contig4_Rep2-Disease;CL3931.Contig2_Rep1-Control
CL13861.Contig11_All_7674_1	TGTGTGTGTGTGTGTGTGTG	TG(2*10)	6400	20	GTCTTCCTTTTTGGTGTTGCATAGAACAGTAATTAGTAAAGCACAGGCTAATTTGTATGTGATTTTCTATCCAA[TGTGTGTGTGTGTGTGTGTG]TTGGTACTTGGTACGTACTACTTGCAATAGAAATAGGAAAGGATTCACTCTGACATCAATTTGTGG	GTCTTCCTTTTTGGTGTTGCATA	60.389	CCACAAATTGATGTCAGAGTGAA	60.023	160	Unigene65583_Rep1-Disease;Unigene42696_Rep1-Control;CL90.Contig26_Rep2-Disease;CL90.Contig12_Rep2-Disease;CL512.Contig20_Rep1-Control;CL90.Contig17_Rep2-Disease;Unigene39412_Rep1-Disease;CL90.Contig30_Rep2-Disease;Unigene23289_Rep1-Control;Unigene46385_Rep2-Disease;Unigene42695_Rep1-Control;Unigene25592_Rep2-Disease;CL512.Contig7_Rep1-Control
CL13861.Contig11_All_7674_2	TGTGTGTGTGTGTGTGTGTG	TG(2*10)	6400	20	CTTCCTTTTTGGTGTTGCATAGAACAGTAATTAGTAAAGCACAGGCTAATTTGTATGTGATTTTCTATCCAA[TGTGTGTGTGTGTGTGTGTG]TTGGTACTTGGTACGTACTACTTGCAATAGAAATAGGAAAGGATTCACTCTGACATCAATTTGTGG	CTTCCTTTTTGGTGTTGCATAGA	60.506	CCACAAATTGATGTCAGAGTGAA	60.023	158	Unigene65583_Rep1-Disease;Unigene42696_Rep1-Control;CL90.Contig26_Rep2-Disease;CL90.Contig12_Rep2-Disease;CL512.Contig20_Rep1-Control;CL90.Contig17_Rep2-Disease;Unigene39412_Rep1-Disease;CL90.Contig30_Rep2-Disease;Unigene23289_Rep1-Control;Unigene46385_Rep2-Disease;Unigene42695_Rep1-Control;Unigene25592_Rep2-Disease;CL512.Contig7_Rep1-Control
CL13861.Contig11_All_7674_3	TGTGTGTGTGTGTGTGTGTG	TG(2*10)	6400	20	TCTTCCTTTTTGGTGTTGCATAGAACAGTAATTAGTAAAGCACAGGCTAATTTGTATGTGATTTTCTATCCAA[TGTGTGTGTGTGTGTGTGTG]TTGGTACTTGGTACGTACTACTTGCAATAGAAATAGGAAAGGATTCACTCTGACATCAATTTGTGG	TCTTCCTTTTTGGTGTTGCATAG	60.506	CCACAAATTGATGTCAGAGTGAA	60.023	159	Unigene65583_Rep1-Disease;Unigene42696_Rep1-Control;CL90.Contig26_Rep2-Disease;CL90.Contig12_Rep2-Disease;CL512.Contig20_Rep1-Control;CL90.Contig17_Rep2-Disease;Unigene39412_Rep1-Disease;CL90.Contig30_Rep2-Disease;Unigene23289_Rep1-Control;Unigene46385_Rep2-Disease;Unigene42695_Rep1-Control;Unigene25592_Rep2-Disease;CL512.Contig7_Rep1-Control
CL13861.Contig11_All_7674_4	TGTGTGTGTGTGTGTGTGTG	TG(2*10)	6400	20	TTCCTTTTTGGTGTTGCATAGAACAGTAATTAGTAAAGCACAGGCTAATTTGTATGTGATTTTCTATCCAA[TGTGTGTGTGTGTGTGTGTG]TTGGTACTTGGTACGTACTACTTGCAATAGAAATAGGAAAGGATTCACTCTGACATCAATTTGTGG	TTCCTTTTTGGTGTTGCATAGAA	60.839	CCACAAATTGATGTCAGAGTGAA	60.023	157	Unigene65583_Rep1-Disease;Unigene42696_Rep1-Control;CL90.Contig26_Rep2-Disease;CL90.Contig12_Rep2-Disease;CL512.Contig20_Rep1-Control;CL90.Contig17_Rep2-Disease;Unigene39412_Rep1-Disease;CL90.Contig30_Rep2-Disease;Unigene23289_Rep1-Control;Unigene46385_Rep2-Disease;Unigene42695_Rep1-Control;Unigene25592_Rep2-Disease;CL512.Contig7_Rep1-Control
CL13861.Contig11_All_7674_5	TGTGTGTGTGTGTGTGTGTG	TG(2*10)	6400	20	GTCTTCCTTTTTGGTGTTGCATAGAACAGTAATTAGTAAAGCACAGGCTAATTTGTATGTGATTTTCTATCCAA[TGTGTGTGTGTGTGTGTGTG]TTGGTACTTGGTACGTACTACTTGCAATAGAAATAGGAAAGGATTCACTCTGACATCA	GTCTTCCTTTTTGGTGTTGCATA	60.389	TGATGTCAGAGTGAATCCTTTCC	60.49	152	Unigene65583_Rep1-Disease;Unigene42696_Rep1-Control;CL90.Contig26_Rep2-Disease;CL90.Contig12_Rep2-Disease;CL512.Contig20_Rep1-Control;CL90.Contig17_Rep2-Disease;Unigene39412_Rep1-Disease;CL90.Contig30_Rep2-Disease;Unigene23289_Rep1-Control;Unigene46385_Rep2-Disease;Unigene42695_Rep1-Control;Unigene25592_Rep2-Disease;CL512.Contig7_Rep1-Control
CL13861.Contig19_All_7691_1	AAGAGAAGAGAAGAGAAGAGAAGAG	AAGAG(5*5)	1031	25	GTAATGGATGAGGATGGGAATGGGACCAGGGAACGCAGAATCGGTATAGCAATAGCCATTGCCGCAGCAGACAAGAC[AAGAGAAGAGAAGAGAAGAGAAGAG]AGAAAGAAGGCGAAGCTGAAGAGAAGATCCCAACT	GTAATGGATGAGGATGGGAATG	60.399	AGTTGGGATCTTCTCTTCAGCTT	59.908	137	CL90.Contig2_Rep2-Disease;CL230.Contig3_Rep1-Disease
CL13861.Contig19_All_7691_2	AAGAGAAGAGAAGAGAAGAGAAGAG	AAGAG(5*5)	1031	25	GTAATGGATGAGGATGGGAATGGGACCAGGGAACGCAGAATCGGTATAGCAATAGCCATTGCCGCAGCAGACAAGAC[AAGAGAAGAGAAGAGAAGAGAAGAG]AGAAAGAAGGCGAAGCTGAAGAGAAGATCCCAACTTACTCTTCGG	GTAATGGATGAGGATGGGAATG	60.399	CCGAAGAGTAAGTTGGGATCTTC	60.471	147	CL90.Contig2_Rep2-Disease;CL230.Contig3_Rep1-Disease
CL13861.Contig19_All_7691_3	AAGAGAAGAGAAGAGAAGAGAAGAG	AAGAG(5*5)	1031	25	GTAATGGATGAGGATGGGAATGGGACCAGGGAACGCAGAATCGGTATAGCAATAGCCATTGCCGCAGCAGACAAGAC[AAGAGAAGAGAAGAGAAGAGAAGAG]AGAAAGAAGGCGAAGCTGAAGAGAAGATCCCAACTTACTCTTCGGA	GTAATGGATGAGGATGGGAATG	60.399	TCCGAAGAGTAAGTTGGGATCTT	60.471	148	CL90.Contig2_Rep2-Disease;CL230.Contig3_Rep1-Disease
CL13861.Contig19_All_7691_4	AAGAGAAGAGAAGAGAAGAGAAGAG	AAGAG(5*5)	1031	25	GTAATGGATGAGGATGGGAATGGGACCAGGGAACGCAGAATCGGTATAGCAATAGCCATTGCCGCAGCAGACAAGAC[AAGAGAAGAGAAGAGAAGAGAAGAG]AGAAAGAAGGCGAAGCTGAAGAGAAGATCCCAACTTACTCTTCGGAA	GTAATGGATGAGGATGGGAATG	60.399	TTCCGAAGAGTAAGTTGGGATCT	60.471	149	CL90.Contig2_Rep2-Disease;CL230.Contig3_Rep1-Disease
CL13861.Contig19_All_7691_5	AAGAGAAGAGAAGAGAAGAGAAGAG	AAGAG(5*5)	1031	25	GTAATGGATGAGGATGGGAATGGGACCAGGGAACGCAGAATCGGTATAGCAATAGCCATTGCCGCAGCAGACAAGAC[AAGAGAAGAGAAGAGAAGAGAAGAG]AGAAAGAAGGCGAAGCTGAAGAGAAGATCCCAAC	GTAATGGATGAGGATGGGAATG	60.399	GTTGGGATCTTCTCTTCAGCTTC	60.727	136	CL90.Contig2_Rep2-Disease;CL230.Contig3_Rep1-Disease
CL13861.Contig19_All_7692_1	GAAGAAGAAGAAGAAGAA	GAA(3*6)	6049	18	ATCAATGTAACCCTGACGAAGAAGCTTTTGGTAAGGCTTGTGTTT[GAAGAAGAAGAAGAAGAA]AAAAAAAAACACTTATATTTCGGACCATTGAACAAAAT	ATCAATGTAACCCTGACGAAGAA	59.885	ATTTTGTTCAATGGTCCGAAATA	59.616	101	CL90.Contig2_Rep2-Disease;CL230.Contig3_Rep1-Disease
CL13861.Contig19_All_7692_2	GAAGAAGAAGAAGAAGAA	GAA(3*6)	6049	18	AATCAATGTAACCCTGACGAAGAAGCTTTTGGTAAGGCTTGTGTTT[GAAGAAGAAGAAGAAGAA]AAAAAAAAACACTTATATTTCGGACCATTGAACAAAAT	AATCAATGTAACCCTGACGAAGA	59.885	ATTTTGTTCAATGGTCCGAAATA	59.616	102	CL90.Contig2_Rep2-Disease;CL230.Contig3_Rep1-Disease
CL13861.Contig19_All_7692_3	GAAGAAGAAGAAGAAGAA	GAA(3*6)	6049	18	GAATCAATGTAACCCTGACGAAGAAGCTTTTGGTAAGGCTTGTGTTT[GAAGAAGAAGAAGAAGAA]AAAAAAAAACACTTATATTTCGGACCATTGAACAAAAT	GAATCAATGTAACCCTGACGAAG	59.885	ATTTTGTTCAATGGTCCGAAATA	59.616	103	CL90.Contig2_Rep2-Disease;CL230.Contig3_Rep1-Disease
CL13861.Contig19_All_7692_4	GAAGAAGAAGAAGAAGAA	GAA(3*6)	6049	18	AGAATCAATGTAACCCTGACGAAGAAGCTTTTGGTAAGGCTTGTGTTT[GAAGAAGAAGAAGAAGAA]AAAAAAAAACACTTATATTTCGGACCATTGAACAAAAT	AGAATCAATGTAACCCTGACGAA	59.885	ATTTTGTTCAATGGTCCGAAATA	59.616	104	CL90.Contig2_Rep2-Disease;CL230.Contig3_Rep1-Disease
CL13861.Contig19_All_7692_5	GAAGAAGAAGAAGAAGAA	GAA(3*6)	6049	18	AAGAATCAATGTAACCCTGACGAAGAAGCTTTTGGTAAGGCTTGTGTTT[GAAGAAGAAGAAGAAGAA]AAAAAAAAACACTTATATTTCGGACCATTGAACAAAAT	AAGAATCAATGTAACCCTGACGA	59.885	ATTTTGTTCAATGGTCCGAAATA	59.616	105	CL90.Contig2_Rep2-Disease;CL230.Contig3_Rep1-Disease
CL13883.Contig5_All_7718_1	CGCCGCCGCCGCCGC	CGC(3*5)	4142	15	CGAACAAGATATTTCTCCACTGCTGCGAGAACGCAAACTTAGCCACGTAGAGCGGAAA[CGCCGCCGCCGCCGC]AGCACCGCCTCCAGAAGCCGCCTCCCTCTCGAGCTTAACCAACTCGCTGGAATCCGTCTGAATGTGAAGCTCCTTGAT	CGAACAAGATATTTCTCCACTGC	60.143	ATCAAGGAGCTTCACATTCAGAC	59.771	151	CL1669.Contig2_Rep1-Disease;Unigene71134_Rep2-Disease;Unigene73040_Rep1-Control
CL13883.Contig5_All_7718_2	CGCCGCCGCCGCCGC	CGC(3*5)	4142	15	ACAAGATATTTCTCCACTGCTGCGAGAACGCAAACTTAGCCACGTAGAGCGGAAA[CGCCGCCGCCGCCGC]AGCACCGCCTCCAGAAGCCGCCTCCCTCTCGAGCTTAACCAACTCGCTGGAATCCGTCTGAATGTGAAGCTCCTTGAT	ACAAGATATTTCTCCACTGCTGC	59.803	ATCAAGGAGCTTCACATTCAGAC	59.771	148	CL1669.Contig2_Rep1-Disease;Unigene71134_Rep2-Disease;Unigene73040_Rep1-Control
CL13883.Contig5_All_7718_3	CGCCGCCGCCGCCGC	CGC(3*5)	4142	15	CGAACAAGATATTTCTCCACTGCTGCGAGAACGCAAACTTAGCCACGTAGAGCGGAAA[CGCCGCCGCCGCCGC]AGCACCGCCTCCAGAAGCCGCCTCCCTCTCGAGCTTAACCAACTCGCTGGAATCCGTCTGAATGTGAAGCTCCTTGATG	CGAACAAGATATTTCTCCACTGC	60.143	CATCAAGGAGCTTCACATTCAG	59.875	152	CL1669.Contig2_Rep1-Disease;Unigene71134_Rep2-Disease;Unigene73040_Rep1-Control
CL13883.Contig5_All_7718_4	CGCCGCCGCCGCCGC	CGC(3*5)	4142	15	CACGAACAAGATATTTCTCCACTGCTGCGAGAACGCAAACTTAGCCACGTAGAGCGGAAA[CGCCGCCGCCGCCGC]AGCACCGCCTCCAGAAGCCGCCTCCCTCTCGAGCTTAACCAACTCGCTGGAATCCGTCTGAATGTGAAGCTCCTTGAT	CACGAACAAGATATTTCTCCACTG	60.055	ATCAAGGAGCTTCACATTCAGAC	59.771	153	CL1669.Contig2_Rep1-Disease;Unigene71134_Rep2-Disease;Unigene73040_Rep1-Control
CL13883.Contig5_All_7718_5	CGCCGCCGCCGCCGC	CGC(3*5)	4142	15	ACAAGATATTTCTCCACTGCTGCGAGAACGCAAACTTAGCCACGTAGAGCGGAAA[CGCCGCCGCCGCCGC]AGCACCGCCTCCAGAAGCCGCCTCCCTCTCGAGCTTAACCAACTCGCTGGAATCCGTCTGAATGTGAAGCTCCTTGATG	ACAAGATATTTCTCCACTGCTGC	59.803	CATCAAGGAGCTTCACATTCAG	59.875	149	CL1669.Contig2_Rep1-Disease;Unigene71134_Rep2-Disease;Unigene73040_Rep1-Control
CL13891.Contig15_All_7720_1	ATATATATATATATATATATATAT	AT(2*12)	1725	24	AATCAATCTCTGGCAGTTCTTC[ATATATATATATATATATATATAT]CTCTGTGTGTGTGAAAAGATGATACTGCACAATGTCTTGAAATTTTAGATTCAAGGGAAGAATCGAGGTATCTT	AATCAATCTCTGGCAGTTCTTCA	60.256	AAGATACCTCGATTCTTCCCTTG	59.978	120	Unigene55918_Rep2-Disease;CL4885.Contig1_Rep1-Control;Unigene55920_Rep2-Disease
CL13891.Contig15_All_7720_2	ATATATATATATATATATATATAT	AT(2*12)	1725	24	AATCAATCTCTGGCAGTTCTTC[ATATATATATATATATATATATAT]CTCTGTGTGTGTGAAAAGATGATACTGCACAATGTCTTGAAATTTTAGATTCAAGGGAAGAATCGAGGTATCTTG	AATCAATCTCTGGCAGTTCTTCA	60.256	CAAGATACCTCGATTCTTCCCTT	59.978	121	Unigene55918_Rep2-Disease;CL4885.Contig1_Rep1-Control;Unigene55920_Rep2-Disease
CL13891.Contig15_All_7720_3	ATATATATATATATATATATATAT	AT(2*12)	1725	24	TGGTAATCAATCTCTGGCAGTTCTTC[ATATATATATATATATATATATAT]CTCTGTGTGTGTGAAAAGATGATACTGCACAATGTCTTGAAATTTTAGATTCAAGGGAAGAATCGAGGTATCTT	TGGTAATCAATCTCTGGCAGTTC	60.497	AAGATACCTCGATTCTTCCCTTG	59.978	124	Unigene55918_Rep2-Disease;CL4885.Contig1_Rep1-Control;Unigene55920_Rep2-Disease
CL13891.Contig15_All_7720_4	ATATATATATATATATATATATAT	AT(2*12)	1725	24	TGGTAATCAATCTCTGGCAGTTCTTC[ATATATATATATATATATATATAT]CTCTGTGTGTGTGAAAAGATGATACTGCACAATGTCTTGAAATTTTAGATTCAAGGGAAGAATCGAGGTATCTTG	TGGTAATCAATCTCTGGCAGTTC	60.497	CAAGATACCTCGATTCTTCCCTT	59.978	125	Unigene55918_Rep2-Disease;CL4885.Contig1_Rep1-Control;Unigene55920_Rep2-Disease
CL13891.Contig15_All_7720_5	ATATATATATATATATATATATAT	AT(2*12)	1725	24	AATCAATCTCTGGCAGTTCTTC[ATATATATATATATATATATATAT]CTCTGTGTGTGTGAAAAGATGATACTGCACAATGTCTTGAAATTTTAGATTCAAGGGAAGAATCGAGGTATCT	AATCAATCTCTGGCAGTTCTTCA	60.256	AGATACCTCGATTCTTCCCTTGA	60.441	119	Unigene55918_Rep2-Disease;CL4885.Contig1_Rep1-Control;Unigene55920_Rep2-Disease
CL1389.Contig2_All_941_1	ACACACACACACACACACACACAC	AC(2*12)	235	24	TGCGTGTAGAAGCATGTATCAAATCTATACACAAAACAAGAAGGGAAAAAAAAAAAAAAGCTGTAAGAGATAGTGAG[ACACACACACACACACACACACAC]GAAGTAAACAATATCGATGGCTGAATATAATTGGTTATTTTATGCCTTCAGTCA	TGCGTGTAGAAGCATGTATCAAA	60.683	TGACTGAAGGCATAAAATAACCAA	59.904	155	CL5503.Contig2_Rep2-Disease
CL1389.Contig2_All_941_2	ACACACACACACACACACACACAC	AC(2*12)	235	24	TGCGTGTAGAAGCATGTATCAAATCTATACACAAAACAAGAAGGGAAAAAAAAAAAAAAGCTGTAAGAGATAGTGAG[ACACACACACACACACACACACAC]GAAGTAAACAATATCGATGGCTGAATATAATTGGTTATTTTATGCCTTCAGTCA	TGCGTGTAGAAGCATGTATCAAA	60.683	TGACTGAAGGCATAAAATAACCA	58.687	155	CL5503.Contig2_Rep2-Disease
CL1389.Contig7_All_943_4	ACACACACACACACACACACAC	AC(2*11)	232	22	TGTTCTCTATGAAACTTTGCGTGTAGAAGCATGTATCTAATCTATACACAAAACAAGAAGGGAAAAAAAAAAAAAAAAAGCTGTAAGAGATAGTGAG[ACACACACACACACACACACAC]GATGTAAACAATATTGATGGCTGAATATAATTGGTT	TGTTCTCTATGAAACTTTGCGTG	59.455	AACCAATTATATTCAGCCATCAA	57.615	155	CL8207.Contig1_Rep1-Disease
CL13916.Contig2_All_7723_1	ATAATAATAATAATAATAATAATA	ATA(3*8)	440	24	CTCTGTTCCAAAGGAGAAGACAATGGAGGAGGTGTGGAAGGAGATGGTCACGGGCACCACCCTTGCCCAACCCCGTCAATTAGACG[ATAATAATAATAATAATAATAATA]ATGAGATCACGCTGGAGGATTTCCTCTCCAACT	CTCTGTTCCAAAGGAGAAGACAA	59.908	AGTTGGAGAGGAAATCCTCCAG	60.965	143	Unigene15346_Rep2-Disease
CL13916.Contig2_All_7723_2	ATAATAATAATAATAATAATAATA	ATA(3*8)	440	24	CTGTTCCAAAGGAGAAGACAATGGAGGAGGTGTGGAAGGAGATGGTCACGGGCACCACCCTTGCCCAACCCCGTCAATTAGACG[ATAATAATAATAATAATAATAATA]ATGAGATCACGCTGGAGGATTTCCTCTCCAACT	CTGTTCCAAAGGAGAAGACAATG	60.151	AGTTGGAGAGGAAATCCTCCAG	60.965	141	Unigene15346_Rep2-Disease
CL13916.Contig2_All_7723_3	ATAATAATAATAATAATAATAATA	ATA(3*8)	440	24	CTCTGTTCCAAAGGAGAAGACAATGGAGGAGGTGTGGAAGGAGATGGTCACGGGCACCACCCTTGCCCAACCCCGTCAATTAGACG[ATAATAATAATAATAATAATAATA]ATGAGATCACGCTGGAGGATTTCCTCTCCAAC	CTCTGTTCCAAAGGAGAAGACAA	59.908	GTTGGAGAGGAAATCCTCCAG	60.059	142	Unigene15346_Rep2-Disease
CL13916.Contig2_All_7723_4	ATAATAATAATAATAATAATAATA	ATA(3*8)	440	24	CTGTTCCAAAGGAGAAGACAATGGAGGAGGTGTGGAAGGAGATGGTCACGGGCACCACCCTTGCCCAACCCCGTCAATTAGACG[ATAATAATAATAATAATAATAATA]ATGAGATCACGCTGGAGGATTTCCTCTCCAAC	CTGTTCCAAAGGAGAAGACAATG	60.151	GTTGGAGAGGAAATCCTCCAG	60.059	140	Unigene15346_Rep2-Disease
CL13916.Contig2_All_7723_5	ATAATAATAATAATAATAATAATA	ATA(3*8)	440	24	CTCTGTTCCAAAGGAGAAGACAATGGAGGAGGTGTGGAAGGAGATGGTCACGGGCACCACCCTTGCCCAACCCCGTCAATTAGACG[ATAATAATAATAATAATAATAATA]ATGAGATCACGCTGGAGGATTTCCTCTCCAACTCCAAGC	CTCTGTTCCAAAGGAGAAGACAA	59.908	GCTTGGAGTTGGAGAGGAAAT	59.705	149	Unigene15346_Rep2-Disease
CL13944.Contig10_All_7754_1	TCATCATCATCATCATCA	TCA(3*6)	166	18	TCACACTCACACTCACAGATTCCTGCAGCT[TCATCATCATCATCATCA]GCCGCAGCGCCATGTTATTTATTATGCTAACAATAACAACATACTAGTATATCACAATAACAACACCCCATCAACAAG	TCACACTCACACTCACAGATTCC	60.213	CTTGTTGATGGGGTGTTGTTATT	60.028	126	CL7474.Contig2_Rep1-Control
CL13944.Contig10_All_7754_2	TCATCATCATCATCATCA	TCA(3*6)	166	18	TTCCAATCATCACACTCACACTCACAGATTCCTGCAGCT[TCATCATCATCATCATCA]GCCGCAGCGCCATGTTATTTATTATGCTAACAATAACAACATACTAGTATATCACAATAACAACACCCCATCAACAAGAACAAGAAGAA	TTCCAATCATCACACTCACACTC	60.028	TTCTTCTTGTTCTTGTTGATGGG	60.5	146	CL7474.Contig2_Rep1-Control
CL13944.Contig10_All_7754_3	TCATCATCATCATCATCA	TCA(3*6)	166	18	TCACACTCACACTCACAGATTCCTGCAGCT[TCATCATCATCATCATCA]GCCGCAGCGCCATGTTATTTATTATGCTAACAATAACAACATACTAGTATATCACAATAACAACACCCCATCAACAAGAACAAGAAGAA	TCACACTCACACTCACAGATTCC	60.213	TTCTTCTTGTTCTTGTTGATGGG	60.5	137	CL7474.Contig2_Rep1-Control
CL13944.Contig10_All_7754_4	TCATCATCATCATCATCA	TCA(3*6)	166	18	TTCCAATCATCACACTCACACTCACAGATTCCTGCAGCT[TCATCATCATCATCATCA]GCCGCAGCGCCATGTTATTTATTATG	TTCCAATCATCACACTCACACTC	60.028	CATAATAAATAACATGGCGCTGC	60.686	83	CL7474.Contig2_Rep1-Control
CL13944.Contig10_All_7754_5	TCATCATCATCATCATCA	TCA(3*6)	166	18	TTCCAATCATCACACTCACACTCACAGATTCCTGCAGCT[TCATCATCATCATCATCA]GCCGCAGCGCCATGTTATTTATTATGC	TTCCAATCATCACACTCACACTC	60.028	GCATAATAAATAACATGGCGCTG	60.686	84	CL7474.Contig2_Rep1-Control
CL13944.Contig10_All_7755_1	AAGAAGAAGAAGAAGAAGAAGAAGAAG	AAG(3*9)	265	27	AATAACAACACCCCATCAACAAGAAC[AAGAAGAAGAAGAAGAAGAAGAAGAAG]GTGGCGCTTCATGGCCCTGGGTTCCGCTTCCGATGCTACTCAAGACAAT	AATAACAACACCCCATCAACAAG	60.028	ATTGTCTTGAGTAGCATCGGAAG	59.797	102	CL7474.Contig2_Rep1-Control
CL13944.Contig10_All_7755_2	AAGAAGAAGAAGAAGAAGAAGAAGAAG	AAG(3*9)	265	27	ATAACAACACCCCATCAACAAGAAC[AAGAAGAAGAAGAAGAAGAAGAAGAAG]GTGGCGCTTCATGGCCCTGGGTTCCGCTTCCGATGCTACTCAAGACAAT	ATAACAACACCCCATCAACAAGA	60.508	ATTGTCTTGAGTAGCATCGGAAG	59.797	101	CL7474.Contig2_Rep1-Control
CL13944.Contig10_All_7755_3	AAGAAGAAGAAGAAGAAGAAGAAGAAG	AAG(3*9)	265	27	CAGCGCCATGTTATTTATTATGCTAACAATAACAACATACTAGTATATCACAATAACAACACCCCATCAACAAGAAC[AAGAAGAAGAAGAAGAAGAAGAAGAAG]GTGGCGCTTCATGGCCCTGGGTTCCGCTTCCGATGCTACTCAAGACAAT	CAGCGCCATGTTATTTATTATGC	60.686	ATTGTCTTGAGTAGCATCGGAAG	59.797	153	CL7474.Contig2_Rep1-Control
CL13944.Contig10_All_7755_4	AAGAAGAAGAAGAAGAAGAAGAAGAAG	AAG(3*9)	265	27	AGCGCCATGTTATTTATTATGCTAACAATAACAACATACTAGTATATCACAATAACAACACCCCATCAACAAGAAC[AAGAAGAAGAAGAAGAAGAAGAAGAAG]GTGGCGCTTCATGGCCCTGGGTTCCGCTTCCGATGCTACTCAAGACAAT	AGCGCCATGTTATTTATTATGCT	59.136	ATTGTCTTGAGTAGCATCGGAAG	59.797	152	CL7474.Contig2_Rep1-Control
CL13944.Contig10_All_7755_5	AAGAAGAAGAAGAAGAAGAAGAAGAAG	AAG(3*9)	265	27	AATAACAACACCCCATCAACAAGAAC[AAGAAGAAGAAGAAGAAGAAGAAGAAG]GTGGCGCTTCATGGCCCTGGGTTCCGCTTCCGATGCTACTCAAGACAATA	AATAACAACACCCCATCAACAAG	60.028	TATTGTCTTGAGTAGCATCGGAA	58.912	103	CL7474.Contig2_Rep1-Control
CL13944.Contig10_All_7756_1	CTGCTGCTGCTGCTGCTG	CTG(3*6)	354	18	CTTCCGATGCTACTCAAGACAATAACAACATCACTC[CTGCTGCTGCTGCTGCTG]GATTCTGCATCATAGAAGGCCCTGAAACAGT	CTTCCGATGCTACTCAAGACAAT	59.797	ACTGTTTCAGGGCCTTCTATGAT	60.373	85	CL7474.Contig2_Rep1-Control
CL13944.Contig10_All_7756_3	CTGCTGCTGCTGCTGCTG	CTG(3*6)	354	18	TCCGATGCTACTCAAGACAATAACAACATCACTC[CTGCTGCTGCTGCTGCTG]GATTCTGCATCATAGAAGGCCCTGAAACAGTCCAAGATTTTGCCAAAATGGAGCTCCAGGAAATTCACGATAATGTTCGA	TCCGATGCTACTCAAGACAATAA	58.912	TCGAACATTATCGTGAATTTCCT	59.857	132	CL7474.Contig2_Rep1-Control
CL13944.Contig10_All_7756_4	CTGCTGCTGCTGCTGCTG	CTG(3*6)	354	18	TTCCGATGCTACTCAAGACAATAACAACATCACTC[CTGCTGCTGCTGCTGCTG]GATTCTGCATCATAGAAGGCCCTGAAACAGTCCAAGATTTTGCCAAAATGGAGCTCCAGGAAATTCACGATAATGTTCGA	TTCCGATGCTACTCAAGACAATAA	60.147	TCGAACATTATCGTGAATTTCCT	59.857	133	CL7474.Contig2_Rep1-Control
CL13944.Contig10_All_7756_5	CTGCTGCTGCTGCTGCTG	CTG(3*6)	354	18	CTTCCGATGCTACTCAAGACAATAACAACATCACTC[CTGCTGCTGCTGCTGCTG]GATTCTGCATCATAGAAGGCCCTGAAACAGT	CTTCCGATGCTACTCAAGACAAT	59.797	ACTGTTTCAGGGCCTTCTATGA	60.13	85	CL7474.Contig2_Rep1-Control
CL13954.Contig2_All_7769_1	CCATCCCATCCCATCCCATC	CCATC(5*4)	229	20	AACGTAAAAGAACCGGAAATTCTCGTTCAACGGTTACCCACGCGGTGTTTTCCCCATGTT[CCATCCCATCCCATCCCATC]CACCACCACATTCATTCATTCGACAAACACAAAAA	AACGTAAAAGAACCGGAAATTCT	59.472	TTTTTGTGTTTGTCGAATGAATG	59.897	115	CL2019.Contig7_Rep1-Disease;CL14176.Contig1_Rep2-Disease;Unigene161017_Rep1-Control
CL13954.Contig2_All_7769_2	CCATCCCATCCCATCCCATC	CCATC(5*4)	229	20	CATAAACGTAAAAGAACCGGAAATTCTCGTTCAACGGTTACCCACGCGGTGTTTTCCCCATGTT[CCATCCCATCCCATCCCATC]CACCACCACATTCATTCATTCGACAAACACAAAAA	CATAAACGTAAAAGAACCGGAAA	59.46	TTTTTGTGTTTGTCGAATGAATG	59.897	119	CL2019.Contig7_Rep1-Disease;CL14176.Contig1_Rep2-Disease;Unigene161017_Rep1-Control
CL13954.Contig2_All_7769_3	CCATCCCATCCCATCCCATC	CCATC(5*4)	229	20	CCACCAAACCATAAACGTAAAAGAACCGGAAATTCTCGTTCAACGGTTACCCACGCGGTGTTTTCCCCATGTT[CCATCCCATCCCATCCCATC]CACCACCACATTCATTCATTCGACAAACACAAA	CCACCAAACCATAAACGTAAAAG	59.702	TTTGTGTTTGTCGAATGAATGAA	60.382	126	CL2019.Contig7_Rep1-Disease;CL14176.Contig1_Rep2-Disease;Unigene161017_Rep1-Control
CL13954.Contig2_All_7769_4	CCATCCCATCCCATCCCATC	CCATC(5*4)	229	20	AACGTAAAAGAACCGGAAATTCTCGTTCAACGGTTACCCACGCGGTGTTTTCCCCATGTT[CCATCCCATCCCATCCCATC]CACCACCACATTCATTCATTCGACAAACACAAA	AACGTAAAAGAACCGGAAATTCT	59.472	TTTGTGTTTGTCGAATGAATGAA	60.382	113	CL2019.Contig7_Rep1-Disease;CL14176.Contig1_Rep2-Disease;Unigene161017_Rep1-Control
CL13954.Contig2_All_7769_5	CCATCCCATCCCATCCCATC	CCATC(5*4)	229	20	AACGTAAAAGAACCGGAAATTCTCGTTCAACGGTTACCCACGCGGTGTTTTCCCCATGTT[CCATCCCATCCCATCCCATC]CACCACCACATTCATTCATTCGACAAACACAAAA	AACGTAAAAGAACCGGAAATTCT	59.472	TTTTGTGTTTGTCGAATGAATGA	60.382	114	CL2019.Contig7_Rep1-Disease;CL14176.Contig1_Rep2-Disease;Unigene161017_Rep1-Control
CL1395.Contig5_All_947_1	CTTCTTCTTCTTCTT	CTT(3*5)	545	15	TCTATAGCCATTTCGTCACCATCATTGGCAGCAACTTTTTG[CTTCTTCTTCTTCTT]GGATTTCTTGCCGGAAGCTTCAACGGGCACTTCTTCTGTTTCCATCTCTGTACCTTTGTTTGTGGC	TCTATAGCCATTTCGTCACCATC	60.346	GCCACAAACAAAGGTACAGAGAT	59.578	122	CL584.Contig2_Rep1-Disease
CL1395.Contig5_All_947_2	CTTCTTCTTCTTCTT	CTT(3*5)	545	15	GGCCTTATCTATAGCCATTTCGTCACCATCATTGGCAGCAACTTTTTG[CTTCTTCTTCTTCTT]GGATTTCTTGCCGGAAGCTTCAACGGGCACTTCTTCTGTTTCCATCTCTGTACCTTTGTTTGTGGCACTCTCAATA	GGCCTTATCTATAGCCATTTCGT	59.879	TATTGAGAGTGCCACAAACAAAG	59.322	139	CL584.Contig2_Rep1-Disease
CL1395.Contig5_All_947_3	CTTCTTCTTCTTCTT	CTT(3*5)	545	15	GGCCTTATCTATAGCCATTTCGTCACCATCATTGGCAGCAACTTTTTG[CTTCTTCTTCTTCTT]GGATTTCTTGCCGGAAGCTTCAACGGGCACTTCTTCTGTTTCCATCTCTGTACCTTTGTTTGTGGCACTCTCAATAG	GGCCTTATCTATAGCCATTTCGT	59.879	CTATTGAGAGTGCCACAAACAAA	59.322	140	CL584.Contig2_Rep1-Disease
CL1395.Contig5_All_947_4	CTTCTTCTTCTTCTT	CTT(3*5)	545	15	TATAGCCATTTCGTCACCATCATTGGCAGCAACTTTTTG[CTTCTTCTTCTTCTT]GGATTTCTTGCCGGAAGCTTCAACGGGCACTTCTTCTGTTTCCATCTCTGTACCTTTGTTTGTGGC	TATAGCCATTTCGTCACCATCAT	60.58	GCCACAAACAAAGGTACAGAGAT	59.578	120	CL584.Contig2_Rep1-Disease
CL1395.Contig5_All_947_5	CTTCTTCTTCTTCTT	CTT(3*5)	545	15	TCTATAGCCATTTCGTCACCATCATTGGCAGCAACTTTTTG[CTTCTTCTTCTTCTT]GGATTTCTTGCCGGAAGCTTCAACGGGCACTTCTTCTGTTTCCATCTCTGTACCTTTGTTTGTGGCACTCTCAATA	TCTATAGCCATTTCGTCACCATC	60.346	TATTGAGAGTGCCACAAACAAAG	59.322	132	CL584.Contig2_Rep1-Disease
CL13986.Contig1_All_7777_1	TGTGTGTGTGTGTGTGTG	TG(2*9)	183	18	GATTTACAGCCAAACACCATCATGTTATGGAGCCATTGGCGGCGGCTAAACTAAAGGGCTGTCCTC[TGTGTGTGTGTGTGTGTG]GGAGTGCAGGTTCAATGCATTGGATTTCCTAGAGAAATATAGAGGGAAGAAGATTATGTTTGTGGG	GATTTACAGCCAAACACCATCAT	60.129	CCCACAAACATAATCTTCTTCCC	60.906	150	CL10301.Contig1_Rep2-Disease
CL13986.Contig1_All_7777_2	TGTGTGTGTGTGTGTGTG	TG(2*9)	183	18	ATGATTTACAGCCAAACACCATCATGTTATGGAGCCATTGGCGGCGGCTAAACTAAAGGGCTGTCCTC[TGTGTGTGTGTGTGTGTG]GGAGTGCAGGTTCAATGCATTGGATTTCCTAGAGAAATATAGAGGGAAGAAGATTATGTTTGTGGG	ATGATTTACAGCCAAACACCATC	60.129	CCCACAAACATAATCTTCTTCCC	60.906	152	CL10301.Contig1_Rep2-Disease
CL13986.Contig1_All_7777_3	TGTGTGTGTGTGTGTGTG	TG(2*9)	183	18	GATTTACAGCCAAACACCATCATGTTATGGAGCCATTGGCGGCGGCTAAACTAAAGGGCTGTCCTC[TGTGTGTGTGTGTGTGTG]GGAGTGCAGGTTCAATGCATTGGATTTCCTAGAGAAATATAGAGGGAAGAAGATTATGTTTGTGGGTGACTCTTTG	GATTTACAGCCAAACACCATCAT	60.129	CAAAGAGTCACCCACAAACATAA	59.051	160	CL10301.Contig1_Rep2-Disease
CL13986.Contig1_All_7777_4	TGTGTGTGTGTGTGTGTG	TG(2*9)	183	18	GATTTACAGCCAAACACCATCATGTTATGGAGCCATTGGCGGCGGCTAAACTAAAGGGCTGTCCTC[TGTGTGTGTGTGTGTGTG]GGAGTGCAGGTTCAATGCATTGGATTTCCTAGAGAAATATAGAGGGAAGAAGATTATGTTTGTGG	GATTTACAGCCAAACACCATCAT	60.129	CCACAAACATAATCTTCTTCCCTC	60.23	149	CL10301.Contig1_Rep2-Disease
CL13986.Contig1_All_7777_5	TGTGTGTGTGTGTGTGTG	TG(2*9)	183	18	ATGATTTACAGCCAAACACCATCATGTTATGGAGCCATTGGCGGCGGCTAAACTAAAGGGCTGTCCTC[TGTGTGTGTGTGTGTGTG]GGAGTGCAGGTTCAATGCATTGGATTTCCTAGAGAAATATAGAGGGAAGAAGATTATGTTTGTGG	ATGATTTACAGCCAAACACCATC	60.129	CCACAAACATAATCTTCTTCCCTC	60.23	151	CL10301.Contig1_Rep2-Disease
CL1403.Contig2_All_949_1	ACACACACACACACACACAC	AC(2*10)	214	20	TTTACTCTTGGCAACACGTCTCTCACTCTCTCCCCT[ACACACACACACACACACAC]TAACACGCTAGTTCCTGCATCATCATGTATTTATACACTTATTCTCTACTTTTTGGTCTGGTGAAGTAAGTGGT	TTTACTCTTGGCAACACGTCTCT	60.341	ACCACTTACTTCACCAGACCAAA	59.95	130	Unigene9280_Rep1-Disease
CL1403.Contig2_All_949_2	ACACACACACACACACACAC	AC(2*10)	214	20	TTTACTCTTGGCAACACGTCTCTCACTCTCTCCCCT[ACACACACACACACACACAC]TAACACGCTAGTTCCTGCATCATCATGTATTTATACACTTATTCTCTACTTTTTGGTCTGGTGAAGTAAGTGGTCAAAGGT	TTTACTCTTGGCAACACGTCTCT	60.341	ACCTTTGACCACTTACTTCACCA	59.95	137	Unigene9280_Rep1-Disease
CL1403.Contig2_All_949_3	ACACACACACACACACACAC	AC(2*10)	214	20	TTTACTCTTGGCAACACGTCTCTCACTCTCTCCCCT[ACACACACACACACACACAC]TAACACGCTAGTTCCTGCATCATCATGTATTTATACACTTATTCTCTACTTTTTGGTCTGGTGAAGTAAGTGGTCAAAGGTG	TTTACTCTTGGCAACACGTCTCT	60.341	CACCTTTGACCACTTACTTCACC	59.95	138	Unigene9280_Rep1-Disease
CL1403.Contig2_All_949_4	ACACACACACACACACACAC	AC(2*10)	214	20	TCAATAGGCATTTTACTCTTGGCAACACGTCTCTCACTCTCTCCCCT[ACACACACACACACACACAC]TAACACGCTAGTTCCTGCATCATCATGTATTTATACACTTATTCTCTACTTTTTGGTCTGGTGAAGTAAGTGGT	TCAATAGGCATTTTACTCTTGGC	59.657	ACCACTTACTTCACCAGACCAAA	59.95	141	Unigene9280_Rep1-Disease
CL1403.Contig2_All_949_5	ACACACACACACACACACAC	AC(2*10)	214	20	TCAATAGGCATTTTACTCTTGGCAACACGTCTCTCACTCTCTCCCCT[ACACACACACACACACACAC]TAACACGCTAGTTCCTGCATCATCATGTATTTATACACTTATTCTCTACTTTTTGGTCTGGTGAAGTAAGTGGTCAAAGGT	TCAATAGGCATTTTACTCTTGGC	59.657	ACCTTTGACCACTTACTTCACCA	59.95	148	Unigene9280_Rep1-Disease
CL14053.Contig3_All_7793_1	TGGTGGTGGTGGTGGTGGTGG	TGG(3*7)	2018	21	CTTCTTGCTCAGCTGTTGGTCCTCCGA[TGGTGGTGGTGGTGGTGGTGG]TGATGAGGGGTCTTGGGATTCGGAAGACGACATCGTTTTGGGGATTGGAATGAAATCGAATGAGATAAGTGCGTGAGTGCGTAAGGGTGGTTTTAGAGCGATAGAGGT	CTTCTTGCTCAGCTGTTGGTC	60.186	ACCTCTATCGCTCTAAAACCACC	60.037	156	Unigene305_Rep1-Disease
CL14053.Contig3_All_7793_2	TGGTGGTGGTGGTGGTGGTGG	TGG(3*7)	2018	21	CTTCTTGCTCAGCTGTTGGTCCTCCGA[TGGTGGTGGTGGTGGTGGTGG]TGATGAGGGGTCTTGGGATTCGGAAGACGACATCGTTTTGGGGATTGGAATGAAATCGAATGAGATAAGTGCGTGAGTGCGTAAGGGTGGTTTTAGAGCGATAGAG	CTTCTTGCTCAGCTGTTGGTC	60.186	CTCTATCGCTCTAAAACCACCCT	60.153	154	Unigene305_Rep1-Disease
CL14053.Contig3_All_7793_3	TGGTGGTGGTGGTGGTGGTGG	TGG(3*7)	2018	21	CTTCTTGCTCAGCTGTTGGTCCTCCGA[TGGTGGTGGTGGTGGTGGTGG]TGATGAGGGGTCTTGGGATTCGGAAGACGACATCGTTTTGGGGATTGGAATGAAATCGAATGAGATAAGTGCGT	CTTCTTGCTCAGCTGTTGGTC	60.186	ACGCACTTATCTCATTCGATTTC	59.648	122	Unigene305_Rep1-Disease
CL14053.Contig3_All_7793_4	TGGTGGTGGTGGTGGTGGTGG	TGG(3*7)	2018	21	CTTCTTGCTCAGCTGTTGGTCCTCCGA[TGGTGGTGGTGGTGGTGGTGG]TGATGAGGGGTCTTGGGATTCGGAAGACGACATCGTTTTGGGGATTGGAATGAAATCGAATGAGATAAGTGCGTGAGTGCGTAAGGGTGGTTTTAGAGCGATAGA	CTTCTTGCTCAGCTGTTGGTC	60.186	TCTATCGCTCTAAAACCACCCTT	60.478	153	Unigene305_Rep1-Disease
CL14053.Contig3_All_7793_5	TGGTGGTGGTGGTGGTGGTGG	TGG(3*7)	2018	21	CTTCTTGCTCAGCTGTTGGTCCTCCGA[TGGTGGTGGTGGTGGTGGTGG]TGATGAGGGGTCTTGGGATTCGGAAGACGACATCGTTTTGGGGATTGGAATGAAATCGAATGAGATAAGTGCGTG	CTTCTTGCTCAGCTGTTGGTC	60.186	CACGCACTTATCTCATTCGATTT	60.503	123	Unigene305_Rep1-Disease
CL14070.Contig3_All_7794_1	TGTGTGTGTGTGTGTGTG	TG(2*9)	2113	18	ACAACATGGTACAAATGGGAGAGGTTCATTT[TGTGTGTGTGTGTGTGTG]TTTTGTGGTGGTTGACGGTTCCTTTTGGTGTTACTATTTGTAAGAGAGAGAAATGGAGGGAGAGGGTAGGGGGTATGTGTGTTTGTGCCTGAGTG	ACAACATGGTACAAATGGGAGAG	60.158	CACTCAGGCACAAACACACATAC	60.523	144	CL14361.Contig2_Rep2-Disease
CL14070.Contig3_All_7794_2	TGTGTGTGTGTGTGTGTG	TG(2*9)	2113	18	ACAACATGGTACAAATGGGAGAGGTTCATTT[TGTGTGTGTGTGTGTGTG]TTTTGTGGTGGTTGACGGTTCCTTTTGGTGTTACTATTTGTAAGAGAGAGAAATGGAGGGAGAGGGTAGGGGGTATGTGTGTTTGTGCCTGAGTGT	ACAACATGGTACAAATGGGAGAG	60.158	ACACTCAGGCACAAACACACATA	60.523	145	CL14361.Contig2_Rep2-Disease
CL14070.Contig3_All_7794_4	TGTGTGTGTGTGTGTGTG	TG(2*9)	2113	18	GAACAACAGGAACAGGACAACATGGTACAAATGGGAGAGGTTCATTT[TGTGTGTGTGTGTGTGTG]TTTTGTGGTGGTTGACGGTTCCTTTTGGTGTTACTATTTGTAAGAGAGAGAAATGGAGGGAGAGGGTAGGGGGTATGTGTGTTTGTGCCTGAGTG	GAACAACAGGAACAGGACAACAT	60.316	CACTCAGGCACAAACACACATAC	60.523	160	CL14361.Contig2_Rep2-Disease
CL14148.Contig3_All_7811_1	GAGAGAGAGAGAGAGA	GA(2*8)	2112	16	TGTCTTCAACACAACAACACGTAGTAATAATGGACAGAAT[GAGAGAGAGAGAGAGA]GGGAGAGAGGATGGGTGTTCCTTCAATTTTACTTTTTTCGTCCCTTTTTTTTCTCTTTCCCTCGCCGGCCCTCACATACCTGTTTTCTCTCG	TGTCTTCAACACAACAACACGTA	59.204	CGAGAGAAAACAGGTATGTGAGG	60.171	148	Unigene140622_Rep2-Disease;CL7963.Contig2_Rep2-Disease;Unigene76260_Rep1-Disease;Unigene76290_Rep1-Disease
CL14148.Contig3_All_7811_2	GAGAGAGAGAGAGAGA	GA(2*8)	2112	16	TGTCTTCAACACAACAACACGTAGTAATAATGGACAGAAT[GAGAGAGAGAGAGAGA]GGGAGAGAGGATGGGTGTTCCTTCAATTTTACTTTTTTCGTCCCTTTTTTTTCTCTTTCCCTCGCCGGCCCTCACATACCTGTTTTCTCTCGG	TGTCTTCAACACAACAACACGTA	59.204	CCGAGAGAAAACAGGTATGTGAG	60.171	149	Unigene140622_Rep2-Disease;CL7963.Contig2_Rep2-Disease;Unigene76260_Rep1-Disease;Unigene76290_Rep1-Disease
CL14148.Contig3_All_7811_3	GAGAGAGAGAGAGAGA	GA(2*8)	2112	16	ACAAACTCTTTCTCTTCGCTCCTTCTGCACCATAGTGTGTGTCTTCAACACAACAACACGTAGTAATAATGGACAGAAT[GAGAGAGAGAGAGAGA]GGGAGAGAGGATGGGTGTTCCTTCAATTTTACTT	ACAAACTCTTTCTCTTCGCTCCT	60.069	AAGTAAAATTGAAGGAACACCCA	58.961	129	Unigene140622_Rep2-Disease;CL7963.Contig2_Rep2-Disease;Unigene76260_Rep1-Disease;Unigene76290_Rep1-Disease
CL14148.Contig3_All_7811_4	GAGAGAGAGAGAGAGA	GA(2*8)	2112	16	ACAAACTCTTTCTCTTCGCTCCTTCTGCACCATAGTGTGTGTCTTCAACACAACAACACGTAGTAATAATGGACAGAAT[GAGAGAGAGAGAGAGA]GGGAGAGAGGATGGGTGTTCCTTCAATTTTACTTT	ACAAACTCTTTCTCTTCGCTCCT	60.069	AAAGTAAAATTGAAGGAACACCCA	60.139	130	Unigene140622_Rep2-Disease;CL7963.Contig2_Rep2-Disease;Unigene76260_Rep1-Disease;Unigene76290_Rep1-Disease
CL14148.Contig3_All_7811_5	GAGAGAGAGAGAGAGA	GA(2*8)	2112	16	GTGTCTTCAACACAACAACACGTAGTAATAATGGACAGAAT[GAGAGAGAGAGAGAGA]GGGAGAGAGGATGGGTGTTCCTTCAATTTTACTTTTTTCGTCCCTTTTTTTTCTCTTTCCCTCGCCGGCCCTCACATACCTGTTTTCTCTCG	GTGTCTTCAACACAACAACACGTA	60.038	CGAGAGAAAACAGGTATGTGAGG	60.171	149	Unigene140622_Rep2-Disease;CL7963.Contig2_Rep2-Disease;Unigene76260_Rep1-Disease;Unigene76290_Rep1-Disease
CL14148.Contig3_All_7812_1	TGTGTGTGTGTG	TG(2*6)	2240	12	CTCACATACCTGTTTTCTCTCGGGCTGTGTGTATGTGTATTT[TGTGTGTGTGTG]TCAGTGTGTGAGGCTGAAGGTGCACGTGTGCGTTTGTCTACCACATGGAGGTAGCATATGATGCAGCCACACTGATCAAAACTACACA	CTCACATACCTGTTTTCTCTCGG	60.171	TGTGTAGTTTTGATCAGTGTGGC	60.088	142	Unigene140622_Rep2-Disease;CL7963.Contig2_Rep2-Disease;Unigene76260_Rep1-Disease;Unigene76290_Rep1-Disease
CL14148.Contig3_All_7812_2	TGTGTGTGTGTG	TG(2*6)	2240	12	CCTCACATACCTGTTTTCTCTCGGGCTGTGTGTATGTGTATTT[TGTGTGTGTGTG]TCAGTGTGTGAGGCTGAAGGTGCACGTGTGCGTTTGTCTACCACATGGAGGTAGCATATGATGCAGCCACACTGATCAAAACTACACA	CCTCACATACCTGTTTTCTCTCG	60.171	TGTGTAGTTTTGATCAGTGTGGC	60.088	143	Unigene140622_Rep2-Disease;CL7963.Contig2_Rep2-Disease;Unigene76260_Rep1-Disease;Unigene76290_Rep1-Disease
CL14148.Contig3_All_7812_5	TGTGTGTGTGTG	TG(2*6)	2240	12	CTCACATACCTGTTTTCTCTCGGGCTGTGTGTATGTGTATTT[TGTGTGTGTGTG]TCAGTGTGTGAGGCTGAAGGTGCACGTGTGCGTTTGTCTACCACATGGAGGTAGCATATGATGCAGCCACACTGATCAAAACTACA	CTCACATACCTGTTTTCTCTCGG	60.171	TGTAGTTTTGATCAGTGTGGCTG	60.218	140	Unigene140622_Rep2-Disease;CL7963.Contig2_Rep2-Disease;Unigene76260_Rep1-Disease;Unigene76290_Rep1-Disease
CL14162.Contig6_All_7843_1	AACAACAACAACAACAAC	AAC(3*6)	190	18	AACACTCTGTTTCAGCAGCCTCCGCATCTCTGTCCCTGCAACTCCTCCACCGTTTCCCTCCAAACACCAACCGA[AACAACAACAACAACAAC]ACCTCCTTCCACTTCCTCAACTTCAGGCCACCCCAACAAGCACCAAGAAAAACCCACCACACTAAA	AACACTCTGTTTCAGCAGCCTC	60.991	TTTAGTGTGGTGGGTTTTTCTTG	60.287	158	Unigene23702_Rep2-Disease
CL14162.Contig6_All_7843_2	AACAACAACAACAACAAC	AAC(3*6)	190	18	GAACACTCTGTTTCAGCAGCCTCCGCATCTCTGTCCCTGCAACTCCTCCACCGTTTCCCTCCAAACACCAACCGA[AACAACAACAACAACAAC]ACCTCCTTCCACTTCCTCAACTTCAGGCCACCCCAACAAGCACCAAGAAAAACCCACCACACTAAA	GAACACTCTGTTTCAGCAGCCT	60.991	TTTAGTGTGGTGGGTTTTTCTTG	60.287	159	Unigene23702_Rep2-Disease
CL14162.Contig6_All_7843_3	AACAACAACAACAACAAC	AAC(3*6)	190	18	GAACACTCTGTTTCAGCAGCCTCCGCATCTCTGTCCCTGCAACTCCTCCACCGTTTCCCTCCAAACACCAACCGA[AACAACAACAACAACAAC]ACCTCCTTCCACTTCCTCAACTTCAGGCCACCCCAACAAGCACCAAGAAAAACCCACCACACTAAA	GAACACTCTGTTTCAGCAGCC	60.05	TTTAGTGTGGTGGGTTTTTCTTG	60.287	159	Unigene23702_Rep2-Disease
CL14162.Contig6_All_7843_4	AACAACAACAACAACAAC	AAC(3*6)	190	18	GGAACACTCTGTTTCAGCAGCCTCCGCATCTCTGTCCCTGCAACTCCTCCACCGTTTCCCTCCAAACACCAACCGA[AACAACAACAACAACAAC]ACCTCCTTCCACTTCCTCAACTTCAGGCCACCCCAACAAGCACCAAGAAAAACCCACCACACTAAA	GGAACACTCTGTTTCAGCAGC	60.05	TTTAGTGTGGTGGGTTTTTCTTG	60.287	160	Unigene23702_Rep2-Disease
CL14162.Contig6_All_7843_5	AACAACAACAACAACAAC	AAC(3*6)	190	18	ATCTCTGTCCCTGCAACTCCTCCACCGTTTCCCTCCAAACACCAACCGA[AACAACAACAACAACAAC]ACCTCCTTCCACTTCCTCAACTTCAGGCCACCCCAACAAGCACCAAGAAAAACCCACCACACTAAACTCCCCAGATTCAC	ATCTCTGTCCCTGCAACTCCT	60.267	GTGAATCTGGGGAGTTTAGTGTG	59.914	147	Unigene23702_Rep2-Disease
CL14165.Contig1_All_7845_1	AGGAGGAGGAGGAGGAGG	AGG(3*6)	1814	18	GGTGTAGAGAAGGGGAACTTTTGCGGTGGTTGAGGAAGAGAAAGAGA[AGGAGGAGGAGGAGGAGG]AGCAAGAAGCACCGCCAGAGAAGCGGTGGGTGAGAGTAGCAATTCGGCGGCCGATAATTGCCATCCCCCGCTTAAAGTTCAAATACTT	GGTGTAGAGAAGGGGAACTTTTG	60.377	AAGTATTTGAACTTTAAGCGGGG	59.919	153	CL6548.Contig1_Rep1-Disease
CL14165.Contig1_All_7845_2	AGGAGGAGGAGGAGGAGG	AGG(3*6)	1814	18	GTGTAGAGAAGGGGAACTTTTGCGGTGGTTGAGGAAGAGAAAGAGA[AGGAGGAGGAGGAGGAGG]AGCAAGAAGCACCGCCAGAGAAGCGGTGGGTGAGAGTAGCAATTCGGCGGCCGATAATTGCCATCCCCCGCTTAAAGTTCAAATACTT	GTGTAGAGAAGGGGAACTTTTGC	60.509	AAGTATTTGAACTTTAAGCGGGG	59.919	152	CL6548.Contig1_Rep1-Disease
CL14165.Contig1_All_7845_3	AGGAGGAGGAGGAGGAGG	AGG(3*6)	1814	18	TGAAGGTGTAGAGAAGGGGAACTTTTGCGGTGGTTGAGGAAGAGAAAGAGA[AGGAGGAGGAGGAGGAGG]AGCAAGAAGCACCGCCAGAGAAGCGGTGGGTGAGAGTAGCAATTCGGCGGCCGATAATTGCCATCCCCCGCTTAAAGTTCAAATACTT	TGAAGGTGTAGAGAAGGGGAACT	60.514	AAGTATTTGAACTTTAAGCGGGG	59.919	157	CL6548.Contig1_Rep1-Disease
CL14165.Contig1_All_7845_4	AGGAGGAGGAGGAGGAGG	AGG(3*6)	1814	18	GAAGGTGTAGAGAAGGGGAACTTTTGCGGTGGTTGAGGAAGAGAAAGAGA[AGGAGGAGGAGGAGGAGG]AGCAAGAAGCACCGCCAGAGAAGCGGTGGGTGAGAGTAGCAATTCGGCGGCCGATAATTGCCATCCCCCGCTTAAAGTTCAAATACTT	GAAGGTGTAGAGAAGGGGAACTT	59.198	AAGTATTTGAACTTTAAGCGGGG	59.919	156	CL6548.Contig1_Rep1-Disease
CL14165.Contig1_All_7845_5	AGGAGGAGGAGGAGGAGG	AGG(3*6)	1814	18	TTGAAGGTGTAGAGAAGGGGAACTTTTGCGGTGGTTGAGGAAGAGAAAGAGA[AGGAGGAGGAGGAGGAGG]AGCAAGAAGCACCGCCAGAGAAGCGGTGGGTGAGAGTAGCAATTCGGCGGCCGATAATTGCCATCCCCCGCTTAAAGTTCAAATACTT	TTGAAGGTGTAGAGAAGGGGAAC	60.853	AAGTATTTGAACTTTAAGCGGGG	59.919	158	CL6548.Contig1_Rep1-Disease
CL14172.Contig2_All_7847_2	ATATATATATATAT	AT(2*7)	938	14	AAGAATCAATTCCCAAGTCAGGTAGCAAGCCAAAC[ATATATATATATAT]AAGCTATTAAAACCAAAAACAGCAAAAAAAAAAAATTTGAAGGAAGCCAGCTCAC	AAGAATCAATTCCCAAGTCAGGT	60.229	GTGAGCTGGCTTCCTTCAAAT	60.758	104	CL11736.Contig1_Rep1-Control;Unigene49126_Rep2-Disease;Unigene69748_Rep1-Disease;Unigene55294_Rep1-Disease;CL10413.Contig3_Rep2-Disease
CL14172.Contig2_All_7847_3	ATATATATATATAT	AT(2*7)	938	14	TAAGAATCAATTCCCAAGTCAGGTAGCAAGCCAAAC[ATATATATATATAT]AAGCTATTAAAACCAAAAACAGCAAAAAAAAAAAATTTGAAGGAAGCCAGCTCAC	TAAGAATCAATTCCCAAGTCAGG	59.489	GTGAGCTGGCTTCCTTCAAAT	60.758	105	CL11736.Contig1_Rep1-Control;Unigene49126_Rep2-Disease;Unigene69748_Rep1-Disease;Unigene55294_Rep1-Disease;CL10413.Contig3_Rep2-Disease
CL14172.Contig2_All_7847_4	ATATATATATATAT	AT(2*7)	938	14	AAGAATCAATTCCCAAGTCAGGTAGCAAGCCAAAC[ATATATATATATAT]AAGCTATTAAAACCAAAAACAGCAAAAAAAAAAAATTTGAAGGAAGCCAGCTCA	AAGAATCAATTCCCAAGTCAGGT	60.229	TGAGCTGGCTTCCTTCAAAT	59.955	103	CL11736.Contig1_Rep1-Control;Unigene49126_Rep2-Disease;Unigene69748_Rep1-Disease;Unigene55294_Rep1-Disease;CL10413.Contig3_Rep2-Disease
CL14172.Contig2_All_7847_5	ATATATATATATAT	AT(2*7)	938	14	TCTAAAACTTCCCCATTGAAACCCAAACCAGAAATCACAACATAAGAATCAATTCCCAAGTCAGGTAGCAAGCCAAAC[ATATATATATATAT]AAGCTATTAAAACCAAAAACAGCAAAAAAAAAAAATTTGAAGGAAGCCAGCTCAC	TCTAAAACTTCCCCATTGAAACC	60.543	GTGAGCTGGCTTCCTTCAAAT	60.758	147	CL11736.Contig1_Rep1-Control;Unigene49126_Rep2-Disease;Unigene69748_Rep1-Disease;Unigene55294_Rep1-Disease;CL10413.Contig3_Rep2-Disease
CL1419.Contig5_All_964_1	GAAGAAGAAGAAGAA	GAA(3*5)	908	15	CATCAACTAATAGCATAAACCCCATTAT[GAAGAAGAAGAAGAA]AAAAAAACCCCAAAAAAAAATAATTAAAATCTATCCAAGAAAAGAACAAAAGAAACAAGTGAACACTAGAACAGAACATTGAAACCAAGAGAGTGTTCC	CATCAACTAATAGCATAAACCCCA	59.335	GGAACACTCTCTTGGTTTCAATG	60.026	142	Unigene19285_Rep1-Control
CL1419.Contig5_All_964_2	GAAGAAGAAGAAGAA	GAA(3*5)	908	15	CATCAACTAATAGCATAAACCCCATTAT[GAAGAAGAAGAAGAA]AAAAAAACCCCAAAAAAAAATAATTAAAATCTATCCAAGAAAAGAACAAAAGAAACAAGTGAACACTAGAACAGAACATTGAAACCAAGAGAGTGTTCCTTTGTTCCTTCCATATG	CATCAACTAATAGCATAAACCCCA	59.335	CATATGGAAGGAACAAAGGAACA	60.223	159	Unigene19285_Rep1-Control
CL1419.Contig5_All_964_3	GAAGAAGAAGAAGAA	GAA(3*5)	908	15	CATCAACTAATAGCATAAACCCCATTAT[GAAGAAGAAGAAGAA]AAAAAAACCCCAAAAAAAAATAATTAAAATCTATCCAAGAAAAGAACAAAAGAAACAAGTGAACACTAGAACAGAACATTGAAACCAAGAGAGTGTTCCTTTGTTCCTTCC	CATCAACTAATAGCATAAACCCCA	59.335	GGAAGGAACAAAGGAACACTCTC	60.503	154	Unigene19285_Rep1-Control
CL1419.Contig5_All_964_4	GAAGAAGAAGAAGAA	GAA(3*5)	908	15	TTCATCAACTAATAGCATAAACCCCATTAT[GAAGAAGAAGAAGAA]AAAAAAACCCCAAAAAAAAATAATTAAAATCTATCCAAGAAAAGAACAAAAGAAACAAGTGAACACTAGAACAGAACATTGAAACCAAGAGAGTGTTCC	TTCATCAACTAATAGCATAAACCCC	59.687	GGAACACTCTCTTGGTTTCAATG	60.026	144	Unigene19285_Rep1-Control
CL1419.Contig5_All_964_5	GAAGAAGAAGAAGAA	GAA(3*5)	908	15	CATCAACTAATAGCATAAACCCCATTAT[GAAGAAGAAGAAGAA]AAAAAAACCCCAAAAAAAAATAATTAAAATCTATCCAAGAAAAGAACAAAAGAAACAAGTGAACACTAGAACAGAACATTGAAACCAAGAGAGTGTTCCTT	CATCAACTAATAGCATAAACCCCA	59.335	AAGGAACACTCTCTTGGTTTCAA	59.309	144	Unigene19285_Rep1-Control
CL1419.Contig7_All_965_1	TTCTTCTTCTTCTTCTTC	TTC(3*6)	505	18	GGAACACTCTCTTGGTTTCAATGTTCTGTTCTAGTGTTCACTTGTTTCTTTTGTTCTTTTCTTGGATAGATTTTAATTATTTTTTTTTGGGGTTTT[TTCTTCTTCTTCTTCTTC]ATAATGGGGTTTATGCTATTAGTTGATG	GGAACACTCTCTTGGTTTCAATG	60.026	CATCAACTAATAGCATAAACCCCA	59.335	142	Unigene89866_Rep1-Disease
CL1419.Contig7_All_965_2	TTCTTCTTCTTCTTCTTC	TTC(3*6)	505	18	CATATGGAAGGAACAAAGGAACACTCTCTTGGTTTCAATGTTCTGTTCTAGTGTTCACTTGTTTCTTTTGTTCTTTTCTTGGATAGATTTTAATTATTTTTTTTTGGGGTTTT[TTCTTCTTCTTCTTCTTC]ATAATGGGGTTTATGCTATTAGTTGATG	CATATGGAAGGAACAAAGGAACA	60.223	CATCAACTAATAGCATAAACCCCA	59.335	159	Unigene89866_Rep1-Disease
CL1419.Contig7_All_965_3	TTCTTCTTCTTCTTCTTC	TTC(3*6)	505	18	GGAAGGAACAAAGGAACACTCTCTTGGTTTCAATGTTCTGTTCTAGTGTTCACTTGTTTCTTTTGTTCTTTTCTTGGATAGATTTTAATTATTTTTTTTTGGGGTTTT[TTCTTCTTCTTCTTCTTC]ATAATGGGGTTTATGCTATTAGTTGATG	GGAAGGAACAAAGGAACACTCTC	60.503	CATCAACTAATAGCATAAACCCCA	59.335	154	Unigene89866_Rep1-Disease
CL1419.Contig7_All_965_4	TTCTTCTTCTTCTTCTTC	TTC(3*6)	505	18	GGAACACTCTCTTGGTTTCAATGTTCTGTTCTAGTGTTCACTTGTTTCTTTTGTTCTTTTCTTGGATAGATTTTAATTATTTTTTTTTGGGGTTTT[TTCTTCTTCTTCTTCTTC]ATAATGGGGTTTATGCTATTAGTTGATGAA	GGAACACTCTCTTGGTTTCAATG	60.026	TTCATCAACTAATAGCATAAACCCC	59.687	144	Unigene89866_Rep1-Disease
CL1419.Contig7_All_965_5	TTCTTCTTCTTCTTCTTC	TTC(3*6)	505	18	AAGGAACACTCTCTTGGTTTCAATGTTCTGTTCTAGTGTTCACTTGTTTCTTTTGTTCTTTTCTTGGATAGATTTTAATTATTTTTTTTTGGGGTTTT[TTCTTCTTCTTCTTCTTC]ATAATGGGGTTTATGCTATTAGTTGATG	AAGGAACACTCTCTTGGTTTCAA	59.309	CATCAACTAATAGCATAAACCCCA	59.335	144	Unigene89866_Rep1-Disease
CL141.Contig2_All_96_1	ACACACACACACACACACACAC	AC(2*11)	1103	22	CAATGATCTCGTGCCTACACATACAGTCATACACAATTAAACACCGCCA[ACACACACACACACACACACAC]GTGAGATTGGACATTCATTCCTATGTAGGAGCATTTCTGCAGTGACAATGACTTTGT	CAATGATCTCGTGCCTACACATA	60.032	ACAAAGTCATTGTCACTGCAGAA	59.834	128	CL17312.Contig2_Rep2-Disease
CL141.Contig2_All_96_2	ACACACACACACACACACACAC	AC(2*11)	1103	22	TGATCTCGTGCCTACACATACAGTCATACACAATTAAACACCGCCA[ACACACACACACACACACACAC]GTGAGATTGGACATTCATTCCTATGTAGGAGCATTTCTGCAGTGACAATGACTTTGT	TGATCTCGTGCCTACACATACAG	60.204	ACAAAGTCATTGTCACTGCAGAA	59.834	125	CL17312.Contig2_Rep2-Disease
CL141.Contig2_All_96_3	ACACACACACACACACACACAC	AC(2*11)	1103	22	CAATGATCTCGTGCCTACACATACAGTCATACACAATTAAACACCGCCA[ACACACACACACACACACACAC]GTGAGATTGGACATTCATTCCTATGTAGGAGCATTTCTGCAGTG	CAATGATCTCGTGCCTACACATA	60.032	CACTGCAGAAATGCTCCTACATA	59.438	115	CL17312.Contig2_Rep2-Disease
CL141.Contig2_All_96_4	ACACACACACACACACACACAC	AC(2*11)	1103	22	ATGATCTCGTGCCTACACATACAGTCATACACAATTAAACACCGCCA[ACACACACACACACACACACAC]GTGAGATTGGACATTCATTCCTATGTAGGAGCATTTCTGCAGTGACAATGACTTTGT	ATGATCTCGTGCCTACACATACA	59.536	ACAAAGTCATTGTCACTGCAGAA	59.834	126	CL17312.Contig2_Rep2-Disease
CL141.Contig2_All_96_5	ACACACACACACACACACACAC	AC(2*11)	1103	22	GTCATACACAATTAAACACCGCCA[ACACACACACACACACACACAC]GTGAGATTGGACATTCATTCCTATGTAGGAGCATTTCTGCAGTGACAATGACTTTGT	GTCATACACAATTAAACACCGCC	60.522	ACAAAGTCATTGTCACTGCAGAA	59.834	103	CL17312.Contig2_Rep2-Disease
[truncated: 16,185 more rows]
