# Supplementary material for: De novo transcriptome assembly of Dalbergia sissoo Roxb. (Fabaceae) under Botryodiplodia theobromae-induced dieback disease
Source: Sci Rep. 2023 Nov 22;13:20503. doi: 10.1038/s41598-023-45982-8 (PMC10665356; doi:10.1038/s41598-023-45982-8)
Supplement: Supplementary file 11 — Supplementary Table S6. [file 41598_2023_45982_MOESM11_ESM.xlsx]

## Sheet: Unigene2PRG.result
Table S6: Details of the identified Plant Resistance Genes (PRGs).
gene_id	transcript_id(s)	Rep1-Control_FPKM	Rep1-Disease_FPKM	Rep2-Disease_FPKM	Identity	PRGID	Name	Type	Species	Class	GenBank_ID	GenBank_Locus	Description
Unigene176576_All	Unigene176576_All	1.26	0.65	0.76	54.1	PRGDB00184336	GSVIVT01034745001	Putative_R-Genes,_predicted_from_Pythozome	Vitis vinifera	N			pleiotropic drug resistance 11 (best arabidopsis hit)
Unigene272160_All	Unigene272160_All	0	0	1.1	46.4	PRGDB00213011	MDP0000284931	Putative_R-Genes,_predicted_from_Pythozome	Malus x domestica	N
Unigene150440_All	Unigene150440_All	0	0.6	2.1	70.9	PRGDB00075446	Pth.16071	Putative_R-Genes,_predicted_from_NCBI_UniGene	Populus trichocarpa	TNL	105922556	DQ513209	Populus trichocarpa clone 110301 TIR-NBS-LRR-TIR type disease resistance protein mRNA, partial cds
Unigene141925_All	Unigene141925_All	1.05	0.56	0.31	83.1	PRGDB00161222	Glyma10g35310.1	Putative_R-Genes,_predicted_from_Pythozome	Glycine max	N			P-loop containing nucleoside triphosphate hydrolases superfamily protein (best arabidopsis hit)
Unigene113552_All	Unigene113552_All	0.85	0	0	51.7	PRGDB00214145	MDP0000131641	Putative_R-Genes,_predicted_from_Pythozome	Malus x domestica	RLP
CL33114.Contig9_All	CL33114.Contig9_All	0.63	0	0.66	47.6	PRGDB00217051	MDP0000182032	Putative_R-Genes,_predicted_from_Pythozome	Malus x domestica	T
CL9007.Contig2_All	CL9007.Contig2_All	1.46	0	0.43	50.5	PRGDB00061511	disease resistance protein	Putative_R-Genes,_collected_from_NCBI_Protein	Brassica rapa subsp. pekinensis	TNL	227438238	FJ842828	Brassica rapa subsp. pekinensis isolate BrTNL10 disease resistance protein gene, complete cds.
CL69071.Contig2_All	CL69071.Contig2_All	1.06	0.78	0.92	59.7	PRGDB00156545	Glyma03g05550.1	Putative_R-Genes,_predicted_from_Pythozome	Glycine max	NL			LRR and NB-ARC domains-containing disease resistance protein (best arabidopsis hit)
CL46583.Contig1_All	CL46583.Contig1_All	0	0.69	1.17	57.6	PRGDB00165174	Glyma19g32180.1	Putative_R-Genes,_predicted_from_Pythozome	Glycine max	NL			NB-ARC domain-containing disease resistance protein (best arabidopsis hit)
Unigene65692_All	Unigene65692_All	1.06	0	0	68.8	PRGDB00177064	29912.m005281	Putative_R-Genes,_predicted_from_Pythozome	Oryza barthii	N			Flavin-binding monooxygenase family protein (best arabidopsis hit)
Unigene3711_All	Unigene3711_All	0.99	1.09	1.16	46.5	PRGDB00078883	Vvi.16557	Putative_R-Genes,_predicted_from_NCBI_UniGene	Vitis vinifera	RLP	225441697	XM_002277255	PREDICTED: Vitis vinifera hypothetical protein LOC100262317 (LOC100262317), mRNA
CL25967.Contig3_All	CL25967.Contig3_All	0	0	0.84	62	PRGDB00216650	MDP0000252094	Putative_R-Genes,_predicted_from_Pythozome	Malus x domestica	RLP
CL54554.Contig1_All	CL54554.Contig1_All	2.83	1.67	2.44	72.7	PRGDB00215313	MDP0000278543	Putative_R-Genes,_predicted_from_Pythozome	Malus x domestica	T
CL6006.Contig4_All	CL6006.Contig4_All	2.99	3.07	0.75	85.3	PRGDB00143873	913250	Putative_R-Genes,_predicted_from_Pythozome	Arabidopsis lyrata	RLP			somatic embryogenesis receptor-like kinase 2 (best arabidopsis hit)
CL25958.Contig1_All	CL25958.Contig1_All	3.22	0.55	1.15	44.3	PRGDB00061511	disease resistance protein	Putative_R-Genes,_collected_from_NCBI_Protein	Brassica rapa subsp. pekinensis	TNL	227438238	FJ842828	Brassica rapa subsp. pekinensis isolate BrTNL10 disease resistance protein gene, complete cds.
CL14419.Contig3_All	CL14419.Contig3_All	36.96	41.43	51.9	81	PRGDB00188343	Gma.10760	Putative_R-Genes,_predicted_from_NCBI_UniGene	Glycine max	N	356534583	XM_003535785	PREDICTED: Glycine max ABC transporter G family member 22-like (LOC100800934), mRNA
CL21785.Contig3_All	CL21785.Contig3_All	2.69	0	0	47.1	PRGDB00188325	Gma.9305	Putative_R-Genes,_predicted_from_NCBI_UniGene	Glycine max	RLK-GNK2	356574377	XM_003555277	PREDICTED: Glycine max cysteine-rich receptor-like protein kinase 10-like (LOC100791111), mRNA
CL68842.Contig3_All	CL68842.Contig3_All	2.32	0	0	68	PRGDB00167806	Medtr3g005620.1	Putative_R-Genes,_predicted_from_Pythozome	Medicago truncatula	NL			NB-ARC domain-containing disease resistance protein (best arabidopsis hit)
Unigene96398_All	Unigene96398_All	1.2	0.62	0	46.8	PRGDB00184336	GSVIVT01034745001	Putative_R-Genes,_predicted_from_Pythozome	Vitis vinifera	N			pleiotropic drug resistance 11 (best arabidopsis hit)
CL61619.Contig1_All	CL61619.Contig1_All	1.35	1.1	2.35	80.7	PRGDB00164588	Glyma17g11160.1	Putative_R-Genes,_predicted_from_Pythozome	Glycine max	RLP			Leucine-rich repeat protein kinase family protein (best arabidopsis hit)
Unigene61901_All	Unigene61901_All	0.01	0	0	56.2	PRGDB00061511	disease resistance protein	Putative_R-Genes,_collected_from_NCBI_Protein	Brassica rapa subsp. pekinensis	TNL	227438238	FJ842828	Brassica rapa subsp. pekinensis isolate BrTNL10 disease resistance protein gene, complete cds.
CL16582.Contig2_All	CL16582.Contig2_All	0	0.17	1.77	68	PRGDB00159070	Glyma07g08440.1	Putative_R-Genes,_predicted_from_Pythozome	Glycine max	NL			NB-ARC domain-containing disease resistance protein (best arabidopsis hit)
Unigene188088_All	Unigene188088_All	1.67	0.44	0.99	49.4	PRGDB00164261	Glyma16g23790.1	Putative_R-Genes,_predicted_from_Pythozome	Glycine max	CNL			transmembrane receptors;ATP binding (best arabidopsis hit)
CL19232.Contig1_All	CL19232.Contig1_All	1.1	1.34	1.73	56.5	PRGDB00169658	Medtr7g105900.1	Putative_R-Genes,_predicted_from_Pythozome	Medicago truncatula	TNL			Disease resistance protein (TIR-NBS-LRR class) family (best arabidopsis hit)
CL3738.Contig3_All	CL3738.Contig3_All	3.62	0.72	0.81	41.5	PRGDB00078803	Vvi.12916	Putative_R-Genes,_predicted_from_NCBI_UniGene	Vitis vinifera	N	225452756	XM_002283015	PREDICTED: Vitis vinifera hypothetical protein LOC100262734 (LOC100262734), mRNA
Unigene250691_All	Unigene250691_All	0	0	0.59	43.2	PRGDB00215085	MDP0000284090	Putative_R-Genes,_predicted_from_Pythozome	Malus x domestica	NL
Unigene3058_All	Unigene3058_All	0.28	2.55	1.03	76.8	PRGDB00155725	Glyma01g42280.1	Putative_R-Genes,_predicted_from_Pythozome	Glycine max	RLP			Leucine-rich repeat protein kinase family protein (best arabidopsis hit)
CL29429.Contig3_All	CL29429.Contig3_All	1.35	0	0	45.1	PRGDB00164261	Glyma16g23790.1	Putative_R-Genes,_predicted_from_Pythozome	Glycine max	CNL			transmembrane receptors;ATP binding (best arabidopsis hit)
Unigene76545_All	Unigene76545_All	2.84	0	0	46.3	PRGDB00047148	TIR-NBS-LRR type disease resistance protein	Putative_R-Genes,_collected_from_NCBI_Protein	Populus trichocarpa	TNL	105922449	DQ513203	Populus trichocarpa clone 37545 TIR-NBS-LRR type disease resistance protein mRNA, complete cds.
CL253.Contig43_All	CL253.Contig43_All	1.76	4.54	0	69.2	PRGDB00192168	Mtr.3146	Putative_R-Genes,_predicted_from_NCBI_UniGene	Medicago truncatula	TNL	357507538	XM_003624010	Medicago truncatula TMV resistance protein N (MTR_7g078780) mRNA, complete cds
CL35314.Contig2_All	CL35314.Contig2_All	0.91	1.43	0	50	PRGDB00159802	Glyma08g13040.1	Putative_R-Genes,_predicted_from_Pythozome	Glycine max	NL			Protein kinase superfamily protein (best arabidopsis hit)
CL35168.Contig2_All	CL35168.Contig2_All	1.08	0	1.3	59.5	PRGDB00047357	NBS-LRR type disease resistance protein GnRGC5	Putative_R-Genes,_collected_from_NCBI_Protein	Arachis hypogaea	NL	112430742	AF520430	Arachis hypogaea clone Gn3-5 NBS-LRR type disease resistance protein GnRGC5 gene, partial cds.
CL2355.Contig9_All	CL2355.Contig9_All	2.78	1.12	0.9	80.6	PRGDB00170180	Medtr8g144660.1	Putative_R-Genes,_predicted_from_Pythozome	Medicago truncatula	RLP			Leucine-rich repeat protein kinase family protein (best arabidopsis hit)
Unigene34831_All	Unigene34831_All	3.72	0.49	0	68.8	PRGDB00165324	Glyma20g10830.1	Putative_R-Genes,_predicted_from_Pythozome	Glycine max	TNL			disease resistance protein (TIR-NBS-LRR class), putative (best arabidopsis hit)
Unigene179844_All	Unigene179844_All	1.66	1.8	1.83	43.3	PRGDB00192108	Lsa.52993	Putative_R-Genes,_predicted_from_NCBI_UniGene	Lactuca sativa	TNL	329671470	JI573976	TSA: Lactuca sativa Letassy_X1_17963 mRNA sequence
Unigene181252_All	Unigene181252_All	0	0	1.22	52.9	PRGDB00191296	Lsa.44031	Putative_R-Genes,_predicted_from_NCBI_UniGene	Lactuca sativa	N	329679120	JI581626	TSA: Lactuca sativa CLC_LTR_V1A_17001 mRNA sequence
CL14330.Contig1_All	CL14330.Contig1_All	0	0.84	2.23	59.6	PRGDB00192469	Mtr.23140	Putative_R-Genes,_predicted_from_NCBI_UniGene	Medicago truncatula	N	357474626	XM_003607550	Medicago truncatula NBS-LRR resistance-like protein 4U (MTR_4g080080) mRNA, complete cds
Unigene39124_All	Unigene39124_All	2.87	0	0	52.1	PRGDB00068751	Gma.2045	Putative_R-Genes,_predicted_from_NCBI_UniGene	Glycine max	RLP	212717160	EU888333	Glycine max clone 8070624 receptor-like serine
CL32764.Contig2_All	CL32764.Contig2_All	1.4	1.15	1.55	66	PRGDB00061511	disease resistance protein	Putative_R-Genes,_collected_from_NCBI_Protein	Brassica rapa subsp. pekinensis	TNL	227438238	FJ842828	Brassica rapa subsp. pekinensis isolate BrTNL10 disease resistance protein gene, complete cds.
CL29996.Contig1_All	CL29996.Contig1_All	1.79	0	0.3	46.2	PRGDB00206816	LOC_Os10g21950.1	Putative_R-Genes,_predicted_from_Pythozome	Oryza sativa	NL
CL44246.Contig2_All	CL44246.Contig2_All	0	0.28	1.53	45	PRGDB00215532	MDP0000317726	Putative_R-Genes,_predicted_from_Pythozome	Malus x domestica	Other
CL26880.Contig3_All	CL26880.Contig3_All	2.69	0.73	0.54	47.6	PRGDB00214760	MDP0000289234	Putative_R-Genes,_predicted_from_Pythozome	Malus x domestica	N
Unigene82260_All	Unigene82260_All	0.95	0	1.13	60.7	PRGDB00061511	disease resistance protein	Putative_R-Genes,_collected_from_NCBI_Protein	Brassica rapa subsp. pekinensis	TNL	227438238	FJ842828	Brassica rapa subsp. pekinensis isolate BrTNL10 disease resistance protein gene, complete cds.
Unigene257059_All	Unigene257059_All	0	0.37	2.05	53.7	PRGDB00068751	Gma.2045	Putative_R-Genes,_predicted_from_NCBI_UniGene	Glycine max	RLP	212717160	EU888333	Glycine max clone 8070624 receptor-like serine
Unigene36144_All	Unigene36144_All	2.07	0.54	0	60.8	PRGDB00156514	Glyma03g04140.1	Putative_R-Genes,_predicted_from_Pythozome	Glycine max	NL			NB-ARC domain-containing disease resistance protein (best arabidopsis hit)
Unigene202038_All	Unigene202038_All	1.72	0.31	1.68	43.8	PRGDB00167773	Medtr2g110820.1	Putative_R-Genes,_predicted_from_Pythozome	Medicago truncatula	Mlo-like			Seven transmembrane MLO family protein (best arabidopsis hit)
Unigene172236_All	Unigene172236_All	0	1.48	0	41	PRGDB00144820	AT4G23160.1	Putative_R-Genes,_predicted_from_Pythozome	Arabidopsis thaliana	RLK-GNK2			TKL_IRAK_DUF26-lc.20 - DUF26 kinases have homology to DUF26 containing loci, expressed (best arabidopsis hit)
Unigene23257_All	Unigene23257_All	0	0.54	0	41.2	PRGDB00061522	disease resistance protein	Putative_R-Genes,_collected_from_NCBI_Protein	Brassica rapa subsp. pekinensis	NL	227438216	FJ842817	Brassica rapa subsp. pekinensis isolate BrNL12 disease resistance protein gene, complete cds.
CL58704.Contig5_All	CL58704.Contig5_All	1.27	1.31	1.39	61.5	PRGDB00156545	Glyma03g05550.1	Putative_R-Genes,_predicted_from_Pythozome	Glycine max	NL			LRR and NB-ARC domains-containing disease resistance protein (best arabidopsis hit)
Unigene226018_All	Unigene226018_All	0.99	0	1.77	48.1	PRGDB00156829	Glyma03g32520.1	Putative_R-Genes,_predicted_from_Pythozome	Glycine max	CN			pleiotropic drug resistance 12 (best arabidopsis hit)
CL47345.Contig7_All	CL47345.Contig7_All	2.32	0	0	51	PRGDB00061511	disease resistance protein	Putative_R-Genes,_collected_from_NCBI_Protein	Brassica rapa subsp. pekinensis	TNL	227438238	FJ842828	Brassica rapa subsp. pekinensis isolate BrTNL10 disease resistance protein gene, complete cds.
Unigene186148_All	Unigene186148_All	0.31	0.69	1.99	41.9	PRGDB00061522	disease resistance protein	Putative_R-Genes,_collected_from_NCBI_Protein	Brassica rapa subsp. pekinensis	NL	227438216	FJ842817	Brassica rapa subsp. pekinensis isolate BrNL12 disease resistance protein gene, complete cds.
CL46862.Contig1_All	CL46862.Contig1_All	0.94	0.99	0.56	75.3	PRGDB00169616	Medtr7g093320.1	Putative_R-Genes,_predicted_from_Pythozome	Medicago truncatula	RLP			Leucine-rich repeat protein kinase family protein (best arabidopsis hit)
CL17394.Contig2_All	CL17394.Contig2_All	1.53	1.1	1.19	45.8	PRGDB00183430	GSVIVT01017026001	Putative_R-Genes,_predicted_from_Pythozome	Vitis vinifera	NL			LRR and NB-ARC domains-containing disease resistance protein (best arabidopsis hit)
Unigene137781_All	Unigene137781_All	0	0.6	0	55.7	PRGWK00001073	Solyc11g072930.1.1	Contributed_R-Genes	Solanum lycopersicum	RLP
CL36775.Contig3_All	CL36775.Contig3_All	3.07	1.51	2.73	47.3	PRGDB00171198	LOC_Os08g07950.1	Putative_R-Genes,_predicted_from_Pythozome	Oryza sativa	NL			TTF-type zinc finger protein with HAT dimerisation domain (best arabidopsis hit)
CL15615.Contig1_All	CL15615.Contig1_All	1.4	1.26	0.55	66.4	PRGDB00061511	disease resistance protein	Putative_R-Genes,_collected_from_NCBI_Protein	Brassica rapa subsp. pekinensis	TNL	227438238	FJ842828	Brassica rapa subsp. pekinensis isolate BrTNL10 disease resistance protein gene, complete cds.
Unigene161875_All	Unigene161875_All	0	1.93	0	60.9	PRGDB00047380	TIR-NBS type disease resistance protein	Putative_R-Genes,_collected_from_NCBI_Protein	Populus trichocarpa	TNL	105923040	DQ513238	Populus trichocarpa clone 65744 TIR-NBS type disease resistance protein mRNA, complete cds.
CL68842.Contig4_All	CL68842.Contig4_All	0.93	2.16	0.52	60.1	PRGDB00167807	Medtr3g005680.1	Putative_R-Genes,_predicted_from_Pythozome	Medicago truncatula	NL			LRR and NB-ARC domains-containing disease resistance protein (best arabidopsis hit)
Unigene205594_All	Unigene205594_All	0	0	0.72	40	PRGDB00164261	Glyma16g23790.1	Putative_R-Genes,_predicted_from_Pythozome	Glycine max	CNL			transmembrane receptors;ATP binding (best arabidopsis hit)
CL22767.Contig2_All	CL22767.Contig2_All	1.4	10.49	2.39	73.9	PRGDB00188976	Gma.59033	Putative_R-Genes,_predicted_from_NCBI_UniGene	Glycine max	RLP	356512959	XM_003525134	PREDICTED: Glycine max probable inactive receptor kinase At1g48480-like (LOC100818955), mRNA
Unigene56843_All	Unigene56843_All	0.8	0	0	50.6	PRGDB00183380	GSVIVT01016080001	Putative_R-Genes,_predicted_from_Pythozome	Vitis vinifera	RLP			Leucine-rich repeat protein kinase family protein (best arabidopsis hit)
Unigene268377_All	Unigene268377_All	0.94	0.49	1.12	65.5	PRGDB00169702	Medtr7g117220.1	Putative_R-Genes,_predicted_from_Pythozome	Medicago truncatula	N			pleiotropic drug resistance 12 (best arabidopsis hit)
Unigene6585_All	Unigene6585_All	0.92	0	0.54	50	PRGDB00192428	Mtr.19746	Putative_R-Genes,_predicted_from_NCBI_UniGene	Medicago truncatula	RLP	357446746	XM_003593601	Medicago truncatula Receptor-like protein kinase HSL1 (MTR_2g014560) mRNA, complete cds
Unigene175224_All	Unigene175224_All	0.73	0.39	1.72	67.3	PRGDB00196345	Phvulv091012371m	Putative_R-Genes,_predicted_from_Pythozome	Phaseolus vulgaris	CNL
CL55050.Contig2_All	CL55050.Contig2_All	0	0.37	0.81	48.4	PRGDB00206816	LOC_Os10g21950.1	Putative_R-Genes,_predicted_from_Pythozome	Oryza sativa	NL
Unigene278672_All	Unigene278672_All	0.6	1	1.58	64.2	PRGDB00211190	Eucgr.G00775.1	Putative_R-Genes,_predicted_from_Pythozome	Eucalyptus grandis	RLP
Unigene3840_All	Unigene3840_All	1.94	2.18	2.35	75.6	PRGDB00195524	Phvulv091021166m	Putative_R-Genes,_predicted_from_Pythozome	Phaseolus vulgaris	NL
CL9005.Contig6_All	CL9005.Contig6_All	1.54	1.39	0.7	75.4	PRGDB00167827	Medtr3g009640.2	Putative_R-Genes,_predicted_from_Pythozome	Medicago truncatula	CN			U-box domain-containing protein kinase family protein (best arabidopsis hit)
CL41870.Contig2_All	CL41870.Contig2_All	1.71	0.22	0.36	44.9	PRGDB00145022	AT1G51270.3	Putative_R-Genes,_predicted_from_Pythozome	Arabidopsis thaliana	T			MSP domain containing protein, expressed (best arabidopsis hit)
Unigene282080_All	Unigene282080_All	0.35	0.58	2.07	47.1	PRGDB00169446	Medtr7g009400.1	Putative_R-Genes,_predicted_from_Pythozome	Medicago truncatula	RLP			Leucine-rich repeat receptor-like protein kinase family protein (best arabidopsis hit)
Unigene223622_All	Unigene223622_All	0	0	0.76	52.7	PRGDB00061522	disease resistance protein	Putative_R-Genes,_collected_from_NCBI_Protein	Brassica rapa subsp. pekinensis	NL	227438216	FJ842817	Brassica rapa subsp. pekinensis isolate BrNL12 disease resistance protein gene, complete cds.
Unigene21062_All	Unigene21062_All	1.68	0	0	50	PRGDB00206876	LOC_Os01g33260.1	Putative_R-Genes,_predicted_from_Pythozome	Oryza sativa	N
Unigene86573_All	Unigene86573_All	0.99	1.03	0	60.7	PRGDB00167874	Medtr3g021730.1	Putative_R-Genes,_predicted_from_Pythozome	Medicago truncatula	NL			NB-ARC domain-containing disease resistance protein (best arabidopsis hit)
CL59467.Contig1_All	CL59467.Contig1_All	5.01	0	0	69.9	PRGDB00169775	Medtr8g011650.1	Putative_R-Genes,_predicted_from_Pythozome	Medicago truncatula	CNL			NB-ARC domain-containing disease resistance protein (best arabidopsis hit)
CL33364.Contig1_All	CL33364.Contig1_All	1.98	1.75	1.47	78.7	PRGDB00161689	Glyma11g29010.1	Putative_R-Genes,_predicted_from_Pythozome	Glycine max	RLP			Leucine-rich repeat protein kinase family protein (best arabidopsis hit)
CL3583.Contig25_All	CL3583.Contig25_All	2.36	0.25	0	47.2	PRGDB00047385	NBS type disease resistance protein	Putative_R-Genes,_collected_from_NCBI_Protein	Populus trichocarpa	N	105922962	DQ513233	Populus trichocarpa clone 177919 NBS type disease resistance protein mRNA, complete cds.
CL63576.Contig1_All	CL63576.Contig1_All	2.02	1.23	2.38	45.5	PRGDB00061511	disease resistance protein	Putative_R-Genes,_collected_from_NCBI_Protein	Brassica rapa subsp. pekinensis	TNL	227438238	FJ842828	Brassica rapa subsp. pekinensis isolate BrTNL10 disease resistance protein gene, complete cds.
CL28686.Contig3_All	CL28686.Contig3_All	0.71	12.78	3.31	58.9	PRGDB00214610	MDP0000288298	Putative_R-Genes,_predicted_from_Pythozome	Malus x domestica	TNL
CL12356.Contig1_All	CL12356.Contig1_All	1.9	0.75	2.84	65.6	PRGDB00061511	disease resistance protein	Putative_R-Genes,_collected_from_NCBI_Protein	Brassica rapa subsp. pekinensis	TNL	227438238	FJ842828	Brassica rapa subsp. pekinensis isolate BrTNL10 disease resistance protein gene, complete cds.
CL10408.Contig2_All	CL10408.Contig2_All	1.97	0.52	0	87.5	PRGDB00196575	Phvulv091017493m	Putative_R-Genes,_predicted_from_Pythozome	Phaseolus vulgaris	TNL
Unigene225946_All	Unigene225946_All	0	0.35	1.17	40.4	PRGDB00061511	disease resistance protein	Putative_R-Genes,_collected_from_NCBI_Protein	Brassica rapa subsp. pekinensis	TNL	227438238	FJ842828	Brassica rapa subsp. pekinensis isolate BrTNL10 disease resistance protein gene, complete cds.
CL500.Contig2_All	CL500.Contig2_All	0	0	0.61	65.3	PRGDB00156500	Glyma03g03170.1	Putative_R-Genes,_predicted_from_Pythozome	Glycine max	RLP			Protein kinase family protein with leucine-rich repeat domain (best arabidopsis hit)
CL61362.Contig1_All	CL61362.Contig1_All	0.38	0.21	1.12	45.9	PRGDB00206816	LOC_Os10g21950.1	Putative_R-Genes,_predicted_from_Pythozome	Oryza sativa	NL
CL11346.Contig1_All	CL11346.Contig1_All	4.07	0	4.13	60.2	PRGDB00078803	Vvi.12916	Putative_R-Genes,_predicted_from_NCBI_UniGene	Vitis vinifera	N	225452756	XM_002283015	PREDICTED: Vitis vinifera hypothetical protein LOC100262734 (LOC100262734), mRNA
CL27643.Contig2_All	CL27643.Contig2_All	0	1.11	0.75	48.1	PRGDB00075446	Pth.16071	Putative_R-Genes,_predicted_from_NCBI_UniGene	Populus trichocarpa	TNL	105922556	DQ513209	Populus trichocarpa clone 110301 TIR-NBS-LRR-TIR type disease resistance protein mRNA, partial cds
CL47969.Contig1_All	CL47969.Contig1_All	0.2	0.09	0.24	82.2	PRGDB00188669	Gma.34822	Putative_R-Genes,_predicted_from_NCBI_UniGene	Glycine max	N	356519882	XM_003528550	PREDICTED: Glycine max pleiotropic drug resistance protein 3-like (LOC100779615), mRNA
CL68815.Contig1_All	CL68815.Contig1_All	0.61	0	1.07	47.3	PRGDB00162030	Glyma12g15850.1	Putative_R-Genes,_predicted_from_Pythozome	Glycine max	TNL			disease resistance protein (TIR-NBS-LRR class), putative (best arabidopsis hit)
Unigene216507_All	Unigene216507_All	0	0.44	0.98	57.7	PRGDB00216310	MDP0000259443	Putative_R-Genes,_predicted_from_Pythozome	Malus x domestica	RLP
Unigene214517_All	Unigene214517_All	1.19	0	0	69.1	PRGDB00188353	Gma.11691	Putative_R-Genes,_predicted_from_NCBI_UniGene	Glycine max	N	356550503	XM_003543578	PREDICTED: Glycine max ABC transporter G family member 36-like, transcript variant 3 (LOC100801386), mRNA
Unigene247590_All	Unigene247590_All	0	0	0.71	48.5	PRGDB00183430	GSVIVT01017026001	Putative_R-Genes,_predicted_from_Pythozome	Vitis vinifera	NL			LRR and NB-ARC domains-containing disease resistance protein (best arabidopsis hit)
Unigene246951_All	Unigene246951_All	0	0	1.85	45.5	PRGDB00215085	MDP0000284090	Putative_R-Genes,_predicted_from_Pythozome	Malus x domestica	NL
CL30172.Contig2_All	CL30172.Contig2_All	3.6	0	0	52.2	PRGDB00174765	POPTR_0017s06250.1	Putative_R-Genes,_predicted_from_Pythozome	Populus trichocarpa	NL			LRR and NB-ARC domains-containing disease resistance protein (best arabidopsis hit)
Unigene184024_All	Unigene184024_All	2.67	1.92	2.19	58.7	PRGDB00164247	Glyma16g22620.1	Putative_R-Genes,_predicted_from_Pythozome	Glycine max	TNL			disease resistance protein (TIR-NBS-LRR class), putative (best arabidopsis hit)
CL19596.Contig2_All	CL19596.Contig2_All	1.45	0.3	0.39	65.6	PRGDB00168494	Medtr5g026240.1	Putative_R-Genes,_predicted_from_Pythozome	Medicago truncatula	RLP			Leucine-rich repeat protein kinase family protein (best arabidopsis hit)
Unigene232663_All	Unigene232663_All	0	1.08	2.54	54	PRGDB00162218	Glyma12g35160.1	Putative_R-Genes,_predicted_from_Pythozome	Glycine max	Mlo-like			Seven transmembrane MLO family protein (best arabidopsis hit)
Unigene44523_All	Unigene44523_All	3.78	0	0.37	57.7	PRGDB00164507	Glyma17g04360.1	Putative_R-Genes,_predicted_from_Pythozome	Glycine max	N			pleiotropic drug resistance 9 (best arabidopsis hit)
CL7159.Contig7_All	CL7159.Contig7_All	0.79	0.57	0	54.7	PRGDB00148309	clementine0.9_028217m	Putative_R-Genes,_predicted_from_Pythozome	Citrus clementina	NL			NB-ARC domain-containing disease resistance protein (best arabidopsis hit)
CL20117.Contig1_All	CL20117.Contig1_All	0.56	0.82	1.09	46	PRGDB00162246	Glyma12g36510.1	Putative_R-Genes,_predicted_from_Pythozome	Glycine max	NL			NB-ARC domain-containing disease resistance protein (best arabidopsis hit)
Unigene275685_All	Unigene275685_All	2.13	0	0.64	53.8	PRGDB00047148	TIR-NBS-LRR type disease resistance protein	Putative_R-Genes,_collected_from_NCBI_Protein	Populus trichocarpa	TNL	105922449	DQ513203	Populus trichocarpa clone 37545 TIR-NBS-LRR type disease resistance protein mRNA, complete cds.
CL63539.Contig2_All	CL63539.Contig2_All	0	0.95	0	73.1	PRGDB00167710	Medtr2g047020.1	Putative_R-Genes,_predicted_from_Pythozome	Medicago truncatula	TNL			heat shock cognate protein 70-1 (best arabidopsis hit)
CL48394.Contig2_All	CL48394.Contig2_All	0	0	1.78	52.2	PRGDB00206841	LOC_Os04g53040.1	Putative_R-Genes,_predicted_from_Pythozome	Oryza sativa	NL
CL19615.Contig1_All	CL19615.Contig1_All	0.98	0.92	1.01	89	PRGDB00158837	Glyma06g46660.1	Putative_R-Genes,_predicted_from_Pythozome	Glycine max	TNL			Disease resistance protein (TIR-NBS-LRR class) family (best arabidopsis hit)
CL17459.Contig10_All	CL17459.Contig10_All	0	1.62	0	74.9	PRGWK00000073	MELO3C004581	Contributed_R-Genes	Cucumis melo	RLP
Unigene101350_All	Unigene101350_All	2.25	0.4	1.77	50.9	PRGDB00213640	MDP0000484925	Putative_R-Genes,_predicted_from_Pythozome	Malus x domestica	NL
CL31841.Contig2_All	CL31841.Contig2_All	0.98	0	0	49.4	PRGDB00047385	NBS type disease resistance protein	Putative_R-Genes,_collected_from_NCBI_Protein	Populus trichocarpa	N	105922962	DQ513233	Populus trichocarpa clone 177919 NBS type disease resistance protein mRNA, complete cds.
Unigene125170_All	Unigene125170_All	0.63	2.35	0.37	46.8	PRGDB00192428	Mtr.19746	Putative_R-Genes,_predicted_from_NCBI_UniGene	Medicago truncatula	RLP	357446746	XM_003593601	Medicago truncatula Receptor-like protein kinase HSL1 (MTR_2g014560) mRNA, complete cds
CL39694.Contig1_All	CL39694.Contig1_All	15.27	3.3	4.68	45.1	PRGDB00215267	MDP0000256952	Putative_R-Genes,_predicted_from_Pythozome	Malus x domestica	RLP
CL18004.Contig4_All	CL18004.Contig4_All	0	0	3.82	84	PRGDB00184147	GSVIVT01031516001	Putative_R-Genes,_predicted_from_Pythozome	Vitis vinifera	N			ABC-2 type transporter family protein (best arabidopsis hit)
Unigene269002_All	Unigene269002_All	0	0	1.25	53.6	PRGDB00061511	disease resistance protein	Putative_R-Genes,_collected_from_NCBI_Protein	Brassica rapa subsp. pekinensis	TNL	227438238	FJ842828	Brassica rapa subsp. pekinensis isolate BrTNL10 disease resistance protein gene, complete cds.
CL4173.Contig1_All	CL4173.Contig1_All	2.26	0.53	0.56	53.3	PRGDB00061511	disease resistance protein	Putative_R-Genes,_collected_from_NCBI_Protein	Brassica rapa subsp. pekinensis	TNL	227438238	FJ842828	Brassica rapa subsp. pekinensis isolate BrTNL10 disease resistance protein gene, complete cds.
Unigene208402_All	Unigene208402_All	0	0	0.74	87.8	PRGDB00196081	Phvulv091002702m	Putative_R-Genes,_predicted_from_Pythozome	Phaseolus vulgaris	RLP
CL58611.Contig2_All	CL58611.Contig2_All	1.99	0.35	0.39	56	PRGDB00061511	disease resistance protein	Putative_R-Genes,_collected_from_NCBI_Protein	Brassica rapa subsp. pekinensis	TNL	227438238	FJ842828	Brassica rapa subsp. pekinensis isolate BrTNL10 disease resistance protein gene, complete cds.
CL3588.Contig3_All	CL3588.Contig3_All	0	0.51	0	60.2	PRGDB00061511	disease resistance protein	Putative_R-Genes,_collected_from_NCBI_Protein	Brassica rapa subsp. pekinensis	TNL	227438238	FJ842828	Brassica rapa subsp. pekinensis isolate BrTNL10 disease resistance protein gene, complete cds.
Unigene95435_All	Unigene95435_All	4.22	1.45	0	56.8	PRGDB00061511	disease resistance protein	Putative_R-Genes,_collected_from_NCBI_Protein	Brassica rapa subsp. pekinensis	TNL	227438238	FJ842828	Brassica rapa subsp. pekinensis isolate BrTNL10 disease resistance protein gene, complete cds.
Unigene195748_All	Unigene195748_All	4.8	5.06	7.02	71.5	PRGDB00168890	Medtr5g091330.1	Putative_R-Genes,_predicted_from_Pythozome	Medicago truncatula	RLP			Leucine-rich repeat transmembrane protein kinase (best arabidopsis hit)
CL30441.Contig1_All	CL30441.Contig1_All	1.79	0	0.53	50	PRGDB00182366	412710	Putative_R-Genes,_predicted_from_Pythozome	Selaginella moellendorffii	N			pleiotropic drug resistance 12 (best arabidopsis hit)
Unigene255442_All	Unigene255442_All	1.53	0.55	1.19	57	PRGDB00159928	Glyma08g20350.1	Putative_R-Genes,_predicted_from_Pythozome	Glycine max	NL			disease resistance protein (TIR-NBS-LRR class), putative (best arabidopsis hit)
Unigene61071_All	Unigene61071_All	2.38	0	0.72	80.8	PRGDB00195500	Phvulv091008575m	Putative_R-Genes,_predicted_from_Pythozome	Phaseolus vulgaris	RLP
Unigene103760_All	Unigene103760_All	1.28	0.68	1.13	40	PRGDB00064237	Zm.41395	Putative_R-Genes,_predicted_from_NCBI_UniGene	Zea mays	RLK-GNK2	219888450	BT055993	Zea mays full-length cDNA clone ZM_BFc0104I21 mRNA, complete cds
Unigene36263_All	Unigene36263_All	1.08	0	0	100	PRGDB00165213	Glyma19g36210.1	Putative_R-Genes,_predicted_from_Pythozome	Glycine max	RLP			Leucine-rich repeat protein kinase family protein (best arabidopsis hit)
Unigene183544_All	Unigene183544_All	0	0	1.75	69.4	PRGDB00157959	Glyma05g29530.1	Putative_R-Genes,_predicted_from_Pythozome	Glycine max	RLP			receptor-like kinase in flowers 1 (best arabidopsis hit)
Unigene236307_All	Unigene236307_All	0	0	0.75	68.9	PRGDB00168274	Medtr4g109860.1	Putative_R-Genes,_predicted_from_Pythozome	Medicago truncatula	TNL			disease resistance protein (TIR-NBS-LRR class), putative (best arabidopsis hit)
CL24359.Contig1_All	CL24359.Contig1_All	0.81	0.5	1.21	74.2	PRGDB00195182	Phvulv091011524m	Putative_R-Genes,_predicted_from_Pythozome	Phaseolus vulgaris	N
CL29540.Contig1_All	CL29540.Contig1_All	2.68	0	0	49.3	PRGDB00212556	Eucgr.K02407.1	Putative_R-Genes,_predicted_from_Pythozome	Eucalyptus grandis	RLP
CL15478.Contig10_All	CL15478.Contig10_All	1.99	2.71	0.4	75.8	PRGDB00190465	Lsa.19393	Putative_R-Genes,_predicted_from_NCBI_UniGene	Lactuca sativa	N	329671341	JI573847	TSA: Lactuca sativa Letassy_X1_29 mRNA sequence
CL35047.Contig1_All	CL35047.Contig1_All	0.52	1.16	1.68	73.3	PRGDB00159628	Glyma08g06720.1	Putative_R-Genes,_predicted_from_Pythozome	Glycine max	RLP			BAK1-interacting receptor-like kinase 1 (best arabidopsis hit)
Unigene7778_All	Unigene7778_All	0.33	0	0	42.8	PRGDB00145166	AT1G69550.1	Putative_R-Genes,_predicted_from_Pythozome	Arabidopsis thaliana	TNL			NBS-LRR disease resistance protein, putative, expressed (best arabidopsis hit)
CL26216.Contig2_All	CL26216.Contig2_All	3.58	0	0	66.7	PRGDB00167710	Medtr2g047020.1	Putative_R-Genes,_predicted_from_Pythozome	Medicago truncatula	TNL			heat shock cognate protein 70-1 (best arabidopsis hit)
CL30144.Contig3_All	CL30144.Contig3_All	1.78	0.73	0.76	85.7	PRGDB00152926	orange1.1g037562m	Putative_R-Genes,_predicted_from_Pythozome	Citrus sinensis	NL			importin alpha isoform 2 (best arabidopsis hit)
CL7384.Contig7_All	CL7384.Contig7_All	0.46	1.42	1.6	56	PRGWK00000726	Solyc05g009800.1.1	Contributed_R-Genes	Solanum lycopersicum	RLP-Malectin
CL36881.Contig2_All	CL36881.Contig2_All	0	1.1	0	78	PRGDB00157882	Glyma05g25640.1	Putative_R-Genes,_predicted_from_Pythozome	Glycine max	RLP			Leucine-rich repeat protein kinase family protein (best arabidopsis hit)
CL19020.Contig2_All	CL19020.Contig2_All	1.54	0	0	48.3	PRGDB00206932	LOC_Os12g31470.1	Putative_R-Genes,_predicted_from_Pythozome	Oryza sativa	RLP
CL5956.Contig1_All	CL5956.Contig1_All	4.85	2.36	0.58	74.3	PRGDB00201591	Bra013728	Putative_R-Genes,_predicted_from_Pythozome	Brassica rapa	RLP
CL55138.Contig2_All	CL55138.Contig2_All	1.15	0	0.69	51.4	PRGDB00215095	MDP0000319352	Putative_R-Genes,_predicted_from_Pythozome	Malus x domestica	TNL
Unigene184385_All	Unigene184385_All	0	0	0.73	74.7	PRGDB00075446	Pth.16071	Putative_R-Genes,_predicted_from_NCBI_UniGene	Populus trichocarpa	TNL	105922556	DQ513209	Populus trichocarpa clone 110301 TIR-NBS-LRR-TIR type disease resistance protein mRNA, partial cds
Unigene106926_All	Unigene106926_All	2.18	0	0.98	60.4	PRGDB00195138	Phvulv091009292m	Putative_R-Genes,_predicted_from_Pythozome	Phaseolus vulgaris	TNL
Unigene251184_All	Unigene251184_All	0	0	0.78	44.8	PRGDB00164261	Glyma16g23790.1	Putative_R-Genes,_predicted_from_Pythozome	Glycine max	CNL			transmembrane receptors;ATP binding (best arabidopsis hit)
Unigene219082_All	Unigene219082_All	2.25	2.12	1.65	40.5	PRGDB00047306	rga S-9201	Putative_R-Genes,_collected_from_NCBI_Protein	Hordeum vulgare	NL	28555893	AJ507093	Hordeum vulgare mRNA for NBS-LRR disease resistance protein homologue (rga S-9201 gene).
Unigene275451_All	Unigene275451_All	0	0	1.28	55.8	PRGDB00061522	disease resistance protein	Putative_R-Genes,_collected_from_NCBI_Protein	Brassica rapa subsp. pekinensis	NL	227438216	FJ842817	Brassica rapa subsp. pekinensis isolate BrNL12 disease resistance protein gene, complete cds.
Unigene177995_All	Unigene177995_All	0	0	0.56	58	PRGDB00047385	NBS type disease resistance protein	Putative_R-Genes,_collected_from_NCBI_Protein	Populus trichocarpa	N	105922962	DQ513233	Populus trichocarpa clone 177919 NBS type disease resistance protein mRNA, complete cds.
Unigene159272_All	Unigene159272_All	0	1.31	0	42.7	PRGDB00061511	disease resistance protein	Putative_R-Genes,_collected_from_NCBI_Protein	Brassica rapa subsp. pekinensis	TNL	227438238	FJ842828	Brassica rapa subsp. pekinensis isolate BrTNL10 disease resistance protein gene, complete cds.
Unigene202932_All	Unigene202932_All	0	1.62	1.12	62.9	PRGDB00206302	Lus10035445	Putative_R-Genes,_predicted_from_Pythozome	Linum usitatissimum	N
Unigene249379_All	Unigene249379_All	0.52	0.49	1.21	46	PRGDB00078803	Vvi.12916	Putative_R-Genes,_predicted_from_NCBI_UniGene	Vitis vinifera	N	225452756	XM_002283015	PREDICTED: Vitis vinifera hypothetical protein LOC100262734 (LOC100262734), mRNA
Unigene144898_All	Unigene144898_All	0.81	1.04	0.48	52.5	PRGDB00061511	disease resistance protein	Putative_R-Genes,_collected_from_NCBI_Protein	Brassica rapa subsp. pekinensis	TNL	227438238	FJ842828	Brassica rapa subsp. pekinensis isolate BrTNL10 disease resistance protein gene, complete cds.
Unigene203212_All	Unigene203212_All	15.56	14.17	15.11	81	PRGDB00188498	Gma.21936	Putative_R-Genes,_predicted_from_NCBI_UniGene	Glycine max	RLP	356552383	XM_003544500	PREDICTED: Glycine max LRR receptor-like serine
Unigene263568_All	Unigene263568_All	0	0	0.85	40.2	PRGDB00061522	disease resistance protein	Putative_R-Genes,_collected_from_NCBI_Protein	Brassica rapa subsp. pekinensis	NL	227438216	FJ842817	Brassica rapa subsp. pekinensis isolate BrNL12 disease resistance protein gene, complete cds.
CL20506.Contig3_All	CL20506.Contig3_All	9.84	8.43	9.61	74.1	PRGDB00195995	Phvulv091028762m	Putative_R-Genes,_predicted_from_Pythozome	Phaseolus vulgaris	RLK-GNK2
Unigene141909_All	Unigene141909_All	0	0.65	0	53.5	PRGDB00192082	Lsa.52826	Putative_R-Genes,_predicted_from_NCBI_UniGene	Lactuca sativa	Other	329672052	JI574558	TSA: Lactuca sativa Letassy_X1_3613 mRNA sequence
Unigene75021_All	Unigene75021_All	1.72	0.45	0	40.7	PRGDB00075446	Pth.16071	Putative_R-Genes,_predicted_from_NCBI_UniGene	Populus trichocarpa	TNL	105922556	DQ513209	Populus trichocarpa clone 110301 TIR-NBS-LRR-TIR type disease resistance protein mRNA, partial cds
CL28127.Contig3_All	CL28127.Contig3_All	0	0	12.24	70.9	PRGDB00195377	Phvulv091024894m	Putative_R-Genes,_predicted_from_Pythozome	Phaseolus vulgaris	RLK-GNK2
CL29656.Contig5_All	CL29656.Contig5_All	0	0.75	0.28	77.7	PRGDB00161718	Glyma11g31510.1	Putative_R-Genes,_predicted_from_Pythozome	Glycine max	RLP			Leucine-rich repeat protein kinase family protein (best arabidopsis hit)
Unigene148626_All	Unigene148626_All	1.78	0.93	1.06	88.1	PRGDB00196316	Phvulv091011157m	Putative_R-Genes,_predicted_from_Pythozome	Phaseolus vulgaris	RLP
Unigene268920_All	Unigene268920_All	0	0.31	1.68	63.4	PRGDB00047285	NBS-LRR type disease resistance protein GnRGC4n	Putative_R-Genes,_collected_from_NCBI_Protein	Arachis hypogaea	NL	179708632	EU562231	Arachis hypogaea clone Gn3-8 NBS-LRR type disease resistance protein GnRGC4n gene, partial cds.
Unigene156647_All	Unigene156647_All	1.6	0.42	0.95	44.1	PRGDB00164261	Glyma16g23790.1	Putative_R-Genes,_predicted_from_Pythozome	Glycine max	CNL			transmembrane receptors;ATP binding (best arabidopsis hit)
CL33783.Contig3_All	CL33783.Contig3_All	0	0.42	0.93	48.5	PRGDB00169670	Medtr7g107730.1	Putative_R-Genes,_predicted_from_Pythozome	Medicago truncatula	TNL			disease resistance protein (TIR-NBS-LRR class), putative (best arabidopsis hit)
CL53548.Contig1_All	CL53548.Contig1_All	1.43	0	0	45.6	PRGDB00144820	AT4G23160.1	Putative_R-Genes,_predicted_from_Pythozome	Arabidopsis thaliana	RLK-GNK2			TKL_IRAK_DUF26-lc.20 - DUF26 kinases have homology to DUF26 containing loci, expressed (best arabidopsis hit)
Unigene78378_All	Unigene78378_All	1.99	0	0	46	PRGDB00061511	disease resistance protein	Putative_R-Genes,_collected_from_NCBI_Protein	Brassica rapa subsp. pekinensis	TNL	227438238	FJ842828	Brassica rapa subsp. pekinensis isolate BrTNL10 disease resistance protein gene, complete cds.
Unigene9457_All	Unigene9457_All	1.12	0	0	66.7	PRGDB00164997	Glyma18g48590.1	Putative_R-Genes,_predicted_from_Pythozome	Glycine max	RLP			Leucine-rich repeat receptor-like protein kinase family protein (best arabidopsis hit)
Unigene211644_All	Unigene211644_All	0	0	0.93	57.6	PRGDB00186672		Putative_R-Genes,_collected_from_NCBI_Protein	Arachis hypogaea	NL	342365827	HQ637178	Arachis hypogaea clone AHF-205D04 NBS-LRR gene cluster, complete sequence.
CL60448.Contig4_All	CL60448.Contig4_All	2.82	0.22	1.16	46.9	PRGDB00214554	MDP0000322399	Putative_R-Genes,_predicted_from_Pythozome	Malus x domestica	NL
CL56752.Contig2_All	CL56752.Contig2_All	1.38	1.98	0.2	64.2	PRGDB00159949	Glyma08g21190.1	Putative_R-Genes,_predicted_from_Pythozome	Glycine max	RLP			Leucine-rich repeat transmembrane protein kinase protein (best arabidopsis hit)
Unigene96940_All	Unigene96940_All	0	0	0.87	48.5	PRGDB00184336	GSVIVT01034745001	Putative_R-Genes,_predicted_from_Pythozome	Vitis vinifera	N			pleiotropic drug resistance 11 (best arabidopsis hit)
CL67121.Contig1_All	CL67121.Contig1_All	4.43	3.09	6.19	43.5	PRGDB00061511	disease resistance protein	Putative_R-Genes,_collected_from_NCBI_Protein	Brassica rapa subsp. pekinensis	TNL	227438238	FJ842828	Brassica rapa subsp. pekinensis isolate BrTNL10 disease resistance protein gene, complete cds.
CL14419.Contig17_All	CL14419.Contig17_All	0.71	3.95	7.32	79.5	PRGDB00165236	Glyma19g38970.1	Putative_R-Genes,_predicted_from_Pythozome	Glycine max	N			ABC-2 type transporter family protein (best arabidopsis hit)
Unigene264984_All	Unigene264984_All	0	0	0.87	69.7	PRGDB00186671		Putative_R-Genes,_collected_from_NCBI_Protein	Arachis hypogaea	TNL	342365827	HQ637178	Arachis hypogaea clone AHF-205D04 NBS-LRR gene cluster, complete sequence.
CL55057.Contig5_All	CL55057.Contig5_All	0.7	0	0.78	71.2	PRGDB00195026	Phvulv091012050m	Putative_R-Genes,_predicted_from_Pythozome	Phaseolus vulgaris	CNL
CL5375.Contig7_All	CL5375.Contig7_All	11.95	0	0.84	77.1	PRGDB00158418	Glyma06g14630.1	Putative_R-Genes,_predicted_from_Pythozome	Glycine max	RLP			Leucine-rich repeat protein kinase family protein (best arabidopsis hit)
Unigene201216_All	Unigene201216_All	0	0	0.66	45.9	PRGDB00206816	LOC_Os10g21950.1	Putative_R-Genes,_predicted_from_Pythozome	Oryza sativa	NL
Unigene162389_All	Unigene162389_All	1.74	1.18	0.36	42.6	PRGDB00065568	Afp.137	Putative_R-Genes,_predicted_from_NCBI_UniGene	Aquilegia formosa x Aquilegia pubescens	CNL	71700571	DR931208	EST1122747 Aquilegia cDNA library Aquilegia formosa x Aquilegia pubescens cDNA clone CO1O809, mRNA sequence
Unigene223975_All	Unigene223975_All	0	0.49	0	65.1	PRGDB00065795	Ahy.12185	Putative_R-Genes,_predicted_from_NCBI_UniGene	Arachis hypogaea	NL	207390040	ES768279	TFL_96_G08_E001.g1 USDA-Tifton Peanut Library TFL Arachis hypogaea cDNA clone TFL-096_G08 5', mRNA sequence
Unigene116896_All	Unigene116896_All	1.38	0	0	44.8	PRGDB00192428	Mtr.19746	Putative_R-Genes,_predicted_from_NCBI_UniGene	Medicago truncatula	RLP	357446746	XM_003593601	Medicago truncatula Receptor-like protein kinase HSL1 (MTR_2g014560) mRNA, complete cds
CL61257.Contig1_All	CL61257.Contig1_All	4.78	4.15	6.6	84	PRGDB00158036	Glyma05g31120.1	Putative_R-Genes,_predicted_from_Pythozome	Glycine max	RLP			leucine-rich repeat transmembrane protein kinase family protein (best arabidopsis hit)
CL22676.Contig6_All	CL22676.Contig6_All	1.83	0.63	1.8	64	PRGDB00213322	MDP0000279719	Putative_R-Genes,_predicted_from_Pythozome	Malus x domestica	NL
CL49176.Contig1_All	CL49176.Contig1_All	1.32	1.1	2.36	53.8	PRGDB00061511	disease resistance protein	Putative_R-Genes,_collected_from_NCBI_Protein	Brassica rapa subsp. pekinensis	TNL	227438238	FJ842828	Brassica rapa subsp. pekinensis isolate BrTNL10 disease resistance protein gene, complete cds.
CL36348.Contig4_All	CL36348.Contig4_All	0	7.26	9.23	64.8	PRGDB00167660	Medtr2g018430.2	Putative_R-Genes,_predicted_from_Pythozome	Medicago truncatula	RLP			Leucine-rich repeat protein kinase family protein (best arabidopsis hit)
CL23185.Contig4_All	CL23185.Contig4_All	0	1.41	0.78	60.8	PRGDB00061511	disease resistance protein	Putative_R-Genes,_collected_from_NCBI_Protein	Brassica rapa subsp. pekinensis	TNL	227438238	FJ842828	Brassica rapa subsp. pekinensis isolate BrTNL10 disease resistance protein gene, complete cds.
Unigene211511_All	Unigene211511_All	0	0.36	1.21	62.1	PRGDB00186484		Putative_R-Genes,_collected_from_NCBI_Protein	Medicago truncatula	NL	357475944	XM_003608210	Medicago truncatula Disease resistance protein (MTR_4g091380) mRNA, complete cds.
Unigene127527_All	Unigene127527_All	1.29	1.86	0.47	52.2	PRGDB00213421	MDP0000280399	Putative_R-Genes,_predicted_from_Pythozome	Malus x domestica	RLP
Unigene3915_All	Unigene3915_All	3.68	1.26	2.81	55.7	PRGDB00188922	Gma.53510	Putative_R-Genes,_predicted_from_NCBI_UniGene	Glycine max	TNL	356522389	XM_003529781	PREDICTED: Glycine max protein SUPPRESSOR OF npr1-1, CONSTITUTIVE 1-like (LOC100802823), mRNA
CL22997.Contig4_All	CL22997.Contig4_All	0.44	9.24	1.87	45.1	PRGDB00203483	Carubv10021511m	Putative_R-Genes,_predicted_from_Pythozome	Capsella rubella	RLP
CL562.Contig11_All	CL562.Contig11_All	0	0	1.95	71	PRGDB00200873	Bra023646	Putative_R-Genes,_predicted_from_Pythozome	Brassica rapa	CN
Unigene9971_All	Unigene9971_All	1.6	0.21	0.81	77.9	PRGDB00215267	MDP0000256952	Putative_R-Genes,_predicted_from_Pythozome	Malus x domestica	RLP
Unigene211290_All	Unigene211290_All	0	0	0.82	58.3	PRGDB00047385	NBS type disease resistance protein	Putative_R-Genes,_collected_from_NCBI_Protein	Populus trichocarpa	N	105922962	DQ513233	Populus trichocarpa clone 177919 NBS type disease resistance protein mRNA, complete cds.
CL9954.Contig6_All	CL9954.Contig6_All	1.48	1.54	0	87.7	PRGDB00188710	Gma.37772	Putative_R-Genes,_predicted_from_NCBI_UniGene	Glycine max	RLP	356567401	XM_003551861	PREDICTED: Glycine max probable LRR receptor-like serine
Unigene284197_All	Unigene284197_All	0.5	0.27	1.47	68.1	PRGDB00079067	Vvi.24747	Putative_R-Genes,_predicted_from_NCBI_UniGene	Vitis vinifera	NL	225424433	XM_002281516	PREDICTED: Vitis vinifera hypothetical protein LOC100249092 (LOC100249092), mRNA
CL7337.Contig3_All	CL7337.Contig3_All	4.84	0	0	55.1	PRGDB00206302	Lus10035445	Putative_R-Genes,_predicted_from_Pythozome	Linum usitatissimum	N
CL15184.Contig2_All	CL15184.Contig2_All	0	0	1.93	67.2	PRGDB00174239	ppa017450m	Putative_R-Genes,_predicted_from_Pythozome	Prunus persica	RLP			Leucine-rich repeat protein kinase family protein (best arabidopsis hit)
CL47544.Contig1_All	CL47544.Contig1_All	1.57	0.52	1.83	41.3	PRGDB00061522	disease resistance protein	Putative_R-Genes,_collected_from_NCBI_Protein	Brassica rapa subsp. pekinensis	NL	227438216	FJ842817	Brassica rapa subsp. pekinensis isolate BrNL12 disease resistance protein gene, complete cds.
CL8142.Contig8_All	CL8142.Contig8_All	2.88	10.87	2.02	75.7	PRGDB00196209	Phvulv091022555m	Putative_R-Genes,_predicted_from_Pythozome	Phaseolus vulgaris	RLP
Unigene174614_All	Unigene174614_All	0	0.83	0.9	40.9	PRGDB00213007	MDP0000259357	Putative_R-Genes,_predicted_from_Pythozome	Malus x domestica	TNL
Unigene135382_All	Unigene135382_All	0	0.92	0	60.9	PRGDB00213092	MDP0000278380	Putative_R-Genes,_predicted_from_Pythozome	Malus x domestica	Other
Unigene126451_All	Unigene126451_All	0.32	1.23	0.43	44.6	PRGDB00061511	disease resistance protein	Putative_R-Genes,_collected_from_NCBI_Protein	Brassica rapa subsp. pekinensis	TNL	227438238	FJ842828	Brassica rapa subsp. pekinensis isolate BrTNL10 disease resistance protein gene, complete cds.
Unigene209138_All	Unigene209138_All	2.18	1.17	1.69	68.8	PRGDB00155449	Glyma01g04590.1	Putative_R-Genes,_predicted_from_Pythozome	Glycine max	TNL			transmembrane receptors;ATP binding (best arabidopsis hit)
Unigene200205_All	Unigene200205_All	0	0.23	2.93	60	PRGDB00167409	AC235567_54.1	Putative_R-Genes,_predicted_from_Pythozome	Medicago truncatula	TNL			disease resistance protein (TIR-NBS-LRR class), putative (best arabidopsis hit)
CL8631.Contig4_All	CL8631.Contig4_All	4.02	1.57	0.55	89.7	PRGDB00049562	mob1/phocein family protein	Putative_R-Genes,_collected_from_NCBI_Protein	Arabidopsis thaliana	NL	18415227	NM_118023	Arabidopsis thaliana mob1/phocein family protein (AT4G19050) mRNA, complete cds.
Unigene278673_All	Unigene278673_All	0.69	0.75	1.6	47.7	PRGDB00072356	Os.35691	Putative_R-Genes,_predicted_from_NCBI_UniGene	Oryza sativa Japonica Group	RLP	32976298	AK066280	Oryza sativa Japonica Group cDNA clone:J013066D13, full insert sequence
Unigene35585_All	Unigene35585_All	2.44	0	0	42.9	PRGDB00206819	LOC_Os10g17724.1	Putative_R-Genes,_predicted_from_Pythozome	Oryza sativa	NL
Unigene142705_All	Unigene142705_All	0	0.21	0	46.3	PRGDB00061511	disease resistance protein	Putative_R-Genes,_collected_from_NCBI_Protein	Brassica rapa subsp. pekinensis	TNL	227438238	FJ842828	Brassica rapa subsp. pekinensis isolate BrTNL10 disease resistance protein gene, complete cds.
CL2355.Contig3_All	CL2355.Contig3_All	0	2.01	0	88.1	PRGDB00188562	Gma.25716	Putative_R-Genes,_predicted_from_NCBI_UniGene	Glycine max	RLP	356568860	XM_003552578	PREDICTED: Glycine max protein NSP-INTERACTING KINASE 1-like (LOC100797768), mRNA
CL7338.Contig1_All	CL7338.Contig1_All	1.02	0	0.61	54.2	PRGDB00206816	LOC_Os10g21950.1	Putative_R-Genes,_predicted_from_Pythozome	Oryza sativa	NL
CL52519.Contig2_All	CL52519.Contig2_All	13.79	10.69	4.58	63.4	PRGDB00163306	Glyma14g08120.1	Putative_R-Genes,_predicted_from_Pythozome	Glycine max	RLP			Leucine-rich repeat protein kinase family protein (best arabidopsis hit)
CL21126.Contig1_All	CL21126.Contig1_All	2.05	0	0	86.1	PRGDB00184280	GSVIVT01033804001	Putative_R-Genes,_predicted_from_Pythozome	Vitis vinifera	N			pleiotropic drug resistance 11 (best arabidopsis hit)
Unigene216269_All	Unigene216269_All	0	0.36	1.19	44.4	PRGDB00144820	AT4G23160.1	Putative_R-Genes,_predicted_from_Pythozome	Arabidopsis thaliana	RLK-GNK2			TKL_IRAK_DUF26-lc.20 - DUF26 kinases have homology to DUF26 containing loci, expressed (best arabidopsis hit)
Unigene279164_All	Unigene279164_All	0	0	0.82	61.4	PRGDB00169012	Medtr5g099510.1	Putative_R-Genes,_predicted_from_Pythozome	Medicago truncatula	TNL			NB-ARC domain-containing disease resistance protein (best arabidopsis hit)
CL984.Contig2_All	CL984.Contig2_All	1.19	0.49	1.56	47.8	PRGDB00061522	disease resistance protein	Putative_R-Genes,_collected_from_NCBI_Protein	Brassica rapa subsp. pekinensis	NL	227438216	FJ842817	Brassica rapa subsp. pekinensis isolate BrNL12 disease resistance protein gene, complete cds.
Unigene179283_All	Unigene179283_All	0.35	2.51	4.77	63	PRGDB00183494	GSVIVT01018052001	Putative_R-Genes,_predicted_from_Pythozome	Vitis vinifera	RLP			Leucine-rich repeat protein kinase family protein (best arabidopsis hit)
Unigene152863_All	Unigene152863_All	0.6	2.21	0.35	58.2	PRGDB00061511	disease resistance protein	Putative_R-Genes,_collected_from_NCBI_Protein	Brassica rapa subsp. pekinensis	TNL	227438238	FJ842828	Brassica rapa subsp. pekinensis isolate BrTNL10 disease resistance protein gene, complete cds.
CL12089.Contig6_All	CL12089.Contig6_All	0.79	1.87	1.69	50.9	PRGDB00078803	Vvi.12916	Putative_R-Genes,_predicted_from_NCBI_UniGene	Vitis vinifera	N	225452756	XM_002283015	PREDICTED: Vitis vinifera hypothetical protein LOC100262734 (LOC100262734), mRNA
CL61860.Contig1_All	CL61860.Contig1_All	1.71	0.37	2.39	49.6	PRGDB00068751	Gma.2045	Putative_R-Genes,_predicted_from_NCBI_UniGene	Glycine max	RLP	212717160	EU888333	Glycine max clone 8070624 receptor-like serine
Unigene283031_All	Unigene283031_All	0	0.53	1.23	86.4	PRGDB00192203	Mtr.7242	Putative_R-Genes,_predicted_from_NCBI_UniGene	Medicago truncatula	RLP	357448528	XM_003594492	Medicago truncatula hypothetical protein (MTR_2g030380) mRNA, complete cds
CL6983.Contig17_All	CL6983.Contig17_All	0.14	0.18	0.52	66.8	PRGDB00188419	Gma.18625	Putative_R-Genes,_predicted_from_NCBI_UniGene	Glycine max	RLP	356528357	XM_003532723	PREDICTED: Glycine max probable LRR receptor-like serine
CL5681.Contig2_All	CL5681.Contig2_All	4.22	0	0	57.4	PRGDB00061522	disease resistance protein	Putative_R-Genes,_collected_from_NCBI_Protein	Brassica rapa subsp. pekinensis	NL	227438216	FJ842817	Brassica rapa subsp. pekinensis isolate BrNL12 disease resistance protein gene, complete cds.
Unigene215803_All	Unigene215803_All	0	1.06	0	80.6	PRGDB00078803	Vvi.12916	Putative_R-Genes,_predicted_from_NCBI_UniGene	Vitis vinifera	N	225452756	XM_002283015	PREDICTED: Vitis vinifera hypothetical protein LOC100262734 (LOC100262734), mRNA
Unigene92670_All	Unigene92670_All	1.72	1.47	0	41.8	PRGDB00215446	MDP0000264975	Putative_R-Genes,_predicted_from_Pythozome	Malus x domestica	TNL
Unigene194019_All	Unigene194019_All	0.32	0.53	1.48	43.1	PRGDB00075450	Pth.16077	Putative_R-Genes,_predicted_from_NCBI_UniGene	Populus trichocarpa	TNL	105922449	DQ513203	Populus trichocarpa clone 37545 TIR-NBS-LRR type disease resistance protein mRNA, complete cds
CL67706.Contig2_All	CL67706.Contig2_All	0.67	1.07	2.37	50.8	PRGDB00183430	GSVIVT01017026001	Putative_R-Genes,_predicted_from_Pythozome	Vitis vinifera	NL			LRR and NB-ARC domains-containing disease resistance protein (best arabidopsis hit)
CL35268.Contig7_All	CL35268.Contig7_All	1.02	0.33	1.65	56.2	PRGDB00188896	Gma.51773	Putative_R-Genes,_predicted_from_NCBI_UniGene	Glycine max	RLK-GNK2	356574381	XM_003555279	PREDICTED: Glycine max cysteine-rich receptor-like protein kinase 25-like (LOC100792162), mRNA
Unigene222561_All	Unigene222561_All	0.4	0.66	1.41	45.3	PRGDB00167987	Medtr3g076810.1	Putative_R-Genes,_predicted_from_Pythozome	Medicago truncatula	NL			NB-ARC domain-containing disease resistance protein (best arabidopsis hit)
Unigene216989_All	Unigene216989_All	0.36	0	1.27	41.2	PRGDB00213191	MDP0000668041	Putative_R-Genes,_predicted_from_Pythozome	Malus x domestica	NL
CL43857.Contig2_All	CL43857.Contig2_All	0	0.45	0	72.3	PRGDB00195901	Phvulv091025367m	Putative_R-Genes,_predicted_from_Pythozome	Phaseolus vulgaris	N
Unigene2633_All	Unigene2633_All	0.81	4.21	1.73	63.4	PRGDB00183987	GSVIVT01028433001	Putative_R-Genes,_predicted_from_Pythozome	Vitis vinifera	RLP			Leucine-rich repeat transmembrane protein kinase family protein (best arabidopsis hit)
CL14928.Contig2_All	CL14928.Contig2_All	1.77	0.67	1.89	42.4	PRGDB00078883	Vvi.16557	Putative_R-Genes,_predicted_from_NCBI_UniGene	Vitis vinifera	RLP	225441697	XM_002277255	PREDICTED: Vitis vinifera hypothetical protein LOC100262317 (LOC100262317), mRNA
CL33979.Contig2_All	CL33979.Contig2_All	0	0.91	0	87.3	PRGDB00188356	Gma.12068	Putative_R-Genes,_predicted_from_NCBI_UniGene	Glycine max	N	356533996	XM_003535496	PREDICTED: Glycine max ABC transporter G family member 25-like (LOC100812127), mRNA
Unigene270722_All	Unigene270722_All	0	0	0.57	42.4	PRGDB00061522	disease resistance protein	Putative_R-Genes,_collected_from_NCBI_Protein	Brassica rapa subsp. pekinensis	NL	227438216	FJ842817	Brassica rapa subsp. pekinensis isolate BrNL12 disease resistance protein gene, complete cds.
Unigene42746_All	Unigene42746_All	0	0.7	0	60.6	PRGDB00192462	Mtr.22680	Putative_R-Genes,_predicted_from_NCBI_UniGene	Medicago truncatula	N	357443174	XM_003591817	Medicago truncatula ABC transporter G family member (MTR_1g094660) mRNA, complete cds
CL32913.Contig3_All	CL32913.Contig3_All	1.25	0	0.4	47	PRGDB00144820	AT4G23160.1	Putative_R-Genes,_predicted_from_Pythozome	Arabidopsis thaliana	RLK-GNK2			TKL_IRAK_DUF26-lc.20 - DUF26 kinases have homology to DUF26 containing loci, expressed (best arabidopsis hit)
Unigene122710_All	Unigene122710_All	1.52	1.37	0.3	67.1	PRGDB00075446	Pth.16071	Putative_R-Genes,_predicted_from_NCBI_UniGene	Populus trichocarpa	TNL	105922556	DQ513209	Populus trichocarpa clone 110301 TIR-NBS-LRR-TIR type disease resistance protein mRNA, partial cds
CL23725.Contig2_All	CL23725.Contig2_All	0	1.37	0	69.5	PRGDB00201520	Bra013656	Putative_R-Genes,_predicted_from_Pythozome	Brassica rapa	RLK-GNK2
CL36348.Contig6_All	CL36348.Contig6_All	0	0	0.64	59.4	PRGDB00157343	Egrandis_v1_0.040658m	Putative_R-Genes,_predicted_from_Pythozome	Areca catechu	RLP			Leucine-rich repeat protein kinase family protein (best arabidopsis hit)
Unigene217792_All	Unigene217792_All	0	0	0.6	64.6	PRGDB00160603	Glyma09g28940.1	Putative_R-Genes,_predicted_from_Pythozome	Glycine max	RLP			receptor-like kinase 1 (best arabidopsis hit)
CL20594.Contig2_All	CL20594.Contig2_All	1.82	0.65	1.19	47.5	PRGDB00165058	Glyma18g51930.1	Putative_R-Genes,_predicted_from_Pythozome	Glycine max	CNL			NB-ARC domain-containing disease resistance protein (best arabidopsis hit)
Unigene54467_All	Unigene54467_All	1.43	0	0.88	40.3	PRGDB00061511	disease resistance protein	Putative_R-Genes,_collected_from_NCBI_Protein	Brassica rapa subsp. pekinensis	TNL	227438238	FJ842828	Brassica rapa subsp. pekinensis isolate BrTNL10 disease resistance protein gene, complete cds.
CL6211.Contig5_All	CL6211.Contig5_All	0.97	3.29	1.54	83.8	PRGDB00213421	MDP0000280399	Putative_R-Genes,_predicted_from_Pythozome	Malus x domestica	RLP
Unigene121027_All	Unigene121027_All	0	0.86	0.2	47.4	PRGDB00202169	Bra007015	Putative_R-Genes,_predicted_from_Pythozome	Brassica rapa	RLP
CL12288.Contig27_All	CL12288.Contig27_All	1.59	0	0.94	75.8	PRGDB00061511	disease resistance protein	Putative_R-Genes,_collected_from_NCBI_Protein	Brassica rapa subsp. pekinensis	TNL	227438238	FJ842828	Brassica rapa subsp. pekinensis isolate BrTNL10 disease resistance protein gene, complete cds.
CL43670.Contig2_All	CL43670.Contig2_All	0.19	0.54	1.79	41	PRGDB00061522	disease resistance protein	Putative_R-Genes,_collected_from_NCBI_Protein	Brassica rapa subsp. pekinensis	NL	227438216	FJ842817	Brassica rapa subsp. pekinensis isolate BrNL12 disease resistance protein gene, complete cds.
Unigene55138_All	Unigene55138_All	1.27	0	0	63	PRGDB00061519	disease resistance protein	Putative_R-Genes,_collected_from_NCBI_Protein	Brassica rapa subsp. pekinensis	TNL	227438222	FJ842820	Brassica rapa subsp. pekinensis isolate BrTNL3 disease resistance protein gene, complete cds.
CL55724.Contig2_All	CL55724.Contig2_All	2.36	0	1.42	62.7	PRGDB00155566	Glyma01g27460.1	Putative_R-Genes,_predicted_from_Pythozome	Glycine max	TNL			Disease resistance protein (TIR-NBS-LRR class) family (best arabidopsis hit)
CL61385.Contig2_All	CL61385.Contig2_All	0	0	0.68	52.6	PRGDB00061511	disease resistance protein	Putative_R-Genes,_collected_from_NCBI_Protein	Brassica rapa subsp. pekinensis	TNL	227438238	FJ842828	Brassica rapa subsp. pekinensis isolate BrTNL10 disease resistance protein gene, complete cds.
Unigene211286_All	Unigene211286_All	0.24	0.27	1.97	43.8	PRGDB00061522	disease resistance protein	Putative_R-Genes,_collected_from_NCBI_Protein	Brassica rapa subsp. pekinensis	NL	227438216	FJ842817	Brassica rapa subsp. pekinensis isolate BrNL12 disease resistance protein gene, complete cds.
Unigene7063_All	Unigene7063_All	2.06	0.64	0.26	42.8	PRGDB00214989	MDP0000481805	Putative_R-Genes,_predicted_from_Pythozome	Malus x domestica	N
CL66340.Contig2_All	CL66340.Contig2_All	1.45	0.69	1.68	44	PRGDB00165007	Glyma18g48970.1	Putative_R-Genes,_predicted_from_Pythozome	Glycine max	RLP			Leucine-rich repeat receptor-like protein kinase family protein (best arabidopsis hit)
Unigene209784_All	Unigene209784_All	0	0.22	0.95	58	PRGDB00195563	Phvulv091025821m	Putative_R-Genes,_predicted_from_Pythozome	Phaseolus vulgaris	N
Unigene191078_All	Unigene191078_All	0	0	0.86	45.3	PRGDB00216308	MDP0000400398	Putative_R-Genes,_predicted_from_Pythozome	Malus x domestica	TNL
CL34768.Contig1_All	CL34768.Contig1_All	1.29	2.22	7.91	67.6	PRGDB00188332	Gma.9832	Putative_R-Genes,_predicted_from_NCBI_UniGene	Glycine max	RLP	356574279	XM_003555229	PREDICTED: Glycine max receptor protein kinase-like protein At4g34220-like (LOC100808248), mRNA
Unigene184487_All	Unigene184487_All	1.72	1.26	2.61	48.8	PRGDB00061511	disease resistance protein	Putative_R-Genes,_collected_from_NCBI_Protein	Brassica rapa subsp. pekinensis	TNL	227438238	FJ842828	Brassica rapa subsp. pekinensis isolate BrTNL10 disease resistance protein gene, complete cds.
CL10508.Contig3_All	CL10508.Contig3_All	1.57	0.43	1.06	42.8	PRGDB00061522	disease resistance protein	Putative_R-Genes,_collected_from_NCBI_Protein	Brassica rapa subsp. pekinensis	NL	227438216	FJ842817	Brassica rapa subsp. pekinensis isolate BrNL12 disease resistance protein gene, complete cds.
CL7028.Contig1_All	CL7028.Contig1_All	3.43	1.5	3.11	63.9	PRGDB00061511	disease resistance protein	Putative_R-Genes,_collected_from_NCBI_Protein	Brassica rapa subsp. pekinensis	TNL	227438238	FJ842828	Brassica rapa subsp. pekinensis isolate BrTNL10 disease resistance protein gene, complete cds.
CL68550.Contig2_All	CL68550.Contig2_All	1.12	0.58	1.35	50	PRGDB00206816	LOC_Os10g21950.1	Putative_R-Genes,_predicted_from_Pythozome	Oryza sativa	NL
CL48085.Contig3_All	CL48085.Contig3_All	1.11	0.71	1.06	73.8	PRGDB00164507	Glyma17g04360.1	Putative_R-Genes,_predicted_from_Pythozome	Glycine max	N			pleiotropic drug resistance 9 (best arabidopsis hit)
CL29791.Contig1_All	CL29791.Contig1_All	0	1.36	0.87	45.5	PRGDB00196536	Phvulv091020187m	Putative_R-Genes,_predicted_from_Pythozome	Phaseolus vulgaris	CNL
CL20658.Contig4_All	CL20658.Contig4_All	1.62	0.32	1.94	51.7	PRGDB00214154	MDP0000259421	Putative_R-Genes,_predicted_from_Pythozome	Malus x domestica	N
CL4479.Contig5_All	CL4479.Contig5_All	0.55	0.88	1.11	62.3	PRGDB00148380	clementine0.9_028112m	Putative_R-Genes,_predicted_from_Pythozome	Citrus clementina	RLP			Leucine-rich repeat receptor-like protein kinase family protein (best arabidopsis hit)
Unigene205780_All	Unigene205780_All	1.17	0	0	78.9	PRGDB00168892	Medtr5g092860.1	Putative_R-Genes,_predicted_from_Pythozome	Medicago truncatula	CNL			NB-ARC domain-containing disease resistance protein (best arabidopsis hit)
CL20649.Contig8_All	CL20649.Contig8_All	0.86	0	0.5	62.2	PRGDB00206816	LOC_Os10g21950.1	Putative_R-Genes,_predicted_from_Pythozome	Oryza sativa	NL
Unigene166280_All	Unigene166280_All	0	0.46	0	60.9	PRGDB00217533	Thhalv10011182m	Putative_R-Genes,_predicted_from_Pythozome	Eutrema halophilum	CN
Unigene244878_All	Unigene244878_All	0.41	0.67	1.43	60	PRGDB00152682	orange1.1g037155m	Putative_R-Genes,_predicted_from_Pythozome	Citrus sinensis	N			pleiotropic drug resistance 6 (best arabidopsis hit)
CL4575.Contig3_All	CL4575.Contig3_All	3.33	3.68	3.69	77.5	PRGDB00187696	Gma.53008	Putative_R-Genes,_predicted_from_NCBI_UniGene	Glycine max	NL	223452620	FJ014886	Glycine max clone cw25 NBS-LRR type disease resistance protein mRNA, complete cds
Unigene68120_All	Unigene68120_All	2.4	0	0.73	50	PRGDB00199472	Pavirv00061359m	Putative_R-Genes,_predicted_from_Pythozome	Panicum virgatum	NL
CL40176.Contig1_All	CL40176.Contig1_All	0	0	1.3	58.9	PRGDB00075482	Pth.17642	Putative_R-Genes,_predicted_from_NCBI_UniGene	Populus trichocarpa	TNL	105923040	DQ513238	Populus trichocarpa clone 65744 TIR-NBS type disease resistance protein mRNA, complete cds
Unigene2711_All	Unigene2711_All	2.86	5.35	2.1	41.4	PRGDB00069080	Gma.27915	Putative_R-Genes,_predicted_from_NCBI_UniGene	Glycine max	NL	212293339	EU839671	Glycine max NBS-LRR disease-resistance protein scn3r1 mRNA, complete cds
CL5930.Contig1_All	CL5930.Contig1_All	0	1.31	0.36	40.6	PRGDB00215267	MDP0000256952	Putative_R-Genes,_predicted_from_Pythozome	Malus x domestica	RLP
CL18567.Contig2_All	CL18567.Contig2_All	0	0.31	2.33	49.8	PRGDB00067001	At.66955	Putative_R-Genes,_predicted_from_NCBI_UniGene	Arabidopsis thaliana	RPW8-NL	110737162	AK228620	Arabidopsis thaliana mRNA for ADR1, complete cds, clone: RAFL15-45-C23
CL22767.Contig1_All	CL22767.Contig1_All	3.26	4.61	5.98	83.9	PRGDB00159124	Glyma07g11680.1	Putative_R-Genes,_predicted_from_Pythozome	Glycine max	RLP			receptor-like kinase 1 (best arabidopsis hit)
Unigene182009_All	Unigene182009_All	0	0	0.74	42.5	PRGDB00169444	Medtr7g009350.1	Putative_R-Genes,_predicted_from_Pythozome	Medicago truncatula	RLP			Leucine-rich repeat receptor-like protein kinase family protein (best arabidopsis hit)
CL4139.Contig10_All	CL4139.Contig10_All	0	0	0.41	59	PRGDB00189838	Hv.34616	Putative_R-Genes,_predicted_from_NCBI_UniGene	Hordeum vulgare	NL	326530114	AK377143	Hordeum vulgare subsp. vulgare mRNA for predicted protein, partial cds, clone: NIASHv3149K09
CL5706.Contig1_All	CL5706.Contig1_All	0.9	1.07	1.65	61.3	PRGDB00201975	Bra036845	Putative_R-Genes,_predicted_from_Pythozome	Brassica rapa	CNL
Unigene207373_All	Unigene207373_All	0	0.49	0	47.8	PRGDB00201252	Bra018936	Putative_R-Genes,_predicted_from_Pythozome	Brassica rapa	RLP
CL44146.Contig1_All	CL44146.Contig1_All	1.04	0.53	1.23	55.8	PRGDB00167494	Medtr1g041980.1	Putative_R-Genes,_predicted_from_Pythozome	Medicago truncatula	N			NB-ARC domain-containing disease resistance protein (best arabidopsis hit)
Unigene123597_All	Unigene123597_All	1.79	3.39	0.98	63.9	PRGDB00186671		Putative_R-Genes,_collected_from_NCBI_Protein	Arachis hypogaea	TNL	342365827	HQ637178	Arachis hypogaea clone AHF-205D04 NBS-LRR gene cluster, complete sequence.
Unigene216844_All	Unigene216844_All	1.33	0.69	0.81	50.7	PRGDB00206841	LOC_Os04g53040.1	Putative_R-Genes,_predicted_from_Pythozome	Oryza sativa	NL
CL43745.Contig3_All	CL43745.Contig3_All	0.99	0	0.59	58.8	PRGDB00156489	Glyma03g03110.1	Putative_R-Genes,_predicted_from_Pythozome	Glycine max	RLP			Leucine-rich repeat receptor-like protein kinase family protein (best arabidopsis hit)
CL8925.Contig2_All	CL8925.Contig2_All	1.78	0.51	3.19	65.7	PRGDB00188681	Gma.36069	Putative_R-Genes,_predicted_from_NCBI_UniGene	Glycine max	RLP	356523629	XM_003530392	PREDICTED: Glycine max LRR receptor-like serine
Unigene149583_All	Unigene149583_All	0	0.64	0	60.9	PRGDB00195228	Phvulv091001547m	Putative_R-Genes,_predicted_from_Pythozome	Phaseolus vulgaris	CNL
Unigene266015_All	Unigene266015_All	0	0.78	3.71	60.9	PRGDB00186482		Putative_R-Genes,_collected_from_NCBI_Protein	Medicago truncatula	NL	357486266	XM_003613373	Medicago truncatula Disease resistance protein (MTR_5g036460) mRNA, complete cds.
Unigene232544_All	Unigene232544_All	0	0.43	0.49	70.8	PRGDB00164507	Glyma17g04360.1	Putative_R-Genes,_predicted_from_Pythozome	Glycine max	N			pleiotropic drug resistance 9 (best arabidopsis hit)
CL64592.Contig1_All	CL64592.Contig1_All	3.7	0.64	0.75	48.6	PRGDB00061522	disease resistance protein	Putative_R-Genes,_collected_from_NCBI_Protein	Brassica rapa subsp. pekinensis	NL	227438216	FJ842817	Brassica rapa subsp. pekinensis isolate BrNL12 disease resistance protein gene, complete cds.
Unigene214125_All	Unigene214125_All	2.67	0	0	58	PRGDB00068751	Gma.2045	Putative_R-Genes,_predicted_from_NCBI_UniGene	Glycine max	RLP	212717160	EU888333	Glycine max clone 8070624 receptor-like serine
CL55271.Contig2_All	CL55271.Contig2_All	0.69	0.38	1.01	61.9	PRGDB00167787	Medtr2g121750.1	Putative_R-Genes,_predicted_from_Pythozome	Medicago truncatula	RLP			Leucine-rich repeat transmembrane protein kinase protein (best arabidopsis hit)
Unigene90849_All	Unigene90849_All	0	0.74	0	76.2	PRGDB00168346	Medtr4g137760.1	Putative_R-Genes,_predicted_from_Pythozome	Medicago truncatula	RLP			EF-TU receptor (best arabidopsis hit)
Unigene152400_All	Unigene152400_All	0	0.49	0	42	PRGDB00049879	Os11g0686400	Putative_R-Genes,_collected_from_NCBI_Protein	Oryza sativa Japonica Group	CNL	115486666	NM_001075009	Oryza sativa (japonica cultivar-group) Os11g0686400 (Os11g0686400) mRNA, complete cds.
Unigene150082_All	Unigene150082_All	0	0.7	0	42	PRGDB00066612	At.49407	Putative_R-Genes,_predicted_from_NCBI_UniGene	Arabidopsis thaliana	RLK-GNK2	42567049	NM_118445	Arabidopsis thaliana protein kinase family protein (AT4G23160) mRNA, complete cds
CL1456.Contig10_All	CL1456.Contig10_All	0.23	0.66	0	68.1	PRGDB00215932	MDP0000247856	Putative_R-Genes,_predicted_from_Pythozome	Malus x domestica	TNL
Unigene284410_All	Unigene284410_All	0	0	2	53.5	PRGDB00061511	disease resistance protein	Putative_R-Genes,_collected_from_NCBI_Protein	Brassica rapa subsp. pekinensis	TNL	227438238	FJ842828	Brassica rapa subsp. pekinensis isolate BrTNL10 disease resistance protein gene, complete cds.
CL60161.Contig1_All	CL60161.Contig1_All	0	0	0.6	56.1	PRGDB00186672		Putative_R-Genes,_collected_from_NCBI_Protein	Arachis hypogaea	NL	342365827	HQ637178	Arachis hypogaea clone AHF-205D04 NBS-LRR gene cluster, complete sequence.
Unigene225273_All	Unigene225273_All	0	0.83	1.87	66.1	PRGDB00156528	Glyma03g04560.1	Putative_R-Genes,_predicted_from_Pythozome	Glycine max	NL			LRR and NB-ARC domains-containing disease resistance protein (best arabidopsis hit)
Unigene62824_All	Unigene62824_All	1.45	0	0	49	PRGDB00216446	MDP0000196862	Putative_R-Genes,_predicted_from_Pythozome	Malus x domestica	RLP
CL6359.Contig3_All	CL6359.Contig3_All	2.06	0	0	58.9	PRGDB00217252	MDP0000284128	Putative_R-Genes,_predicted_from_Pythozome	Malus x domestica	RLP
CL16915.Contig1_All	CL16915.Contig1_All	3.72	0.34	0.18	66.7	PRGDB00183143	GSVIVT01011370001	Putative_R-Genes,_predicted_from_Pythozome	Vitis vinifera	RLP			Leucine-rich repeat receptor-like protein kinase family protein (best arabidopsis hit)
Unigene127673_All	Unigene127673_All	1.5	2.38	1.33	42.3	PRGDB00206922	LOC_Os06g38760.1	Putative_R-Genes,_predicted_from_Pythozome	Oryza sativa	RLP
CL18452.Contig1_All	CL18452.Contig1_All	0	0.13	0.72	64.9	PRGDB00195228	Phvulv091001547m	Putative_R-Genes,_predicted_from_Pythozome	Phaseolus vulgaris	CNL
Unigene203586_All	Unigene203586_All	0	0.41	0.91	54.7	PRGDB00164261	Glyma16g23790.1	Putative_R-Genes,_predicted_from_Pythozome	Glycine max	CNL			transmembrane receptors;ATP binding (best arabidopsis hit)
Unigene77584_All	Unigene77584_All	1.86	0	0.55	49.4	PRGDB00146307	Bradi1g72570.1	Putative_R-Genes,_predicted_from_Pythozome	Ricinus communis	RLP			Leucine-rich receptor-like protein kinase family protein (best arabidopsis hit); systemin receptor SR160 precursor, putative, expressed (best rice hit)
CL16257.Contig2_All	CL16257.Contig2_All	0	0.72	0	54.3	PRGDB00061511	disease resistance protein	Putative_R-Genes,_collected_from_NCBI_Protein	Brassica rapa subsp. pekinensis	TNL	227438238	FJ842828	Brassica rapa subsp. pekinensis isolate BrTNL10 disease resistance protein gene, complete cds.
CL67950.Contig2_All	CL67950.Contig2_All	9.55	3.78	6.81	40	PRGDB00215267	MDP0000256952	Putative_R-Genes,_predicted_from_Pythozome	Malus x domestica	RLP
CL22862.Contig1_All	CL22862.Contig1_All	2.31	1.74	0	62.9	PRGDB00214760	MDP0000289234	Putative_R-Genes,_predicted_from_Pythozome	Malus x domestica	N
CL21492.Contig4_All	CL21492.Contig4_All	0.52	1.24	1.16	62.1	PRGDB00183352	GSVIVT01015461001	Putative_R-Genes,_predicted_from_Pythozome	Vitis vinifera	N			pleiotropic drug resistance 12 (best arabidopsis hit)
CL37121.Contig19_All	CL37121.Contig19_All	2.64	2.26	2.08	43.1	PRGDB00061511	disease resistance protein	Putative_R-Genes,_collected_from_NCBI_Protein	Brassica rapa subsp. pekinensis	TNL	227438238	FJ842828	Brassica rapa subsp. pekinensis isolate BrTNL10 disease resistance protein gene, complete cds.
Unigene209099_All	Unigene209099_All	0	0.34	1.48	45.3	PRGDB00068751	Gma.2045	Putative_R-Genes,_predicted_from_NCBI_UniGene	Glycine max	RLP	212717160	EU888333	Glycine max clone 8070624 receptor-like serine
CL67517.Contig1_All	CL67517.Contig1_All	0.38	0	0	40.5	PRGDB00047385	NBS type disease resistance protein	Putative_R-Genes,_collected_from_NCBI_Protein	Populus trichocarpa	N	105922962	DQ513233	Populus trichocarpa clone 177919 NBS type disease resistance protein mRNA, complete cds.
Unigene147912_All	Unigene147912_All	0	0.52	0	55.1	PRGDB00047409	TIR-NBS-LRR-TIR type disease resistance protein	Putative_R-Genes,_collected_from_NCBI_Protein	Populus trichocarpa	TNL	105922556	DQ513209	Populus trichocarpa clone 110301 TIR-NBS-LRR-TIR type disease resistance protein mRNA, partial cds.
CL69045.Contig2_All	CL69045.Contig2_All	0	11.14	11.89	42.9	PRGDB00073072	Os.80143	Putative_R-Genes,_predicted_from_NCBI_UniGene	Oryza sativa Japonica Group	CNL	32975074	AK065056	Oryza sativa Japonica Group cDNA clone:J013001J06, full insert sequence
CL7737.Contig7_All	CL7737.Contig7_All	14.36	9.08	3.17	44.5	PRGDB00196345	Phvulv091012371m	Putative_R-Genes,_predicted_from_Pythozome	Phaseolus vulgaris	CNL
Unigene238719_All	Unigene238719_All	2.97	0.49	1.91	83.2	PRGDB00160228	Glyma08g44620.1	Putative_R-Genes,_predicted_from_Pythozome	Glycine max	RLP			Leucine-rich receptor-like protein kinase family protein (best arabidopsis hit)
Unigene122973_All	Unigene122973_All	0.44	2.04	0.64	61.3	PRGDB00155895	Glyma02g04750.1	Putative_R-Genes,_predicted_from_Pythozome	Glycine max	TNL			disease resistance protein (TIR-NBS-LRR class), putative (best arabidopsis hit)
Unigene222740_All	Unigene222740_All	0.6	0.97	1.42	49.1	PRGDB00195056	Phvulv091017874m	Putative_R-Genes,_predicted_from_Pythozome	Phaseolus vulgaris	TNL
CL14456.Contig3_All	CL14456.Contig3_All	0.96	1.18	1.1	42.9	PRGDB00189975	Hv.37291	Putative_R-Genes,_predicted_from_NCBI_UniGene	Hordeum vulgare	NL	326489646	AK370605	Hordeum vulgare subsp. vulgare mRNA for predicted protein, complete cds, clone: NIASHv2113B23
CL1104.Contig5_All	CL1104.Contig5_All	0.3	0	0	68.2	PRGDB00157396	Glyma04g32920.1	Putative_R-Genes,_predicted_from_Pythozome	Glycine max	RLP			Leucine-rich repeat protein kinase family protein (best arabidopsis hit)
Unigene178637_All	Unigene178637_All	0.29	0.8	1.86	67.1	PRGDB00167398	AC235009_57.1	Putative_R-Genes,_predicted_from_Pythozome	Medicago truncatula	RLK-GNK2			cysteine-rich RLK (RECEPTOR-like protein kinase) 25 (best arabidopsis hit)
CL3837.Contig2_All	CL3837.Contig2_All	0.36	0.11	0.13	64.6	PRGDB00206645	Lus10016836	Putative_R-Genes,_predicted_from_Pythozome	Linum usitatissimum	N
Unigene198503_All	Unigene198503_All	1.07	0	0	82.9	PRGDB00195754	Phvulv091014606m	Putative_R-Genes,_predicted_from_Pythozome	Phaseolus vulgaris	RLP
Unigene245142_All	Unigene245142_All	0.5	0.38	1.35	82.3	PRGDB00160543	Glyma09g18550.1	Putative_R-Genes,_predicted_from_Pythozome	Glycine max	RLP			leucine-rich repeat transmembrane protein kinase family protein (best arabidopsis hit)
CL44322.Contig2_All	CL44322.Contig2_All	2.56	0	0.78	76.4	PRGDB00061511	disease resistance protein	Putative_R-Genes,_collected_from_NCBI_Protein	Brassica rapa subsp. pekinensis	TNL	227438238	FJ842828	Brassica rapa subsp. pekinensis isolate BrTNL10 disease resistance protein gene, complete cds.
Unigene243855_All	Unigene243855_All	0	0.72	1.7	71.6	PRGDB00167710	Medtr2g047020.1	Putative_R-Genes,_predicted_from_Pythozome	Medicago truncatula	TNL			heat shock cognate protein 70-1 (best arabidopsis hit)
Unigene192512_All	Unigene192512_All	0	0	1.34	50	PRGDB00061522	disease resistance protein	Putative_R-Genes,_collected_from_NCBI_Protein	Brassica rapa subsp. pekinensis	NL	227438216	FJ842817	Brassica rapa subsp. pekinensis isolate BrNL12 disease resistance protein gene, complete cds.
Unigene73576_All	Unigene73576_All	2.72	0.37	0.49	54	PRGDB00156511	Glyma03g04030.1	Putative_R-Genes,_predicted_from_Pythozome	Glycine max	NL			LRR and NB-ARC domains-containing disease resistance protein (best arabidopsis hit)
Unigene133165_All	Unigene133165_All	0.78	1.49	0	53.2	PRGDB00213507	MDP0000288100	Putative_R-Genes,_predicted_from_Pythozome	Malus x domestica	NL
Unigene15237_All	Unigene15237_All	1.91	0	0	85.7	PRGDB00047409	TIR-NBS-LRR-TIR type disease resistance protein	Putative_R-Genes,_collected_from_NCBI_Protein	Populus trichocarpa	TNL	105922556	DQ513209	Populus trichocarpa clone 110301 TIR-NBS-LRR-TIR type disease resistance protein mRNA, partial cds.
CL68259.Contig1_All	CL68259.Contig1_All	0	1.37	0.81	47.8	PRGDB00061511	disease resistance protein	Putative_R-Genes,_collected_from_NCBI_Protein	Brassica rapa subsp. pekinensis	TNL	227438238	FJ842828	Brassica rapa subsp. pekinensis isolate BrTNL10 disease resistance protein gene, complete cds.
Unigene189507_All	Unigene189507_All	0	0.86	1.93	58.7	PRGDB00178373	POPTR_0672s00200.1	Putative_R-Genes,_predicted_from_Pythozome	Populus trichocarpa	RLP			Leucine-rich repeat protein kinase family protein (best arabidopsis hit)
CL704.Contig3_All	CL704.Contig3_All	1.46	1.24	1.88	83.1	PRGDB00157075	Glyma03g42330.1	Putative_R-Genes,_predicted_from_Pythozome	Glycine max	RLP			Leucine-rich receptor-like protein kinase family protein (best arabidopsis hit)
Unigene22_All	Unigene22_All	0.26	0.7	0	63.8	PRGDB00195015	Phvulv091026935m	Putative_R-Genes,_predicted_from_Pythozome	Phaseolus vulgaris	RLP
CL50128.Contig1_All	CL50128.Contig1_All	1.46	1.21	1.69	70.7	PRGDB00165198	Glyma19g35190.1	Putative_R-Genes,_predicted_from_Pythozome	Glycine max	RLP			Leucine-rich repeat transmembrane protein kinase family protein (best arabidopsis hit)
CL21433.Contig2_All	CL21433.Contig2_All	13.62	19.28	14.74	50.8	PRGDB00156657	Glyma03g23250.1	Putative_R-Genes,_predicted_from_Pythozome	Glycine max	T			GATA transcription factor 2 (best arabidopsis hit)
Unigene177979_All	Unigene177979_All	0.77	0.85	1.77	53.9	PRGDB00162777	Glyma13g31780.1	Putative_R-Genes,_predicted_from_Pythozome	Glycine max	RLP			STRUBBELIG-receptor family 3 (best arabidopsis hit)
Unigene219922_All	Unigene219922_All	0.51	0.54	0.89	61.2	PRGDB00196145	Phvulv091030912m	Putative_R-Genes,_predicted_from_Pythozome	Phaseolus vulgaris	RLP
CL4250.Contig5_All	CL4250.Contig5_All	1.46	2.18	1.42	40.8	PRGDB00216202	MDP0000292097	Putative_R-Genes,_predicted_from_Pythozome	Malus x domestica	RLP
Unigene95441_All	Unigene95441_All	2.68	0	0	63.8	PRGDB00066612	At.49407	Putative_R-Genes,_predicted_from_NCBI_UniGene	Arabidopsis thaliana	RLK-GNK2	42567049	NM_118445	Arabidopsis thaliana protein kinase family protein (AT4G23160) mRNA, complete cds
Unigene167813_All	Unigene167813_All	0	0.37	0	69.5	PRGDB00061511	disease resistance protein	Putative_R-Genes,_collected_from_NCBI_Protein	Brassica rapa subsp. pekinensis	TNL	227438238	FJ842828	Brassica rapa subsp. pekinensis isolate BrTNL10 disease resistance protein gene, complete cds.
Unigene195715_All	Unigene195715_All	0.31	1.39	4.99	69.2	PRGDB00167788	Medtr2g121840.1	Putative_R-Genes,_predicted_from_Pythozome	Medicago truncatula	RLP			Leucine-rich repeat transmembrane protein kinase protein (best arabidopsis hit)
Unigene186335_All	Unigene186335_All	0	0.54	0.29	48.4	PRGDB00201975	Bra036845	Putative_R-Genes,_predicted_from_Pythozome	Brassica rapa	CNL
CL42918.Contig3_All	CL42918.Contig3_All	0.39	1.28	0	42.6	PRGDB00144820	AT4G23160.1	Putative_R-Genes,_predicted_from_Pythozome	Arabidopsis thaliana	RLK-GNK2			TKL_IRAK_DUF26-lc.20 - DUF26 kinases have homology to DUF26 containing loci, expressed (best arabidopsis hit)
Unigene138489_All	Unigene138489_All	0	0.66	0	73.5	PRGDB00061511	disease resistance protein	Putative_R-Genes,_collected_from_NCBI_Protein	Brassica rapa subsp. pekinensis	TNL	227438238	FJ842828	Brassica rapa subsp. pekinensis isolate BrTNL10 disease resistance protein gene, complete cds.
Unigene125644_All	Unigene125644_All	0	0.37	0.2	47.7	PRGDB00061511	disease resistance protein	Putative_R-Genes,_collected_from_NCBI_Protein	Brassica rapa subsp. pekinensis	TNL	227438238	FJ842828	Brassica rapa subsp. pekinensis isolate BrTNL10 disease resistance protein gene, complete cds.
CL27851.Contig1_All	CL27851.Contig1_All	1.87	0	0	43.1	PRGDB00078883	Vvi.16557	Putative_R-Genes,_predicted_from_NCBI_UniGene	Vitis vinifera	RLP	225441697	XM_002277255	PREDICTED: Vitis vinifera hypothetical protein LOC100262317 (LOC100262317), mRNA
CL62810.Contig2_All	CL62810.Contig2_All	1.6	0	0	61.3	PRGDB00061511	disease resistance protein	Putative_R-Genes,_collected_from_NCBI_Protein	Brassica rapa subsp. pekinensis	TNL	227438238	FJ842828	Brassica rapa subsp. pekinensis isolate BrTNL10 disease resistance protein gene, complete cds.
CL52503.Contig1_All	CL52503.Contig1_All	2.07	0	1.24	66.7	PRGDB00159928	Glyma08g20350.1	Putative_R-Genes,_predicted_from_Pythozome	Glycine max	NL			disease resistance protein (TIR-NBS-LRR class), putative (best arabidopsis hit)
Unigene12327_All	Unigene12327_All	0	0.78	0	45.5	PRGDB00192428	Mtr.19746	Putative_R-Genes,_predicted_from_NCBI_UniGene	Medicago truncatula	RLP	357446746	XM_003593601	Medicago truncatula Receptor-like protein kinase HSL1 (MTR_2g014560) mRNA, complete cds
Unigene179321_All	Unigene179321_All	0	0.51	0	83.8	PRGDB00188588	Gma.26788	Putative_R-Genes,_predicted_from_NCBI_UniGene	Glycine max	RLP	356570729	XM_003553490	PREDICTED: Glycine max probable LRR receptor-like serine
CL21832.Contig5_All	CL21832.Contig5_All	9.91	15.44	14.49	46.4	PRGWK00000861	Solyc07g053180.1.1	Contributed_R-Genes	Solanum lycopersicum	L
CL19693.Contig9_All	CL19693.Contig9_All	0	0	0.48	84	PRGDB00188917	Gma.53172	Putative_R-Genes,_predicted_from_NCBI_UniGene	Glycine max	RLP	356533861	XM_003535429	PREDICTED: Glycine max receptor-like protein kinase-like (LOC100817655), mRNA
CL47345.Contig8_All	CL47345.Contig8_All	0	1.3	0.76	54.7	PRGDB00061511	disease resistance protein	Putative_R-Genes,_collected_from_NCBI_Protein	Brassica rapa subsp. pekinensis	TNL	227438238	FJ842828	Brassica rapa subsp. pekinensis isolate BrTNL10 disease resistance protein gene, complete cds.
Unigene129392_All	Unigene129392_All	0.48	1.03	0.56	40	PRGDB00215944	MDP0000282838	Putative_R-Genes,_predicted_from_Pythozome	Malus x domestica	CN
Unigene33866_All	Unigene33866_All	0	0.42	0	51.1	PRGDB00061511	disease resistance protein	Putative_R-Genes,_collected_from_NCBI_Protein	Brassica rapa subsp. pekinensis	TNL	227438238	FJ842828	Brassica rapa subsp. pekinensis isolate BrTNL10 disease resistance protein gene, complete cds.
CL30144.Contig5_All	CL30144.Contig5_All	1.04	1.08	5.7	79.5	PRGDB00152926	orange1.1g037562m	Putative_R-Genes,_predicted_from_Pythozome	Citrus sinensis	NL			importin alpha isoform 2 (best arabidopsis hit)
CL48085.Contig2_All	CL48085.Contig2_All	1.41	0.92	0	76.3	PRGDB00164507	Glyma17g04360.1	Putative_R-Genes,_predicted_from_Pythozome	Glycine max	N			pleiotropic drug resistance 9 (best arabidopsis hit)
Unigene189814_All	Unigene189814_All	0	0	0.66	81.7	PRGDB00196765	Phvulv091024366m	Putative_R-Genes,_predicted_from_Pythozome	Phaseolus vulgaris	RLP
CL56869.Contig2_All	CL56869.Contig2_All	0	0.47	1.06	81.6	PRGDB00167787	Medtr2g121750.1	Putative_R-Genes,_predicted_from_Pythozome	Medicago truncatula	RLP			Leucine-rich repeat transmembrane protein kinase protein (best arabidopsis hit)
CL16530.Contig2_All	CL16530.Contig2_All	2.53	1.27	4.94	45.4	PRGDB00201108	Bra002153	Putative_R-Genes,_predicted_from_Pythozome	Brassica rapa	TNL
Unigene279988_All	Unigene279988_All	0	0.62	1.1	48.5	PRGDB00061511	disease resistance protein	Putative_R-Genes,_collected_from_NCBI_Protein	Brassica rapa subsp. pekinensis	TNL	227438238	FJ842828	Brassica rapa subsp. pekinensis isolate BrTNL10 disease resistance protein gene, complete cds.
CL10033.Contig3_All	CL10033.Contig3_All	1.57	1.17	2.22	41.3	PRGDB00061511	disease resistance protein	Putative_R-Genes,_collected_from_NCBI_Protein	Brassica rapa subsp. pekinensis	TNL	227438238	FJ842828	Brassica rapa subsp. pekinensis isolate BrTNL10 disease resistance protein gene, complete cds.
CL36712.Contig2_All	CL36712.Contig2_All	13.98	2.85	1.19	55.3	PRGDB00205572	Lus10010223	Putative_R-Genes,_predicted_from_Pythozome	Linum usitatissimum	NL
CL3110.Contig1_All	CL3110.Contig1_All	0	1.62	0.51	41.5	PRGDB00217212	MDP0000252913	Putative_R-Genes,_predicted_from_Pythozome	Malus x domestica	NL
CL29656.Contig4_All	CL29656.Contig4_All	1.97	1.71	1.11	77.4	PRGDB00164786	Glyma18g05710.1	Putative_R-Genes,_predicted_from_Pythozome	Glycine max	RLP			Leucine-rich repeat protein kinase family protein (best arabidopsis hit)
Unigene9981_All	Unigene9981_All	1.72	0	0.22	84.6	PRGDB00158987	Glyma07g03780.1	Putative_R-Genes,_predicted_from_Pythozome	Glycine max	N			pleiotropic drug resistance 12 (best arabidopsis hit)
Unigene35306_All	Unigene35306_All	0	0.29	0	41	PRGWK00000139	MELO3C009074	Contributed_R-Genes	Cucumis melo	RLK
Unigene126771_All	Unigene126771_All	0.53	1.7	0	46	PRGDB00062464	resistance protein	Putative_R-Genes,_collected_from_NCBI_Protein	Glycine max	T	223452606	FJ014879	Glycine max clone cw18 resistance protein mRNA, complete cds.
CL3019.Contig3_All	CL3019.Contig3_All	0	1.06	0	63.3	PRGDB00078297	Vun.3797	Putative_R-Genes,_predicted_from_NCBI_UniGene	Vigna unguiculata	TNL	190461441	FG860668	UCRVU05_CCNN23522_b1 Cowpea IT84S-2049 Mixed Tissue and Conditions cDNA Library UCRVU05-2-2 Vigna unguiculata cDNA clone CCNN23522.b1, mRNA sequence
Unigene206954_All	Unigene206954_All	0	0.22	1.85	49.3	PRGDB00061522	disease resistance protein	Putative_R-Genes,_collected_from_NCBI_Protein	Brassica rapa subsp. pekinensis	NL	227438216	FJ842817	Brassica rapa subsp. pekinensis isolate BrNL12 disease resistance protein gene, complete cds.
Unigene74570_All	Unigene74570_All	1.37	0	0.83	62.1	PRGDB00167874	Medtr3g021730.1	Putative_R-Genes,_predicted_from_Pythozome	Medicago truncatula	NL			NB-ARC domain-containing disease resistance protein (best arabidopsis hit)
CL32103.Contig11_All	CL32103.Contig11_All	0.16	1.05	0	68.2	PRGDB00168408	Medtr5g018040.1	Putative_R-Genes,_predicted_from_Pythozome	Medicago truncatula	CNL			Disease resistance protein (CC-NBS-LRR class) family (best arabidopsis hit)
CL54554.Contig2_All	CL54554.Contig2_All	0	0	2.76	72.7	PRGDB00215313	MDP0000278543	Putative_R-Genes,_predicted_from_Pythozome	Malus x domestica	T
CL54034.Contig2_All	CL54034.Contig2_All	1.31	0.72	2.28	81.9	PRGDB00167542	Medtr1g094070.1	Putative_R-Genes,_predicted_from_Pythozome	Medicago truncatula	RLP			Leucine-rich receptor-like protein kinase family protein (best arabidopsis hit)
CL3257.Contig2_All	CL3257.Contig2_All	0	1.46	0.87	81.3	PRGDB00196287	Phvulv091023336m	Putative_R-Genes,_predicted_from_Pythozome	Phaseolus vulgaris	RLP
CL502.Contig3_All	CL502.Contig3_All	0.71	0.13	2.19	80.2	PRGDB00196606	Phvulv091027279m	Putative_R-Genes,_predicted_from_Pythozome	Phaseolus vulgaris	CN
CL68339.Contig2_All	CL68339.Contig2_All	0.47	0	1.77	51.9	PRGDB00167278	AC148178_5.1	Putative_R-Genes,_predicted_from_Pythozome	Medicago truncatula	NL			NB-ARC domain-containing disease resistance protein (best arabidopsis hit)
Unigene43722_All	Unigene43722_All	2.99	0	0	79.2	PRGDB00188574	Gma.26292	Putative_R-Genes,_predicted_from_NCBI_UniGene	Glycine max	CN	356534120	XM_003535558	PREDICTED: Glycine max U-box domain-containing protein 32-like (LOC100799675), mRNA
CL6917.Contig7_All	CL6917.Contig7_All	1.73	0	0	77.1	PRGDB00168878	Medtr5g089810.1	Putative_R-Genes,_predicted_from_Pythozome	Medicago truncatula	RLP			Leucine-rich repeat protein kinase family protein (best arabidopsis hit)
CL22578.Contig2_All	CL22578.Contig2_All	0.61	0.45	2	65.5	PRGDB00201591	Bra013728	Putative_R-Genes,_predicted_from_Pythozome	Brassica rapa	RLP
Unigene130446_All	Unigene130446_All	0	0.81	0.45	51.6	PRGDB00188818	Gma.45040	Putative_R-Genes,_predicted_from_NCBI_UniGene	Glycine max	NL	356561377	XM_003548911	PREDICTED: Glycine max putative disease resistance protein At4g11170-like (LOC100803552), mRNA
CL2122.Contig2_All	CL2122.Contig2_All	5.95	4.13	5.87	81.8	PRGDB00164717	Glyma17g34380.2	Putative_R-Genes,_predicted_from_Pythozome	Glycine max	RLP			Leucine-rich receptor-like protein kinase family protein (best arabidopsis hit)
CL60974.Contig1_All	CL60974.Contig1_All	1.26	0.87	0.08	84.8	PRGDB00188496	Gma.21807	Putative_R-Genes,_predicted_from_NCBI_UniGene	Glycine max	N	356536209	XM_003536584	PREDICTED: Glycine max ABC transporter G family member 7-like (LOC100788256), mRNA
Unigene155658_All	Unigene155658_All	0	0.49	0.55	54.4	PRGDB00215487	MDP0000261025	Putative_R-Genes,_predicted_from_Pythozome	Malus x domestica	NL
CL17377.Contig5_All	CL17377.Contig5_All	1.35	0	1.32	84.1	PRGDB00063091	receptor-like protein kinase	Putative_R-Genes,_collected_from_NCBI_Protein	Glycine max	RLK-GNK2	212552159	EU848489	Glycine max receptor-like protein kinase mRNA, complete cds.
CL12540.Contig2_All	CL12540.Contig2_All	3.68	0.65	0.72	53.2	PRGDB00061511	disease resistance protein	Putative_R-Genes,_collected_from_NCBI_Protein	Brassica rapa subsp. pekinensis	TNL	227438238	FJ842828	Brassica rapa subsp. pekinensis isolate BrTNL10 disease resistance protein gene, complete cds.
CL39974.Contig1_All	CL39974.Contig1_All	0	0.03	0.96	79.1	PRGDB00216085	MDP0000320862	Putative_R-Genes,_predicted_from_Pythozome	Malus x domestica	RLP
CL62912.Contig2_All	CL62912.Contig2_All	0	0.63	0.74	61.8	PRGDB00195456	Phvulv091006983m	Putative_R-Genes,_predicted_from_Pythozome	Phaseolus vulgaris	RLP
Unigene46217_All	Unigene46217_All	1.33	0	0	44.1	PRGDB00061511	disease resistance protein	Putative_R-Genes,_collected_from_NCBI_Protein	Brassica rapa subsp. pekinensis	TNL	227438238	FJ842828	Brassica rapa subsp. pekinensis isolate BrTNL10 disease resistance protein gene, complete cds.
CL62855.Contig5_All	CL62855.Contig5_All	0	0.99	1.52	50	PRGWK00001058	Solyc11g068690.1.1	Contributed_R-Genes	Solanum lycopersicum	L
CL52932.Contig1_All	CL52932.Contig1_All	0	0.42	2.38	52.7	PRGDB00061511	disease resistance protein	Putative_R-Genes,_collected_from_NCBI_Protein	Brassica rapa subsp. pekinensis	TNL	227438238	FJ842828	Brassica rapa subsp. pekinensis isolate BrTNL10 disease resistance protein gene, complete cds.
CL5802.Contig3_All	CL5802.Contig3_All	2.29	0.7	0.37	62.9	PRGDB00192211	Mtr.7490	Putative_R-Genes,_predicted_from_NCBI_UniGene	Medicago truncatula	NL	357491004	XM_003615742	Medicago truncatula Nbs-lrr resistance protein (MTR_5g072340) mRNA, complete cds
CL40818.Contig3_All	CL40818.Contig3_All	1.95	0.91	1.85	75.5	PRGDB00169012	Medtr5g099510.1	Putative_R-Genes,_predicted_from_Pythozome	Medicago truncatula	TNL			NB-ARC domain-containing disease resistance protein (best arabidopsis hit)
CL63539.Contig1_All	CL63539.Contig1_All	0.66	1.05	0.77	70.5	PRGDB00167710	Medtr2g047020.1	Putative_R-Genes,_predicted_from_Pythozome	Medicago truncatula	TNL			heat shock cognate protein 70-1 (best arabidopsis hit)
CL8584.Contig3_All	CL8584.Contig3_All	0	0.26	0.76	45.7	PRGDB00216446	MDP0000196862	Putative_R-Genes,_predicted_from_Pythozome	Malus x domestica	RLP
Unigene239155_All	Unigene239155_All	0	0	0.72	60.5	PRGDB00144080	907240	Putative_R-Genes,_predicted_from_Pythozome	Arabidopsis lyrata	CNL			Disease resistance protein (CC-NBS-LRR class) family (best arabidopsis hit)
CL19979.Contig3_All	CL19979.Contig3_All	1.17	0.61	0	54.1	PRGDB00206841	LOC_Os04g53040.1	Putative_R-Genes,_predicted_from_Pythozome	Oryza sativa	NL
Unigene270581_All	Unigene270581_All	0.59	0.48	1.53	54.8	PRGDB00196399	Phvulv091001815m	Putative_R-Genes,_predicted_from_Pythozome	Phaseolus vulgaris	RLP
Unigene68062_All	Unigene68062_All	3.07	0	0	61.8	PRGDB00169790	Medtr8g012300.1	Putative_R-Genes,_predicted_from_Pythozome	Medicago truncatula	NL			LRR and NB-ARC domains-containing disease resistance protein (best arabidopsis hit)
CL44966.Contig4_All	CL44966.Contig4_All	1.7	2.57	1.06	78.9	PRGDB00196197	Phvulv091027829m	Putative_R-Genes,_predicted_from_Pythozome	Phaseolus vulgaris	N
CL58272.Contig1_All	CL58272.Contig1_All	1.94	0.34	0.76	57.7	PRGDB00192225	Mtr.8025	Putative_R-Genes,_predicted_from_NCBI_UniGene	Medicago truncatula	RLP	357439012	XM_003589735	Medicago truncatula Receptor protein kinase-like protein (MTR_1g039220) mRNA, complete cds
CL18743.Contig2_All	CL18743.Contig2_All	4.67	0	0	48.1	PRGDB00068751	Gma.2045	Putative_R-Genes,_predicted_from_NCBI_UniGene	Glycine max	RLP	212717160	EU888333	Glycine max clone 8070624 receptor-like serine
Unigene169766_All	Unigene169766_All	0	0.57	0	46.2	PRGDB00175646	POPTR_0014s01150.1	Putative_R-Genes,_predicted_from_Pythozome	Populus trichocarpa	CNL			LRR and NB-ARC domains-containing disease resistance protein (best arabidopsis hit)
CL59363.Contig3_All	CL59363.Contig3_All	0.57	0.93	0.34	62	PRGDB00061511	disease resistance protein	Putative_R-Genes,_collected_from_NCBI_Protein	Brassica rapa subsp. pekinensis	TNL	227438238	FJ842828	Brassica rapa subsp. pekinensis isolate BrTNL10 disease resistance protein gene, complete cds.
CL21025.Contig1_All	CL21025.Contig1_All	2.82	5.23	7.45	76.2	PRGDB00163579	Glyma14g39290.1	Putative_R-Genes,_predicted_from_Pythozome	Glycine max	RLP			transmembrane kinase 1 (best arabidopsis hit)
CL12213.Contig2_All	CL12213.Contig2_All	1.67	0.84	1.35	45.3	PRGDB00061522	disease resistance protein	Putative_R-Genes,_collected_from_NCBI_Protein	Brassica rapa subsp. pekinensis	NL	227438216	FJ842817	Brassica rapa subsp. pekinensis isolate BrNL12 disease resistance protein gene, complete cds.
CL45295.Contig3_All	CL45295.Contig3_All	0.96	0.7	0.75	51.6	PRGDB00164261	Glyma16g23790.1	Putative_R-Genes,_predicted_from_Pythozome	Glycine max	CNL			transmembrane receptors;ATP binding (best arabidopsis hit)
Unigene237955_All	Unigene237955_All	0.6	0.65	1.77	50	PRGDB00200844	Bra008427	Putative_R-Genes,_predicted_from_Pythozome	Brassica rapa	RLP
Unigene172127_All	Unigene172127_All	0	0.6	0	50	PRGDB00206903	LOC_Os02g16090.1	Putative_R-Genes,_predicted_from_Pythozome	Oryza sativa	CN
CL17012.Contig1_All	CL17012.Contig1_All	7.05	0.35	5.93	53.7	PRGDB00201227	Bra026094	Putative_R-Genes,_predicted_from_Pythozome	Brassica rapa	CNL
CL66837.Contig1_All	CL66837.Contig1_All	0.48	0.94	2.05	42.4	PRGDB00202605	Carubv10019327m	Putative_R-Genes,_predicted_from_Pythozome	Capsella rubella	Other
Unigene120738_All	Unigene120738_All	1.27	1.28	1.92	60.2	PRGDB00061511	disease resistance protein	Putative_R-Genes,_collected_from_NCBI_Protein	Brassica rapa subsp. pekinensis	TNL	227438238	FJ842828	Brassica rapa subsp. pekinensis isolate BrTNL10 disease resistance protein gene, complete cds.
CL66457.Contig1_All	CL66457.Contig1_All	1.78	0.47	0.53	46.6	PRGDB00148110	clementine0.9_030461m	Putative_R-Genes,_predicted_from_Pythozome	Citrus clementina	N			pleiotropic drug resistance 12 (best arabidopsis hit)
CL8178.Contig6_All	CL8178.Contig6_All	51.03	39.34	40.46	62.5	PRGDB00215380	MDP0000255887	Putative_R-Genes,_predicted_from_Pythozome	Malus x domestica	TNL
Unigene222210_All	Unigene222210_All	1.12	0	1.35	50.8	PRGDB00192208	Mtr.7453	Putative_R-Genes,_predicted_from_NCBI_UniGene	Medicago truncatula	RLP	357463788	XM_003602128	Medicago truncatula Leucine-rich repeat receptor-like protein kinase (MTR_3g090660) mRNA, complete cds
CL48413.Contig1_All	CL48413.Contig1_All	0	1.57	1.88	45.5	PRGDB00206822	LOC_Os10g07574.1	Putative_R-Genes,_predicted_from_Pythozome	Oryza sativa	NL
Unigene134573_All	Unigene134573_All	0	1.46	0	66.7	PRGDB00188960	Gma.58582	Putative_R-Genes,_predicted_from_NCBI_UniGene	Glycine max	RLP	356502687	XM_003520101	PREDICTED: Glycine max protein NSP-INTERACTING KINASE 2-like (LOC100790194), mRNA
Unigene44145_All	Unigene44145_All	1.34	1.07	0.39	40.3	PRGDB00195568	Phvulv091025840m	Putative_R-Genes,_predicted_from_Pythozome	Phaseolus vulgaris	N
Unigene165579_All	Unigene165579_All	0	0.55	0	56.4	PRGDB00189838	Hv.34616	Putative_R-Genes,_predicted_from_NCBI_UniGene	Hordeum vulgare	NL	326530114	AK377143	Hordeum vulgare subsp. vulgare mRNA for predicted protein, partial cds, clone: NIASHv3149K09
Unigene12311_All	Unigene12311_All	5.87	4.3	6.5	62.6	PRGDB00216544	MDP0000286805	Putative_R-Genes,_predicted_from_Pythozome	Malus x domestica	TNL
CL2581.Contig1_All	CL2581.Contig1_All	0.41	2.02	0.24	61.9	PRGDB00183352	GSVIVT01015461001	Putative_R-Genes,_predicted_from_Pythozome	Vitis vinifera	N			pleiotropic drug resistance 12 (best arabidopsis hit)
Unigene188576_All	Unigene188576_All	1.01	0.27	0.88	48.8	PRGDB00061522	disease resistance protein	Putative_R-Genes,_collected_from_NCBI_Protein	Brassica rapa subsp. pekinensis	NL	227438216	FJ842817	Brassica rapa subsp. pekinensis isolate BrNL12 disease resistance protein gene, complete cds.
Unigene22968_All	Unigene22968_All	3.12	0.41	1.84	63.7	PRGDB00047148	TIR-NBS-LRR type disease resistance protein	Putative_R-Genes,_collected_from_NCBI_Protein	Populus trichocarpa	TNL	105922449	DQ513203	Populus trichocarpa clone 37545 TIR-NBS-LRR type disease resistance protein mRNA, complete cds.
Unigene159093_All	Unigene159093_All	2.68	1.83	1.25	69.5	PRGDB00196421	Phvulv091029788m	Putative_R-Genes,_predicted_from_Pythozome	Phaseolus vulgaris	RLK-GNK2
CL315.Contig2_All	CL315.Contig2_All	4.51	0	0.33	50	PRGDB00167816	Medtr3g008420.1	Putative_R-Genes,_predicted_from_Pythozome	Medicago truncatula	NL			LRR and NB-ARC domains-containing disease resistance protein (best arabidopsis hit)
CL3958.Contig2_All	CL3958.Contig2_All	1.13	3.22	2.13	46.8	PRGDB00196345	Phvulv091012371m	Putative_R-Genes,_predicted_from_Pythozome	Phaseolus vulgaris	CNL
Unigene211383_All	Unigene211383_All	1.42	0	0.84	58.8	PRGDB00061511	disease resistance protein	Putative_R-Genes,_collected_from_NCBI_Protein	Brassica rapa subsp. pekinensis	TNL	227438238	FJ842828	Brassica rapa subsp. pekinensis isolate BrTNL10 disease resistance protein gene, complete cds.
CL19724.Contig4_All	CL19724.Contig4_All	0	0.63	0	40.7	PRGDB00215095	MDP0000319352	Putative_R-Genes,_predicted_from_Pythozome	Malus x domestica	TNL
Unigene9169_All	Unigene9169_All	14.28	8.97	3.46	69.8	PRGDB00157457	Glyma04g36450.1	Putative_R-Genes,_predicted_from_Pythozome	Glycine max	RLP			Leucine-rich repeat protein kinase family protein (best arabidopsis hit)
CL29137.Contig3_All	CL29137.Contig3_All	1.66	2.7	17.26	64.2	PRGDB00216630	MDP0000266107	Putative_R-Genes,_predicted_from_Pythozome	Malus x domestica	TNL
CL12622.Contig1_All	CL12622.Contig1_All	0	0.34	0	60.4	PRGDB00189864	Hv.35067	Putative_R-Genes,_predicted_from_NCBI_UniGene	Hordeum vulgare	NL	326524336	AK369350	Hordeum vulgare subsp. vulgare mRNA for predicted protein, complete cds, clone: NIASHv2089K17
Unigene129789_All	Unigene129789_All	0	0.69	0	48.6	PRGDB00078883	Vvi.16557	Putative_R-Genes,_predicted_from_NCBI_UniGene	Vitis vinifera	RLP	225441697	XM_002277255	PREDICTED: Vitis vinifera hypothetical protein LOC100262317 (LOC100262317), mRNA
Unigene225194_All	Unigene225194_All	1.89	0.35	1.47	82.7	PRGDB00161047	Glyma10g25440.1	Putative_R-Genes,_predicted_from_Pythozome	Glycine max	RLP			Leucine-rich repeat receptor-like protein kinase family protein (best arabidopsis hit)
CL3037.Contig3_All	CL3037.Contig3_All	0	0.79	0.88	72.2	PRGDB00168305	Medtr4g120740.1	Putative_R-Genes,_predicted_from_Pythozome	Medicago truncatula	N			white-brown complex homolog protein 11 (best arabidopsis hit)
Unigene144862_All	Unigene144862_All	0	0.65	0.76	49.3	PRGDB00183040	GSVIVT01007793001	Putative_R-Genes,_predicted_from_Pythozome	Vitis vinifera	NL			RING/U-box superfamily protein (best arabidopsis hit)
CL22657.Contig1_All	CL22657.Contig1_All	0	2.2	0	50.4	PRGDB00215142	MDP0000277457	Putative_R-Genes,_predicted_from_Pythozome	Malus x domestica	RLP
Unigene205194_All	Unigene205194_All	0	0	1.14	59.5	PRGDB00078883	Vvi.16557	Putative_R-Genes,_predicted_from_NCBI_UniGene	Vitis vinifera	RLP	225441697	XM_002277255	PREDICTED: Vitis vinifera hypothetical protein LOC100262317 (LOC100262317), mRNA
CL39424.Contig6_All	CL39424.Contig6_All	0.61	1.37	1.5	77.2	PRGDB00195561	Phvulv091025850m	Putative_R-Genes,_predicted_from_Pythozome	Phaseolus vulgaris	N
Unigene237880_All	Unigene237880_All	0.64	0.34	2.62	46	PRGDB00186672		Putative_R-Genes,_collected_from_NCBI_Protein	Arachis hypogaea	NL	342365827	HQ637178	Arachis hypogaea clone AHF-205D04 NBS-LRR gene cluster, complete sequence.
Unigene152254_All	Unigene152254_All	0.8	0.42	0	62.7	PRGDB00164953	Glyma18g44870.1	Putative_R-Genes,_predicted_from_Pythozome	Glycine max	RLP			Leucine-rich repeat protein kinase family protein (best arabidopsis hit)
Unigene215098_All	Unigene215098_All	2.27	0.29	1.83	58.6	PRGDB00078803	Vvi.12916	Putative_R-Genes,_predicted_from_NCBI_UniGene	Vitis vinifera	N	225452756	XM_002283015	PREDICTED: Vitis vinifera hypothetical protein LOC100262734 (LOC100262734), mRNA
CL11346.Contig5_All	CL11346.Contig5_All	0	0.32	0.8	46.5	PRGDB00078803	Vvi.12916	Putative_R-Genes,_predicted_from_NCBI_UniGene	Vitis vinifera	N	225452756	XM_002283015	PREDICTED: Vitis vinifera hypothetical protein LOC100262734 (LOC100262734), mRNA
Unigene258079_All	Unigene258079_All	0	0.33	0.72	44.1	PRGDB00061522	disease resistance protein	Putative_R-Genes,_collected_from_NCBI_Protein	Brassica rapa subsp. pekinensis	NL	227438216	FJ842817	Brassica rapa subsp. pekinensis isolate BrNL12 disease resistance protein gene, complete cds.
CL6230.Contig2_All	CL6230.Contig2_All	0.5	0	0	47.2	PRGDB00183352	GSVIVT01015461001	Putative_R-Genes,_predicted_from_Pythozome	Vitis vinifera	N			pleiotropic drug resistance 12 (best arabidopsis hit)
Unigene272273_All	Unigene272273_All	0.79	0.65	1.62	89.2	PRGDB00168781	Medtr5g078790.1	Putative_R-Genes,_predicted_from_Pythozome	Medicago truncatula	N			pleiotropic drug resistance 3 (best arabidopsis hit)
CL66473.Contig2_All	CL66473.Contig2_All	0	2.4	2.62	53.5	PRGDB00061511	disease resistance protein	Putative_R-Genes,_collected_from_NCBI_Protein	Brassica rapa subsp. pekinensis	TNL	227438238	FJ842828	Brassica rapa subsp. pekinensis isolate BrTNL10 disease resistance protein gene, complete cds.
CL15390.Contig2_All	CL15390.Contig2_All	0	0	1.13	71.8	PRGDB00169463	Medtr7g012640.1	Putative_R-Genes,_predicted_from_Pythozome	Medicago truncatula	NL			NB-ARC domain-containing disease resistance protein (best arabidopsis hit)
CL46397.Contig2_All	CL46397.Contig2_All	0.49	1.32	0.57	77.4	PRGDB00211893	Eucgr.I00190.1	Putative_R-Genes,_predicted_from_Pythozome	Eucalyptus grandis	N
Unigene202863_All	Unigene202863_All	0	0	0.58	43	PRGDB00164261	Glyma16g23790.1	Putative_R-Genes,_predicted_from_Pythozome	Glycine max	CNL			transmembrane receptors;ATP binding (best arabidopsis hit)
Unigene269775_All	Unigene269775_All	0.5	0	1.17	53.8	PRGDB00205338	Lus10015091	Putative_R-Genes,_predicted_from_Pythozome	Linum usitatissimum	RLK-GNK2
Unigene183504_All	Unigene183504_All	0	0	1.41	40.8	PRGDB00047380	TIR-NBS type disease resistance protein	Putative_R-Genes,_collected_from_NCBI_Protein	Populus trichocarpa	TNL	105923040	DQ513238	Populus trichocarpa clone 65744 TIR-NBS type disease resistance protein mRNA, complete cds.
Unigene254515_All	Unigene254515_All	0	0.22	0.72	49.3	PRGDB00068751	Gma.2045	Putative_R-Genes,_predicted_from_NCBI_UniGene	Glycine max	RLP	212717160	EU888333	Glycine max clone 8070624 receptor-like serine
Unigene254217_All	Unigene254217_All	0.84	0	1.49	51.3	PRGDB00183772	GSVIVT01024114001	Putative_R-Genes,_predicted_from_Pythozome	Vitis vinifera	CNL			Disease resistance protein (CC-NBS-LRR class) family (best arabidopsis hit)
CL65705.Contig2_All	CL65705.Contig2_All	1.3	0.93	2.37	69	PRGDB00195459	Phvulv091004106m	Putative_R-Genes,_predicted_from_Pythozome	Phaseolus vulgaris	RLP
Unigene5612_All	Unigene5612_All	0.92	0.1	0.18	61.7	PRGDB00149440	clementine0.9_001644m	Putative_R-Genes,_predicted_from_Pythozome	Citrus clementina	N			ABC2 homolog 6 (best arabidopsis hit)
CL3738.Contig1_All	CL3738.Contig1_All	0.58	1.69	0	40.1	PRGDB00078803	Vvi.12916	Putative_R-Genes,_predicted_from_NCBI_UniGene	Vitis vinifera	N	225452756	XM_002283015	PREDICTED: Vitis vinifera hypothetical protein LOC100262734 (LOC100262734), mRNA
Unigene195255_All	Unigene195255_All	0	0	0.55	65.1	PRGDB00061511	disease resistance protein	Putative_R-Genes,_collected_from_NCBI_Protein	Brassica rapa subsp. pekinensis	TNL	227438238	FJ842828	Brassica rapa subsp. pekinensis isolate BrTNL10 disease resistance protein gene, complete cds.
CL4189.Contig3_All	CL4189.Contig3_All	2.59	1.52	2.67	44.7	PRGDB00061511	disease resistance protein	Putative_R-Genes,_collected_from_NCBI_Protein	Brassica rapa subsp. pekinensis	TNL	227438238	FJ842828	Brassica rapa subsp. pekinensis isolate BrTNL10 disease resistance protein gene, complete cds.
CL65380.Contig2_All	CL65380.Contig2_All	2.99	1.43	0.65	55.8	PRGDB00061511	disease resistance protein	Putative_R-Genes,_collected_from_NCBI_Protein	Brassica rapa subsp. pekinensis	TNL	227438238	FJ842828	Brassica rapa subsp. pekinensis isolate BrTNL10 disease resistance protein gene, complete cds.
CL6664.Contig3_All	CL6664.Contig3_All	1.18	1.63	1.84	40.4	PRGDB00173409	Pp1s783_2V6.1	Putative_R-Genes,_predicted_from_Pythozome	Physcomitrella patens	NL			disease resistance protein (TIR-NBS-LRR class) (best arabidopsis hit)
Unigene284127_All	Unigene284127_All	0	0	0.94	62.2	PRGDB00162774	Glyma13g31640.1	Putative_R-Genes,_predicted_from_Pythozome	Glycine max	T			Toll-Interleukin-Resistance (TIR) domain family protein (best arabidopsis hit)
CL45792.Contig1_All	CL45792.Contig1_All	0	0	0.78	53.6	PRGDB00188922	Gma.53510	Putative_R-Genes,_predicted_from_NCBI_UniGene	Glycine max	TNL	356522389	XM_003529781	PREDICTED: Glycine max protein SUPPRESSOR OF npr1-1, CONSTITUTIVE 1-like (LOC100802823), mRNA
CL17012.Contig4_All	CL17012.Contig4_All	0.77	1.11	1.01	53.4	PRGDB00201227	Bra026094	Putative_R-Genes,_predicted_from_Pythozome	Brassica rapa	CNL
CL62273.Contig1_All	CL62273.Contig1_All	0.15	0	0	63.4	PRGDB00155443	Glyma01g03980.1	Putative_R-Genes,_predicted_from_Pythozome	Glycine max	TNL			disease resistance protein (TIR-NBS-LRR class), putative (best arabidopsis hit)
CL22767.Contig7_All	CL22767.Contig7_All	1.63	1.02	2.71	66.5	PRGDB00192355	Mtr.13764	Putative_R-Genes,_predicted_from_NCBI_UniGene	Medicago truncatula	RLP	357521690	XM_003631086	Medicago truncatula Atypical receptor-like kinase MARK (MTR_8g107470) mRNA, complete cds
CL22676.Contig2_All	CL22676.Contig2_All	5.51	0.99	3.54	62.9	PRGDB00213322	MDP0000279719	Putative_R-Genes,_predicted_from_Pythozome	Malus x domestica	NL
CL4882.Contig3_All	CL4882.Contig3_All	1.15	1.26	2	78.2	PRGDB00189156	Gma.62961	Putative_R-Genes,_predicted_from_NCBI_UniGene	Glycine max	RLP	356520189	XM_003528699	PREDICTED: Glycine max tyrosine-sulfated glycopeptide receptor 1-like (LOC100781943), mRNA
CL13029.Contig2_All	CL13029.Contig2_All	0.32	0.67	1.12	70.5	PRGDB00188755	Gma.40261	Putative_R-Genes,_predicted_from_NCBI_UniGene	Glycine max	RLP	356495852	XM_003516738	PREDICTED: Glycine max receptor-like protein kinase HSL1-like (LOC100785907), mRNA
Unigene146080_All	Unigene146080_All	0	1.1	0.63	73.1	PRGDB00162813	Glyma13g33530.1	Putative_R-Genes,_predicted_from_Pythozome	Glycine max	CNL			NB-ARC domain-containing disease resistance protein (best arabidopsis hit)
Unigene44804_All	Unigene44804_All	1.99	0	0	53.8	PRGDB00150248	evm.model.supercontig_388.1	Putative_R-Genes,_predicted_from_Pythozome	Arabidopsis lyrata subsp. lyrata	N			ATP-binding cassette A2 (best arabidopsis hit)
Unigene235799_All	Unigene235799_All	0	0	0.59	70.2	PRGDB00078525	Vvi.774	Putative_R-Genes,_predicted_from_NCBI_UniGene	Vitis vinifera	RLP	225469427	XM_002267128	PREDICTED: Vitis vinifera hypothetical protein LOC100251471 (LOC100251471), mRNA
CL45229.Contig1_All	CL45229.Contig1_All	1.43	1.12	1.48	88	PRGDB00160666	Glyma09g33510.1	Putative_R-Genes,_predicted_from_Pythozome	Glycine max	RLP			Leucine-rich repeat protein kinase family protein (best arabidopsis hit)
CL15664.Contig4_All	CL15664.Contig4_All	18.14	16.22	13.78	49.8	PRGDB00146185	Bradi1g48510.1	Putative_R-Genes,_predicted_from_Pythozome	Ricinus communis	CN			U-box domain-containing protein kinase family protein (best arabidopsis hit); protein kinase, putative, expressed (best rice hit)
CL18844.Contig4_All	CL18844.Contig4_All	0.43	0.5	0.23	71.8	PRGDB00188374	Gma.13479	Putative_R-Genes,_predicted_from_NCBI_UniGene	Glycine max	RLP	356518896	XM_003528065	PREDICTED: Glycine max probable inactive leucine-rich repeat receptor-like protein kinase At3g03770-like (LOC100802978), mRNA
CL64724.Contig2_All	CL64724.Contig2_All	3.36	2.04	0.39	82.1	PRGWK00001427	Sotub03g032100.1.1	Contributed_R-Genes	Solanum tuberosum	L
Unigene267580_All	Unigene267580_All	0	0	1.65	48.9	PRGDB00215055	MDP0000248164	Putative_R-Genes,_predicted_from_Pythozome	Malus x domestica	NL
CL60037.Contig2_All	CL60037.Contig2_All	7.14	18.93	2.37	54.9	PRGDB00187648	Gma.62269	Putative_R-Genes,_predicted_from_NCBI_UniGene	Glycine max	CNL	210141769	AK245688	Glycine max cDNA, clone: GMFL01-38-D07
CL13346.Contig2_All	CL13346.Contig2_All	1.44	1.32	0	63.2	PRGDB00160591	Glyma09g27780.1	Putative_R-Genes,_predicted_from_Pythozome	Glycine max	RLK-GNK2			cysteine-rich RLK (RECEPTOR-like protein kinase) 23 (best arabidopsis hit)
CL19877.Contig2_All	CL19877.Contig2_All	2	1.35	0.29	47.7	PRGDB00183430	GSVIVT01017026001	Putative_R-Genes,_predicted_from_Pythozome	Vitis vinifera	NL			LRR and NB-ARC domains-containing disease resistance protein (best arabidopsis hit)
CL37692.Contig3_All	CL37692.Contig3_All	0	3.67	0	55.1	PRGDB00063167	vesicle-associated protein 1-4	Putative_R-Genes,_collected_from_NCBI_Protein	Arabidopsis thaliana	T	334183224	NM_001198266	Arabidopsis thaliana vesicle-associated protein 1-4 (AT1G51270) mRNA, complete cds.
CL4693.Contig2_All	CL4693.Contig2_All	3.02	0.35	2.06	63.9	PRGDB00072097	Os.17143	Putative_R-Genes,_predicted_from_NCBI_UniGene	Oryza sativa Japonica Group	RLP	32977741	AK067723	Oryza sativa Japonica Group cDNA clone:J013116J03, full insert sequence
CL3572.Contig4_All	CL3572.Contig4_All	0	2.96	0.18	42.9	PRGDB00077825	Ta.43524	Putative_R-Genes,_predicted_from_NCBI_UniGene	Triticum aestivum	CNL	241987454	AK334711	Triticum aestivum cDNA, clone: WT010_M17, cultivar: Chinese Spring
Unigene236861_All	Unigene236861_All	1.46	0.53	1.14	61.3	PRGDB00215532	MDP0000317726	Putative_R-Genes,_predicted_from_Pythozome	Malus x domestica	Other
Unigene186467_All	Unigene186467_All	0	0.9	0.65	58.5	PRGDB00169837	Medtr8g021230.1	Putative_R-Genes,_predicted_from_Pythozome	Medicago truncatula	TNL			disease resistance protein (TIR-NBS-LRR class), putative (best arabidopsis hit)
CL45349.Contig1_All	CL45349.Contig1_All	2.14	0.44	1.4	41.6	PRGDB00174565	POPTR_0005s03260.1	Putative_R-Genes,_predicted_from_Pythozome	Populus trichocarpa	TNL			disease resistance protein (TIR-NBS-LRR class) (best arabidopsis hit)
Unigene54492_All	Unigene54492_All	0.58	0	0	45.4	PRGWK00001607	Sotub04g028600.1.1	Contributed_R-Genes	Solanum tuberosum	L
Unigene250985_All	Unigene250985_All	0.92	0	1.09	74.4	PRGDB00160156	Glyma08g41270.1	Putative_R-Genes,_predicted_from_Pythozome	Glycine max	TNL			disease resistance protein (TIR-NBS-LRR class), putative (best arabidopsis hit)
Unigene8461_All	Unigene8461_All	0.67	0	0.4	65.7	PRGDB00148445	clementine0.9_001723m	Putative_R-Genes,_predicted_from_Pythozome	Citrus clementina	RLP			Protein kinase family protein with leucine-rich repeat domain (best arabidopsis hit)
Unigene107261_All	Unigene107261_All	1.08	0.56	0.65	41.4	PRGDB00050755	R 11	Putative_R-Genes,_collected_from_NCBI_Protein	Glycine max	T	27764534	AF541963	Glycine max cv Williams 82 BAC clone Gm_ISb001_091_F11, complete sequence.
CL2003.Contig8_All	CL2003.Contig8_All	0	0	7.55	63.6	PRGDB00200874	Bra023631	Putative_R-Genes,_predicted_from_Pythozome	Brassica rapa	TNL
Unigene201347_All	Unigene201347_All	0	0	1.35	53.5	PRGDB00177091	POPTR_0818s00195.1	Putative_R-Genes,_predicted_from_Pythozome	Populus trichocarpa	T			NAC domain containing protein 17 (best arabidopsis hit)
CL59651.Contig4_All	CL59651.Contig4_All	0.77	0.34	0.18	87	PRGDB00188809	Gma.44294	Putative_R-Genes,_predicted_from_NCBI_UniGene	Glycine max	RLP	356532228	XM_003534628	PREDICTED: Glycine max protein STRUBBELIG-RECEPTOR FAMILY 8-like (LOC100781455), mRNA
Unigene267121_All	Unigene267121_All	0	0	1.48	70.9	PRGDB00192168	Mtr.3146	Putative_R-Genes,_predicted_from_NCBI_UniGene	Medicago truncatula	TNL	357507538	XM_003624010	Medicago truncatula TMV resistance protein N (MTR_7g078780) mRNA, complete cds
Unigene127631_All	Unigene127631_All	0	0.81	0	41	PRGDB00178373	POPTR_0672s00200.1	Putative_R-Genes,_predicted_from_Pythozome	Populus trichocarpa	RLP			Leucine-rich repeat protein kinase family protein (best arabidopsis hit)
CL32581.Contig2_All	CL32581.Contig2_All	1.62	0.65	0.33	43	PRGDB00061511	disease resistance protein	Putative_R-Genes,_collected_from_NCBI_Protein	Brassica rapa subsp. pekinensis	TNL	227438238	FJ842828	Brassica rapa subsp. pekinensis isolate BrTNL10 disease resistance protein gene, complete cds.
CL54245.Contig1_All	CL54245.Contig1_All	0	1.38	0	57.9	PRGDB00214306	MDP0000240942	Putative_R-Genes,_predicted_from_Pythozome	Malus x domestica	CNL
CL45663.Contig1_All	CL45663.Contig1_All	0	0.66	0	52.9	PRGDB00213402	MDP0000155539	Putative_R-Genes,_predicted_from_Pythozome	Malus x domestica	NL
CL59680.Contig1_All	CL59680.Contig1_All	2.13	0	1.08	59	PRGDB00161715	cassava4.1_001587m	Putative_R-Genes,_predicted_from_Pythozome	Vitis aestivalis	CNL			NB-ARC domain-containing disease resistance protein (best arabidopsis hit)
Unigene261402_All	Unigene261402_All	0.5	0	1.46	71.1	PRGDB00078803	Vvi.12916	Putative_R-Genes,_predicted_from_NCBI_UniGene	Vitis vinifera	N	225452756	XM_002283015	PREDICTED: Vitis vinifera hypothetical protein LOC100262734 (LOC100262734), mRNA
Unigene131948_All	Unigene131948_All	0	1.43	0	90.8	PRGDB00149355	clementine0.9_000252m	Putative_R-Genes,_predicted_from_Pythozome	Citrus clementina	CNL			NB-ARC domain-containing disease resistance protein (best arabidopsis hit)
CL53736.Contig13_All	CL53736.Contig13_All	2.27	0.33	1.02	71.7	PRGDB00164302	Glyma16g27540.1	Putative_R-Genes,_predicted_from_Pythozome	Glycine max	CNL			disease resistance protein (TIR-NBS-LRR class), putative (best arabidopsis hit)
Unigene214982_All	Unigene214982_All	0	0	7.63	59.4	PRGDB00188640	Gma.30270	Putative_R-Genes,_predicted_from_NCBI_UniGene	Glycine max	RLK-GNK2	356561744	XM_003549091	PREDICTED: Glycine max cysteine-rich receptor-like protein kinase 25-like (LOC100798426), mRNA
Unigene35820_All	Unigene35820_All	1.81	0.49	0.26	59.1	PRGDB00047385	NBS type disease resistance protein	Putative_R-Genes,_collected_from_NCBI_Protein	Populus trichocarpa	N	105922962	DQ513233	Populus trichocarpa clone 177919 NBS type disease resistance protein mRNA, complete cds.
Unigene36989_All	Unigene36989_All	1.68	0	0	42.7	PRGDB00165458	Glyma20g27690.1	Putative_R-Genes,_predicted_from_Pythozome	Glycine max	RLK-GNK2			cysteine-rich RLK (RECEPTOR-like protein kinase) 25 (best arabidopsis hit)
Unigene273268_All	Unigene273268_All	0	0.49	0	47.3	PRGDB00216779	MDP0000600203	Putative_R-Genes,_predicted_from_Pythozome	Malus x domestica	RLP
CL58825.Contig1_All	CL58825.Contig1_All	0	0.81	0	42.2	PRGDB00215267	MDP0000256952	Putative_R-Genes,_predicted_from_Pythozome	Malus x domestica	RLP
Unigene253979_All	Unigene253979_All	0	0.71	0	43.1	PRGDB00061511	disease resistance protein	Putative_R-Genes,_collected_from_NCBI_Protein	Brassica rapa subsp. pekinensis	TNL	227438238	FJ842828	Brassica rapa subsp. pekinensis isolate BrTNL10 disease resistance protein gene, complete cds.
Unigene118011_All	Unigene118011_All	1.78	0.63	0.69	45	PRGWK00000777	Solyc06g008270.1.1	Contributed_R-Genes	Solanum lycopersicum	RLP
Unigene253752_All	Unigene253752_All	1.49	0	0	64.9	PRGDB00156484	Glyma03g02680.1	Putative_R-Genes,_predicted_from_Pythozome	Glycine max	RLP			Leucine-rich repeat receptor-like protein kinase family protein (best arabidopsis hit)
Unigene227147_All	Unigene227147_All	1.59	0.42	1.41	72.3	PRGDB00195516	Phvulv091020959m	Putative_R-Genes,_predicted_from_Pythozome	Phaseolus vulgaris	NL
CL10508.Contig2_All	CL10508.Contig2_All	0	1.01	0.53	45.7	PRGDB00061522	disease resistance protein	Putative_R-Genes,_collected_from_NCBI_Protein	Brassica rapa subsp. pekinensis	NL	227438216	FJ842817	Brassica rapa subsp. pekinensis isolate BrNL12 disease resistance protein gene, complete cds.
CL31632.Contig2_All	CL31632.Contig2_All	3.15	0	0	83.8	PRGDB00168159	Medtr4g011740.1	Putative_R-Genes,_predicted_from_Pythozome	Medicago truncatula	RLP			Leucine-rich repeat protein kinase family protein (best arabidopsis hit)
CL8142.Contig12_All	CL8142.Contig12_All	0	2.63	0.48	76.8	PRGDB00196209	Phvulv091022555m	Putative_R-Genes,_predicted_from_Pythozome	Phaseolus vulgaris	RLP
CL4352.Contig4_All	CL4352.Contig4_All	0.74	0.78	0	42.6	PRGDB00165100	Glyma19g02670.1	Putative_R-Genes,_predicted_from_Pythozome	Glycine max	CNL			Disease resistance protein (TIR-NBS-LRR class) family (best arabidopsis hit)
CL68591.Contig1_All	CL68591.Contig1_All	1.65	0.8	2.63	50.5	PRGDB00164261	Glyma16g23790.1	Putative_R-Genes,_predicted_from_Pythozome	Glycine max	CNL			transmembrane receptors;ATP binding (best arabidopsis hit)
Unigene4380_All	Unigene4380_All	1.56	1.06	2.73	57.4	PRGDB00061511	disease resistance protein	Putative_R-Genes,_collected_from_NCBI_Protein	Brassica rapa subsp. pekinensis	TNL	227438238	FJ842828	Brassica rapa subsp. pekinensis isolate BrTNL10 disease resistance protein gene, complete cds.
CL5254.Contig11_All	CL5254.Contig11_All	0	0	1.58	50.8	PRGDB00192428	Mtr.19746	Putative_R-Genes,_predicted_from_NCBI_UniGene	Medicago truncatula	RLP	357446746	XM_003593601	Medicago truncatula Receptor-like protein kinase HSL1 (MTR_2g014560) mRNA, complete cds
CL58416.Contig2_All	CL58416.Contig2_All	0	0.37	0.42	44.8	PRGDB00186672		Putative_R-Genes,_collected_from_NCBI_Protein	Arachis hypogaea	NL	342365827	HQ637178	Arachis hypogaea clone AHF-205D04 NBS-LRR gene cluster, complete sequence.
CL31577.Contig2_All	CL31577.Contig2_All	0	1.6	0	52.4	PRGDB00078682	Vvi.8276	Putative_R-Genes,_predicted_from_NCBI_UniGene	Vitis vinifera	NL	225452519	XM_002275052	PREDICTED: Vitis vinifera hypothetical protein LOC100250803 (LOC100250803), mRNA
CL13880.Contig3_All	CL13880.Contig3_All	0	0.57	1.16	43.4	PRGDB00216650	MDP0000252094	Putative_R-Genes,_predicted_from_Pythozome	Malus x domestica	RLP
Unigene93859_All	Unigene93859_All	2.32	0.62	0.34	65.2	PRGDB00061511	disease resistance protein	Putative_R-Genes,_collected_from_NCBI_Protein	Brassica rapa subsp. pekinensis	TNL	227438238	FJ842828	Brassica rapa subsp. pekinensis isolate BrTNL10 disease resistance protein gene, complete cds.
Unigene69338_All	Unigene69338_All	2.1	0.74	0	47.9	PRGDB00164261	Glyma16g23790.1	Putative_R-Genes,_predicted_from_Pythozome	Glycine max	CNL			transmembrane receptors;ATP binding (best arabidopsis hit)
Unigene156069_All	Unigene156069_All	0	0.52	0	41.8	PRGDB00075450	Pth.16077	Putative_R-Genes,_predicted_from_NCBI_UniGene	Populus trichocarpa	TNL	105922449	DQ513203	Populus trichocarpa clone 37545 TIR-NBS-LRR type disease resistance protein mRNA, complete cds
CL43745.Contig2_All	CL43745.Contig2_All	0.97	1.07	0	42.2	PRGDB00195067	Phvulv091024715m	Putative_R-Genes,_predicted_from_Pythozome	Phaseolus vulgaris	RLP
Unigene264023_All	Unigene264023_All	0	0	1.6	76.1	PRGDB00188478	Gma.20907	Putative_R-Genes,_predicted_from_NCBI_UniGene	Glycine max	N	356572529	XM_003554373	PREDICTED: Glycine max ABC transporter G family member 39-like (LOC100786482), mRNA
Unigene191089_All	Unigene191089_All	0	0.68	1.56	51.4	PRGDB00047385	NBS type disease resistance protein	Putative_R-Genes,_collected_from_NCBI_Protein	Populus trichocarpa	N	105922962	DQ513233	Populus trichocarpa clone 177919 NBS type disease resistance protein mRNA, complete cds.
CL41926.Contig2_All	CL41926.Contig2_All	2.2	0.91	1.03	59.5	PRGDB00192225	Mtr.8025	Putative_R-Genes,_predicted_from_NCBI_UniGene	Medicago truncatula	RLP	357439012	XM_003589735	Medicago truncatula Receptor protein kinase-like protein (MTR_1g039220) mRNA, complete cds
Unigene172137_All	Unigene172137_All	0	1.56	0	50.8	PRGDB00216308	MDP0000400398	Putative_R-Genes,_predicted_from_Pythozome	Malus x domestica	TNL
CL44258.Contig1_All	CL44258.Contig1_All	4.17	0	1.23	68	PRGDB00189139	Gma.62696	Putative_R-Genes,_predicted_from_NCBI_UniGene	Glycine max	RLK-GNK2	356575766	XM_003555960	PREDICTED: Glycine max cysteine-rich receptor-like protein kinase 25-like, transcript variant 1 (LOC100785100), mRNA
Unigene187876_All	Unigene187876_All	0	0	0.44	56.9	PRGDB00061511	disease resistance protein	Putative_R-Genes,_collected_from_NCBI_Protein	Brassica rapa subsp. pekinensis	TNL	227438238	FJ842828	Brassica rapa subsp. pekinensis isolate BrTNL10 disease resistance protein gene, complete cds.
CL30269.Contig4_All	CL30269.Contig4_All	2.34	0	0	59.6	PRGDB00213092	MDP0000278380	Putative_R-Genes,_predicted_from_Pythozome	Malus x domestica	Other
CL1740.Contig20_All	CL1740.Contig20_All	0	0.72	0	48.3	PRGDB00206816	LOC_Os10g21950.1	Putative_R-Genes,_predicted_from_Pythozome	Oryza sativa	NL
CL47223.Contig2_All	CL47223.Contig2_All	0	0.78	0.43	54.8	PRGDB00164454	Glyma16g33610.1	Putative_R-Genes,_predicted_from_Pythozome	Glycine max	TNL			Disease resistance protein (TIR-NBS-LRR class) family (best arabidopsis hit)
Unigene284026_All	Unigene284026_All	0.88	0	0.52	48.8	PRGDB00068751	Gma.2045	Putative_R-Genes,_predicted_from_NCBI_UniGene	Glycine max	RLP	212717160	EU888333	Glycine max clone 8070624 receptor-like serine
Unigene53646_All	Unigene53646_All	2.03	0.31	0.48	48.7	PRGDB00147146	Bradi4g14700.1	Putative_R-Genes,_predicted_from_Pythozome	Ricinus communis	NL			NB-ARC domain-containing disease resistance protein (best arabidopsis hit); disease resistance protein RPM1, putative (best rice hit)
Unigene208666_All	Unigene208666_All	0.99	0.52	0.59	50	PRGDB00062544	cc-nbs-lrr resistance protein	Putative_R-Genes,_collected_from_NCBI_Protein	Populus trichocarpa	NL	116047840	CM000338	Populus trichocarpa linkage group II, whole genome shotgun sequence.
CL38501.Contig2_All	CL38501.Contig2_All	0	0	0.41	45.8	PRGDB00061511	disease resistance protein	Putative_R-Genes,_collected_from_NCBI_Protein	Brassica rapa subsp. pekinensis	TNL	227438238	FJ842828	Brassica rapa subsp. pekinensis isolate BrTNL10 disease resistance protein gene, complete cds.
Unigene171441_All	Unigene171441_All	0	1.93	0	50	PRGDB00161626	Glyma11g17880.1	Putative_R-Genes,_predicted_from_Pythozome	Glycine max	CNL			LRR and NB-ARC domains-containing disease resistance protein (best arabidopsis hit)
Unigene194523_All	Unigene194523_All	0	0.72	1.99	46.2	PRGDB00178373	POPTR_0672s00200.1	Putative_R-Genes,_predicted_from_Pythozome	Populus trichocarpa	RLP			Leucine-rich repeat protein kinase family protein (best arabidopsis hit)
CL20015.Contig2_All	CL20015.Contig2_All	10.27	9.57	13.67	56.4	PRGDB00213930	MDP0000283542	Putative_R-Genes,_predicted_from_Pythozome	Malus x domestica	CNL
CL42944.Contig1_All	CL42944.Contig1_All	0	0.65	0	71.4	PRGDB00061511	disease resistance protein	Putative_R-Genes,_collected_from_NCBI_Protein	Brassica rapa subsp. pekinensis	TNL	227438238	FJ842828	Brassica rapa subsp. pekinensis isolate BrTNL10 disease resistance protein gene, complete cds.
CL58794.Contig1_All	CL58794.Contig1_All	2.17	0	0	43	PRGDB00061511	disease resistance protein	Putative_R-Genes,_collected_from_NCBI_Protein	Brassica rapa subsp. pekinensis	TNL	227438238	FJ842828	Brassica rapa subsp. pekinensis isolate BrTNL10 disease resistance protein gene, complete cds.
CL21039.Contig1_All	CL21039.Contig1_All	0	0	0.91	44.6	PRGDB00066612	At.49407	Putative_R-Genes,_predicted_from_NCBI_UniGene	Arabidopsis thaliana	RLK-GNK2	42567049	NM_118445	Arabidopsis thaliana protein kinase family protein (AT4G23160) mRNA, complete cds
Unigene155255_All	Unigene155255_All	0	1.06	0	43.2	PRGDB00177064	29912.m005281	Putative_R-Genes,_predicted_from_Pythozome	Oryza barthii	N			Flavin-binding monooxygenase family protein (best arabidopsis hit)
CL23817.Contig1_All	CL23817.Contig1_All	1.3	0.67	0	70.7	PRGDB00187645	Gma.63972	Putative_R-Genes,_predicted_from_NCBI_UniGene	Glycine max	CNL	210142046	AK245965	Glycine max cDNA, clone: GMFL01-47-F18
CL12894.Contig6_All	CL12894.Contig6_All	0	0	0.56	42	PRGDB00072527	Os.49895	Putative_R-Genes,_predicted_from_NCBI_UniGene	Oryza sativa Japonica Group	NL	37988925	AK119302	Oryza sativa Japonica Group cDNA clone:001-130-F02, full insert sequence
CL32131.Contig1_All	CL32131.Contig1_All	0	1.21	0	48.7	PRGDB00183430	GSVIVT01017026001	Putative_R-Genes,_predicted_from_Pythozome	Vitis vinifera	NL			LRR and NB-ARC domains-containing disease resistance protein (best arabidopsis hit)
Unigene189442_All	Unigene189442_All	0	0.21	1.12	45	PRGDB00061522	disease resistance protein	Putative_R-Genes,_collected_from_NCBI_Protein	Brassica rapa subsp. pekinensis	NL	227438216	FJ842817	Brassica rapa subsp. pekinensis isolate BrNL12 disease resistance protein gene, complete cds.
Unigene165851_All	Unigene165851_All	0	1.31	0	48.5	PRGDB00214365	MDP0000634037	Putative_R-Genes,_predicted_from_Pythozome	Malus x domestica	TNL
CL38411.Contig2_All	CL38411.Contig2_All	0.34	1.69	0.8	67.7	PRGDB00164456	Glyma16g33780.1	Putative_R-Genes,_predicted_from_Pythozome	Glycine max	TNL			disease resistance protein (TIR-NBS-LRR class), putative (best arabidopsis hit)
Unigene121185_All	Unigene121185_All	2.42	3.03	2.94	73.2	PRGDB00162237	Glyma12g36190.1	Putative_R-Genes,_predicted_from_Pythozome	Glycine max	RLP			Leucine-rich repeat transmembrane protein kinase (best arabidopsis hit)
CL5614.Contig5_All	CL5614.Contig5_All	0.69	0.88	1.51	73.1	PRGDB00188398	Gma.16701	Putative_R-Genes,_predicted_from_NCBI_UniGene	Glycine max	RLP	356520134	XM_003528672	PREDICTED: Glycine max probable leucine-rich repeat receptor-like protein kinase At5g49770-like (LOC100811702), mRNA
CL1637.Contig3_All	CL1637.Contig3_All	0.65	0.82	2.19	60.8	PRGDB00195228	Phvulv091001547m	Putative_R-Genes,_predicted_from_Pythozome	Phaseolus vulgaris	CNL
Unigene70706_All	Unigene70706_All	0.86	0.9	1.02	42.9	PRGDB00195495	Phvulv091018313m	Putative_R-Genes,_predicted_from_Pythozome	Phaseolus vulgaris	TNL
CL2351.Contig2_All	CL2351.Contig2_All	1.16	0	0	49.2	PRGWK00000045	MELO3C004259	Contributed_R-Genes	Cucumis melo	TNL
CL10061.Contig4_All	CL10061.Contig4_All	2.09	1.35	0	46.8	PRGDB00183352	GSVIVT01015461001	Putative_R-Genes,_predicted_from_Pythozome	Vitis vinifera	N			pleiotropic drug resistance 12 (best arabidopsis hit)
Unigene59207_All	Unigene59207_All	1.05	0.28	0	44.9	PRGDB00215267	MDP0000256952	Putative_R-Genes,_predicted_from_Pythozome	Malus x domestica	RLP
CL10073.Contig11_All	CL10073.Contig11_All	0.53	1.1	0.7	83.4	PRGDB00188588	Gma.26788	Putative_R-Genes,_predicted_from_NCBI_UniGene	Glycine max	RLP	356570729	XM_003553490	PREDICTED: Glycine max probable LRR receptor-like serine
Unigene254814_All	Unigene254814_All	0	0	1.35	47.2	PRGDB00068751	Gma.2045	Putative_R-Genes,_predicted_from_NCBI_UniGene	Glycine max	RLP	212717160	EU888333	Glycine max clone 8070624 receptor-like serine
CL30970.Contig1_All	CL30970.Contig1_All	0	0	1.19	42.2	PRGDB00164154	Glyma16g03550.1	Putative_R-Genes,_predicted_from_Pythozome	Glycine max	CNL			NB-ARC domain-containing disease resistance protein (best arabidopsis hit)
Unigene4460_All	Unigene4460_All	0.79	0	1.4	43.5	PRGDB00171198	LOC_Os08g07950.1	Putative_R-Genes,_predicted_from_Pythozome	Oryza sativa	NL			TTF-type zinc finger protein with HAT dimerisation domain (best arabidopsis hit)
Unigene176766_All	Unigene176766_All	0	0	0.78	62	PRGDB00186672		Putative_R-Genes,_collected_from_NCBI_Protein	Arachis hypogaea	NL	342365827	HQ637178	Arachis hypogaea clone AHF-205D04 NBS-LRR gene cluster, complete sequence.
Unigene152532_All	Unigene152532_All	0	0.66	0	44.4	PRGDB00061522	disease resistance protein	Putative_R-Genes,_collected_from_NCBI_Protein	Brassica rapa subsp. pekinensis	NL	227438216	FJ842817	Brassica rapa subsp. pekinensis isolate BrNL12 disease resistance protein gene, complete cds.
CL38092.Contig1_All	CL38092.Contig1_All	0	0.65	0.76	78.4	PRGDB00156173	Glyma02g36780.1	Putative_R-Genes,_predicted_from_Pythozome	Glycine max	RLP			Leucine-rich receptor-like protein kinase family protein (best arabidopsis hit)
CL5111.Contig2_All	CL5111.Contig2_All	2.09	0.64	2.01	67.1	PRGDB00070434	Lja.20658	Putative_R-Genes,_predicted_from_NCBI_UniGene	Lotus japonicus	TNL	293514502	FS325976	FS325976 LjFL3 Lotus japonicus cDNA clone LjFL3-023-BH12 5', mRNA sequence
Unigene272443_All	Unigene272443_All	0.79	1.02	1.54	66.8	PRGDB00188424	Gma.18772	Putative_R-Genes,_predicted_from_NCBI_UniGene	Glycine max	RLP	356505047	XM_003521256	PREDICTED: Glycine max probable LRR receptor-like serine
Unigene256442_All	Unigene256442_All	1.24	0	1.51	40	PRGDB00216446	MDP0000196862	Putative_R-Genes,_predicted_from_Pythozome	Malus x domestica	RLP
CL28932.Contig6_All	CL28932.Contig6_All	1.71	1.32	2.72	76	PRGDB00188929	Gma.54361	Putative_R-Genes,_predicted_from_NCBI_UniGene	Glycine max	CNL	356497604	XM_003517602	PREDICTED: Glycine max disease resistance protein RPM1-like (LOC100805346), mRNA
CL4913.Contig5_All	CL4913.Contig5_All	2.28	0	0	52.2	PRGDB00158771	Glyma06g44260.1	Putative_R-Genes,_predicted_from_Pythozome	Glycine max	RLP			HAESA-like 1 (best arabidopsis hit)
CL36207.Contig2_All	CL36207.Contig2_All	0.87	0.92	0	49.2	PRGDB00206841	LOC_Os04g53040.1	Putative_R-Genes,_predicted_from_Pythozome	Oryza sativa	NL
Unigene56313_All	Unigene56313_All	2.68	0	0	70.4	PRGDB00216544	MDP0000286805	Putative_R-Genes,_predicted_from_Pythozome	Malus x domestica	TNL
Unigene10122_All	Unigene10122_All	0	0	0.52	80.1	PRGDB00192469	Mtr.23140	Putative_R-Genes,_predicted_from_NCBI_UniGene	Medicago truncatula	N	357474626	XM_003607550	Medicago truncatula NBS-LRR resistance-like protein 4U (MTR_4g080080) mRNA, complete cds
CL5456.Contig4_All	CL5456.Contig4_All	0.87	0	0	51	PRGDB00206361	Lus10033291	Putative_R-Genes,_predicted_from_Pythozome	Linum usitatissimum	RLP
Unigene174488_All	Unigene174488_All	0.32	0.66	2.02	47.5	PRGDB00213507	MDP0000288100	Putative_R-Genes,_predicted_from_Pythozome	Malus x domestica	NL
Unigene34559_All	Unigene34559_All	2.48	0	0.45	93.3	PRGDB00196245	Phvulv091028639m	Putative_R-Genes,_predicted_from_Pythozome	Phaseolus vulgaris	RLP
Unigene137498_All	Unigene137498_All	0.73	1.54	0.43	55.6	PRGDB00078883	Vvi.16557	Putative_R-Genes,_predicted_from_NCBI_UniGene	Vitis vinifera	RLP	225441697	XM_002277255	PREDICTED: Vitis vinifera hypothetical protein LOC100262317 (LOC100262317), mRNA
CL24756.Contig3_All	CL24756.Contig3_All	0.43	0.55	0.52	45.5	PRGDB00189975	Hv.37291	Putative_R-Genes,_predicted_from_NCBI_UniGene	Hordeum vulgare	NL	326489646	AK370605	Hordeum vulgare subsp. vulgare mRNA for predicted protein, complete cds, clone: NIASHv2113B23
CL23063.Contig4_All	CL23063.Contig4_All	0.67	0	0	52.5	PRGDB00145873	AT5G17890.1	Putative_R-Genes,_predicted_from_Pythozome	Arabidopsis thaliana	NL			LIM domain-containing protein, putative, expressed (best arabidopsis hit)
CL46381.Contig2_All	CL46381.Contig2_All	0	1.21	0.97	53	PRGDB00186671		Putative_R-Genes,_collected_from_NCBI_Protein	Arachis hypogaea	TNL	342365827	HQ637178	Arachis hypogaea clone AHF-205D04 NBS-LRR gene cluster, complete sequence.
Unigene162061_All	Unigene162061_All	0	0.71	0	48.5	PRGDB00047385	NBS type disease resistance protein	Putative_R-Genes,_collected_from_NCBI_Protein	Populus trichocarpa	N	105922962	DQ513233	Populus trichocarpa clone 177919 NBS type disease resistance protein mRNA, complete cds.
Unigene197529_All	Unigene197529_All	0.91	1.1	2.37	59	PRGDB00200844	Bra008427	Putative_R-Genes,_predicted_from_Pythozome	Brassica rapa	RLP
Unigene238198_All	Unigene238198_All	0	0	1.4	78.9	PRGDB00049826	nucleoside-triphosphatase/ nucleotide binding	Putative_R-Genes,_collected_from_NCBI_Protein	Arabidopsis thaliana	N	145359313	NM_125005	Arabidopsis thaliana nucleoside-triphosphatase/ nucleotide binding (AT5G56220) mRNA, complete cds.
CL10482.Contig6_All	CL10482.Contig6_All	0	1.1	0.77	45.6	PRGDB00213421	MDP0000280399	Putative_R-Genes,_predicted_from_Pythozome	Malus x domestica	RLP
Unigene219106_All	Unigene219106_All	1.26	0	1.5	65.9	PRGDB00192225	Mtr.8025	Putative_R-Genes,_predicted_from_NCBI_UniGene	Medicago truncatula	RLP	357439012	XM_003589735	Medicago truncatula Receptor protein kinase-like protein (MTR_1g039220) mRNA, complete cds
Unigene28097_All	Unigene28097_All	2.11	0	0	48.3	PRGDB00206841	LOC_Os04g53040.1	Putative_R-Genes,_predicted_from_Pythozome	Oryza sativa	NL
Unigene52644_All	Unigene52644_All	0	0.63	0	53.4	PRGDB00079094	Vvi.25522	Putative_R-Genes,_predicted_from_NCBI_UniGene	Vitis vinifera	TNL	225448042	XM_002272631	PREDICTED: Vitis vinifera hypothetical protein LOC100263564 (LOC100263564), mRNA
CL56960.Contig3_All	CL56960.Contig3_All	1.22	0.63	0	55.1	PRGDB00186672		Putative_R-Genes,_collected_from_NCBI_Protein	Arachis hypogaea	NL	342365827	HQ637178	Arachis hypogaea clone AHF-205D04 NBS-LRR gene cluster, complete sequence.
CL253.Contig30_All	CL253.Contig30_All	0	1.02	0.45	60.5	PRGDB00186671		Putative_R-Genes,_collected_from_NCBI_Protein	Arachis hypogaea	TNL	342365827	HQ637178	Arachis hypogaea clone AHF-205D04 NBS-LRR gene cluster, complete sequence.
CL32358.Contig1_All	CL32358.Contig1_All	1.65	2.51	0	45.3	PRGDB00068279	Csi.14881	Putative_R-Genes,_predicted_from_NCBI_UniGene	Citrus sinensis	RLP	188300157	EY703947	CS00-C3-701-027-E05-CT.F Sweet orange fruit, development stadium (2 of 6) Citrus sinensis cDNA, mRNA sequence
Unigene190439_All	Unigene190439_All	0.41	0	1.67	60.2	PRGDB00075482	Pth.17642	Putative_R-Genes,_predicted_from_NCBI_UniGene	Populus trichocarpa	TNL	105923040	DQ513238	Populus trichocarpa clone 65744 TIR-NBS type disease resistance protein mRNA, complete cds
Unigene147517_All	Unigene147517_All	1.36	1.44	0	40.4	PRGDB00164261	Glyma16g23790.1	Putative_R-Genes,_predicted_from_Pythozome	Glycine max	CNL			transmembrane receptors;ATP binding (best arabidopsis hit)
Unigene126148_All	Unigene126148_All	0.57	0.61	0.66	46.4	PRGDB00047380	TIR-NBS type disease resistance protein	Putative_R-Genes,_collected_from_NCBI_Protein	Populus trichocarpa	TNL	105923040	DQ513238	Populus trichocarpa clone 65744 TIR-NBS type disease resistance protein mRNA, complete cds.
Unigene173935_All	Unigene173935_All	0.54	1.17	0.32	52.4	PRGDB00068751	Gma.2045	Putative_R-Genes,_predicted_from_NCBI_UniGene	Glycine max	RLP	212717160	EU888333	Glycine max clone 8070624 receptor-like serine
CL2409.Contig8_All	CL2409.Contig8_All	0	1.48	0	56.2	PRGDB00183430	GSVIVT01017026001	Putative_R-Genes,_predicted_from_Pythozome	Vitis vinifera	NL			LRR and NB-ARC domains-containing disease resistance protein (best arabidopsis hit)
Unigene224919_All	Unigene224919_All	0	0.53	0.61	41.7	PRGDB00206816	LOC_Os10g21950.1	Putative_R-Genes,_predicted_from_Pythozome	Oryza sativa	NL
Unigene276036_All	Unigene276036_All	0	0	1.39	65.7	PRGDB00216544	MDP0000286805	Putative_R-Genes,_predicted_from_Pythozome	Malus x domestica	TNL
CL42514.Contig3_All	CL42514.Contig3_All	0	0	2.79	69.8	PRGDB00217737	Thhalv10027751m	Putative_R-Genes,_predicted_from_Pythozome	Eutrema halophilum	TNL
CL3572.Contig1_All	CL3572.Contig1_All	0.99	0	1.36	42.9	PRGDB00077825	Ta.43524	Putative_R-Genes,_predicted_from_NCBI_UniGene	Triticum aestivum	CNL	241987454	AK334711	Triticum aestivum cDNA, clone: WT010_M17, cultivar: Chinese Spring
CL19010.Contig1_All	CL19010.Contig1_All	0	0	0.81	54.9	PRGDB00215267	MDP0000256952	Putative_R-Genes,_predicted_from_Pythozome	Malus x domestica	RLP
CL8741.Contig4_All	CL8741.Contig4_All	2.2	0.47	0.25	50	PRGDB00047148	TIR-NBS-LRR type disease resistance protein	Putative_R-Genes,_collected_from_NCBI_Protein	Populus trichocarpa	TNL	105922449	DQ513203	Populus trichocarpa clone 37545 TIR-NBS-LRR type disease resistance protein mRNA, complete cds.
CL3897.Contig1_All	CL3897.Contig1_All	0.9	0.73	0.78	64.8	PRGDB00195786	Phvulv091019818m	Putative_R-Genes,_predicted_from_Pythozome	Phaseolus vulgaris	RLP
Unigene33762_All	Unigene33762_All	1.02	0.53	0.61	57.1	PRGDB00050755	R 11	Putative_R-Genes,_collected_from_NCBI_Protein	Glycine max	T	27764534	AF541963	Glycine max cv Williams 82 BAC clone Gm_ISb001_091_F11, complete sequence.
CL58125.Contig6_All	CL58125.Contig6_All	0	0	1.15	44.7	PRGDB00167796	Medtr2g123550.1	Putative_R-Genes,_predicted_from_Pythozome	Medicago truncatula	N			pleiotropic drug resistance 12 (best arabidopsis hit)
CL12781.Contig1_All	CL12781.Contig1_All	4.25	0.81	5.41	90.1	PRGDB00189026	Gma.60608	Putative_R-Genes,_predicted_from_NCBI_UniGene	Glycine max	RLP	356549177	XM_003542926	PREDICTED: Glycine max probable LRR receptor-like serine
CL35259.Contig3_All	CL35259.Contig3_All	0	0.28	0	95.8	PRGDB00188689	Gma.36403	Putative_R-Genes,_predicted_from_NCBI_UniGene	Glycine max	RLP	356530960	XM_003533999	PREDICTED: Glycine max probable leucine-rich repeat receptor-like protein kinase At1g35710-like (LOC100806056), mRNA
Unigene171890_All	Unigene171890_All	1.01	0.92	0.79	40	PRGDB00078883	Vvi.16557	Putative_R-Genes,_predicted_from_NCBI_UniGene	Vitis vinifera	RLP	225441697	XM_002277255	PREDICTED: Vitis vinifera hypothetical protein LOC100262317 (LOC100262317), mRNA
CL69097.Contig3_All	CL69097.Contig3_All	0.46	0	1.34	66.7	PRGDB00061511	disease resistance protein	Putative_R-Genes,_collected_from_NCBI_Protein	Brassica rapa subsp. pekinensis	TNL	227438238	FJ842828	Brassica rapa subsp. pekinensis isolate BrTNL10 disease resistance protein gene, complete cds.
Unigene65752_All	Unigene65752_All	1.43	0	0	50	PRGDB00047385	NBS type disease resistance protein	Putative_R-Genes,_collected_from_NCBI_Protein	Populus trichocarpa	N	105922962	DQ513233	Populus trichocarpa clone 177919 NBS type disease resistance protein mRNA, complete cds.
Unigene232080_All	Unigene232080_All	0	0.29	1.26	60	PRGDB00163530	Glyma14g37240.1	Putative_R-Genes,_predicted_from_Pythozome	Glycine max	N			pleiotropic drug resistance 3 (best arabidopsis hit)
CL55656.Contig1_All	CL55656.Contig1_All	0	0.95	0.79	43.2	PRGDB00183352	GSVIVT01015461001	Putative_R-Genes,_predicted_from_Pythozome	Vitis vinifera	N			pleiotropic drug resistance 12 (best arabidopsis hit)
Unigene251548_All	Unigene251548_All	0	0	0.73	79.2	PRGDB00196051	Phvulv091019621m	Putative_R-Genes,_predicted_from_Pythozome	Phaseolus vulgaris	Mlo-like
Unigene193532_All	Unigene193532_All	0.44	0.47	0.77	44	PRGDB00186790		Putative_R-Genes,_collected_from_NCBI_Protein	Vitis vinifera	CNL	359488287	XM_003633687	PREDICTED: Vitis vinifera probable disease resistance protein At1g61310-like (LOC100254907), mRNA.
Unigene176137_All	Unigene176137_All	2.62	0.92	0	70	PRGDB00169995	Medtr8g089620.1	Putative_R-Genes,_predicted_from_Pythozome	Medicago truncatula	TNL			disease resistance protein (TIR-NBS-LRR class), putative (best arabidopsis hit)
CL44494.Contig1_All	CL44494.Contig1_All	17.94	39.73	24.55	77.2	PRGDB00167870	Medtr3g021430.1	Putative_R-Genes,_predicted_from_Pythozome	Medicago truncatula	CNL			Disease resistance protein (TIR-NBS-LRR class) family (best arabidopsis hit)
CL22102.Contig2_All	CL22102.Contig2_All	0.31	0.15	0.56	48.9	PRGDB00195792	Phvulv091001221m	Putative_R-Genes,_predicted_from_Pythozome	Phaseolus vulgaris	NL
CL51062.Contig4_All	CL51062.Contig4_All	1.65	0.45	1.44	73.4	PRGDB00069330	Gma.53123	Putative_R-Genes,_predicted_from_NCBI_UniGene	Glycine max	RLP	223452527	FJ014838	Glycine max clone cw158 leucine-rich repeat family protein
Unigene249100_All	Unigene249100_All	0	0.27	1.47	55.3	PRGDB00186672		Putative_R-Genes,_collected_from_NCBI_Protein	Arachis hypogaea	NL	342365827	HQ637178	Arachis hypogaea clone AHF-205D04 NBS-LRR gene cluster, complete sequence.
Unigene209462_All	Unigene209462_All	0.34	1.31	1.13	43.5	PRGDB00061511	disease resistance protein	Putative_R-Genes,_collected_from_NCBI_Protein	Brassica rapa subsp. pekinensis	TNL	227438238	FJ842828	Brassica rapa subsp. pekinensis isolate BrTNL10 disease resistance protein gene, complete cds.
Unigene120332_All	Unigene120332_All	0	1.9	0	41.3	PRGDB00206816	LOC_Os10g21950.1	Putative_R-Genes,_predicted_from_Pythozome	Oryza sativa	NL
CL22102.Contig1_All	CL22102.Contig1_All	1.95	2.69	2.27	41	PRGDB00161491	cassava4.1_000485m	Putative_R-Genes,_predicted_from_Pythozome	Vitis aestivalis	CNL			LRR and NB-ARC domains-containing disease resistance protein (best arabidopsis hit)
CL41926.Contig1_All	CL41926.Contig1_All	0	0	0.73	63.7	PRGDB00192225	Mtr.8025	Putative_R-Genes,_predicted_from_NCBI_UniGene	Medicago truncatula	RLP	357439012	XM_003589735	Medicago truncatula Receptor protein kinase-like protein (MTR_1g039220) mRNA, complete cds
CL27984.Contig1_All	CL27984.Contig1_All	0	0.6	0	58.9	PRGDB00061511	disease resistance protein	Putative_R-Genes,_collected_from_NCBI_Protein	Brassica rapa subsp. pekinensis	TNL	227438238	FJ842828	Brassica rapa subsp. pekinensis isolate BrTNL10 disease resistance protein gene, complete cds.
Unigene231458_All	Unigene231458_All	1.97	0.54	1.72	45.6	PRGDB00164670	Glyma17g21470.1	Putative_R-Genes,_predicted_from_Pythozome	Glycine max	CNL			Disease resistance protein (CC-NBS-LRR class) family (best arabidopsis hit)
Unigene14444_All	Unigene14444_All	1.37	1.39	1.82	64.3	PRGDB00061511	disease resistance protein	Putative_R-Genes,_collected_from_NCBI_Protein	Brassica rapa subsp. pekinensis	TNL	227438238	FJ842828	Brassica rapa subsp. pekinensis isolate BrTNL10 disease resistance protein gene, complete cds.
Unigene16278_All	Unigene16278_All	1.3	0	0.52	43.6	PRGDB00206822	LOC_Os10g07574.1	Putative_R-Genes,_predicted_from_Pythozome	Oryza sativa	NL
CL22739.Contig4_All	CL22739.Contig4_All	1.79	0	0	69.1	PRGDB00158428	Glyma06g15060.1	Putative_R-Genes,_predicted_from_Pythozome	Glycine max	RLP			Leucine-rich receptor-like protein kinase family protein (best arabidopsis hit)
CL12517.Contig1_All	CL12517.Contig1_All	3.08	0.38	0.19	75	PRGDB00213757	MDP0000162676	Putative_R-Genes,_predicted_from_Pythozome	Malus x domestica	RLP
CL8525.Contig1_All	CL8525.Contig1_All	1.13	1.26	2.28	92.2	PRGDB00069059	Gma.26350	Putative_R-Genes,_predicted_from_NCBI_UniGene	Glycine max	RLP	212717138	EU888322	Glycine max clone 8070613 receptor-like protein kinase mRNA, complete cds
Unigene202492_All	Unigene202492_All	0	0.35	1.17	40.4	PRGDB00214989	MDP0000481805	Putative_R-Genes,_predicted_from_Pythozome	Malus x domestica	N
CL41296.Contig1_All	CL41296.Contig1_All	1.43	0	1.26	41.4	PRGDB00183352	GSVIVT01015461001	Putative_R-Genes,_predicted_from_Pythozome	Vitis vinifera	N			pleiotropic drug resistance 12 (best arabidopsis hit)
Unigene37002_All	Unigene37002_All	2.96	0.39	0	65.3	PRGDB00195078	Phvulv091001944m	Putative_R-Genes,_predicted_from_Pythozome	Phaseolus vulgaris	CNL
Unigene203367_All	Unigene203367_All	0	0.42	1.9	49.4	PRGDB00178373	POPTR_0672s00200.1	Putative_R-Genes,_predicted_from_Pythozome	Populus trichocarpa	RLP			Leucine-rich repeat protein kinase family protein (best arabidopsis hit)
CL55766.Contig2_All	CL55766.Contig2_All	0	1.12	0	57	PRGDB00169782	Medtr8g012000.1	Putative_R-Genes,_predicted_from_Pythozome	Medicago truncatula	CNL			LRR and NB-ARC domains-containing disease resistance protein (best arabidopsis hit)
CL2513.Contig2_All	CL2513.Contig2_All	0.48	0.71	0.82	48.4	PRGDB00186455		Putative_R-Genes,_collected_from_NCBI_Protein	Medicago truncatula	NL	357518542	XM_003629512	Medicago truncatula Disease resistance protein (MTR_8g079450) mRNA, complete cds.
Unigene146017_All	Unigene146017_All	0	0.93	0	50.6	PRGDB00196413	Phvulv091026375m	Putative_R-Genes,_predicted_from_Pythozome	Phaseolus vulgaris	CNL
Unigene1638_All	Unigene1638_All	1.85	1.42	2	62	PRGDB00061511	disease resistance protein	Putative_R-Genes,_collected_from_NCBI_Protein	Brassica rapa subsp. pekinensis	TNL	227438238	FJ842828	Brassica rapa subsp. pekinensis isolate BrTNL10 disease resistance protein gene, complete cds.
Unigene114099_All	Unigene114099_All	1.13	0	0	43.4	PRGDB00195338	Phvulv091023487m	Putative_R-Genes,_predicted_from_Pythozome	Phaseolus vulgaris	CNL
CL10995.Contig4_All	CL10995.Contig4_All	1.62	0.29	0.95	48.6	PRGDB00183430	GSVIVT01017026001	Putative_R-Genes,_predicted_from_Pythozome	Vitis vinifera	NL			LRR and NB-ARC domains-containing disease resistance protein (best arabidopsis hit)
CL38717.Contig3_All	CL38717.Contig3_All	4.84	3.88	2.19	60.3	PRGDB00174162	ppa001475m	Putative_R-Genes,_predicted_from_Pythozome	Prunus persica	CN			U-box domain-containing protein kinase family protein (best arabidopsis hit)
Unigene123011_All	Unigene123011_All	0.13	0	0	73.5	PRGDB00190465	Lsa.19393	Putative_R-Genes,_predicted_from_NCBI_UniGene	Lactuca sativa	N	329671341	JI573847	TSA: Lactuca sativa Letassy_X1_29 mRNA sequence
CL47555.Contig1_All	CL47555.Contig1_All	0.47	0.76	1.37	45	PRGDB00148744	clementine0.9_035360m	Putative_R-Genes,_predicted_from_Pythozome	Citrus clementina	CNL			NB-ARC domain-containing disease resistance protein (best arabidopsis hit)
CL12691.Contig1_All	CL12691.Contig1_All	0.8	1.63	0.88	40.4	PRGDB00178188	POPTR_0002s12280.1	Putative_R-Genes,_predicted_from_Pythozome	Populus trichocarpa	RLP			Leucine-rich repeat receptor-like protein kinase family protein (best arabidopsis hit)
CL32128.Contig3_All	CL32128.Contig3_All	3.57	1.98	2.52	76.7	PRGDB00078936	Vvi.19470	Putative_R-Genes,_predicted_from_NCBI_UniGene	Vitis vinifera	RLP	225470797	XM_002262965	PREDICTED: Vitis vinifera hypothetical protein LOC100264502 (LOC100264502), mRNA
Unigene67684_All	Unigene67684_All	1.13	0.48	0.36	40.6	PRGDB00189151	Gma.62912	Putative_R-Genes,_predicted_from_NCBI_UniGene	Glycine max	CNL	356555122	XM_003545839	PREDICTED: Glycine max disease resistance protein At4g27190-like (LOC100807425), mRNA
CL68773.Contig2_All	CL68773.Contig2_All	4.82	2.99	4.47	41.9	PRGDB00061511	disease resistance protein	Putative_R-Genes,_collected_from_NCBI_Protein	Brassica rapa subsp. pekinensis	TNL	227438238	FJ842828	Brassica rapa subsp. pekinensis isolate BrTNL10 disease resistance protein gene, complete cds.
CL8142.Contig14_All	CL8142.Contig14_All	1.89	0	0	78	PRGDB00196209	Phvulv091022555m	Putative_R-Genes,_predicted_from_Pythozome	Phaseolus vulgaris	RLP
Unigene190440_All	Unigene190440_All	0.71	0.48	0.76	48.9	PRGDB00157385	Glyma04g29220.1	Putative_R-Genes,_predicted_from_Pythozome	Glycine max	CNL			NB-ARC domain-containing disease resistance protein (best arabidopsis hit)
CL6917.Contig8_All	CL6917.Contig8_All	0	1.76	1.08	51.9	PRGDB00176719	29841.m002899	Putative_R-Genes,_predicted_from_Pythozome	Oryza barthii	RLP			Leucine-rich repeat protein kinase family protein (best arabidopsis hit)
Unigene150781_All	Unigene150781_All	0	0.48	0	73.5	PRGDB00168299	Medtr4g118080.1	Putative_R-Genes,_predicted_from_Pythozome	Medicago truncatula	NL			LRR and NB-ARC domains-containing disease resistance protein (best arabidopsis hit)
Unigene172889_All	Unigene172889_All	0	1.25	0.93	76.3	PRGDB00061511	disease resistance protein	Putative_R-Genes,_collected_from_NCBI_Protein	Brassica rapa subsp. pekinensis	TNL	227438238	FJ842828	Brassica rapa subsp. pekinensis isolate BrTNL10 disease resistance protein gene, complete cds.
Unigene178425_All	Unigene178425_All	0	0	4.25	80.4	PRGDB00192469	Mtr.23140	Putative_R-Genes,_predicted_from_NCBI_UniGene	Medicago truncatula	N	357474626	XM_003607550	Medicago truncatula NBS-LRR resistance-like protein 4U (MTR_4g080080) mRNA, complete cds
Unigene108573_All	Unigene108573_All	1.33	0	0	48.1	PRGDB00215267	MDP0000256952	Putative_R-Genes,_predicted_from_Pythozome	Malus x domestica	RLP
Unigene9535_All	Unigene9535_All	2.19	0.57	0	41.4	PRGDB00078600	Vvi.5127	Putative_R-Genes,_predicted_from_NCBI_UniGene	Vitis vinifera	RLK	225449666	XM_002264215	PREDICTED: Vitis vinifera hypothetical protein LOC100253963 (LOC100253963), mRNA
CL12222.Contig2_All	CL12222.Contig2_All	0.99	0.22	1.61	53.6	PRGDB00167786	Medtr2g121730.1	Putative_R-Genes,_predicted_from_Pythozome	Medicago truncatula	RLP			Leucine-rich repeat transmembrane protein kinase protein (best arabidopsis hit)
Unigene260663_All	Unigene260663_All	0	0.64	0	63.8	PRGDB00061511	disease resistance protein	Putative_R-Genes,_collected_from_NCBI_Protein	Brassica rapa subsp. pekinensis	TNL	227438238	FJ842828	Brassica rapa subsp. pekinensis isolate BrTNL10 disease resistance protein gene, complete cds.
Unigene246781_All	Unigene246781_All	0	0	0.42	49.4	PRGDB00168221	Medtr4g024220.1	Putative_R-Genes,_predicted_from_Pythozome	Medicago truncatula	TNL			Disease resistance protein (TIR-NBS-LRR class) family (best arabidopsis hit)
Unigene124052_All	Unigene124052_All	0	0.47	0.53	45.6	PRGDB00206816	LOC_Os10g21950.1	Putative_R-Genes,_predicted_from_Pythozome	Oryza sativa	NL
Unigene157172_All	Unigene157172_All	0.76	1.21	0.45	49.3	PRGDB00206816	LOC_Os10g21950.1	Putative_R-Genes,_predicted_from_Pythozome	Oryza sativa	NL
Unigene172800_All	Unigene172800_All	0.38	1.43	0.66	58.2	PRGDB00195795	Phvulv091028470m	Putative_R-Genes,_predicted_from_Pythozome	Phaseolus vulgaris	RLP
Unigene11056_All	Unigene11056_All	0.33	0.75	0.78	62.2	PRGDB00160145	Glyma08g40500.1	Putative_R-Genes,_predicted_from_Pythozome	Glycine max	TNL			transmembrane receptors;ATP binding (best arabidopsis hit)
CL47356.Contig1_All	CL47356.Contig1_All	0	0	1	63.3	PRGDB00061511	disease resistance protein	Putative_R-Genes,_collected_from_NCBI_Protein	Brassica rapa subsp. pekinensis	TNL	227438238	FJ842828	Brassica rapa subsp. pekinensis isolate BrTNL10 disease resistance protein gene, complete cds.
CL53453.Contig1_All	CL53453.Contig1_All	0.85	0.69	1.74	62.5	PRGDB00195763	Phvulv091026041m	Putative_R-Genes,_predicted_from_Pythozome	Phaseolus vulgaris	CNL
Unigene52557_All	Unigene52557_All	3.25	0	0.65	64.9	PRGDB00195631	Phvulv091005106m	Putative_R-Genes,_predicted_from_Pythozome	Phaseolus vulgaris	NL
Unigene223161_All	Unigene223161_All	1.46	0	0.43	50.9	PRGDB00061511	disease resistance protein	Putative_R-Genes,_collected_from_NCBI_Protein	Brassica rapa subsp. pekinensis	TNL	227438238	FJ842828	Brassica rapa subsp. pekinensis isolate BrTNL10 disease resistance protein gene, complete cds.
CL25259.Contig1_All	CL25259.Contig1_All	2.85	0	0.57	62.3	PRGDB00206435	Lus10015549	Putative_R-Genes,_predicted_from_Pythozome	Linum usitatissimum	RLP
CL7282.Contig1_All	CL7282.Contig1_All	4.54	0	0.82	42.9	PRGDB00078803	Vvi.12916	Putative_R-Genes,_predicted_from_NCBI_UniGene	Vitis vinifera	N	225452756	XM_002283015	PREDICTED: Vitis vinifera hypothetical protein LOC100262734 (LOC100262734), mRNA
Unigene246743_All	Unigene246743_All	0.38	0.42	0.89	53.7	PRGDB00148309	clementine0.9_028217m	Putative_R-Genes,_predicted_from_Pythozome	Citrus clementina	NL			NB-ARC domain-containing disease resistance protein (best arabidopsis hit)
CL3837.Contig3_All	CL3837.Contig3_All	0	10.64	5.31	60.6	PRGDB00206645	Lus10016836	Putative_R-Genes,_predicted_from_Pythozome	Linum usitatissimum	N
Unigene69456_All	Unigene69456_All	2.58	0.45	0.51	40.5	PRGDB00047380	TIR-NBS type disease resistance protein	Putative_R-Genes,_collected_from_NCBI_Protein	Populus trichocarpa	TNL	105923040	DQ513238	Populus trichocarpa clone 65744 TIR-NBS type disease resistance protein mRNA, complete cds.
CL67648.Contig4_All	CL67648.Contig4_All	0.56	0.15	0.94	67.8	PRGDB00195522	Phvulv091020810m	Putative_R-Genes,_predicted_from_Pythozome	Phaseolus vulgaris	RLP
CL980.Contig24_All	CL980.Contig24_All	1.99	2.44	1.17	91.3	PRGDB00201456	Bra016026	Putative_R-Genes,_predicted_from_Pythozome	Brassica rapa	CN
CL49050.Contig2_All	CL49050.Contig2_All	2.03	1.08	0.4	44.1	PRGDB00168600	Medtr5g037540.1	Putative_R-Genes,_predicted_from_Pythozome	Medicago truncatula	CNL			LRR and NB-ARC domains-containing disease resistance protein (best arabidopsis hit)
CL18728.Contig1_All	CL18728.Contig1_All	0.23	0.97	0.47	75.6	PRGDB00164068	Glyma15g29880.1	Putative_R-Genes,_predicted_from_Pythozome	Glycine max	RLP			Leucine-rich repeat protein kinase family protein (best arabidopsis hit)
Unigene223968_All	Unigene223968_All	0	0	2.15	87.5	PRGDB00184313	GSVIVT01034326001	Putative_R-Genes,_predicted_from_Pythozome	Vitis vinifera	RLK-GNK2			cysteine-rich RLK (RECEPTOR-like protein kinase) 10 (best arabidopsis hit)
CL33351.Contig1_All	CL33351.Contig1_All	0	0.35	1.55	65.6	PRGDB00069466	Gma.58614	Putative_R-Genes,_predicted_from_NCBI_UniGene	Glycine max	T	223452577	FJ014864	Glycine max clone cw3 TIR-NBS-LRR type disease resistance protein mRNA, complete cds
Unigene236714_All	Unigene236714_All	0	0.9	0	92.4	PRGDB00195852	Phvulv091029047m	Putative_R-Genes,_predicted_from_Pythozome	Phaseolus vulgaris	N
Unigene124638_All	Unigene124638_All	3.21	5.59	5.85	51.6	PRGDB00167710	Medtr2g047020.1	Putative_R-Genes,_predicted_from_Pythozome	Medicago truncatula	TNL			heat shock cognate protein 70-1 (best arabidopsis hit)
CL18004.Contig3_All	CL18004.Contig3_All	1.34	0.31	1.41	92.6	PRGDB00162146	Glyma12g30070.1	Putative_R-Genes,_predicted_from_Pythozome	Glycine max	N			ABC-2 type transporter family protein (best arabidopsis hit)
CL12935.Contig2_All	CL12935.Contig2_All	0	1.27	0	43.6	PRGDB00078883	Vvi.16557	Putative_R-Genes,_predicted_from_NCBI_UniGene	Vitis vinifera	RLP	225441697	XM_002277255	PREDICTED: Vitis vinifera hypothetical protein LOC100262317 (LOC100262317), mRNA
CL18968.Contig2_All	CL18968.Contig2_All	1.17	0.61	0	47.5	PRGDB00047306	rga S-9201	Putative_R-Genes,_collected_from_NCBI_Protein	Hordeum vulgare	NL	28555893	AJ507093	Hordeum vulgare mRNA for NBS-LRR disease resistance protein homologue (rga S-9201 gene).
CL55667.Contig1_All	CL55667.Contig1_All	0.42	0.35	2.42	73.2	PRGDB00163811	Glyma15g09050.1	Putative_R-Genes,_predicted_from_Pythozome	Glycine max	RLP			Leucine-rich repeat protein kinase family protein (best arabidopsis hit)
CL751.Contig2_All	CL751.Contig2_All	5.74	0.54	1.11	66.5	PRGDB00189168	Gma.63188	Putative_R-Genes,_predicted_from_NCBI_UniGene	Glycine max	RLP	356523477	XM_003530317	PREDICTED: Glycine max protein STRUBBELIG-RECEPTOR FAMILY 5-like (LOC100785529), mRNA
Unigene143642_All	Unigene143642_All	0	0.58	0	80.8	PRGDB00192408	Mtr.17858	Putative_R-Genes,_predicted_from_NCBI_UniGene	Medicago truncatula	NL	357472002	XM_003606238	Medicago truncatula NBS resistance protein (MTR_4g055630) mRNA, complete cds
Unigene49818_All	Unigene49818_All	0.8	0.42	0.95	51.1	PRGDB00159805	Glyma08g13060.1	Putative_R-Genes,_predicted_from_Pythozome	Glycine max	RLP			Leucine-rich receptor-like protein kinase family protein (best arabidopsis hit)
Unigene185696_All	Unigene185696_All	0.93	0.74	2.14	45.8	PRGDB00061511	disease resistance protein	Putative_R-Genes,_collected_from_NCBI_Protein	Brassica rapa subsp. pekinensis	TNL	227438238	FJ842828	Brassica rapa subsp. pekinensis isolate BrTNL10 disease resistance protein gene, complete cds.
Unigene188973_All	Unigene188973_All	1.13	2.09	2.28	70.3	PRGDB00169995	Medtr8g089620.1	Putative_R-Genes,_predicted_from_Pythozome	Medicago truncatula	TNL			disease resistance protein (TIR-NBS-LRR class), putative (best arabidopsis hit)
Unigene271030_All	Unigene271030_All	0.77	0	2.29	44.7	PRGDB00061511	disease resistance protein	Putative_R-Genes,_collected_from_NCBI_Protein	Brassica rapa subsp. pekinensis	TNL	227438238	FJ842828	Brassica rapa subsp. pekinensis isolate BrTNL10 disease resistance protein gene, complete cds.
Unigene269647_All	Unigene269647_All	0	0	0.52	53.9	PRGDB00061511	disease resistance protein	Putative_R-Genes,_collected_from_NCBI_Protein	Brassica rapa subsp. pekinensis	TNL	227438238	FJ842828	Brassica rapa subsp. pekinensis isolate BrTNL10 disease resistance protein gene, complete cds.
CL16408.Contig1_All	CL16408.Contig1_All	0	0.33	0.74	68.5	PRGDB00167866	Medtr3g021330.1	Putative_R-Genes,_predicted_from_Pythozome	Medicago truncatula	NL			Disease resistance protein (TIR-NBS-LRR class) family (best arabidopsis hit)
Unigene213811_All	Unigene213811_All	0	0	1.28	48.1	PRGDB00047380	TIR-NBS type disease resistance protein	Putative_R-Genes,_collected_from_NCBI_Protein	Populus trichocarpa	TNL	105923040	DQ513238	Populus trichocarpa clone 65744 TIR-NBS type disease resistance protein mRNA, complete cds.
CL8977.Contig1_All	CL8977.Contig1_All	6.04	0	4.15	89.2	PRGDB00189039	Gma.60906	Putative_R-Genes,_predicted_from_NCBI_UniGene	Glycine max	N	356538484	XM_003537686	PREDICTED: Glycine max ABC transporter G family member 15-like (LOC100807692), mRNA
CL46627.Contig1_All	CL46627.Contig1_All	1.54	0	0.95	55.8	PRGDB00044664	Disease resistance protein	Putative_R-Genes,_collected_from_NCBI_Protein	Medicago truncatula	NL	59858724	AC157473	Medicago truncatula chromosome 7 clone mte1-11e4, complete sequence.
CL24278.Contig4_All	CL24278.Contig4_All	1.84	0.48	1.1	86.5	PRGDB00160592	Glyma09g27780.2	Putative_R-Genes,_predicted_from_Pythozome	Glycine max	RLK-GNK2			cysteine-rich RLK (RECEPTOR-like protein kinase) 23 (best arabidopsis hit)
Unigene202931_All	Unigene202931_All	0.63	0.37	1.04	51.4	PRGDB00206302	Lus10035445	Putative_R-Genes,_predicted_from_Pythozome	Linum usitatissimum	N
CL54746.Contig1_All	CL54746.Contig1_All	0	0	0.78	61.9	PRGDB00078803	Vvi.12916	Putative_R-Genes,_predicted_from_NCBI_UniGene	Vitis vinifera	N	225452756	XM_002283015	PREDICTED: Vitis vinifera hypothetical protein LOC100262734 (LOC100262734), mRNA
CL53259.Contig2_All	CL53259.Contig2_All	0.42	0	0	58.1	PRGDB00186672		Putative_R-Genes,_collected_from_NCBI_Protein	Arachis hypogaea	NL	342365827	HQ637178	Arachis hypogaea clone AHF-205D04 NBS-LRR gene cluster, complete sequence.
CL49781.Contig1_All	CL49781.Contig1_All	1.81	1.29	0.93	55.4	PRGDB00162841	Glyma13g34310.1	Putative_R-Genes,_predicted_from_Pythozome	Glycine max	RLP			Leucine-rich repeat protein kinase family protein (best arabidopsis hit)
Unigene190292_All	Unigene190292_All	0.91	0	1.4	48.1	PRGDB00177091	POPTR_0818s00195.1	Putative_R-Genes,_predicted_from_Pythozome	Populus trichocarpa	T			NAC domain containing protein 17 (best arabidopsis hit)
CL26202.Contig2_All	CL26202.Contig2_All	0	0.56	0	42	PRGDB00078600	Vvi.5127	Putative_R-Genes,_predicted_from_NCBI_UniGene	Vitis vinifera	RLK	225449666	XM_002264215	PREDICTED: Vitis vinifera hypothetical protein LOC100253963 (LOC100253963), mRNA
CL68900.Contig3_All	CL68900.Contig3_All	1.09	0.57	2.62	42.9	PRGDB00199472	Pavirv00061359m	Putative_R-Genes,_predicted_from_Pythozome	Panicum virgatum	NL
CL67167.Contig1_All	CL67167.Contig1_All	0.78	2.13	1.11	59	PRGDB00078525	Vvi.774	Putative_R-Genes,_predicted_from_NCBI_UniGene	Vitis vinifera	RLP	225469427	XM_002267128	PREDICTED: Vitis vinifera hypothetical protein LOC100251471 (LOC100251471), mRNA
CL68250.Contig4_All	CL68250.Contig4_All	1.87	3.82	2.24	65.6	PRGDB00162237	Glyma12g36190.1	Putative_R-Genes,_predicted_from_Pythozome	Glycine max	RLP			Leucine-rich repeat transmembrane protein kinase (best arabidopsis hit)
CL22859.Contig2_All	CL22859.Contig2_All	3.09	0	1.71	57	PRGDB00165191	mgv1a000858m	Putative_R-Genes,_predicted_from_Pythozome	Cucumis x hytivus	NL			NB-ARC domain-containing disease resistance protein (best arabidopsis hit)
Unigene174641_All	Unigene174641_All	1.3	0.79	0.89	52.2	PRGDB00156526	Glyma03g04530.1	Putative_R-Genes,_predicted_from_Pythozome	Glycine max	NL			LRR and NB-ARC domains-containing disease resistance protein (best arabidopsis hit)
CL14419.Contig18_All	CL14419.Contig18_All	0	0	30.04	85.2	PRGDB00165236	Glyma19g38970.1	Putative_R-Genes,_predicted_from_Pythozome	Glycine max	N			ABC-2 type transporter family protein (best arabidopsis hit)
Unigene199650_All	Unigene199650_All	0.79	0	0	50.5	PRGDB00195639	Phvulv091018789m	Putative_R-Genes,_predicted_from_Pythozome	Phaseolus vulgaris	CNL
Unigene147145_All	Unigene147145_All	0	0	0.88	49.3	PRGDB00206841	LOC_Os04g53040.1	Putative_R-Genes,_predicted_from_Pythozome	Oryza sativa	NL
Unigene151351_All	Unigene151351_All	0	1.21	0	95.2	PRGDB00155469	orange1.1g000354m	Putative_R-Genes,_predicted_from_Pythozome	Citrus sinensis	CNL			NB-ARC domain-containing disease resistance protein (best arabidopsis hit)
CL46751.Contig2_All	CL46751.Contig2_All	0	0.3	1.32	42.4	PRGDB00061522	disease resistance protein	Putative_R-Genes,_collected_from_NCBI_Protein	Brassica rapa subsp. pekinensis	NL	227438216	FJ842817	Brassica rapa subsp. pekinensis isolate BrNL12 disease resistance protein gene, complete cds.
Unigene172705_All	Unigene172705_All	0	0.58	0	42.5	PRGDB00199644	Pavirv00057100m	Putative_R-Genes,_predicted_from_Pythozome	Panicum virgatum	RLP
Unigene106066_All	Unigene106066_All	0.19	0	0	75	PRGDB00196287	Phvulv091023336m	Putative_R-Genes,_predicted_from_Pythozome	Phaseolus vulgaris	RLP
CL55509.Contig2_All	CL55509.Contig2_All	1.2	0	0.73	43.9	PRGDB00164261	Glyma16g23790.1	Putative_R-Genes,_predicted_from_Pythozome	Glycine max	CNL			transmembrane receptors;ATP binding (best arabidopsis hit)
Unigene281594_All	Unigene281594_All	0	0	0.95	56.1	PRGDB00062578	tir-nbs resistance protein	Putative_R-Genes,_collected_from_NCBI_Protein	Populus trichocarpa	N	224056902	XM_002299045	Populus trichocarpa tir-nbs resistance protein, mRNA.
Unigene168421_All	Unigene168421_All	0.57	0.92	0.34	42.9	PRGDB00206841	LOC_Os04g53040.1	Putative_R-Genes,_predicted_from_Pythozome	Oryza sativa	NL
Unigene32376_All	Unigene32376_All	1.74	0	0.52	47.3	PRGDB00144820	AT4G23160.1	Putative_R-Genes,_predicted_from_Pythozome	Arabidopsis thaliana	RLK-GNK2			TKL_IRAK_DUF26-lc.20 - DUF26 kinases have homology to DUF26 containing loci, expressed (best arabidopsis hit)
Unigene11894_All	Unigene11894_All	2.7	0	0	87.4	PRGDB00161544	Glyma11g10810.1	Putative_R-Genes,_predicted_from_Pythozome	Glycine max	N			mitogen-activated protein kinase kinase kinase 7 (best arabidopsis hit)
CL47250.Contig2_All	CL47250.Contig2_All	2.98	3.76	8.87	44.2	PRGDB00180392	Si039656m	Putative_R-Genes,_predicted_from_Pythozome	Setaria italica	N			white-brown complex homolog protein 11 (best arabidopsis hit); white-brown complex homolog protein 11, putative, expressed (best rice hit)
CL23429.Contig1_All	CL23429.Contig1_All	1.42	0.94	1.98	77.1	PRGDB00188713	Gma.37916	Putative_R-Genes,_predicted_from_NCBI_UniGene	Glycine max	RLP	356533074	XM_003535046	PREDICTED: Glycine max probable LRR receptor-like serine
CL31543.Contig2_All	CL31543.Contig2_All	0	1.49	0	51.8	PRGDB00066612	At.49407	Putative_R-Genes,_predicted_from_NCBI_UniGene	Arabidopsis thaliana	RLK-GNK2	42567049	NM_118445	Arabidopsis thaliana protein kinase family protein (AT4G23160) mRNA, complete cds
CL36348.Contig3_All	CL36348.Contig3_All	0.33	2.9	1.01	66.8	PRGDB00160978	Glyma10g08010.1	Putative_R-Genes,_predicted_from_Pythozome	Glycine max	RLP			Leucine-rich repeat protein kinase family protein (best arabidopsis hit)
CL14171.Contig4_All	CL14171.Contig4_All	1.55	0.8	0	66.7	PRGDB00167788	Medtr2g121840.1	Putative_R-Genes,_predicted_from_Pythozome	Medicago truncatula	RLP			Leucine-rich repeat transmembrane protein kinase protein (best arabidopsis hit)
CL31926.Contig8_All	CL31926.Contig8_All	7.05	0.5	0.7	71.9	PRGDB00167710	Medtr2g047020.1	Putative_R-Genes,_predicted_from_Pythozome	Medicago truncatula	TNL			heat shock cognate protein 70-1 (best arabidopsis hit)
CL24693.Contig2_All	CL24693.Contig2_All	0	0	0.72	48	PRGDB00192174	Mtr.4320	Putative_R-Genes,_predicted_from_NCBI_UniGene	Medicago truncatula	RLP	357513590	XM_003627036	Medicago truncatula Receptor-like protein kinase (MTR_8g014930) mRNA, complete cds
Unigene28763_All	Unigene28763_All	1.84	0	0	80.2	PRGDB00195139	Phvulv091009293m	Putative_R-Genes,_predicted_from_Pythozome	Phaseolus vulgaris	TNL
CL36842.Contig1_All	CL36842.Contig1_All	0.44	0	0	44.9	PRGDB00183352	GSVIVT01015461001	Putative_R-Genes,_predicted_from_Pythozome	Vitis vinifera	N			pleiotropic drug resistance 12 (best arabidopsis hit)
CL18004.Contig6_All	CL18004.Contig6_All	0.53	0.38	0.93	93.3	PRGDB00162146	Glyma12g30070.1	Putative_R-Genes,_predicted_from_Pythozome	Glycine max	N			ABC-2 type transporter family protein (best arabidopsis hit)
CL11049.Contig1_All	CL11049.Contig1_All	0	0	0.45	51.2	PRGDB00215989	MDP0000240651	Putative_R-Genes,_predicted_from_Pythozome	Malus x domestica	N
Unigene96274_All	Unigene96274_All	1.91	1.02	0	78.4	PRGDB00164956	Glyma18g45130.1	Putative_R-Genes,_predicted_from_Pythozome	Glycine max	RLK-GNK2			cysteine-rich RLK (RECEPTOR-like protein kinase) 5 (best arabidopsis hit)
CL4615.Contig1_All	CL4615.Contig1_All	1.68	1.26	2.16	45.4	PRGDB00192428	Mtr.19746	Putative_R-Genes,_predicted_from_NCBI_UniGene	Medicago truncatula	RLP	357446746	XM_003593601	Medicago truncatula Receptor-like protein kinase HSL1 (MTR_2g014560) mRNA, complete cds
Unigene159258_All	Unigene159258_All	1.41	0	0	53	PRGDB00079096	Vvi.25563	Putative_R-Genes,_predicted_from_NCBI_UniGene	Vitis vinifera	CNL	225460216	XM_002277805	PREDICTED: Vitis vinifera hypothetical protein LOC100251634 (LOC100251634), mRNA
Unigene149939_All	Unigene149939_All	0	0.99	0.57	47.5	PRGDB00144820	AT4G23160.1	Putative_R-Genes,_predicted_from_Pythozome	Arabidopsis thaliana	RLK-GNK2			TKL_IRAK_DUF26-lc.20 - DUF26 kinases have homology to DUF26 containing loci, expressed (best arabidopsis hit)
Unigene263273_All	Unigene263273_All	0.56	0	0.99	40.7	PRGDB00078883	Vvi.16557	Putative_R-Genes,_predicted_from_NCBI_UniGene	Vitis vinifera	RLP	225441697	XM_002277255	PREDICTED: Vitis vinifera hypothetical protein LOC100262317 (LOC100262317), mRNA
CL66048.Contig3_All	CL66048.Contig3_All	1.69	1.83	0.49	56.6	PRGDB00047409	TIR-NBS-LRR-TIR type disease resistance protein	Putative_R-Genes,_collected_from_NCBI_Protein	Populus trichocarpa	TNL	105922556	DQ513209	Populus trichocarpa clone 110301 TIR-NBS-LRR-TIR type disease resistance protein mRNA, partial cds.
CL47250.Contig5_All	CL47250.Contig5_All	3.97	2.71	0.69	46.5	PRGDB00180392	Si039656m	Putative_R-Genes,_predicted_from_Pythozome	Setaria italica	N			white-brown complex homolog protein 11 (best arabidopsis hit); white-brown complex homolog protein 11, putative, expressed (best rice hit)
Unigene75117_All	Unigene75117_All	1.27	0	0	50	PRGDB00196627	Phvulv091022869m	Putative_R-Genes,_predicted_from_Pythozome	Phaseolus vulgaris	RLP
Unigene181605_All	Unigene181605_All	0	0	0.88	72.3	PRGWK00000861	Solyc07g053180.1.1	Contributed_R-Genes	Solanum lycopersicum	L
Unigene19794_All	Unigene19794_All	2.3	0.6	0	55.4	PRGDB00178373	POPTR_0672s00200.1	Putative_R-Genes,_predicted_from_Pythozome	Populus trichocarpa	RLP			Leucine-rich repeat protein kinase family protein (best arabidopsis hit)
Unigene211939_All	Unigene211939_All	0	0.69	0.5	67.3	PRGDB00216981	MDP0000297928	Putative_R-Genes,_predicted_from_Pythozome	Malus x domestica	RLP
CL1830.Contig1_All	CL1830.Contig1_All	0	0	1.6	52	PRGDB00192428	Mtr.19746	Putative_R-Genes,_predicted_from_NCBI_UniGene	Medicago truncatula	RLP	357446746	XM_003593601	Medicago truncatula Receptor-like protein kinase HSL1 (MTR_2g014560) mRNA, complete cds
CL2196.Contig1_All	CL2196.Contig1_All	1.77	0.48	0.78	44.1	PRGDB00061511	disease resistance protein	Putative_R-Genes,_collected_from_NCBI_Protein	Brassica rapa subsp. pekinensis	TNL	227438238	FJ842828	Brassica rapa subsp. pekinensis isolate BrTNL10 disease resistance protein gene, complete cds.
CL5358.Contig2_All	CL5358.Contig2_All	1.2	1.3	1.87	91.4	PRGDB00158066	Glyma05g33720.1	Putative_R-Genes,_predicted_from_Pythozome	Glycine max	N			ABC-2 type transporter family protein (best arabidopsis hit)
CL4063.Contig2_All	CL4063.Contig2_All	1.94	0	0.16	46.9	PRGDB00168892	Medtr5g092860.1	Putative_R-Genes,_predicted_from_Pythozome	Medicago truncatula	CNL			NB-ARC domain-containing disease resistance protein (best arabidopsis hit)
Unigene87746_All	Unigene87746_All	1.92	0.34	0.38	65.7	PRGDB00068739	Gma.568	Putative_R-Genes,_predicted_from_NCBI_UniGene	Glycine max	RLP	212717150	EU888328	Glycine max clone 8070619 protein kinase mRNA, complete cds
Unigene183_All	Unigene183_All	0.94	0.71	1.25	54.9	PRGDB00188578	Gma.26424	Putative_R-Genes,_predicted_from_NCBI_UniGene	Glycine max	TNL	356557332	XM_003546923	PREDICTED: Glycine max protein SUPPRESSOR OF npr1-1, CONSTITUTIVE 1-like (LOC100799103), mRNA
CL53778.Contig2_All	CL53778.Contig2_All	0	0.8	0.45	45.8	PRGDB00162813	Glyma13g33530.1	Putative_R-Genes,_predicted_from_Pythozome	Glycine max	CNL			NB-ARC domain-containing disease resistance protein (best arabidopsis hit)
CL31029.Contig5_All	CL31029.Contig5_All	0	0.59	0.68	56.4	PRGDB00066612	At.49407	Putative_R-Genes,_predicted_from_NCBI_UniGene	Arabidopsis thaliana	RLK-GNK2	42567049	NM_118445	Arabidopsis thaliana protein kinase family protein (AT4G23160) mRNA, complete cds
CL4758.Contig4_All	CL4758.Contig4_All	1.08	0	0	52.6	PRGDB00165059	Glyma18g51950.1	Putative_R-Genes,_predicted_from_Pythozome	Glycine max	NL			NB-ARC domain-containing disease resistance protein (best arabidopsis hit)
CL60309.Contig1_All	CL60309.Contig1_All	0.97	1.6	0.33	72	PRGDB00195650	Phvulv091011740m	Putative_R-Genes,_predicted_from_Pythozome	Phaseolus vulgaris	RLP
CL10496.Contig1_All	CL10496.Contig1_All	0.85	0.78	1.28	48.3	PRGDB00155563	Glyma01g27440.1	Putative_R-Genes,_predicted_from_Pythozome	Glycine max	TNL			Disease resistance protein (TIR-NBS-LRR class) family (best arabidopsis hit)
Unigene2010_All	Unigene2010_All	0.51	0.09	0.6	58.7	PRGDB00189146	Gma.62786	Putative_R-Genes,_predicted_from_NCBI_UniGene	Glycine max	RLP	356497861	XM_003517727	PREDICTED: Glycine max probable LRR receptor-like serine
Unigene199678_All	Unigene199678_All	0.45	0.49	1.31	50	PRGDB00061511	disease resistance protein	Putative_R-Genes,_collected_from_NCBI_Protein	Brassica rapa subsp. pekinensis	TNL	227438238	FJ842828	Brassica rapa subsp. pekinensis isolate BrTNL10 disease resistance protein gene, complete cds.
CL33723.Contig3_All	CL33723.Contig3_All	0.65	0	0.38	78.1	PRGDB00079106	Vvi.25757	Putative_R-Genes,_predicted_from_NCBI_UniGene	Vitis vinifera	RLK	225450347	XM_002268892	PREDICTED: Vitis vinifera hypothetical protein LOC100240945 (LOC100240945), mRNA
CL68971.Contig2_All	CL68971.Contig2_All	1.52	1.55	1.84	54.7	PRGDB00167513	Medtr1g046990.1	Putative_R-Genes,_predicted_from_Pythozome	Medicago truncatula	RLP			Leucine-rich repeat receptor-like protein kinase family protein (best arabidopsis hit)
Unigene280212_All	Unigene280212_All	1.34	0	0	55.6	PRGDB00216089	MDP0000307165	Putative_R-Genes,_predicted_from_Pythozome	Malus x domestica	RLP
Unigene115173_All	Unigene115173_All	1.9	0.69	0.35	78.6	PRGDB00194991	Phvulv091017782m	Putative_R-Genes,_predicted_from_Pythozome	Phaseolus vulgaris	RLP
CL12896.Contig4_All	CL12896.Contig4_All	1.07	0	0	56.4	PRGDB00162094	cassava4.1_029580m	Putative_R-Genes,_predicted_from_Pythozome	Vitis aestivalis	NL			LRR and NB-ARC domains-containing disease resistance protein (best arabidopsis hit)
Unigene70216_All	Unigene70216_All	2.12	0.41	0	41	PRGDB00196574	Phvulv091017494m	Putative_R-Genes,_predicted_from_Pythozome	Phaseolus vulgaris	TNL
Unigene248873_All	Unigene248873_All	1.37	0	0	52.2	PRGDB00214330	MDP0000262335	Putative_R-Genes,_predicted_from_Pythozome	Malus x domestica	NL
Unigene254506_All	Unigene254506_All	0	0	2.08	64.8	PRGDB00061511	disease resistance protein	Putative_R-Genes,_collected_from_NCBI_Protein	Brassica rapa subsp. pekinensis	TNL	227438238	FJ842828	Brassica rapa subsp. pekinensis isolate BrTNL10 disease resistance protein gene, complete cds.
CL31931.Contig2_All	CL31931.Contig2_All	0	0	0.94	62.9	PRGDB00061511	disease resistance protein	Putative_R-Genes,_collected_from_NCBI_Protein	Brassica rapa subsp. pekinensis	TNL	227438238	FJ842828	Brassica rapa subsp. pekinensis isolate BrTNL10 disease resistance protein gene, complete cds.
Unigene88905_All	Unigene88905_All	0.87	0	0.51	54.2	PRGDB00215267	MDP0000256952	Putative_R-Genes,_predicted_from_Pythozome	Malus x domestica	RLP
Unigene218396_All	Unigene218396_All	0	0	0.78	47.3	PRGDB00213230	MDP0000207132	Putative_R-Genes,_predicted_from_Pythozome	Malus x domestica	RLP
Unigene190473_All	Unigene190473_All	1.54	0.28	2.1	48.4	PRGDB00169652	Medtr7g105090.1	Putative_R-Genes,_predicted_from_Pythozome	Medicago truncatula	CNL			NB-ARC domain-containing disease resistance protein (best arabidopsis hit)
CL11799.Contig4_All	CL11799.Contig4_All	0	1.23	1.01	45.9	PRGDB00167217	mgv1a020513m	Putative_R-Genes,_predicted_from_Pythozome	Cucumis x hytivus	CNL			NB-ARC domain-containing disease resistance protein (best arabidopsis hit)
Unigene239722_All	Unigene239722_All	0	0	0.5	43.1	PRGDB00216202	MDP0000292097	Putative_R-Genes,_predicted_from_Pythozome	Malus x domestica	RLP
CL704.Contig13_All	CL704.Contig13_All	0	0	0.47	95.1	PRGDB00178170	30190.m011176	Putative_R-Genes,_predicted_from_Pythozome	Oryza barthii	RLP			Leucine-rich receptor-like protein kinase family protein (best arabidopsis hit)
CL59663.Contig1_All	CL59663.Contig1_All	1.68	1.36	0	84.3	PRGDB00161502	Glyma11g07970.1	Putative_R-Genes,_predicted_from_Pythozome	Glycine max	RLP			Leucine-rich receptor-like protein kinase family protein (best arabidopsis hit)
CL18068.Contig2_All	CL18068.Contig2_All	1.41	0.25	0.82	55.6	PRGDB00206816	LOC_Os10g21950.1	Putative_R-Genes,_predicted_from_Pythozome	Oryza sativa	NL
CL35175.Contig1_All	CL35175.Contig1_All	0.72	0	0.84	75.8	PRGDB00195645	Phvulv091005654m	Putative_R-Genes,_predicted_from_Pythozome	Phaseolus vulgaris	RLP
Unigene142258_All	Unigene142258_All	0	1.1	0	55.8	PRGDB00213402	MDP0000155539	Putative_R-Genes,_predicted_from_Pythozome	Malus x domestica	NL
CL1740.Contig9_All	CL1740.Contig9_All	0	0.96	1.07	67.8	PRGDB00206816	LOC_Os10g21950.1	Putative_R-Genes,_predicted_from_Pythozome	Oryza sativa	NL
CL13631.Contig14_All	CL13631.Contig14_All	1.08	0.86	0.57	75	PRGDB00213363	MDP0000265619	Putative_R-Genes,_predicted_from_Pythozome	Malus x domestica	N
Unigene184045_All	Unigene184045_All	0	0	0.53	60.2	PRGDB00061511	disease resistance protein	Putative_R-Genes,_collected_from_NCBI_Protein	Brassica rapa subsp. pekinensis	TNL	227438238	FJ842828	Brassica rapa subsp. pekinensis isolate BrTNL10 disease resistance protein gene, complete cds.
CL62358.Contig4_All	CL62358.Contig4_All	0	0	0.86	66.7	PRGDB00213417	MDP0000219444	Putative_R-Genes,_predicted_from_Pythozome	Malus x domestica	RLP
CL60051.Contig1_All	CL60051.Contig1_All	0.84	0	0	52.7	PRGDB00169657	Medtr7g105880.1	Putative_R-Genes,_predicted_from_Pythozome	Medicago truncatula	TNL			disease resistance protein (TIR-NBS-LRR class), putative (best arabidopsis hit)
CL18590.Contig1_All	CL18590.Contig1_All	0.76	0.97	1.46	74.7	PRGDB00167712	Medtr2g049820.1	Putative_R-Genes,_predicted_from_Pythozome	Medicago truncatula	RLP			Leucine-rich repeat protein kinase family protein (best arabidopsis hit)
CL32103.Contig7_All	CL32103.Contig7_All	2.46	1.72	1.42	59.1	PRGDB00164664	Glyma17g20860.1	Putative_R-Genes,_predicted_from_Pythozome	Glycine max	CNL			Disease resistance protein (CC-NBS-LRR class) family (best arabidopsis hit)
Unigene207082_All	Unigene207082_All	0	0	0.84	45.7	PRGDB00061511	disease resistance protein	Putative_R-Genes,_collected_from_NCBI_Protein	Brassica rapa subsp. pekinensis	TNL	227438238	FJ842828	Brassica rapa subsp. pekinensis isolate BrTNL10 disease resistance protein gene, complete cds.
CL22918.Contig2_All	CL22918.Contig2_All	1.33	0.37	0.75	72.5	PRGDB00175219	POPTR_0003s08250.1	Putative_R-Genes,_predicted_from_Pythozome	Populus trichocarpa	TNL			transmembrane receptors;ATP binding (best arabidopsis hit)
Unigene145502_All	Unigene145502_All	0	0.56	0	77.9	PRGDB00196278	Phvulv091007026m	Putative_R-Genes,_predicted_from_Pythozome	Phaseolus vulgaris	N
Unigene25766_All	Unigene25766_All	2.56	0.04	1.01	43.3	PRGDB00061511	disease resistance protein	Putative_R-Genes,_collected_from_NCBI_Protein	Brassica rapa subsp. pekinensis	TNL	227438238	FJ842828	Brassica rapa subsp. pekinensis isolate BrTNL10 disease resistance protein gene, complete cds.
Unigene134503_All	Unigene134503_All	0	0.5	0	41.7	PRGDB00217197	MDP0000314984	Putative_R-Genes,_predicted_from_Pythozome	Malus x domestica	T
Unigene114588_All	Unigene114588_All	2.25	0	0	43	PRGDB00206816	LOC_Os10g21950.1	Putative_R-Genes,_predicted_from_Pythozome	Oryza sativa	NL
CL67127.Contig1_All	CL67127.Contig1_All	0.87	1.75	1.51	47	PRGDB00206816	LOC_Os10g21950.1	Putative_R-Genes,_predicted_from_Pythozome	Oryza sativa	NL
Unigene22204_All	Unigene22204_All	2.69	0	0	51	PRGDB00078600	Vvi.5127	Putative_R-Genes,_predicted_from_NCBI_UniGene	Vitis vinifera	RLK	225449666	XM_002264215	PREDICTED: Vitis vinifera hypothetical protein LOC100253963 (LOC100253963), mRNA
Unigene228728_All	Unigene228728_All	0.38	0.41	1.32	63.6	PRGDB00158904	Glyma07g00990.1	Putative_R-Genes,_predicted_from_Pythozome	Glycine max	CNL			disease resistance protein (TIR-NBS-LRR class), putative (best arabidopsis hit)
CL47818.Contig1_All	CL47818.Contig1_All	0	0	1.44	82.7	PRGDB00194950	Phvulv091010156m	Putative_R-Genes,_predicted_from_Pythozome	Phaseolus vulgaris	RLP
Unigene25907_All	Unigene25907_All	1.38	0	0	72.2	PRGDB00061511	disease resistance protein	Putative_R-Genes,_collected_from_NCBI_Protein	Brassica rapa subsp. pekinensis	TNL	227438238	FJ842828	Brassica rapa subsp. pekinensis isolate BrTNL10 disease resistance protein gene, complete cds.
Unigene108672_All	Unigene108672_All	1.41	0	0	56.9	PRGDB00143462	493465	Putative_R-Genes,_predicted_from_Pythozome	Arabidopsis lyrata	TNL			Regulator of chromosome condensation (RCC1) family protein (best arabidopsis hit)
CL60201.Contig1_All	CL60201.Contig1_All	0.75	0	2.15	52.5	PRGDB00186672		Putative_R-Genes,_collected_from_NCBI_Protein	Arachis hypogaea	NL	342365827	HQ637178	Arachis hypogaea clone AHF-205D04 NBS-LRR gene cluster, complete sequence.
CL5254.Contig23_All	CL5254.Contig23_All	1.42	0.77	3.05	45.7	PRGDB00192428	Mtr.19746	Putative_R-Genes,_predicted_from_NCBI_UniGene	Medicago truncatula	RLP	357446746	XM_003593601	Medicago truncatula Receptor-like protein kinase HSL1 (MTR_2g014560) mRNA, complete cds
Unigene252388_All	Unigene252388_All	1.52	0	1.35	47.8	PRGDB00215085	MDP0000284090	Putative_R-Genes,_predicted_from_Pythozome	Malus x domestica	NL
CL60309.Contig2_All	CL60309.Contig2_All	0	0	1.44	67.3	PRGDB00157907	Glyma05g26520.1	Putative_R-Genes,_predicted_from_Pythozome	Glycine max	RLP			Leucine-rich repeat transmembrane protein kinase (best arabidopsis hit)
Unigene122865_All	Unigene122865_All	0	1.22	0	60.4	PRGDB00075482	Pth.17642	Putative_R-Genes,_predicted_from_NCBI_UniGene	Populus trichocarpa	TNL	105923040	DQ513238	Populus trichocarpa clone 65744 TIR-NBS type disease resistance protein mRNA, complete cds
CL2349.Contig4_All	CL2349.Contig4_All	3.03	3.91	0.76	68.3	PRGDB00164199	Glyma16g08570.1	Putative_R-Genes,_predicted_from_Pythozome	Glycine max	RLP			Protein kinase family protein with leucine-rich repeat domain (best arabidopsis hit)
Unigene120720_All	Unigene120720_All	3.1	3.6	2.08	99.3	PRGDB00188773	Gma.41534	Putative_R-Genes,_predicted_from_NCBI_UniGene	Glycine max	RLP	356499130	XM_003518348	PREDICTED: Glycine max somatic embryogenesis receptor kinase 1-like (LOC100813918), mRNA
CL9954.Contig2_All	CL9954.Contig2_All	0	0	0.15	84.4	PRGDB00188710	Gma.37772	Putative_R-Genes,_predicted_from_NCBI_UniGene	Glycine max	RLP	356567401	XM_003551861	PREDICTED: Glycine max probable LRR receptor-like serine
Unigene224449_All	Unigene224449_All	0	0	0.81	41.9	PRGDB00143566	493041	Putative_R-Genes,_predicted_from_Pythozome	Arabidopsis lyrata	Other			receptor serine/threonine kinase, putative (best arabidopsis hit)
CL4575.Contig2_All	CL4575.Contig2_All	0.9	0.88	1.29	78.5	PRGDB00187696	Gma.53008	Putative_R-Genes,_predicted_from_NCBI_UniGene	Glycine max	NL	223452620	FJ014886	Glycine max clone cw25 NBS-LRR type disease resistance protein mRNA, complete cds
CL54365.Contig1_All	CL54365.Contig1_All	0	1.17	0.68	47.6	PRGDB00061522	disease resistance protein	Putative_R-Genes,_collected_from_NCBI_Protein	Brassica rapa subsp. pekinensis	NL	227438216	FJ842817	Brassica rapa subsp. pekinensis isolate BrNL12 disease resistance protein gene, complete cds.
CL55270.Contig2_All	CL55270.Contig2_All	0	0	0.72	74.5	PRGDB00157657	Glyma05g01420.1	Putative_R-Genes,_predicted_from_Pythozome	Glycine max	RLP			Leucine-rich repeat protein kinase family protein (best arabidopsis hit)
Unigene191719_All	Unigene191719_All	0	0	0.89	64.9	PRGDB00159663	Glyma08g07570.1	Putative_R-Genes,_predicted_from_Pythozome	Glycine max	N			white-brown complex homolog protein 11 (best arabidopsis hit)
Unigene57708_All	Unigene57708_All	2.19	0.57	0	48.5	PRGDB00077825	Ta.43524	Putative_R-Genes,_predicted_from_NCBI_UniGene	Triticum aestivum	CNL	241987454	AK334711	Triticum aestivum cDNA, clone: WT010_M17, cultivar: Chinese Spring
Unigene188086_All	Unigene188086_All	1.16	0.86	1.97	51.3	PRGDB00061511	disease resistance protein	Putative_R-Genes,_collected_from_NCBI_Protein	Brassica rapa subsp. pekinensis	TNL	227438238	FJ842828	Brassica rapa subsp. pekinensis isolate BrTNL10 disease resistance protein gene, complete cds.
CL46271.Contig3_All	CL46271.Contig3_All	0.52	1.12	0.3	64.3	PRGDB00196173	Phvulv091024490m	Putative_R-Genes,_predicted_from_Pythozome	Phaseolus vulgaris	RLP
CL68971.Contig4_All	CL68971.Contig4_All	1.14	2.56	2.07	60.2	PRGDB00196191	Phvulv091027042m	Putative_R-Genes,_predicted_from_Pythozome	Phaseolus vulgaris	RLP
CL704.Contig11_All	CL704.Contig11_All	2.04	1.01	0.69	78.5	PRGDB00157075	Glyma03g42330.1	Putative_R-Genes,_predicted_from_Pythozome	Glycine max	RLP			Leucine-rich receptor-like protein kinase family protein (best arabidopsis hit)
CL26600.Contig3_All	CL26600.Contig3_All	0.72	1.36	0.88	51	PRGDB00164261	Glyma16g23790.1	Putative_R-Genes,_predicted_from_Pythozome	Glycine max	CNL			transmembrane receptors;ATP binding (best arabidopsis hit)
CL24160.Contig1_All	CL24160.Contig1_All	1.54	0	0	56.7	PRGDB00061511	disease resistance protein	Putative_R-Genes,_collected_from_NCBI_Protein	Brassica rapa subsp. pekinensis	TNL	227438238	FJ842828	Brassica rapa subsp. pekinensis isolate BrTNL10 disease resistance protein gene, complete cds.
CL5491.Contig1_All	CL5491.Contig1_All	0.51	0	0.89	66.1	PRGDB00184759	GRMZM2G312712_T02	Putative_R-Genes,_predicted_from_Pythozome	Zea mays	N			zinc finger protein-related (best arabidopsis hit); E3 ubiquitin ligase, putative, expressed (best rice hit)
CL45634.Contig1_All	CL45634.Contig1_All	0	0	0.35	51.5	PRGDB00148110	clementine0.9_030461m	Putative_R-Genes,_predicted_from_Pythozome	Citrus clementina	N			pleiotropic drug resistance 12 (best arabidopsis hit)
CL38693.Contig1_All	CL38693.Contig1_All	1.25	0.5	1.98	52.1	PRGDB00061511	disease resistance protein	Putative_R-Genes,_collected_from_NCBI_Protein	Brassica rapa subsp. pekinensis	TNL	227438238	FJ842828	Brassica rapa subsp. pekinensis isolate BrTNL10 disease resistance protein gene, complete cds.
CL62916.Contig1_All	CL62916.Contig1_All	0.8	1.29	0.59	59.8	PRGDB00161354	Glyma10g41830.1	Putative_R-Genes,_predicted_from_Pythozome	Glycine max	RLP			leucine-rich repeat transmembrane protein kinase family protein (best arabidopsis hit)
Unigene6428_All	Unigene6428_All	2.71	0.7	0	76.4	PRGDB00169351	Medtr6g083910.1	Putative_R-Genes,_predicted_from_Pythozome	Medicago truncatula	RLP			Protein kinase family protein with leucine-rich repeat domain (best arabidopsis hit)
CL18275.Contig3_All	CL18275.Contig3_All	1.16	0	0.53	46	PRGDB00061522	disease resistance protein	Putative_R-Genes,_collected_from_NCBI_Protein	Brassica rapa subsp. pekinensis	NL	227438216	FJ842817	Brassica rapa subsp. pekinensis isolate BrNL12 disease resistance protein gene, complete cds.
Unigene204505_All	Unigene204505_All	0.89	0	0.53	45.7	PRGDB00068751	Gma.2045	Putative_R-Genes,_predicted_from_NCBI_UniGene	Glycine max	RLP	212717160	EU888333	Glycine max clone 8070624 receptor-like serine
Unigene146310_All	Unigene146310_All	0	0.7	0	71.4	PRGDB00063103	ATP binding/protein serine/threonine kinase	Putative_R-Genes,_collected_from_NCBI_Protein	Glycine max	RLP	212717134	EU888320	Glycine max clone 8070611 ATP binding/protein serine/threonine kinase mRNA, complete cds.
CL28618.Contig1_All	CL28618.Contig1_All	0.84	0.62	1.79	40.4	PRGDB00217298	MDP0000545129	Putative_R-Genes,_predicted_from_Pythozome	Malus x domestica	RLP
Unigene28_All	Unigene28_All	5.03	11.8	1.45	67.3	PRGDB00195015	Phvulv091026935m	Putative_R-Genes,_predicted_from_Pythozome	Phaseolus vulgaris	RLP
Unigene235639_All	Unigene235639_All	0	0.46	1.04	45.5	PRGDB00061511	disease resistance protein	Putative_R-Genes,_collected_from_NCBI_Protein	Brassica rapa subsp. pekinensis	TNL	227438238	FJ842828	Brassica rapa subsp. pekinensis isolate BrTNL10 disease resistance protein gene, complete cds.
Unigene244473_All	Unigene244473_All	0	0.89	1.3	42	PRGDB00184336	GSVIVT01034745001	Putative_R-Genes,_predicted_from_Pythozome	Vitis vinifera	N			pleiotropic drug resistance 11 (best arabidopsis hit)
Unigene203043_All	Unigene203043_All	0	0	0.44	52.8	PRGDB00061511	disease resistance protein	Putative_R-Genes,_collected_from_NCBI_Protein	Brassica rapa subsp. pekinensis	TNL	227438238	FJ842828	Brassica rapa subsp. pekinensis isolate BrTNL10 disease resistance protein gene, complete cds.
Unigene222604_All	Unigene222604_All	1.33	0.71	1.95	62.7	PRGDB00061511	disease resistance protein	Putative_R-Genes,_collected_from_NCBI_Protein	Brassica rapa subsp. pekinensis	TNL	227438238	FJ842828	Brassica rapa subsp. pekinensis isolate BrTNL10 disease resistance protein gene, complete cds.
CL30025.Contig1_All	CL30025.Contig1_All	1.69	0.89	1.53	47.5	PRGDB00061511	disease resistance protein	Putative_R-Genes,_collected_from_NCBI_Protein	Brassica rapa subsp. pekinensis	TNL	227438238	FJ842828	Brassica rapa subsp. pekinensis isolate BrTNL10 disease resistance protein gene, complete cds.
CL1377.Contig10_All	CL1377.Contig10_All	0.79	1.64	1.26	43.2	PRGDB00156342	Glyma02g45350.1	Putative_R-Genes,_predicted_from_Pythozome	Glycine max	TNL			disease resistance protein (TIR-NBS-LRR class), putative (best arabidopsis hit)
Unigene269322_All	Unigene269322_All	0	0	0.8	51	PRGDB00061522	disease resistance protein	Putative_R-Genes,_collected_from_NCBI_Protein	Brassica rapa subsp. pekinensis	NL	227438216	FJ842817	Brassica rapa subsp. pekinensis isolate BrNL12 disease resistance protein gene, complete cds.
CL47859.Contig2_All	CL47859.Contig2_All	0.68	0	0	74.5	PRGDB00169012	Medtr5g099510.1	Putative_R-Genes,_predicted_from_Pythozome	Medicago truncatula	TNL			NB-ARC domain-containing disease resistance protein (best arabidopsis hit)
Unigene87250_All	Unigene87250_All	3.6	0	0.8	48.3	PRGDB00213402	MDP0000155539	Putative_R-Genes,_predicted_from_Pythozome	Malus x domestica	NL
Unigene208669_All	Unigene208669_All	1.64	0.43	1.94	56.5	PRGDB00188740	Gma.39199	Putative_R-Genes,_predicted_from_NCBI_UniGene	Glycine max	RLP	356534352	XM_003535672	PREDICTED: Glycine max probable leucine-rich repeat receptor-like protein kinase At1g68400-like (LOC100779158), mRNA
Unigene219216_All	Unigene219216_All	1.2	0	0.73	63.2	PRGDB00201591	Bra013728	Putative_R-Genes,_predicted_from_Pythozome	Brassica rapa	RLP
Unigene37354_All	Unigene37354_All	2.53	0.66	2.31	65	PRGDB00186672		Putative_R-Genes,_collected_from_NCBI_Protein	Arachis hypogaea	NL	342365827	HQ637178	Arachis hypogaea clone AHF-205D04 NBS-LRR gene cluster, complete sequence.
CL37802.Contig2_All	CL37802.Contig2_All	1.44	0.66	0.29	58.3	PRGDB00061511	disease resistance protein	Putative_R-Genes,_collected_from_NCBI_Protein	Brassica rapa subsp. pekinensis	TNL	227438238	FJ842828	Brassica rapa subsp. pekinensis isolate BrTNL10 disease resistance protein gene, complete cds.
CL68522.Contig3_All	CL68522.Contig3_All	1.57	1.24	0.93	46.8	PRGDB00061511	disease resistance protein	Putative_R-Genes,_collected_from_NCBI_Protein	Brassica rapa subsp. pekinensis	TNL	227438238	FJ842828	Brassica rapa subsp. pekinensis isolate BrTNL10 disease resistance protein gene, complete cds.
CL2746.Contig6_All	CL2746.Contig6_All	0	0.52	0	45.1	PRGDB00214989	MDP0000481805	Putative_R-Genes,_predicted_from_Pythozome	Malus x domestica	N
CL56927.Contig2_All	CL56927.Contig2_All	1.2	1.1	2.25	40.9	PRGDB00163570	Glyma14g38700.1	Putative_R-Genes,_predicted_from_Pythozome	Glycine max	NL			NB-ARC domain-containing disease resistance protein (best arabidopsis hit)
Unigene124139_All	Unigene124139_All	0.81	3.5	0.52	45.1	PRGDB00073207	Os.86222	Putative_R-Genes,_predicted_from_NCBI_UniGene	Oryza sativa Japonica Group	NL	115485442	NM_001074397	Oryza sativa Japonica Group Os11g0462900 (Os11g0462900) mRNA, complete cds
Unigene197945_All	Unigene197945_All	0.69	0.37	1.22	62.9	PRGDB00061511	disease resistance protein	Putative_R-Genes,_collected_from_NCBI_Protein	Brassica rapa subsp. pekinensis	TNL	227438238	FJ842828	Brassica rapa subsp. pekinensis isolate BrTNL10 disease resistance protein gene, complete cds.
CL62133.Contig1_All	CL62133.Contig1_All	0	0	0.89	56.9	PRGDB00061511	disease resistance protein	Putative_R-Genes,_collected_from_NCBI_Protein	Brassica rapa subsp. pekinensis	TNL	227438238	FJ842828	Brassica rapa subsp. pekinensis isolate BrTNL10 disease resistance protein gene, complete cds.
Unigene148662_All	Unigene148662_All	0	1.23	0	58.9	PRGDB00195042	Phvulv091009049m	Putative_R-Genes,_predicted_from_Pythozome	Phaseolus vulgaris	TNL
CL20720.Contig3_All	CL20720.Contig3_All	1.36	1.46	0.09	48.2	PRGDB00183352	GSVIVT01015461001	Putative_R-Genes,_predicted_from_Pythozome	Vitis vinifera	N			pleiotropic drug resistance 12 (best arabidopsis hit)
CL51209.Contig3_All	CL51209.Contig3_All	0	0.52	0.59	75.8	PRGDB00161315	Glyma10g39910.1	Putative_R-Genes,_predicted_from_Pythozome	Glycine max	RLK-GNK2			cysteine-rich RLK (RECEPTOR-like protein kinase) 26 (best arabidopsis hit)
Unigene190512_All	Unigene190512_All	1.13	0.91	3.69	57.7	PRGDB00164997	Glyma18g48590.1	Putative_R-Genes,_predicted_from_Pythozome	Glycine max	RLP			Leucine-rich repeat receptor-like protein kinase family protein (best arabidopsis hit)
CL4830.Contig1_All	CL4830.Contig1_All	1.95	0.81	2.69	40.2	PRGDB00078883	Vvi.16557	Putative_R-Genes,_predicted_from_NCBI_UniGene	Vitis vinifera	RLP	225441697	XM_002277255	PREDICTED: Vitis vinifera hypothetical protein LOC100262317 (LOC100262317), mRNA
CL27163.Contig4_All	CL27163.Contig4_All	0	1.01	0.58	63.9	PRGDB00061511	disease resistance protein	Putative_R-Genes,_collected_from_NCBI_Protein	Brassica rapa subsp. pekinensis	TNL	227438238	FJ842828	Brassica rapa subsp. pekinensis isolate BrTNL10 disease resistance protein gene, complete cds.
Unigene229324_All	Unigene229324_All	0	0.4	1.29	53.5	PRGDB00215446	MDP0000264975	Putative_R-Genes,_predicted_from_Pythozome	Malus x domestica	TNL
CL32573.Contig3_All	CL32573.Contig3_All	2.17	1.37	3.32	47.6	PRGDB00061522	disease resistance protein	Putative_R-Genes,_collected_from_NCBI_Protein	Brassica rapa subsp. pekinensis	NL	227438216	FJ842817	Brassica rapa subsp. pekinensis isolate BrNL12 disease resistance protein gene, complete cds.
CL2267.Contig2_All	CL2267.Contig2_All	0.36	0.13	0.76	73.5	PRGDB00201520	Bra013656	Putative_R-Genes,_predicted_from_Pythozome	Brassica rapa	RLK-GNK2
Unigene12934_All	Unigene12934_All	0.73	0.77	0.43	58.5	PRGDB00144820	AT4G23160.1	Putative_R-Genes,_predicted_from_Pythozome	Arabidopsis thaliana	RLK-GNK2			TKL_IRAK_DUF26-lc.20 - DUF26 kinases have homology to DUF26 containing loci, expressed (best arabidopsis hit)
Unigene170208_All	Unigene170208_All	0.03	0.75	0.33	41.8	PRGDB00061511	disease resistance protein	Putative_R-Genes,_collected_from_NCBI_Protein	Brassica rapa subsp. pekinensis	TNL	227438238	FJ842828	Brassica rapa subsp. pekinensis isolate BrTNL10 disease resistance protein gene, complete cds.
CL7134.Contig7_All	CL7134.Contig7_All	9.46	25.4	9.41	47.4	PRGDB00200844	Bra008427	Putative_R-Genes,_predicted_from_Pythozome	Brassica rapa	RLP
Unigene203384_All	Unigene203384_All	0	0	2.01	71.4	PRGDB00168887	Medtr5g090380.1	Putative_R-Genes,_predicted_from_Pythozome	Medicago truncatula	RLP			Leucine-rich repeat protein kinase family protein (best arabidopsis hit)
CL19069.Contig3_All	CL19069.Contig3_All	0.88	0	0	49.4	PRGDB00168892	Medtr5g092860.1	Putative_R-Genes,_predicted_from_Pythozome	Medicago truncatula	CNL			NB-ARC domain-containing disease resistance protein (best arabidopsis hit)
CL54348.Contig2_All	CL54348.Contig2_All	2.18	0	0	47.1	PRGDB00206822	LOC_Os10g07574.1	Putative_R-Genes,_predicted_from_Pythozome	Oryza sativa	NL
Unigene81795_All	Unigene81795_All	1.37	0	0	60.9	PRGDB00204891	Lus10020500	Putative_R-Genes,_predicted_from_Pythozome	Linum usitatissimum	RLP
Unigene283110_All	Unigene283110_All	0	0	0.88	42.2	PRGDB00206841	LOC_Os04g53040.1	Putative_R-Genes,_predicted_from_Pythozome	Oryza sativa	NL
Unigene5568_All	Unigene5568_All	0.38	1.25	0	62.7	PRGDB00201591	Bra013728	Putative_R-Genes,_predicted_from_Pythozome	Brassica rapa	RLP
Unigene209988_All	Unigene209988_All	0	0.41	1.08	41	PRGDB00061511	disease resistance protein	Putative_R-Genes,_collected_from_NCBI_Protein	Brassica rapa subsp. pekinensis	TNL	227438238	FJ842828	Brassica rapa subsp. pekinensis isolate BrTNL10 disease resistance protein gene, complete cds.
Unigene134264_All	Unigene134264_All	0	1.99	0	46.3	PRGDB00072387	Os.40420	Putative_R-Genes,_predicted_from_NCBI_UniGene	Oryza sativa Japonica Group	RLK-GNK2	297607368	NM_001066408	Oryza sativa Japonica Group Os07g0537300 (Os07g0537300) mRNA, complete cds
Unigene221243_All	Unigene221243_All	0	0	0.63	40.9	PRGDB00186518		Putative_R-Genes,_collected_from_NCBI_Protein	Medicago truncatula	TNL	343468465	CM001221	Medicago truncatula chromosome 5.
Unigene63301_All	Unigene63301_All	0.86	0	0	48.6	PRGDB00066612	At.49407	Putative_R-Genes,_predicted_from_NCBI_UniGene	Arabidopsis thaliana	RLK-GNK2	42567049	NM_118445	Arabidopsis thaliana protein kinase family protein (AT4G23160) mRNA, complete cds
Unigene164752_All	Unigene164752_All	0.58	1.86	0.34	49.3	PRGDB00184336	GSVIVT01034745001	Putative_R-Genes,_predicted_from_Pythozome	Vitis vinifera	N			pleiotropic drug resistance 11 (best arabidopsis hit)
CL49864.Contig1_All	CL49864.Contig1_All	0.83	0.62	0.63	43.4	PRGDB00206841	LOC_Os04g53040.1	Putative_R-Genes,_predicted_from_Pythozome	Oryza sativa	NL
Unigene52975_All	Unigene52975_All	2.07	0	0	50	PRGDB00216089	MDP0000307165	Putative_R-Genes,_predicted_from_Pythozome	Malus x domestica	RLP
Unigene164865_All	Unigene164865_All	0	1.39	0	81.6	PRGDB00155593	Glyma01g31590.1	Putative_R-Genes,_predicted_from_Pythozome	Glycine max	RLP			inflorescence meristem receptor-like kinase 2 (best arabidopsis hit)
Unigene198709_All	Unigene198709_All	0	0	0.43	53.1	PRGDB00195384	Phvulv091024876m	Putative_R-Genes,_predicted_from_Pythozome	Phaseolus vulgaris	RLK-GNK2
Unigene204165_All	Unigene204165_All	1.19	0.49	1.56	50.4	PRGDB00066612	At.49407	Putative_R-Genes,_predicted_from_NCBI_UniGene	Arabidopsis thaliana	RLK-GNK2	42567049	NM_118445	Arabidopsis thaliana protein kinase family protein (AT4G23160) mRNA, complete cds
CL11346.Contig2_All	CL11346.Contig2_All	0	1.36	2.92	48.6	PRGDB00078803	Vvi.12916	Putative_R-Genes,_predicted_from_NCBI_UniGene	Vitis vinifera	N	225452756	XM_002283015	PREDICTED: Vitis vinifera hypothetical protein LOC100262734 (LOC100262734), mRNA
CL52989.Contig7_All	CL52989.Contig7_All	1.91	2.7	1.01	58.1	PRGDB00050665	F12M16.25	Putative_R-Genes,_collected_from_NCBI_Protein	Arabidopsis thaliana	CNL	7769847	AC008007	Genomic sequence for Arabidopsis thaliana BAC F12M16 from chromosome I, complete sequence.
Unigene2521_All	Unigene2521_All	0.46	0.79	1.18	40.8	PRGDB00167582	Medtr1g132860.1	Putative_R-Genes,_predicted_from_Pythozome	Medicago truncatula	RLK-GNK2			cysteine-rich RLK (RECEPTOR-like protein kinase) 25 (best arabidopsis hit)
Unigene147444_All	Unigene147444_All	0	2.3	0	78.4	PRGDB00164932	Glyma18g42770.1	Putative_R-Genes,_predicted_from_Pythozome	Glycine max	RLP			Leucine-rich repeat protein kinase family protein (best arabidopsis hit)
CL24963.Contig2_All	CL24963.Contig2_All	1.34	0	0	60	PRGDB00061511	disease resistance protein	Putative_R-Genes,_collected_from_NCBI_Protein	Brassica rapa subsp. pekinensis	TNL	227438238	FJ842828	Brassica rapa subsp. pekinensis isolate BrTNL10 disease resistance protein gene, complete cds.
Unigene136818_All	Unigene136818_All	0	1.71	0.66	68.8	PRGDB00196143	Phvulv091030913m	Putative_R-Genes,_predicted_from_Pythozome	Phaseolus vulgaris	RLP
Unigene187019_All	Unigene187019_All	0.97	0.8	1.44	67.2	PRGDB00187683	Gma.61211	Putative_R-Genes,_predicted_from_NCBI_UniGene	Glycine max	RLK-GNK2	212552159	EU848489	Glycine max receptor-like protein kinase mRNA, complete cds
Unigene160194_All	Unigene160194_All	0	19.21	7.5	56	PRGDB00146307	Bradi1g72570.1	Putative_R-Genes,_predicted_from_Pythozome	Ricinus communis	RLP			Leucine-rich receptor-like protein kinase family protein (best arabidopsis hit); systemin receptor SR160 precursor, putative, expressed (best rice hit)
CL51535.Contig4_All	CL51535.Contig4_All	0	20.75	0.5	44.5	PRGDB00171933	LOC_Os11g27450.1	Putative_R-Genes,_predicted_from_Pythozome	Oryza sativa	NL			RNI-like superfamily protein (best arabidopsis hit)
CL32131.Contig2_All	CL32131.Contig2_All	0	0	1.88	47.2	PRGDB00183430	GSVIVT01017026001	Putative_R-Genes,_predicted_from_Pythozome	Vitis vinifera	NL			LRR and NB-ARC domains-containing disease resistance protein (best arabidopsis hit)
CL17017.Contig1_All	CL17017.Contig1_All	0.51	0.54	0.3	44.7	PRGDB00206816	LOC_Os10g21950.1	Putative_R-Genes,_predicted_from_Pythozome	Oryza sativa	NL
CL33671.Contig4_All	CL33671.Contig4_All	1.17	0	0.71	66.2	PRGDB00186533		Putative_R-Genes,_collected_from_NCBI_Protein	Medicago truncatula	TNL	343468464	CM001222	Medicago truncatula chromosome 6.
Unigene7563_All	Unigene7563_All	0	0	0.5	58.5	PRGDB00213322	MDP0000279719	Putative_R-Genes,_predicted_from_Pythozome	Malus x domestica	NL
Unigene155512_All	Unigene155512_All	2.75	0.96	0	71.8	PRGDB00163111	Glyma14g01230.1	Putative_R-Genes,_predicted_from_Pythozome	Glycine max	CNL			RPS5-like 1 (best arabidopsis hit)
CL27675.Contig1_All	CL27675.Contig1_All	0.77	0.41	0.46	63.1	PRGDB00195384	Phvulv091024876m	Putative_R-Genes,_predicted_from_Pythozome	Phaseolus vulgaris	RLK-GNK2
CL19877.Contig1_All	CL19877.Contig1_All	1.19	0.62	0	50	PRGDB00183430	GSVIVT01017026001	Putative_R-Genes,_predicted_from_Pythozome	Vitis vinifera	NL			LRR and NB-ARC domains-containing disease resistance protein (best arabidopsis hit)
CL61337.Contig2_All	CL61337.Contig2_All	0.82	0.45	1.67	55.9	PRGDB00168221	Medtr4g024220.1	Putative_R-Genes,_predicted_from_Pythozome	Medicago truncatula	TNL			Disease resistance protein (TIR-NBS-LRR class) family (best arabidopsis hit)
CL7020.Contig1_All	CL7020.Contig1_All	0	0	0.76	66.7	PRGDB00168833	Medtr5g084750.1	Putative_R-Genes,_predicted_from_Pythozome	Medicago truncatula	NL			NB-ARC domain-containing disease resistance protein (best arabidopsis hit)
CL2122.Contig13_All	CL2122.Contig13_All	0	0.85	0.92	84.4	PRGDB00164716	Glyma17g34380.1	Putative_R-Genes,_predicted_from_Pythozome	Glycine max	RLP			Leucine-rich receptor-like protein kinase family protein (best arabidopsis hit)
Unigene138404_All	Unigene138404_All	0	0.75	0.62	65.2	PRGDB00188366	Gma.12889	Putative_R-Genes,_predicted_from_NCBI_UniGene	Glycine max	RLK-GNK2	356573846	XM_003555019	PREDICTED: Glycine max cysteine-rich receptor-like protein kinase 42-like (LOC100790404), mRNA
CL63410.Contig1_All	CL63410.Contig1_All	0	0.23	0.98	40	PRGDB00078883	Vvi.16557	Putative_R-Genes,_predicted_from_NCBI_UniGene	Vitis vinifera	RLP	225441697	XM_002277255	PREDICTED: Vitis vinifera hypothetical protein LOC100262317 (LOC100262317), mRNA
Unigene201021_All	Unigene201021_All	0	0.54	0.62	65.1	PRGDB00195075	Phvulv091001958m	Putative_R-Genes,_predicted_from_Pythozome	Phaseolus vulgaris	CNL
CL14703.Contig5_All	CL14703.Contig5_All	4.18	6.52	2.47	49.8	PRGDB00183143	GSVIVT01011370001	Putative_R-Genes,_predicted_from_Pythozome	Vitis vinifera	RLP			Leucine-rich repeat receptor-like protein kinase family protein (best arabidopsis hit)
Unigene100935_All	Unigene100935_All	0.78	0.41	0	53.7	PRGDB00215446	MDP0000264975	Putative_R-Genes,_predicted_from_Pythozome	Malus x domestica	TNL
Unigene270363_All	Unigene270363_All	0	0	1.1	48.4	PRGDB00164303	Glyma16g27550.1	Putative_R-Genes,_predicted_from_Pythozome	Glycine max	CNL			disease resistance protein (TIR-NBS-LRR class), putative (best arabidopsis hit)
CL11842.Contig2_All	CL11842.Contig2_All	2.46	1.7	0.54	64.8	PRGDB00173004	ppa016624m	Putative_R-Genes,_predicted_from_Pythozome	Prunus persica	RLP			Leucine-rich repeat protein kinase family protein (best arabidopsis hit)
Unigene181859_All	Unigene181859_All	0.94	0.17	3.1	60.1	PRGDB00061511	disease resistance protein	Putative_R-Genes,_collected_from_NCBI_Protein	Brassica rapa subsp. pekinensis	TNL	227438238	FJ842828	Brassica rapa subsp. pekinensis isolate BrTNL10 disease resistance protein gene, complete cds.
CL13281.Contig4_All	CL13281.Contig4_All	0	0	1.57	40.6	PRGDB00181545	440019	Putative_R-Genes,_predicted_from_Pythozome	Selaginella moellendorffii	RLP			DEAD/DEAH box helicase, putative (best arabidopsis hit)
Unigene157694_All	Unigene157694_All	0	1.47	0	83	PRGDB00204891	Lus10020500	Putative_R-Genes,_predicted_from_Pythozome	Linum usitatissimum	RLP
CL16915.Contig2_All	CL16915.Contig2_All	2.31	14.43	3.98	66.3	PRGDB00183143	GSVIVT01011370001	Putative_R-Genes,_predicted_from_Pythozome	Vitis vinifera	RLP			Leucine-rich repeat receptor-like protein kinase family protein (best arabidopsis hit)
Unigene203809_All	Unigene203809_All	1.07	0.59	1.4	40.2	PRGDB00061511	disease resistance protein	Putative_R-Genes,_collected_from_NCBI_Protein	Brassica rapa subsp. pekinensis	TNL	227438238	FJ842828	Brassica rapa subsp. pekinensis isolate BrTNL10 disease resistance protein gene, complete cds.
Unigene132096_All	Unigene132096_All	0	1.19	0	40.5	PRGDB00061511	disease resistance protein	Putative_R-Genes,_collected_from_NCBI_Protein	Brassica rapa subsp. pekinensis	TNL	227438238	FJ842828	Brassica rapa subsp. pekinensis isolate BrTNL10 disease resistance protein gene, complete cds.
CL36976.Contig2_All	CL36976.Contig2_All	0	0.3	1	77.3	PRGDB00196690	Phvulv091021355m	Putative_R-Genes,_predicted_from_Pythozome	Phaseolus vulgaris	CN
CL5729.Contig2_All	CL5729.Contig2_All	0	0	2.58	46.6	PRGDB00199472	Pavirv00061359m	Putative_R-Genes,_predicted_from_Pythozome	Panicum virgatum	NL
Unigene274728_All	Unigene274728_All	0	0.9	1.02	87.5	PRGDB00161669	Glyma11g22090.1	Putative_R-Genes,_predicted_from_Pythozome	Glycine max	RLP			Leucine-rich repeat protein kinase family protein (best arabidopsis hit)
Unigene8439_All	Unigene8439_All	1.43	0.53	0.85	81.5	PRGDB00183145	GSVIVT01011374001	Putative_R-Genes,_predicted_from_Pythozome	Vitis vinifera	RLP
CL64509.Contig2_All	CL64509.Contig2_All	0.97	0	0	53.7	PRGDB00178373	POPTR_0672s00200.1	Putative_R-Genes,_predicted_from_Pythozome	Populus trichocarpa	RLP			Leucine-rich repeat protein kinase family protein (best arabidopsis hit)
Unigene270319_All	Unigene270319_All	0	0	0.65	58.8	PRGDB00163090	Glyma13g44850.1	Putative_R-Genes,_predicted_from_Pythozome	Glycine max	RLP			Leucine-rich receptor-like protein kinase family protein (best arabidopsis hit)
Unigene78288_All	Unigene78288_All	0.64	0.34	0	44.2	PRGDB00061568	disease resistance protein	Putative_R-Genes,_collected_from_NCBI_Protein	Brassica rapa subsp. pekinensis	NL	227438124	FJ842771	Brassica rapa subsp. pekinensis isolate BrNL17 disease resistance protein gene, complete cds.
CL33061.Contig2_All	CL33061.Contig2_All	3.24	0.2	0.88	43.1	PRGDB00215602	MDP0000396307	Putative_R-Genes,_predicted_from_Pythozome	Malus x domestica	TNL
CL22879.Contig1_All	CL22879.Contig1_All	0	0	2.41	49.3	PRGDB00213417	MDP0000219444	Putative_R-Genes,_predicted_from_Pythozome	Malus x domestica	RLP
Unigene146098_All	Unigene146098_All	0	0.69	1.63	46.7	PRGDB00148110	clementine0.9_030461m	Putative_R-Genes,_predicted_from_Pythozome	Citrus clementina	N			pleiotropic drug resistance 12 (best arabidopsis hit)
CL52358.Contig1_All	CL52358.Contig1_All	0	0.8	0	69.6	PRGDB00061511	disease resistance protein	Putative_R-Genes,_collected_from_NCBI_Protein	Brassica rapa subsp. pekinensis	TNL	227438238	FJ842828	Brassica rapa subsp. pekinensis isolate BrTNL10 disease resistance protein gene, complete cds.
CL31600.Contig2_All	CL31600.Contig2_All	0.82	0	1.46	49.3	PRGDB00078803	Vvi.12916	Putative_R-Genes,_predicted_from_NCBI_UniGene	Vitis vinifera	N	225452756	XM_002283015	PREDICTED: Vitis vinifera hypothetical protein LOC100262734 (LOC100262734), mRNA
CL33971.Contig2_All	CL33971.Contig2_All	1.59	0.17	2.04	76.2	PRGDB00164588	Glyma17g11160.1	Putative_R-Genes,_predicted_from_Pythozome	Glycine max	RLP			Leucine-rich repeat protein kinase family protein (best arabidopsis hit)
Unigene257539_All	Unigene257539_All	0	0.36	1.62	44.7	PRGDB00047385	NBS type disease resistance protein	Putative_R-Genes,_collected_from_NCBI_Protein	Populus trichocarpa	N	105922962	DQ513233	Populus trichocarpa clone 177919 NBS type disease resistance protein mRNA, complete cds.
CL15254.Contig6_All	CL15254.Contig6_All	1.1	0.48	0.55	69.2	PRGDB00203535	Carubv10019685m	Putative_R-Genes,_predicted_from_Pythozome	Capsella rubella	CN
Unigene171021_All	Unigene171021_All	0	1.57	0	52.4	PRGDB00176286	29666.m001469	Putative_R-Genes,_predicted_from_Pythozome	Oryza barthii	RLP			Leucine-rich repeat receptor-like protein kinase family protein (best arabidopsis hit)
Unigene73130_All	Unigene73130_All	2.3	0.29	0.77	42.1	PRGDB00205338	Lus10015091	Putative_R-Genes,_predicted_from_Pythozome	Linum usitatissimum	RLK-GNK2
CL1862.Contig7_All	CL1862.Contig7_All	0.81	0.84	0.26	83.1	PRGDB00156719	orange1.1g010938m	Putative_R-Genes,_predicted_from_Pythozome	Citrus sinensis	N			white-brown complex homolog protein 11 (best arabidopsis hit)
Unigene273831_All	Unigene273831_All	0	0	0.9	59.7	PRGDB00164301	Glyma16g27520.1	Putative_R-Genes,_predicted_from_Pythozome	Glycine max	CNL			disease resistance protein (TIR-NBS-LRR class), putative (best arabidopsis hit)
Unigene36818_All	Unigene36818_All	0	0.25	0.27	67	PRGDB00175143	POPTR_0003s17730.1	Putative_R-Genes,_predicted_from_Pythozome	Populus trichocarpa	N			pleiotropic drug resistance 12 (best arabidopsis hit)
CL18869.Contig4_All	CL18869.Contig4_All	0	4.11	3.84	73.1	PRGDB00163678	Glyma15g02870.1	Putative_R-Genes,_predicted_from_Pythozome	Glycine max	TNL			disease resistance protein (TIR-NBS-LRR class), putative (best arabidopsis hit)
CL189.Contig15_All	CL189.Contig15_All	0	0.54	1.03	50.3	PRGDB00167874	Medtr3g021730.1	Putative_R-Genes,_predicted_from_Pythozome	Medicago truncatula	NL			NB-ARC domain-containing disease resistance protein (best arabidopsis hit)
Unigene188795_All	Unigene188795_All	2.55	1.37	2.39	46.3	PRGDB00167844	Medtr3g019380.1	Putative_R-Genes,_predicted_from_Pythozome	Medicago truncatula	CNL			NB-ARC domain-containing disease resistance protein (best arabidopsis hit)
Unigene182358_All	Unigene182358_All	0.72	0	1.28	65.5	PRGDB00069491	Gra.1771	Putative_R-Genes,_predicted_from_NCBI_UniGene	Gossypium raimondii	RLP	48799912	CO101226	GR__Eb0027G13.r GR__Eb Gossypium raimondii cDNA clone GR__Eb0027G13 3', mRNA sequence
CL487.Contig2_All	CL487.Contig2_All	2.3	0	0	76	PRGDB00062428	tir-nbs resistance protein	Putative_R-Genes,_collected_from_NCBI_Protein	Populus trichocarpa	N	116047839	CM000339	Populus trichocarpa linkage group III, whole genome shotgun sequence.
CL30554.Contig3_All	CL30554.Contig3_All	1.75	0	0	72.2	PRGDB00188296	Gma.7646	Putative_R-Genes,_predicted_from_NCBI_UniGene	Glycine max	RLP	356535309	XM_003536142	PREDICTED: Glycine max LRR receptor-like serine
Unigene134962_All	Unigene134962_All	0.72	0.38	0	59.3	PRGDB00183044	GSVIVT01008042001	Putative_R-Genes,_predicted_from_Pythozome	Vitis vinifera	N			ATP-binding cassette A2 (best arabidopsis hit)
Unigene200109_All	Unigene200109_All	0.41	0.92	1.88	90.2	PRGDB00078803	Vvi.12916	Putative_R-Genes,_predicted_from_NCBI_UniGene	Vitis vinifera	N	225452756	XM_002283015	PREDICTED: Vitis vinifera hypothetical protein LOC100262734 (LOC100262734), mRNA
CL20385.Contig2_All	CL20385.Contig2_All	0	1.04	0.59	52.4	PRGDB00144820	AT4G23160.1	Putative_R-Genes,_predicted_from_Pythozome	Arabidopsis thaliana	RLK-GNK2			TKL_IRAK_DUF26-lc.20 - DUF26 kinases have homology to DUF26 containing loci, expressed (best arabidopsis hit)
CL14523.Contig2_All	CL14523.Contig2_All	2.81	0	0	55.2	PRGDB00195243	Phvulv091019602m	Putative_R-Genes,_predicted_from_Pythozome	Phaseolus vulgaris	CNL
Unigene133425_All	Unigene133425_All	0.79	1.25	0	69.9	PRGDB00061511	disease resistance protein	Putative_R-Genes,_collected_from_NCBI_Protein	Brassica rapa subsp. pekinensis	TNL	227438238	FJ842828	Brassica rapa subsp. pekinensis isolate BrTNL10 disease resistance protein gene, complete cds.
CL24283.Contig2_All	CL24283.Contig2_All	0	0	1.94	84.5	PRGDB00189083	Gma.61757	Putative_R-Genes,_predicted_from_NCBI_UniGene	Glycine max	RLK-GNK2	356534237	XM_003535616	PREDICTED: Glycine max cysteine-rich receptor-like protein kinase 25-like (LOC100788416), mRNA
CL36976.Contig1_All	CL36976.Contig1_All	0	0.41	0.88	80	PRGDB00196690	Phvulv091021355m	Putative_R-Genes,_predicted_from_Pythozome	Phaseolus vulgaris	CN
CL704.Contig5_All	CL704.Contig5_All	2.2	1.92	1.63	83.3	PRGDB00157075	Glyma03g42330.1	Putative_R-Genes,_predicted_from_Pythozome	Glycine max	RLP			Leucine-rich receptor-like protein kinase family protein (best arabidopsis hit)
CL80.Contig38_All	CL80.Contig38_All	0	0.19	15.2	59.7	PRGDB00201508	Bra021474	Putative_R-Genes,_predicted_from_Pythozome	Brassica rapa	RLP
CL17459.Contig8_All	CL17459.Contig8_All	0	2.28	2.62	77.7	PRGWK00000073	MELO3C004581	Contributed_R-Genes	Cucumis melo	RLP
CL40100.Contig3_All	CL40100.Contig3_All	6.83	7.92	3.44	49.1	PRGDB00217119	MDP0000320460	Putative_R-Genes,_predicted_from_Pythozome	Malus x domestica	RLP
Unigene171732_All	Unigene171732_All	0	1.21	0.33	41.5	PRGDB00061511	disease resistance protein	Putative_R-Genes,_collected_from_NCBI_Protein	Brassica rapa subsp. pekinensis	TNL	227438238	FJ842828	Brassica rapa subsp. pekinensis isolate BrTNL10 disease resistance protein gene, complete cds.
Unigene183569_All	Unigene183569_All	1.06	0.38	0.61	50	PRGDB00213757	MDP0000162676	Putative_R-Genes,_predicted_from_Pythozome	Malus x domestica	RLP
CL10089.Contig6_All	CL10089.Contig6_All	0.47	0.51	2.19	41.3	PRGDB00215267	MDP0000256952	Putative_R-Genes,_predicted_from_Pythozome	Malus x domestica	RLP
CL61554.Contig1_All	CL61554.Contig1_All	0.47	3.12	0.75	69.4	PRGDB00201591	Bra013728	Putative_R-Genes,_predicted_from_Pythozome	Brassica rapa	RLP
CL56793.Contig2_All	CL56793.Contig2_All	2.93	0.41	0	77.6	PRGDB00163963	Glyma15g16670.1	Putative_R-Genes,_predicted_from_Pythozome	Glycine max	RLP			Leucine-rich repeat transmembrane protein kinase (best arabidopsis hit)
CL39832.Contig1_All	CL39832.Contig1_All	0	1.75	0	70.9	PRGDB00167500	Medtr1g043270.1	Putative_R-Genes,_predicted_from_Pythozome	Medicago truncatula	NL			NB-ARC domain-containing disease resistance protein (best arabidopsis hit)
Unigene264986_All	Unigene264986_All	0	0.63	1.48	78.7	PRGDB00158921	Glyma07g01620.1	Putative_R-Genes,_predicted_from_Pythozome	Glycine max	RLP			Leucine-rich repeat protein kinase family protein (best arabidopsis hit)
Unigene155507_All	Unigene155507_All	0.84	0.69	1.14	57.8	PRGDB00078803	Vvi.12916	Putative_R-Genes,_predicted_from_NCBI_UniGene	Vitis vinifera	N	225452756	XM_002283015	PREDICTED: Vitis vinifera hypothetical protein LOC100262734 (LOC100262734), mRNA
CL285.Contig1_All	CL285.Contig1_All	0	1.06	0	56.9	PRGDB00047148	TIR-NBS-LRR type disease resistance protein	Putative_R-Genes,_collected_from_NCBI_Protein	Populus trichocarpa	TNL	105922449	DQ513203	Populus trichocarpa clone 37545 TIR-NBS-LRR type disease resistance protein mRNA, complete cds.
Unigene121783_All	Unigene121783_All	0	0.5	0	46.4	PRGDB00196518	Phvulv091007451m	Putative_R-Genes,_predicted_from_Pythozome	Phaseolus vulgaris	RLK-GNK2
CL8142.Contig11_All	CL8142.Contig11_All	0.61	0	0	70.3	PRGDB00196209	Phvulv091022555m	Putative_R-Genes,_predicted_from_Pythozome	Phaseolus vulgaris	RLP
Unigene282816_All	Unigene282816_All	0	0	0.88	67.4	PRGDB00061511	disease resistance protein	Putative_R-Genes,_collected_from_NCBI_Protein	Brassica rapa subsp. pekinensis	TNL	227438238	FJ842828	Brassica rapa subsp. pekinensis isolate BrTNL10 disease resistance protein gene, complete cds.
Unigene187006_All	Unigene187006_All	0.86	0.16	3.32	45.3	PRGDB00078883	Vvi.16557	Putative_R-Genes,_predicted_from_NCBI_UniGene	Vitis vinifera	RLP	225441697	XM_002277255	PREDICTED: Vitis vinifera hypothetical protein LOC100262317 (LOC100262317), mRNA
Unigene138299_All	Unigene138299_All	0	1.2	0	48.4	PRGDB00154741	orange1.1g002236m	Putative_R-Genes,_predicted_from_Pythozome	Citrus sinensis	N			ABC2 homolog 6 (best arabidopsis hit)
Unigene80973_All	Unigene80973_All	0.84	0.44	0.5	68.1	PRGDB00195563	Phvulv091025821m	Putative_R-Genes,_predicted_from_Pythozome	Phaseolus vulgaris	N
CL5729.Contig1_All	CL5729.Contig1_All	1.51	1	0.7	47.9	PRGDB00199472	Pavirv00061359m	Putative_R-Genes,_predicted_from_Pythozome	Panicum virgatum	NL
Unigene192953_All	Unigene192953_All	0	0	0.85	62.3	PRGDB00186671		Putative_R-Genes,_collected_from_NCBI_Protein	Arachis hypogaea	TNL	342365827	HQ637178	Arachis hypogaea clone AHF-205D04 NBS-LRR gene cluster, complete sequence.
CL51966.Contig3_All	CL51966.Contig3_All	0	0	0.64	52.6	PRGDB00183430	GSVIVT01017026001	Putative_R-Genes,_predicted_from_Pythozome	Vitis vinifera	NL			LRR and NB-ARC domains-containing disease resistance protein (best arabidopsis hit)
CL21492.Contig5_All	CL21492.Contig5_All	0.8	2.23	0.95	59.2	PRGDB00183352	GSVIVT01015461001	Putative_R-Genes,_predicted_from_Pythozome	Vitis vinifera	N			pleiotropic drug resistance 12 (best arabidopsis hit)
CL36550.Contig1_All	CL36550.Contig1_All	2.64	0.35	0	42.4	PRGDB00061522	disease resistance protein	Putative_R-Genes,_collected_from_NCBI_Protein	Brassica rapa subsp. pekinensis	NL	227438216	FJ842817	Brassica rapa subsp. pekinensis isolate BrNL12 disease resistance protein gene, complete cds.
CL17459.Contig4_All	CL17459.Contig4_All	0.94	0	1.38	77.7	PRGWK00000073	MELO3C004581	Contributed_R-Genes	Cucumis melo	RLP
Unigene235397_All	Unigene235397_All	0.76	0	1.35	58	PRGDB00186672		Putative_R-Genes,_collected_from_NCBI_Protein	Arachis hypogaea	NL	342365827	HQ637178	Arachis hypogaea clone AHF-205D04 NBS-LRR gene cluster, complete sequence.
Unigene27828_All	Unigene27828_All	1.88	0	0.27	50.9	PRGDB00188578	Gma.26424	Putative_R-Genes,_predicted_from_NCBI_UniGene	Glycine max	TNL	356557332	XM_003546923	PREDICTED: Glycine max protein SUPPRESSOR OF npr1-1, CONSTITUTIVE 1-like (LOC100799103), mRNA
CL32029.Contig3_All	CL32029.Contig3_All	1.86	2.1	2.64	74.9	PRGDB00164613	Glyma17g12880.1	Putative_R-Genes,_predicted_from_Pythozome	Glycine max	RLP			Leucine-rich repeat protein kinase family protein (best arabidopsis hit)
Unigene247998_All	Unigene247998_All	0.95	0.35	1.11	41	PRGDB00183430	GSVIVT01017026001	Putative_R-Genes,_predicted_from_Pythozome	Vitis vinifera	NL			LRR and NB-ARC domains-containing disease resistance protein (best arabidopsis hit)
CL12598.Contig3_All	CL12598.Contig3_All	0.81	1.32	0.34	49.2	PRGDB00049879	Os11g0686400	Putative_R-Genes,_collected_from_NCBI_Protein	Oryza sativa Japonica Group	CNL	115486666	NM_001075009	Oryza sativa (japonica cultivar-group) Os11g0686400 (Os11g0686400) mRNA, complete cds.
Unigene209984_All	Unigene209984_All	0	0	1.62	41.5	PRGDB00061511	disease resistance protein	Putative_R-Genes,_collected_from_NCBI_Protein	Brassica rapa subsp. pekinensis	TNL	227438238	FJ842828	Brassica rapa subsp. pekinensis isolate BrTNL10 disease resistance protein gene, complete cds.
Unigene142592_All	Unigene142592_All	0	1.84	1.19	40.1	PRGDB00215095	MDP0000319352	Putative_R-Genes,_predicted_from_Pythozome	Malus x domestica	TNL
CL3837.Contig1_All	CL3837.Contig1_All	9.02	0	4.86	60.5	PRGDB00206645	Lus10016836	Putative_R-Genes,_predicted_from_Pythozome	Linum usitatissimum	N
CL18452.Contig2_All	CL18452.Contig2_All	2.95	0.13	0.72	67.7	PRGDB00195228	Phvulv091001547m	Putative_R-Genes,_predicted_from_Pythozome	Phaseolus vulgaris	CNL
Unigene217904_All	Unigene217904_All	0	0	0.88	58.8	PRGDB00196307	Phvulv091011294m	Putative_R-Genes,_predicted_from_Pythozome	Phaseolus vulgaris	NL
CL55336.Contig2_All	CL55336.Contig2_All	0	0.71	0	88.7	PRGDB00164909	Glyma18g38470.1	Putative_R-Genes,_predicted_from_Pythozome	Glycine max	RLP			Leucine-rich repeat transmembrane protein kinase family protein (best arabidopsis hit)
Unigene16878_All	Unigene16878_All	1.13	0.19	0.93	54.3	PRGDB00061511	disease resistance protein	Putative_R-Genes,_collected_from_NCBI_Protein	Brassica rapa subsp. pekinensis	TNL	227438238	FJ842828	Brassica rapa subsp. pekinensis isolate BrTNL10 disease resistance protein gene, complete cds.
CL61019.Contig3_All	CL61019.Contig3_All	1.04	2.08	0.24	65.6	PRGDB00184231	GSVIVT01032740001	Putative_R-Genes,_predicted_from_Pythozome	Vitis vinifera	RLP			inflorescence meristem receptor-like kinase 2 (best arabidopsis hit)
Unigene129358_All	Unigene129358_All	0.63	1.01	0.37	50.5	PRGDB00061511	disease resistance protein	Putative_R-Genes,_collected_from_NCBI_Protein	Brassica rapa subsp. pekinensis	TNL	227438238	FJ842828	Brassica rapa subsp. pekinensis isolate BrTNL10 disease resistance protein gene, complete cds.
CL8476.Contig4_All	CL8476.Contig4_All	1.8	1.17	3.14	60.1	PRGDB00189850	Hv.34869	Putative_R-Genes,_predicted_from_NCBI_UniGene	Hordeum vulgare	Other	326526852	AK369614	Hordeum vulgare subsp. vulgare mRNA for predicted protein, complete cds, clone: NIASHv2094G16
Unigene16953_All	Unigene16953_All	2.07	2.15	0	68.9	PRGDB00176719	29841.m002899	Putative_R-Genes,_predicted_from_Pythozome	Oryza barthii	RLP			Leucine-rich repeat protein kinase family protein (best arabidopsis hit)
Unigene140999_All	Unigene140999_All	0	1.77	0.96	48	PRGDB00194927	Phvulv091016243m	Putative_R-Genes,_predicted_from_Pythozome	Phaseolus vulgaris	CNL
CL52002.Contig2_All	CL52002.Contig2_All	0	0.75	0	47	PRGDB00078883	Vvi.16557	Putative_R-Genes,_predicted_from_NCBI_UniGene	Vitis vinifera	RLP	225441697	XM_002277255	PREDICTED: Vitis vinifera hypothetical protein LOC100262317 (LOC100262317), mRNA
CL46174.Contig1_All	CL46174.Contig1_All	0.94	1.41	1.09	56.2	PRGDB00201591	Bra013728	Putative_R-Genes,_predicted_from_Pythozome	Brassica rapa	RLP
CL18171.Contig4_All	CL18171.Contig4_All	6.93	2.19	8.2	43.7	PRGDB00206923	LOC_Os06g41690.1	Putative_R-Genes,_predicted_from_Pythozome	Oryza sativa	CNL
CL562.Contig12_All	CL562.Contig12_All	0	0	1.89	55.7	PRGDB00200873	Bra023646	Putative_R-Genes,_predicted_from_Pythozome	Brassica rapa	CN
CL2924.Contig2_All	CL2924.Contig2_All	2.93	1.55	3.52	47.2	PRGDB00061511	disease resistance protein	Putative_R-Genes,_collected_from_NCBI_Protein	Brassica rapa subsp. pekinensis	TNL	227438238	FJ842828	Brassica rapa subsp. pekinensis isolate BrTNL10 disease resistance protein gene, complete cds.
CL68458.Contig2_All	CL68458.Contig2_All	0	2.01	0.16	82.3	PRGDB00070373	Lja.17570	Putative_R-Genes,_predicted_from_NCBI_UniGene	Lotus japonicus	RLP	21622627	AF492655	Lotus japonicus receptor-like kinase SYMRK mRNA, complete cds
CL56126.Contig2_All	CL56126.Contig2_All	0	0.69	0	52.8	PRGDB00164931	Glyma18g42730.1	Putative_R-Genes,_predicted_from_Pythozome	Glycine max	RLP			Protein kinase family protein with leucine-rich repeat domain (best arabidopsis hit)
Unigene220529_All	Unigene220529_All	1.04	1.12	2.06	65	PRGDB00194982	Phvulv091014932m	Putative_R-Genes,_predicted_from_Pythozome	Phaseolus vulgaris	RLP
CL22607.Contig2_All	CL22607.Contig2_All	1.01	1.23	1.47	67.4	PRGDB00162777	Glyma13g31780.1	Putative_R-Genes,_predicted_from_Pythozome	Glycine max	RLP			STRUBBELIG-receptor family 3 (best arabidopsis hit)
CL980.Contig22_All	CL980.Contig22_All	0	0	2.19	48.3	PRGDB00201428	Bra003863	Putative_R-Genes,_predicted_from_Pythozome	Brassica rapa	CN
Unigene127632_All	Unigene127632_All	0.81	1.53	0.47	44.3	PRGDB00206841	LOC_Os04g53040.1	Putative_R-Genes,_predicted_from_Pythozome	Oryza sativa	NL
CL10671.Contig13_All	CL10671.Contig13_All	0.82	0.92	1.21	81.7	PRGDB00071495	Mtr.23286	Putative_R-Genes,_predicted_from_NCBI_UniGene	Medicago truncatula	RLP	194441091	EU849167	Medicago truncatula plasma membrane receptor-like kinase mRNA, complete cds
Unigene164863_All	Unigene164863_All	0	0.79	0	47.9	PRGDB00206816	LOC_Os10g21950.1	Putative_R-Genes,_predicted_from_Pythozome	Oryza sativa	NL
Unigene6938_All	Unigene6938_All	0.98	1.53	0	47.5	PRGDB00061511	disease resistance protein	Putative_R-Genes,_collected_from_NCBI_Protein	Brassica rapa subsp. pekinensis	TNL	227438238	FJ842828	Brassica rapa subsp. pekinensis isolate BrTNL10 disease resistance protein gene, complete cds.
CL54491.Contig4_All	CL54491.Contig4_All	15.96	43.35	2.22	77.4	PRGDB00155966	Glyma02g10770.1	Putative_R-Genes,_predicted_from_Pythozome	Glycine max	RLP			Leucine-rich receptor-like protein kinase family protein (best arabidopsis hit)
Unigene108062_All	Unigene108062_All	0	0	0.47	51.2	PRGDB00176052	28966.m000525	Putative_R-Genes,_predicted_from_Pythozome	Oryza barthii	RLP			BRI1 like (best arabidopsis hit)
CL1507.Contig2_All	CL1507.Contig2_All	0	0.33	0.55	53.1	PRGDB00201591	Bra013728	Putative_R-Genes,_predicted_from_Pythozome	Brassica rapa	RLP
Unigene154685_All	Unigene154685_All	0	0	1.94	86.9	PRGDB00187661	Gma.60775	Putative_R-Genes,_predicted_from_NCBI_UniGene	Glycine max	RLP	223452437	FJ014793	Glycine max clone cw110 leucine-rich repeat receptor-like protein kinase mRNA, complete cds
CL13973.Contig4_All	CL13973.Contig4_All	2.83	0	0.56	81.2	PRGDB00164451	Glyma16g33540.1	Putative_R-Genes,_predicted_from_Pythozome	Glycine max	RLP			leucine-rich repeat transmembrane protein kinase family protein (best arabidopsis hit)
CL18661.Contig1_All	CL18661.Contig1_All	1.42	1.06	1.84	48.1	PRGDB00158837	Glyma06g46660.1	Putative_R-Genes,_predicted_from_Pythozome	Glycine max	TNL			Disease resistance protein (TIR-NBS-LRR class) family (best arabidopsis hit)
Unigene121333_All	Unigene121333_All	0	4.04	0.53	80.4	PRGDB00215932	MDP0000247856	Putative_R-Genes,_predicted_from_Pythozome	Malus x domestica	TNL
Unigene163516_All	Unigene163516_All	1.59	0.42	0	43.4	PRGDB00186522		Putative_R-Genes,_collected_from_NCBI_Protein	Medicago truncatula	NL	343468466	CM001220	Medicago truncatula chromosome 4.
CL39429.Contig2_All	CL39429.Contig2_All	1.93	0	0	45.6	PRGDB00206841	LOC_Os04g53040.1	Putative_R-Genes,_predicted_from_Pythozome	Oryza sativa	NL
Unigene234522_All	Unigene234522_All	0	0	0.58	49.4	PRGDB00187690	Gma.32437	Putative_R-Genes,_predicted_from_NCBI_UniGene	Glycine max	RLK-GNK2	223452301	FJ014724	Glycine max clone cw42 cysteine-rich protein mRNA, complete cds
CL8401.Contig6_All	CL8401.Contig6_All	1.53	0	0	56.6	PRGDB00201227	Bra026094	Putative_R-Genes,_predicted_from_Pythozome	Brassica rapa	CNL
Unigene171538_All	Unigene171538_All	1.43	0.74	0	77.6	PRGDB00215908	MDP0000201937	Putative_R-Genes,_predicted_from_Pythozome	Malus x domestica	RLP
CL8616.Contig1_All	CL8616.Contig1_All	1.47	0.51	0	73.9	PRGDB00192424	Mtr.19420	Putative_R-Genes,_predicted_from_NCBI_UniGene	Medicago truncatula	N	357476306	XM_003608391	Medicago truncatula ABC transporter G family member (MTR_4g094090) mRNA, complete cds
CL31827.Contig4_All	CL31827.Contig4_All	1.19	2.16	0.54	91.9	PRGDB00188731	Gma.38970	Putative_R-Genes,_predicted_from_NCBI_UniGene	Glycine max	RLP	356577569	XM_003556849	PREDICTED: Glycine max probable leucine-rich repeat receptor-like protein kinase At2g33170-like (LOC100805792), mRNA
CL17419.Contig3_All	CL17419.Contig3_All	11.58	0.44	0.82	74.5	PRGDB00147216	Bradi4g24910.1	Putative_R-Genes,_predicted_from_Pythozome	Ricinus communis	RLP			mitogen-activated protein kinase 1 (best arabidopsis hit); CGMC_MAPKCMGC_2_SLT2y_ERK.2 - CGMC includes CDA, MAPK, GSK3, and CLKC kinases, expressed (best rice hit)
CL340.Contig3_All	CL340.Contig3_All	0.44	0	0	44.8	PRGDB00144820	AT4G23160.1	Putative_R-Genes,_predicted_from_Pythozome	Arabidopsis thaliana	RLK-GNK2			TKL_IRAK_DUF26-lc.20 - DUF26 kinases have homology to DUF26 containing loci, expressed (best arabidopsis hit)
Unigene253568_All	Unigene253568_All	2.06	0.73	2.83	53.9	PRGDB00147638	clementine0.9_000783m	Putative_R-Genes,_predicted_from_Pythozome	Citrus clementina	CNL			NB-ARC domain-containing disease resistance protein (best arabidopsis hit)
Unigene127941_All	Unigene127941_All	2.08	2.21	0	77.2	PRGDB00168017	Medtr3g086260.1	Putative_R-Genes,_predicted_from_Pythozome	Medicago truncatula	RLK-GNK2			cysteine-rich RLK (RECEPTOR-like protein kinase) 3 (best arabidopsis hit)
CL7409.Contig1_All	CL7409.Contig1_All	0.73	0.63	0.75	61.5	PRGDB00168281	Medtr4g111030.1	Putative_R-Genes,_predicted_from_Pythozome	Medicago truncatula	TNL			disease resistance protein (TIR-NBS-LRR class), putative (best arabidopsis hit)
Unigene261638_All	Unigene261638_All	0.92	0	0.81	50.4	PRGDB00000032	Cf-2	Reference_R-Genes,_manually_curated	Solanum pimpinellifolium	RLP	1184074	U42444	Lycopersicon pimpinellifolium leucine rich repeat protein Cf-2.1 gene, complete cds.
Unigene181656_All	Unigene181656_All	0.57	0.47	5.37	82.2	PRGDB00188577	Gma.26421	Putative_R-Genes,_predicted_from_NCBI_UniGene	Glycine max	RLP	356522866	XM_003530016	PREDICTED: Glycine max probable inactive receptor kinase At1g48480-like (LOC100781597), mRNA
CL47515.Contig2_All	CL47515.Contig2_All	0	0	1.51	60	PRGDB00215907	MDP0000201899	Putative_R-Genes,_predicted_from_Pythozome	Malus x domestica	NL
CL30269.Contig3_All	CL30269.Contig3_All	17.64	0.24	0.42	62.9	PRGDB00213092	MDP0000278380	Putative_R-Genes,_predicted_from_Pythozome	Malus x domestica	Other
CL66818.Contig2_All	CL66818.Contig2_All	0.69	0.57	1.4	51.2	PRGDB00147975	clementine0.9_002661m	Putative_R-Genes,_predicted_from_Pythozome	Citrus clementina	CNL			Disease resistance protein (CC-NBS-LRR class) family (best arabidopsis hit)
CL51966.Contig1_All	CL51966.Contig1_All	4.36	0.52	0.28	49.2	PRGDB00183430	GSVIVT01017026001	Putative_R-Genes,_predicted_from_Pythozome	Vitis vinifera	NL			LRR and NB-ARC domains-containing disease resistance protein (best arabidopsis hit)
CL34937.Contig1_All	CL34937.Contig1_All	1.34	1.04	1.21	71.7	PRGDB00188286	Gma.6650	Putative_R-Genes,_predicted_from_NCBI_UniGene	Glycine max	RLP	356526420	XM_003531768	PREDICTED: Glycine max probable LRR receptor-like serine
Unigene195024_All	Unigene195024_All	0	0	0.66	49.3	PRGDB00061522	disease resistance protein	Putative_R-Genes,_collected_from_NCBI_Protein	Brassica rapa subsp. pekinensis	NL	227438216	FJ842817	Brassica rapa subsp. pekinensis isolate BrNL12 disease resistance protein gene, complete cds.
Unigene219353_All	Unigene219353_All	1.45	0	0	55.6	PRGDB00217533	Thhalv10011182m	Putative_R-Genes,_predicted_from_Pythozome	Eutrema halophilum	CN
Unigene282865_All	Unigene282865_All	0	0.34	2.25	60.4	PRGDB00061511	disease resistance protein	Putative_R-Genes,_collected_from_NCBI_Protein	Brassica rapa subsp. pekinensis	TNL	227438238	FJ842828	Brassica rapa subsp. pekinensis isolate BrTNL10 disease resistance protein gene, complete cds.
Unigene15355_All	Unigene15355_All	2.44	0.79	0	50.6	PRGDB00078525	Vvi.774	Putative_R-Genes,_predicted_from_NCBI_UniGene	Vitis vinifera	RLP	225469427	XM_002267128	PREDICTED: Vitis vinifera hypothetical protein LOC100251471 (LOC100251471), mRNA
Unigene257243_All	Unigene257243_All	0	0	0.62	66.7	PRGDB00169837	Medtr8g021230.1	Putative_R-Genes,_predicted_from_Pythozome	Medicago truncatula	TNL			disease resistance protein (TIR-NBS-LRR class), putative (best arabidopsis hit)
CL16262.Contig1_All	CL16262.Contig1_All	1.05	2.07	1.77	77.3	PRGDB00201538	Bra013661	Putative_R-Genes,_predicted_from_Pythozome	Brassica rapa	RLK-GNK2
Unigene103229_All	Unigene103229_All	1.12	0	0	62.3	PRGDB00075137	Pth.2857	Putative_R-Genes,_predicted_from_NCBI_UniGene	Populus trichocarpa	RLP	224061612	XM_002300531	Populus trichocarpa predicted protein, mRNA
CL9954.Contig7_All	CL9954.Contig7_All	2.8	4.14	0.6	84.5	PRGDB00188710	Gma.37772	Putative_R-Genes,_predicted_from_NCBI_UniGene	Glycine max	RLP	356567401	XM_003551861	PREDICTED: Glycine max probable LRR receptor-like serine
CL10954.Contig1_All	CL10954.Contig1_All	10.66	8.82	33.19	69.6	PRGDB00157816	orange1.1g002673m	Putative_R-Genes,_predicted_from_Pythozome	Citrus sinensis	RLP			Leucine-rich receptor-like protein kinase family protein (best arabidopsis hit)
Unigene155001_All	Unigene155001_All	1.46	1.27	0.62	61	PRGDB00147571	clementine0.9_000952m	Putative_R-Genes,_predicted_from_Pythozome	Citrus clementina	RLP			Leucine-rich repeat protein kinase family protein (best arabidopsis hit)
Unigene263902_All	Unigene263902_All	1.33	0	0.81	48.9	PRGDB00175646	POPTR_0014s01150.1	Putative_R-Genes,_predicted_from_Pythozome	Populus trichocarpa	CNL			LRR and NB-ARC domains-containing disease resistance protein (best arabidopsis hit)
Unigene183405_All	Unigene183405_All	1.69	0.92	1.64	46.6	PRGDB00061511	disease resistance protein	Putative_R-Genes,_collected_from_NCBI_Protein	Brassica rapa subsp. pekinensis	TNL	227438238	FJ842828	Brassica rapa subsp. pekinensis isolate BrTNL10 disease resistance protein gene, complete cds.
Unigene33695_All	Unigene33695_All	1.53	0	0	69.4	PRGDB00177590	30114.m000529	Putative_R-Genes,_predicted_from_Pythozome	Oryza barthii	RLP			Leucine-rich receptor-like protein kinase family protein (best arabidopsis hit)
CL22767.Contig3_All	CL22767.Contig3_All	2.06	0.09	0.6	70.9	PRGDB00188976	Gma.59033	Putative_R-Genes,_predicted_from_NCBI_UniGene	Glycine max	RLP	356512959	XM_003525134	PREDICTED: Glycine max probable inactive receptor kinase At1g48480-like (LOC100818955), mRNA
Unigene266575_All	Unigene266575_All	0	0	1.78	76.8	PRGDB00188337	Gma.10116	Putative_R-Genes,_predicted_from_NCBI_UniGene	Glycine max	RLP	356566990	XM_003551660	PREDICTED: Glycine max probable LRR receptor-like serine
CL25795.Contig4_All	CL25795.Contig4_All	0	0.41	0	56.2	PRGDB00165452	Glyma20g27610.1	Putative_R-Genes,_predicted_from_Pythozome	Glycine max	RLK-GNK2			cysteine-rich RLK (RECEPTOR-like protein kinase) 29 (best arabidopsis hit)
Unigene185066_All	Unigene185066_All	0	0	1.99	72	PRGDB00188755	Gma.40261	Putative_R-Genes,_predicted_from_NCBI_UniGene	Glycine max	RLP	356495852	XM_003516738	PREDICTED: Glycine max receptor-like protein kinase HSL1-like (LOC100785907), mRNA
CL37375.Contig1_All	CL37375.Contig1_All	1.38	0	0	43.5	PRGDB00192459	Mtr.22577	Putative_R-Genes,_predicted_from_NCBI_UniGene	Medicago truncatula	CNL	357509266	XM_003624874	Medicago truncatula NB-LRR type disease resistance protein (MTR_7g089080) mRNA, complete cds
CL2122.Contig6_All	CL2122.Contig6_All	8	6.72	12.01	69.3	PRGDB00194855	Phvulv091005240m	Putative_R-Genes,_predicted_from_Pythozome	Phaseolus vulgaris	RLP
Unigene22792_All	Unigene22792_All	0	0	0.78	92.3	PRGDB00143314	492950	Putative_R-Genes,_predicted_from_Pythozome	Arabidopsis lyrata	NL			NB-ARC domain-containing disease resistance protein (best arabidopsis hit)
CL62628.Contig2_All	CL62628.Contig2_All	0	0	1.62	78.9	PRGDB00195548	Phvulv091020863m	Putative_R-Genes,_predicted_from_Pythozome	Phaseolus vulgaris	CNL
Unigene166449_All	Unigene166449_All	1.22	2.65	0.95	43.2	PRGDB00061511	disease resistance protein	Putative_R-Genes,_collected_from_NCBI_Protein	Brassica rapa subsp. pekinensis	TNL	227438238	FJ842828	Brassica rapa subsp. pekinensis isolate BrTNL10 disease resistance protein gene, complete cds.
Unigene62886_All	Unigene62886_All	1.56	0	0	71.4	PRGDB00157555	Glyma04g40870.1	Putative_R-Genes,_predicted_from_Pythozome	Glycine max	RLP			Leucine-rich repeat protein kinase family protein (best arabidopsis hit)
Unigene285887_All	Unigene285887_All	1.46	0	0.86	60.3	PRGDB00186672		Putative_R-Genes,_collected_from_NCBI_Protein	Arachis hypogaea	NL	342365827	HQ637178	Arachis hypogaea clone AHF-205D04 NBS-LRR gene cluster, complete sequence.
Unigene167615_All	Unigene167615_All	0	0.51	0	42.4	PRGDB00206816	LOC_Os10g21950.1	Putative_R-Genes,_predicted_from_Pythozome	Oryza sativa	NL
CL15113.Contig6_All	CL15113.Contig6_All	1.95	0.83	0	56.7	PRGDB00206399	Lus10012284	Putative_R-Genes,_predicted_from_Pythozome	Linum usitatissimum	N
Unigene91848_All	Unigene91848_All	0	0	0.35	89.1	PRGDB00203616	Carubv10002808m	Putative_R-Genes,_predicted_from_Pythozome	Capsella rubella	RLP
Unigene190688_All	Unigene190688_All	0.52	0.43	1.94	65.1	PRGDB00061511	disease resistance protein	Putative_R-Genes,_collected_from_NCBI_Protein	Brassica rapa subsp. pekinensis	TNL	227438238	FJ842828	Brassica rapa subsp. pekinensis isolate BrTNL10 disease resistance protein gene, complete cds.
Unigene216714_All	Unigene216714_All	1.69	0.59	1.47	49.2	PRGDB00061511	disease resistance protein	Putative_R-Genes,_collected_from_NCBI_Protein	Brassica rapa subsp. pekinensis	TNL	227438238	FJ842828	Brassica rapa subsp. pekinensis isolate BrTNL10 disease resistance protein gene, complete cds.
Unigene123003_All	Unigene123003_All	0.5	1.39	0	59	PRGDB00168786	Medtr5g079010.1	Putative_R-Genes,_predicted_from_Pythozome	Medicago truncatula	NL			NB-ARC domain-containing disease resistance protein (best arabidopsis hit)
Unigene188856_All	Unigene188856_All	0	0.85	1.24	48	PRGDB00182817	GSVIVT01000641001	Putative_R-Genes,_predicted_from_Pythozome	Vitis vinifera	NL			NB-ARC domain-containing disease resistance protein (best arabidopsis hit)
Unigene161380_All	Unigene161380_All	0	1.03	0.59	69.9	PRGDB00078803	Vvi.12916	Putative_R-Genes,_predicted_from_NCBI_UniGene	Vitis vinifera	N	225452756	XM_002283015	PREDICTED: Vitis vinifera hypothetical protein LOC100262734 (LOC100262734), mRNA
CL41950.Contig4_All	CL41950.Contig4_All	1.55	0.63	1.02	43.9	PRGDB00066665	At.50948	Putative_R-Genes,_predicted_from_NCBI_UniGene	Arabidopsis thaliana	T	238478821	NM_001160946	Arabidopsis thaliana structural molecule
CL29905.Contig5_All	CL29905.Contig5_All	3.77	0.03	2.58	46.8	PRGDB00145873	AT5G17890.1	Putative_R-Genes,_predicted_from_Pythozome	Arabidopsis thaliana	NL			LIM domain-containing protein, putative, expressed (best arabidopsis hit)
Unigene10798_All	Unigene10798_All	1.09	0.86	0.28	40.4	PRGDB00061511	disease resistance protein	Putative_R-Genes,_collected_from_NCBI_Protein	Brassica rapa subsp. pekinensis	TNL	227438238	FJ842828	Brassica rapa subsp. pekinensis isolate BrTNL10 disease resistance protein gene, complete cds.
Unigene281474_All	Unigene281474_All	1.11	0	2	70.5	PRGDB00167392	AC235009_40.1	Putative_R-Genes,_predicted_from_Pythozome	Medicago truncatula	RLK-GNK2			cysteine-rich RLK (RECEPTOR-like protein kinase) 25 (best arabidopsis hit)
CL1960.Contig3_All	CL1960.Contig3_All	0.55	2.13	0.84	40.1	PRGDB00206841	LOC_Os04g53040.1	Putative_R-Genes,_predicted_from_Pythozome	Oryza sativa	NL
CL39073.Contig1_All	CL39073.Contig1_All	4.48	0.58	0	54.5	PRGDB00066612	At.49407	Putative_R-Genes,_predicted_from_NCBI_UniGene	Arabidopsis thaliana	RLK-GNK2	42567049	NM_118445	Arabidopsis thaliana protein kinase family protein (AT4G23160) mRNA, complete cds
CL20394.Contig12_All	CL20394.Contig12_All	2.12	0.38	0.47	58	PRGDB00188688	Gma.36318	Putative_R-Genes,_predicted_from_NCBI_UniGene	Glycine max	Mlo-like	356496538	XM_003517076	PREDICTED: Glycine max MLO-like protein 8-like, transcript variant 2 (LOC100790155), mRNA
CL49176.Contig5_All	CL49176.Contig5_All	1.03	1.56	0.94	47.7	PRGDB00061511	disease resistance protein	Putative_R-Genes,_collected_from_NCBI_Protein	Brassica rapa subsp. pekinensis	TNL	227438238	FJ842828	Brassica rapa subsp. pekinensis isolate BrTNL10 disease resistance protein gene, complete cds.
CL4913.Contig4_All	CL4913.Contig4_All	0	0	0.76	47.2	PRGDB00158771	Glyma06g44260.1	Putative_R-Genes,_predicted_from_Pythozome	Glycine max	RLP			HAESA-like 1 (best arabidopsis hit)
Unigene265328_All	Unigene265328_All	0	0	0.96	78.4	PRGDB00195511	Phvulv091021035m	Putative_R-Genes,_predicted_from_Pythozome	Phaseolus vulgaris	RLP
Unigene128155_All	Unigene128155_All	0.56	0.9	0.65	42.1	PRGDB00215267	MDP0000256952	Putative_R-Genes,_predicted_from_Pythozome	Malus x domestica	RLP
CL61972.Contig1_All	CL61972.Contig1_All	0	0	0.5	67.3	PRGDB00061511	disease resistance protein	Putative_R-Genes,_collected_from_NCBI_Protein	Brassica rapa subsp. pekinensis	TNL	227438238	FJ842828	Brassica rapa subsp. pekinensis isolate BrTNL10 disease resistance protein gene, complete cds.
CL61940.Contig2_All	CL61940.Contig2_All	0	0.4	0	56.8	PRGDB00061511	disease resistance protein	Putative_R-Genes,_collected_from_NCBI_Protein	Brassica rapa subsp. pekinensis	TNL	227438238	FJ842828	Brassica rapa subsp. pekinensis isolate BrTNL10 disease resistance protein gene, complete cds.
CL21375.Contig3_All	CL21375.Contig3_All	1.16	0.68	1.74	83.7	PRGDB00160902	Glyma10g04620.1	Putative_R-Genes,_predicted_from_Pythozome	Glycine max	RLP			Leucine-rich repeat transmembrane protein kinase family protein (best arabidopsis hit)
Unigene189290_All	Unigene189290_All	3.56	2.42	6.48	59.2	PRGDB00175646	POPTR_0014s01150.1	Putative_R-Genes,_predicted_from_Pythozome	Populus trichocarpa	CNL			LRR and NB-ARC domains-containing disease resistance protein (best arabidopsis hit)
Unigene47745_All	Unigene47745_All	1.13	0.11	0	55.4	PRGDB00205338	Lus10015091	Putative_R-Genes,_predicted_from_Pythozome	Linum usitatissimum	RLK-GNK2
CL32856.Contig2_All	CL32856.Contig2_All	0.7	0.37	1.23	41.3	PRGDB00061511	disease resistance protein	Putative_R-Genes,_collected_from_NCBI_Protein	Brassica rapa subsp. pekinensis	TNL	227438238	FJ842828	Brassica rapa subsp. pekinensis isolate BrTNL10 disease resistance protein gene, complete cds.
Unigene13183_All	Unigene13183_All	0.94	0	0	47.4	PRGDB00158837	Glyma06g46660.1	Putative_R-Genes,_predicted_from_Pythozome	Glycine max	TNL			Disease resistance protein (TIR-NBS-LRR class) family (best arabidopsis hit)
Unigene270442_All	Unigene270442_All	0	0	2.72	58.6	PRGDB00186672		Putative_R-Genes,_collected_from_NCBI_Protein	Arachis hypogaea	NL	342365827	HQ637178	Arachis hypogaea clone AHF-205D04 NBS-LRR gene cluster, complete sequence.
CL68771.Contig1_All	CL68771.Contig1_All	0.51	0.51	1.66	41.2	PRGDB00182817	GSVIVT01000641001	Putative_R-Genes,_predicted_from_Pythozome	Vitis vinifera	NL			NB-ARC domain-containing disease resistance protein (best arabidopsis hit)
Unigene281479_All	Unigene281479_All	0	0	0.9	46	PRGDB00079067	Vvi.24747	Putative_R-Genes,_predicted_from_NCBI_UniGene	Vitis vinifera	NL	225424433	XM_002281516	PREDICTED: Vitis vinifera hypothetical protein LOC100249092 (LOC100249092), mRNA
Unigene199779_All	Unigene199779_All	0	0	1.09	56.3	PRGDB00182817	GSVIVT01000641001	Putative_R-Genes,_predicted_from_Pythozome	Vitis vinifera	NL			NB-ARC domain-containing disease resistance protein (best arabidopsis hit)
Unigene160308_All	Unigene160308_All	0.43	0.69	0.27	47.8	PRGDB00061511	disease resistance protein	Putative_R-Genes,_collected_from_NCBI_Protein	Brassica rapa subsp. pekinensis	TNL	227438238	FJ842828	Brassica rapa subsp. pekinensis isolate BrTNL10 disease resistance protein gene, complete cds.
Unigene163065_All	Unigene163065_All	0	1.6	0.29	51.3	PRGDB00068751	Gma.2045	Putative_R-Genes,_predicted_from_NCBI_UniGene	Glycine max	RLP	212717160	EU888333	Glycine max clone 8070624 receptor-like serine
Unigene285975_All	Unigene285975_All	0.65	0.69	0.38	48.6	PRGDB00078883	Vvi.16557	Putative_R-Genes,_predicted_from_NCBI_UniGene	Vitis vinifera	RLP	225441697	XM_002277255	PREDICTED: Vitis vinifera hypothetical protein LOC100262317 (LOC100262317), mRNA
Unigene236839_All	Unigene236839_All	0	0	0.56	59.1	PRGDB00144787	AT4G16960.1	Putative_R-Genes,_predicted_from_Pythozome	Arabidopsis thaliana	TNL			Leucine Rich Repeat family protein, expressed (best arabidopsis hit)
CL43378.Contig4_All	CL43378.Contig4_All	0	0	0.82	50	PRGDB00177091	POPTR_0818s00195.1	Putative_R-Genes,_predicted_from_Pythozome	Populus trichocarpa	T			NAC domain containing protein 17 (best arabidopsis hit)
CL3804.Contig2_All	CL3804.Contig2_All	1.31	0.57	0	67.9	PRGDB00069417	Gma.58451	Putative_R-Genes,_predicted_from_NCBI_UniGene	Glycine max	NL	223452620	FJ014886	Glycine max clone cw25 NBS-LRR type disease resistance protein mRNA, complete cds
CL32313.Contig3_All	CL32313.Contig3_All	0	0.55	0	42.1	PRGDB00164453	Glyma16g33590.1	Putative_R-Genes,_predicted_from_Pythozome	Glycine max	TNL			Disease resistance protein (TIR-NBS-LRR class) family (best arabidopsis hit)
CL47267.Contig2_All	CL47267.Contig2_All	0	0	0.87	42	PRGDB00216202	MDP0000292097	Putative_R-Genes,_predicted_from_Pythozome	Malus x domestica	RLP
Unigene206714_All	Unigene206714_All	0	0	0.52	44.4	PRGDB00159036	Glyma07g07110.1	Putative_R-Genes,_predicted_from_Pythozome	Glycine max	CNL			NB-ARC domain-containing disease resistance protein (best arabidopsis hit)
CL5618.Contig2_All	CL5618.Contig2_All	0	0.27	1.71	50.4	PRGDB00061511	disease resistance protein	Putative_R-Genes,_collected_from_NCBI_Protein	Brassica rapa subsp. pekinensis	TNL	227438238	FJ842828	Brassica rapa subsp. pekinensis isolate BrTNL10 disease resistance protein gene, complete cds.
Unigene255545_All	Unigene255545_All	0	0	0.87	54.5	PRGDB00047409	TIR-NBS-LRR-TIR type disease resistance protein	Putative_R-Genes,_collected_from_NCBI_Protein	Populus trichocarpa	TNL	105922556	DQ513209	Populus trichocarpa clone 110301 TIR-NBS-LRR-TIR type disease resistance protein mRNA, partial cds.
CL68771.Contig2_All	CL68771.Contig2_All	0	0	2.02	46.1	PRGDB00182817	GSVIVT01000641001	Putative_R-Genes,_predicted_from_Pythozome	Vitis vinifera	NL			NB-ARC domain-containing disease resistance protein (best arabidopsis hit)
Unigene242206_All	Unigene242206_All	0	0.35	1.16	66.7	PRGDB00186672		Putative_R-Genes,_collected_from_NCBI_Protein	Arachis hypogaea	NL	342365827	HQ637178	Arachis hypogaea clone AHF-205D04 NBS-LRR gene cluster, complete sequence.
CL44146.Contig3_All	CL44146.Contig3_All	0.51	0	0	59.6	PRGDB00167519	Medtr1g062450.1	Putative_R-Genes,_predicted_from_Pythozome	Medicago truncatula	CNL			NB-ARC domain-containing disease resistance protein (best arabidopsis hit)
Unigene170067_All	Unigene170067_All	0	0.69	0	45.8	PRGDB00069075	Gma.27468	Putative_R-Genes,_predicted_from_NCBI_UniGene	Glycine max	NL	223452581	FJ014866	Glycine max clone cw5 NB-LRR type disease resistance protein mRNA, complete cds
Unigene29366_All	Unigene29366_All	1.38	0.37	0.41	61.8	PRGDB00217154	MDP0000385217	Putative_R-Genes,_predicted_from_Pythozome	Malus x domestica	RLP
CL56827.Contig1_All	CL56827.Contig1_All	0.94	0.62	1.28	47.5	PRGDB00167845	Medtr3g019390.1	Putative_R-Genes,_predicted_from_Pythozome	Medicago truncatula	CNL			NB-ARC domain-containing disease resistance protein (best arabidopsis hit)
CL66722.Contig2_All	CL66722.Contig2_All	0	0	0.72	60.3	PRGDB00144820	AT4G23160.1	Putative_R-Genes,_predicted_from_Pythozome	Arabidopsis thaliana	RLK-GNK2			TKL_IRAK_DUF26-lc.20 - DUF26 kinases have homology to DUF26 containing loci, expressed (best arabidopsis hit)
CL68458.Contig1_All	CL68458.Contig1_All	0.77	0	0.16	82.3	PRGDB00070373	Lja.17570	Putative_R-Genes,_predicted_from_NCBI_UniGene	Lotus japonicus	RLP	21622627	AF492655	Lotus japonicus receptor-like kinase SYMRK mRNA, complete cds
CL46267.Contig2_All	CL46267.Contig2_All	0	0	1.34	77.3	PRGDB00160667	Glyma09g33520.1	Putative_R-Genes,_predicted_from_Pythozome	Glycine max	N			ABC-2 type transporter family protein (best arabidopsis hit)
CL5000.Contig17_All	CL5000.Contig17_All	4.91	4.73	0	68.8	PRGDB00201591	Bra013728	Putative_R-Genes,_predicted_from_Pythozome	Brassica rapa	RLP
Unigene264726_All	Unigene264726_All	0	0.32	1.76	52.3	PRGDB00196088	Phvulv091021880m	Putative_R-Genes,_predicted_from_Pythozome	Phaseolus vulgaris	RLP
Unigene17302_All	Unigene17302_All	2.99	0.77	0.92	65.3	PRGDB00206841	LOC_Os04g53040.1	Putative_R-Genes,_predicted_from_Pythozome	Oryza sativa	NL
CL9074.Contig1_All	CL9074.Contig1_All	0.58	0.82	1.56	81.1	PRGDB00196287	Phvulv091023336m	Putative_R-Genes,_predicted_from_Pythozome	Phaseolus vulgaris	RLP
CL253.Contig23_All	CL253.Contig23_All	6.28	4.06	2.54	65.4	PRGDB00169590	Medtr7g087890.1	Putative_R-Genes,_predicted_from_Pythozome	Medicago truncatula	TNL			disease resistance protein (TIR-NBS-LRR class), putative (best arabidopsis hit)
Unigene174390_All	Unigene174390_All	0	0.14	0	67.4	PRGDB00196746	Phvulv091015522m	Putative_R-Genes,_predicted_from_Pythozome	Phaseolus vulgaris	RLP
CL18185.Contig8_All	CL18185.Contig8_All	3.7	17.1	8.83	54.6	PRGDB00167710	Medtr2g047020.1	Putative_R-Genes,_predicted_from_Pythozome	Medicago truncatula	TNL			heat shock cognate protein 70-1 (best arabidopsis hit)
CL16267.Contig3_All	CL16267.Contig3_All	0.46	2.47	0.37	48.1	PRGDB00217303	MDP0000901826	Putative_R-Genes,_predicted_from_Pythozome	Malus x domestica	CNL
Unigene126181_All	Unigene126181_All	1.56	2.22	0	53.8	PRGDB00192515	Mtr.24368	Putative_R-Genes,_predicted_from_NCBI_UniGene	Medicago truncatula	NL	357490822	XM_003615651	Medicago truncatula NBS-LRR resistance protein (MTR_5g071220) mRNA, complete cds
CL2867.Contig1_All	CL2867.Contig1_All	0.24	0.4	0	40.6	PRGDB00206822	LOC_Os10g07574.1	Putative_R-Genes,_predicted_from_Pythozome	Oryza sativa	NL
CL7527.Contig4_All	CL7527.Contig4_All	0	0	0.45	71.3	PRGDB00167562	Medtr1g118320.1	Putative_R-Genes,_predicted_from_Pythozome	Medicago truncatula	CN			phosphoenolpyruvate carboxylase 4 (best arabidopsis hit)
Unigene6493_All	Unigene6493_All	0.83	0.67	0.24	66.7	PRGDB00070470	Lja.21798	Putative_R-Genes,_predicted_from_NCBI_UniGene	Lotus japonicus	NL	292780146	AK337970	Lotus japonicus cDNA, clone: LjFL2-005-BE07, HTC
Unigene8163_All	Unigene8163_All	3.54	1.17	0.14	55.3	PRGDB00156514	Glyma03g04140.1	Putative_R-Genes,_predicted_from_Pythozome	Glycine max	NL			NB-ARC domain-containing disease resistance protein (best arabidopsis hit)
Unigene267370_All	Unigene267370_All	0	0.36	1.94	48	PRGDB00078803	Vvi.12916	Putative_R-Genes,_predicted_from_NCBI_UniGene	Vitis vinifera	N	225452756	XM_002283015	PREDICTED: Vitis vinifera hypothetical protein LOC100262734 (LOC100262734), mRNA
Unigene175065_All	Unigene175065_All	0	1.21	1.28	42.5	PRGDB00202169	Bra007015	Putative_R-Genes,_predicted_from_Pythozome	Brassica rapa	RLP
Unigene111755_All	Unigene111755_All	0.96	0	0.58	64.2	PRGDB00196099	Phvulv091021802m	Putative_R-Genes,_predicted_from_Pythozome	Phaseolus vulgaris	RLP
CL54202.Contig4_All	CL54202.Contig4_All	2.51	0.77	1.02	71.6	PRGDB00160120	Glyma08g39150.2	Putative_R-Genes,_predicted_from_Pythozome	Glycine max	RLK-GNK2			cysteine-rich RLK (RECEPTOR-like protein kinase) 3 (best arabidopsis hit)
CL57600.Contig5_All	CL57600.Contig5_All	0.14	1.9	0	74.3	PRGDB00188314	Gma.8639	Putative_R-Genes,_predicted_from_NCBI_UniGene	Glycine max	RLP	356534024	XM_003535510	PREDICTED: Glycine max probable LRR receptor-like serine
CL18881.Contig2_All	CL18881.Contig2_All	0	0.36	0	44.1	PRGDB00167217	mgv1a020513m	Putative_R-Genes,_predicted_from_Pythozome	Cucumis x hytivus	CNL			NB-ARC domain-containing disease resistance protein (best arabidopsis hit)
CL246.Contig4_All	CL246.Contig4_All	0.85	0	2	54.9	PRGDB00200844	Bra008427	Putative_R-Genes,_predicted_from_Pythozome	Brassica rapa	RLP
Unigene170145_All	Unigene170145_All	0	0.22	0	93.6	PRGDB00203241	Carubv10025445m	Putative_R-Genes,_predicted_from_Pythozome	Capsella rubella	N
Unigene209417_All	Unigene209417_All	1.57	0.41	0.46	53.2	PRGDB00068751	Gma.2045	Putative_R-Genes,_predicted_from_NCBI_UniGene	Glycine max	RLP	212717160	EU888333	Glycine max clone 8070624 receptor-like serine
Unigene245330_All	Unigene245330_All	0.96	0	1.15	58.5	PRGDB00061522	disease resistance protein	Putative_R-Genes,_collected_from_NCBI_Protein	Brassica rapa subsp. pekinensis	NL	227438216	FJ842817	Brassica rapa subsp. pekinensis isolate BrNL12 disease resistance protein gene, complete cds.
CL10671.Contig14_All	CL10671.Contig14_All	1.82	0.69	0.8	77.7	PRGDB00188278	Gma.5880	Putative_R-Genes,_predicted_from_NCBI_UniGene	Glycine max	RLP	356527104	XM_003532106	PREDICTED: Glycine max probable LRR receptor-like serine
CL6565.Contig1_All	CL6565.Contig1_All	0	9.98	0	92.3	PRGDB00143314	492950	Putative_R-Genes,_predicted_from_Pythozome	Arabidopsis lyrata	NL			NB-ARC domain-containing disease resistance protein (best arabidopsis hit)
CL67069.Contig3_All	CL67069.Contig3_All	5.74	2.84	4.24	52.8	PRGDB00061511	disease resistance protein	Putative_R-Genes,_collected_from_NCBI_Protein	Brassica rapa subsp. pekinensis	TNL	227438238	FJ842828	Brassica rapa subsp. pekinensis isolate BrTNL10 disease resistance protein gene, complete cds.
Unigene247198_All	Unigene247198_All	0	0	0.78	91	PRGDB00195757	Phvulv091007225m	Putative_R-Genes,_predicted_from_Pythozome	Phaseolus vulgaris	N
CL32501.Contig3_All	CL32501.Contig3_All	0	0.91	0	87.6	PRGDB00165521	Glyma20g31480.1	Putative_R-Genes,_predicted_from_Pythozome	Glycine max	N			ATP-binding casette family G25 (best arabidopsis hit)
CL24545.Contig1_All	CL24545.Contig1_All	1.19	0	0	52.6	PRGDB00196413	Phvulv091026375m	Putative_R-Genes,_predicted_from_Pythozome	Phaseolus vulgaris	CNL
Unigene30817_All	Unigene30817_All	1.87	0.66	0.73	74.7	PRGDB00061511	disease resistance protein	Putative_R-Genes,_collected_from_NCBI_Protein	Brassica rapa subsp. pekinensis	TNL	227438238	FJ842828	Brassica rapa subsp. pekinensis isolate BrTNL10 disease resistance protein gene, complete cds.
Unigene202486_All	Unigene202486_All	1.08	0	0	50	PRGDB00213011	MDP0000284931	Putative_R-Genes,_predicted_from_Pythozome	Malus x domestica	N
CL704.Contig9_All	CL704.Contig9_All	0	2.12	0.03	83.3	PRGDB00157075	Glyma03g42330.1	Putative_R-Genes,_predicted_from_Pythozome	Glycine max	RLP			Leucine-rich receptor-like protein kinase family protein (best arabidopsis hit)
Unigene10373_All	Unigene10373_All	3.54	0.8	1.47	49.6	PRGDB00068969	Gma.20119	Putative_R-Genes,_predicted_from_NCBI_UniGene	Glycine max	TNL	223452585	FJ014868	Glycine max clone cw7 TIR-NBS-LRR type disease resistance protein mRNA, complete cds
Unigene157896_All	Unigene157896_All	1.05	0	1.26	57	PRGDB00144820	AT4G23160.1	Putative_R-Genes,_predicted_from_Pythozome	Arabidopsis thaliana	RLK-GNK2			TKL_IRAK_DUF26-lc.20 - DUF26 kinases have homology to DUF26 containing loci, expressed (best arabidopsis hit)
CL25493.Contig2_All	CL25493.Contig2_All	0.26	0.15	2.1	41.4	PRGDB00069080	Gma.27915	Putative_R-Genes,_predicted_from_NCBI_UniGene	Glycine max	NL	212293339	EU839671	Glycine max NBS-LRR disease-resistance protein scn3r1 mRNA, complete cds
Unigene235138_All	Unigene235138_All	0.82	0.45	1.26	45.1	PRGDB00161179	Glyma10g32800.1	Putative_R-Genes,_predicted_from_Pythozome	Glycine max	TNL			disease resistance protein (TIR-NBS-LRR class), putative (best arabidopsis hit)
CL37848.Contig2_All	CL37848.Contig2_All	0.66	1.41	0	91.2	PRGDB00164807	Glyma18g08290.1	Putative_R-Genes,_predicted_from_Pythozome	Glycine max	N			ABC-2 type transporter family protein (best arabidopsis hit)
Unigene184581_All	Unigene184581_All	0.98	0.51	0	51.6	PRGDB00184336	GSVIVT01034745001	Putative_R-Genes,_predicted_from_Pythozome	Vitis vinifera	N			pleiotropic drug resistance 11 (best arabidopsis hit)
Unigene133072_All	Unigene133072_All	0.77	2.04	0.46	71	PRGDB00159241	Glyma07g19180.1	Putative_R-Genes,_predicted_from_Pythozome	Glycine max	RLP			Leucine-rich repeat protein kinase family protein (best arabidopsis hit)
CL68894.Contig2_All	CL68894.Contig2_All	3	0	0	88.5	PRGDB00159480	Glyma08g00650.1	Putative_R-Genes,_predicted_from_Pythozome	Glycine max	RLP			Leucine-rich repeat protein kinase family protein (best arabidopsis hit)
Unigene186622_All	Unigene186622_All	0.84	0.92	1.3	40.5	PRGDB00069800	Hv.8717	Putative_R-Genes,_predicted_from_NCBI_UniGene	Hordeum vulgare	CNL	28555893	AJ507093	Hordeum vulgare mRNA for NBS-LRR disease resistance protein homologue (rga S-9201 gene)
Unigene20552_All	Unigene20552_All	2.96	0	0	66.1	PRGDB00205274	Lus10003268	Putative_R-Genes,_predicted_from_Pythozome	Linum usitatissimum	T
CL12372.Contig6_All	CL12372.Contig6_All	0	0	0.32	57.8	PRGDB00202605	Carubv10019327m	Putative_R-Genes,_predicted_from_Pythozome	Capsella rubella	Other
Unigene97304_All	Unigene97304_All	0	0	0.78	43.1	PRGDB00206908	LOC_Os02g02660.1	Putative_R-Genes,_predicted_from_Pythozome	Oryza sativa	CNL
CL25219.Contig1_All	CL25219.Contig1_All	0	0	4.68	81.7	PRGDB00146828	Bradi3g17760.2	Putative_R-Genes,_predicted_from_Pythozome	Ricinus communis	RLP			Pyridoxal phosphate (PLP)-dependent transferases superfamily protein (best arabidopsis hit); SHR5-receptor-like kinase, putative (best rice hit)
Unigene209507_All	Unigene209507_All	0	0	0.96	57.4	PRGDB00205746	Lus10004115	Putative_R-Genes,_predicted_from_Pythozome	Linum usitatissimum	TNL
Unigene179007_All	Unigene179007_All	0	0.71	1.68	55.2	PRGDB00061511	disease resistance protein	Putative_R-Genes,_collected_from_NCBI_Protein	Brassica rapa subsp. pekinensis	TNL	227438238	FJ842828	Brassica rapa subsp. pekinensis isolate BrTNL10 disease resistance protein gene, complete cds.
CL32314.Contig2_All	CL32314.Contig2_All	4.44	0	0	72.7	PRGDB00163057	cassava4.1_025603m	Putative_R-Genes,_predicted_from_Pythozome	Vitis aestivalis	NL			NB-ARC domain-containing disease resistance protein (best arabidopsis hit)
Unigene283926_All	Unigene283926_All	0.4	0.65	1.86	53.8	PRGDB00168297	Medtr4g118060.1	Putative_R-Genes,_predicted_from_Pythozome	Medicago truncatula	NL			NB-ARC domain-containing disease resistance protein (best arabidopsis hit)
CL48.Contig1_All	CL48.Contig1_All	1.24	1.34	2.59	50.4	PRGDB00192108	Lsa.52993	Putative_R-Genes,_predicted_from_NCBI_UniGene	Lactuca sativa	TNL	329671470	JI573976	TSA: Lactuca sativa Letassy_X1_17963 mRNA sequence
CL25475.Contig3_All	CL25475.Contig3_All	3.58	0	5.66	76.5	PRGDB00068887	Gma.12732	Putative_R-Genes,_predicted_from_NCBI_UniGene	Glycine max	RLP	223452421	FJ014785	Glycine max clone cw102 leucine-rich repeat transmembrane protein kinase mRNA, complete cds
CL51613.Contig4_All	CL51613.Contig4_All	8.04	4.98	7.38	55.1	PRGDB00159800	Glyma08g12990.1	Putative_R-Genes,_predicted_from_Pythozome	Glycine max	CNL			NB-ARC domain-containing disease resistance protein (best arabidopsis hit)
CL16462.Contig1_All	CL16462.Contig1_All	2.34	0	0	64.5	PRGDB00144820	AT4G23160.1	Putative_R-Genes,_predicted_from_Pythozome	Arabidopsis thaliana	RLK-GNK2			TKL_IRAK_DUF26-lc.20 - DUF26 kinases have homology to DUF26 containing loci, expressed (best arabidopsis hit)
CL8741.Contig5_All	CL8741.Contig5_All	0	1.97	0	48.6	PRGDB00213402	MDP0000155539	Putative_R-Genes,_predicted_from_Pythozome	Malus x domestica	NL
Unigene158931_All	Unigene158931_All	0	1.24	0	66.7	PRGDB00188492	Gma.21548	Putative_R-Genes,_predicted_from_NCBI_UniGene	Glycine max	RLP	356495520	XM_003516577	PREDICTED: Glycine max LRR receptor-like serine
CL16744.Contig1_All	CL16744.Contig1_All	1.57	0	2.4	45.9	PRGDB00216446	MDP0000196862	Putative_R-Genes,_predicted_from_Pythozome	Malus x domestica	RLP
Unigene8427_All	Unigene8427_All	2.3	1.01	0.9	87.3	PRGDB00167733	Medtr2g090750.1	Putative_R-Genes,_predicted_from_Pythozome	Medicago truncatula	RLP			Leucine-rich repeat transmembrane protein kinase (best arabidopsis hit)
CL39429.Contig5_All	CL39429.Contig5_All	0	0	0.68	50.4	PRGDB00206923	LOC_Os06g41690.1	Putative_R-Genes,_predicted_from_Pythozome	Oryza sativa	CNL
Unigene120414_All	Unigene120414_All	0	1.31	0.64	47.7	PRGDB00192459	Mtr.22577	Putative_R-Genes,_predicted_from_NCBI_UniGene	Medicago truncatula	CNL	357509266	XM_003624874	Medicago truncatula NB-LRR type disease resistance protein (MTR_7g089080) mRNA, complete cds
Unigene1639_All	Unigene1639_All	0.56	1.39	1.3	57.3	PRGDB00061511	disease resistance protein	Putative_R-Genes,_collected_from_NCBI_Protein	Brassica rapa subsp. pekinensis	TNL	227438238	FJ842828	Brassica rapa subsp. pekinensis isolate BrTNL10 disease resistance protein gene, complete cds.
CL69097.Contig2_All	CL69097.Contig2_All	0.59	0.82	2.42	50.3	PRGDB00061511	disease resistance protein	Putative_R-Genes,_collected_from_NCBI_Protein	Brassica rapa subsp. pekinensis	TNL	227438238	FJ842828	Brassica rapa subsp. pekinensis isolate BrTNL10 disease resistance protein gene, complete cds.
CL53753.Contig2_All	CL53753.Contig2_All	1.31	1.4	0.39	41.5	PRGDB00061529	disease resistance protein	Putative_R-Genes,_collected_from_NCBI_Protein	Brassica rapa subsp. pekinensis	TNL	227438202	FJ842810	Brassica rapa subsp. pekinensis isolate BrTNL52 disease resistance protein gene, complete cds.
Unigene202613_All	Unigene202613_All	0.72	0.7	1.53	46.3	PRGDB00200675	Bra018448	Putative_R-Genes,_predicted_from_Pythozome	Brassica rapa	CNL
CL35846.Contig2_All	CL35846.Contig2_All	0	0	0.7	56.2	PRGDB00078682	Vvi.8276	Putative_R-Genes,_predicted_from_NCBI_UniGene	Vitis vinifera	NL	225452519	XM_002275052	PREDICTED: Vitis vinifera hypothetical protein LOC100250803 (LOC100250803), mRNA
Unigene249855_All	Unigene249855_All	0.58	0	1.36	41	PRGDB00184012	GSVIVT01028783001	Putative_R-Genes,_predicted_from_Pythozome	Vitis vinifera	RLP			Protein kinase superfamily protein (best arabidopsis hit)
CL2932.Contig4_All	CL2932.Contig4_All	0	2.02	1.98	42.8	PRGDB00077609	Ta.25393	Putative_R-Genes,_predicted_from_NCBI_UniGene	Triticum aestivum	N	241983377	AK331317	Triticum aestivum cDNA, clone: WT007_D05, cultivar: Chinese Spring
Unigene253399_All	Unigene253399_All	0	0	1.15	50.8	PRGDB00061522	disease resistance protein	Putative_R-Genes,_collected_from_NCBI_Protein	Brassica rapa subsp. pekinensis	NL	227438216	FJ842817	Brassica rapa subsp. pekinensis isolate BrNL12 disease resistance protein gene, complete cds.
Unigene194120_All	Unigene194120_All	0	0.48	0	68.6	PRGDB00167710	Medtr2g047020.1	Putative_R-Genes,_predicted_from_Pythozome	Medicago truncatula	TNL			heat shock cognate protein 70-1 (best arabidopsis hit)
CL25593.Contig3_All	CL25593.Contig3_All	0.82	1.3	0.66	74.3	PRGDB00162260	Glyma12g36880.1	Putative_R-Genes,_predicted_from_Pythozome	Glycine max	TNL			disease resistance protein (TIR-NBS-LRR class), putative (best arabidopsis hit)
CL1637.Contig2_All	CL1637.Contig2_All	1.26	0	0	67.9	PRGDB00162257	Glyma12g36840.1	Putative_R-Genes,_predicted_from_Pythozome	Glycine max	TNL			disease resistance protein (TIR-NBS-LRR class), putative (best arabidopsis hit)
CL48068.Contig1_All	CL48068.Contig1_All	2.6	2.6	0.79	94.1	PRGDB00161891	Glyma12g03370.1	Putative_R-Genes,_predicted_from_Pythozome	Glycine max	RLP			Leucine-rich repeat protein kinase family protein (best arabidopsis hit)
Unigene185367_All	Unigene185367_All	2.05	1.79	3.29	46.8	PRGDB00061511	disease resistance protein	Putative_R-Genes,_collected_from_NCBI_Protein	Brassica rapa subsp. pekinensis	TNL	227438238	FJ842828	Brassica rapa subsp. pekinensis isolate BrTNL10 disease resistance protein gene, complete cds.
CL23271.Contig2_All	CL23271.Contig2_All	0	1.44	1.1	57	PRGDB00148596	clementine0.9_000334m	Putative_R-Genes,_predicted_from_Pythozome	Citrus clementina	NL			LRR and NB-ARC domains-containing disease resistance protein (best arabidopsis hit)
Unigene128884_All	Unigene128884_All	0.97	1.56	0	52.6	PRGDB00186672		Putative_R-Genes,_collected_from_NCBI_Protein	Arachis hypogaea	NL	342365827	HQ637178	Arachis hypogaea clone AHF-205D04 NBS-LRR gene cluster, complete sequence.
CL67148.Contig1_All	CL67148.Contig1_All	0.64	1.41	0.93	44.5	PRGDB00217751	Thhalv10028225m	Putative_R-Genes,_predicted_from_Pythozome	Eutrema halophilum	Other
CL25531.Contig1_All	CL25531.Contig1_All	0.69	0	0	64	PRGDB00192348	Mtr.13440	Putative_R-Genes,_predicted_from_NCBI_UniGene	Medicago truncatula	RLK-GNK2	357480734	XM_003610605	Medicago truncatula Cysteine-rich receptor-like protein kinase (MTR_5g005480) mRNA, complete cds
Unigene225878_All	Unigene225878_All	0	0	0.85	48.6	PRGDB00183430	GSVIVT01017026001	Putative_R-Genes,_predicted_from_Pythozome	Vitis vinifera	NL			LRR and NB-ARC domains-containing disease resistance protein (best arabidopsis hit)
CL2739.Contig2_All	CL2739.Contig2_All	2.15	0	0	41.3	PRGDB00215267	MDP0000256952	Putative_R-Genes,_predicted_from_Pythozome	Malus x domestica	RLP
Unigene69844_All	Unigene69844_All	1.85	1.47	0.54	41.4	PRGDB00177091	POPTR_0818s00195.1	Putative_R-Genes,_predicted_from_Pythozome	Populus trichocarpa	T			NAC domain containing protein 17 (best arabidopsis hit)
Unigene83793_All	Unigene83793_All	1.87	0.98	0	60.7	PRGDB00061511	disease resistance protein	Putative_R-Genes,_collected_from_NCBI_Protein	Brassica rapa subsp. pekinensis	TNL	227438238	FJ842828	Brassica rapa subsp. pekinensis isolate BrTNL10 disease resistance protein gene, complete cds.
CL18662.Contig2_All	CL18662.Contig2_All	1.57	1.72	0.73	65.9	PRGDB00168493	Medtr5g026140.1	Putative_R-Genes,_predicted_from_Pythozome	Medicago truncatula	RLP			Leucine-rich repeat protein kinase family protein (best arabidopsis hit)
CL50271.Contig1_All	CL50271.Contig1_All	0	0.95	0	51.8	PRGDB00192449	Mtr.21844	Putative_R-Genes,_predicted_from_NCBI_UniGene	Medicago truncatula	RLP	357454714	XM_003597590	Medicago truncatula Receptor-like protein kinase (MTR_2g100450) mRNA, complete cds
CL18728.Contig3_All	CL18728.Contig3_All	0.75	0.42	1.77	76.8	PRGDB00160012	Glyma08g24610.1	Putative_R-Genes,_predicted_from_Pythozome	Glycine max	RLP			Leucine-rich repeat protein kinase family protein (best arabidopsis hit)
Unigene121132_All	Unigene121132_All	0.61	0.77	1.28	81	PRGDB00192459	Mtr.22577	Putative_R-Genes,_predicted_from_NCBI_UniGene	Medicago truncatula	CNL	357509266	XM_003624874	Medicago truncatula NB-LRR type disease resistance protein (MTR_7g089080) mRNA, complete cds
CL13433.Contig1_All	CL13433.Contig1_All	0.87	0	0	75	PRGDB00195686	Phvulv091021998m	Putative_R-Genes,_predicted_from_Pythozome	Phaseolus vulgaris	RLP
CL62124.Contig2_All	CL62124.Contig2_All	3.55	1.44	1.3	59.7	PRGDB00186672		Putative_R-Genes,_collected_from_NCBI_Protein	Arachis hypogaea	NL	342365827	HQ637178	Arachis hypogaea clone AHF-205D04 NBS-LRR gene cluster, complete sequence.
Unigene277509_All	Unigene277509_All	1.49	0.27	1.45	45.3	PRGDB00061511	disease resistance protein	Putative_R-Genes,_collected_from_NCBI_Protein	Brassica rapa subsp. pekinensis	TNL	227438238	FJ842828	Brassica rapa subsp. pekinensis isolate BrTNL10 disease resistance protein gene, complete cds.
Unigene188702_All	Unigene188702_All	1.07	0.59	2.03	40.4	PRGDB00215267	MDP0000256952	Putative_R-Genes,_predicted_from_Pythozome	Malus x domestica	RLP
Unigene256292_All	Unigene256292_All	0.57	0	0.34	40.8	PRGDB00066612	At.49407	Putative_R-Genes,_predicted_from_NCBI_UniGene	Arabidopsis thaliana	RLK-GNK2	42567049	NM_118445	Arabidopsis thaliana protein kinase family protein (AT4G23160) mRNA, complete cds
CL11622.Contig1_All	CL11622.Contig1_All	1.27	0	0	45.5	PRGDB00078803	Vvi.12916	Putative_R-Genes,_predicted_from_NCBI_UniGene	Vitis vinifera	N	225452756	XM_002283015	PREDICTED: Vitis vinifera hypothetical protein LOC100262734 (LOC100262734), mRNA
CL14494.Contig3_All	CL14494.Contig3_All	3.73	0	0	81.1	PRGDB00163629	Glyma15g01460.1	Putative_R-Genes,_predicted_from_Pythozome	Glycine max	N			pleiotropic drug resistance 12 (best arabidopsis hit)
Unigene190366_All	Unigene190366_All	0	0	2.05	64.4	PRGDB00164958	Glyma18g45170.1	Putative_R-Genes,_predicted_from_Pythozome	Glycine max	RLK-GNK2			cysteine-rich RLK (RECEPTOR-like protein kinase) 25 (best arabidopsis hit)
Unigene255185_All	Unigene255185_All	0	0.52	1.69	55.9	PRGDB00214145	MDP0000131641	Putative_R-Genes,_predicted_from_Pythozome	Malus x domestica	RLP
CL27586.Contig2_All	CL27586.Contig2_All	2.25	0.24	0.79	68.9	PRGDB00177531	30078.m002311	Putative_R-Genes,_predicted_from_Pythozome	Oryza barthii	N			non-intrinsic ABC protein 12 (best arabidopsis hit)
Unigene155921_All	Unigene155921_All	0	0.64	0.75	64.9	PRGDB00195080	Phvulv091017854m	Putative_R-Genes,_predicted_from_Pythozome	Phaseolus vulgaris	RLP
Unigene79310_All	Unigene79310_All	2.2	0.39	0.43	68.8	PRGDB00196259	Phvulv091024078m	Putative_R-Genes,_predicted_from_Pythozome	Phaseolus vulgaris	RLP
Unigene184648_All	Unigene184648_All	0	0.96	1.63	40.2	PRGDB00061511	disease resistance protein	Putative_R-Genes,_collected_from_NCBI_Protein	Brassica rapa subsp. pekinensis	TNL	227438238	FJ842828	Brassica rapa subsp. pekinensis isolate BrTNL10 disease resistance protein gene, complete cds.
CL68957.Contig1_All	CL68957.Contig1_All	0	0	0.93	61.9	PRGDB00061511	disease resistance protein	Putative_R-Genes,_collected_from_NCBI_Protein	Brassica rapa subsp. pekinensis	TNL	227438238	FJ842828	Brassica rapa subsp. pekinensis isolate BrTNL10 disease resistance protein gene, complete cds.
CL38706.Contig2_All	CL38706.Contig2_All	1.02	1.07	0.61	65	PRGDB00213570	MDP0000288587	Putative_R-Genes,_predicted_from_Pythozome	Malus x domestica	TNL
CL7384.Contig5_All	CL7384.Contig5_All	0	0	0.49	55.5	PRGWK00000726	Solyc05g009800.1.1	Contributed_R-Genes	Solanum lycopersicum	RLP-Malectin
Unigene176416_All	Unigene176416_All	0.21	0	0.29	72.3	PRGDB00215932	MDP0000247856	Putative_R-Genes,_predicted_from_Pythozome	Malus x domestica	TNL
Unigene20674_All	Unigene20674_All	1.99	1.66	0.69	47.3	PRGDB00049879	Os11g0686400	Putative_R-Genes,_collected_from_NCBI_Protein	Oryza sativa Japonica Group	CNL	115486666	NM_001075009	Oryza sativa (japonica cultivar-group) Os11g0686400 (Os11g0686400) mRNA, complete cds.
Unigene28405_All	Unigene28405_All	0	0.61	0.71	46.4	PRGDB00075450	Pth.16077	Putative_R-Genes,_predicted_from_NCBI_UniGene	Populus trichocarpa	TNL	105922449	DQ513203	Populus trichocarpa clone 37545 TIR-NBS-LRR type disease resistance protein mRNA, complete cds
CL37955.Contig2_All	CL37955.Contig2_All	5.06	0.16	1.86	40	PRGDB00192428	Mtr.19746	Putative_R-Genes,_predicted_from_NCBI_UniGene	Medicago truncatula	RLP	357446746	XM_003593601	Medicago truncatula Receptor-like protein kinase HSL1 (MTR_2g014560) mRNA, complete cds
Unigene263804_All	Unigene263804_All	1.42	0	0	45.6	PRGDB00213011	MDP0000284931	Putative_R-Genes,_predicted_from_Pythozome	Malus x domestica	N
CL52139.Contig2_All	CL52139.Contig2_All	3.46	0	0.4	72.7	PRGDB00161827	Glyma12g00980.1	Putative_R-Genes,_predicted_from_Pythozome	Glycine max	RLP			Leucine-rich repeat receptor-like protein kinase family protein (best arabidopsis hit)
CL12014.Contig2_All	CL12014.Contig2_All	0	3.17	1.04	78.1	PRGDB00214554	MDP0000322399	Putative_R-Genes,_predicted_from_Pythozome	Malus x domestica	NL
Unigene123469_All	Unigene123469_All	1.95	9.38	8.46	73.9	PRGDB00214554	MDP0000322399	Putative_R-Genes,_predicted_from_Pythozome	Malus x domestica	NL
CL26351.Contig2_All	CL26351.Contig2_All	0	1.07	0.08	61.8	PRGDB00078803	Vvi.12916	Putative_R-Genes,_predicted_from_NCBI_UniGene	Vitis vinifera	N	225452756	XM_002283015	PREDICTED: Vitis vinifera hypothetical protein LOC100262734 (LOC100262734), mRNA
CL61710.Contig1_All	CL61710.Contig1_All	0	0.16	0	55.4	PRGDB00147997	clementine0.9_000460m	Putative_R-Genes,_predicted_from_Pythozome	Citrus clementina	CNL			NB-ARC domain-containing disease resistance protein (best arabidopsis hit)
CL42944.Contig2_All	CL42944.Contig2_All	3.38	0.62	1.09	69.8	PRGDB00061511	disease resistance protein	Putative_R-Genes,_collected_from_NCBI_Protein	Brassica rapa subsp. pekinensis	TNL	227438238	FJ842828	Brassica rapa subsp. pekinensis isolate BrTNL10 disease resistance protein gene, complete cds.
CL5706.Contig2_All	CL5706.Contig2_All	0	1.09	0.4	52.8	PRGDB00201975	Bra036845	Putative_R-Genes,_predicted_from_Pythozome	Brassica rapa	CNL
CL41732.Contig2_All	CL41732.Contig2_All	0	0.35	0.26	64.9	PRGDB00165289	Glyma19g45130.1	Putative_R-Genes,_predicted_from_Pythozome	Glycine max	RLP			STRUBBELIG-receptor family 6 (best arabidopsis hit)
CL980.Contig2_All	CL980.Contig2_All	2.09	1.34	1.91	60.7	PRGDB00203535	Carubv10019685m	Putative_R-Genes,_predicted_from_Pythozome	Capsella rubella	CN
Unigene134265_All	Unigene134265_All	0.93	1.01	1.09	41	PRGWK00001015	Solyc10g086590.1.1	Contributed_R-Genes	Solanum lycopersicum	N
Unigene145525_All	Unigene145525_All	0	1.54	0	53.2	PRGDB00186672		Putative_R-Genes,_collected_from_NCBI_Protein	Arachis hypogaea	NL	342365827	HQ637178	Arachis hypogaea clone AHF-205D04 NBS-LRR gene cluster, complete sequence.
Unigene175830_All	Unigene175830_All	0	0	1.1	45	PRGDB00167278	AC148178_5.1	Putative_R-Genes,_predicted_from_Pythozome	Medicago truncatula	NL			NB-ARC domain-containing disease resistance protein (best arabidopsis hit)
Unigene1467_All	Unigene1467_All	1.47	3.01	1.79	73.8	PRGDB00159745	Glyma08g10640.1	Putative_R-Genes,_predicted_from_Pythozome	Glycine max	RLP			Leucine-rich repeat protein kinase family protein (best arabidopsis hit)
Unigene30406_All	Unigene30406_All	1.41	0	0	40	PRGDB00214960	MDP0000608268	Putative_R-Genes,_predicted_from_Pythozome	Malus x domestica	RLP
CL55367.Contig2_All	CL55367.Contig2_All	0.32	1.31	1.13	65.6	PRGDB00168710	Medtr5g068020.1	Putative_R-Genes,_predicted_from_Pythozome	Medicago truncatula	RLP			leucine-rich repeat transmembrane protein kinase family protein (best arabidopsis hit)
Unigene193534_All	Unigene193534_All	0.91	0	0	49.4	PRGDB00061511	disease resistance protein	Putative_R-Genes,_collected_from_NCBI_Protein	Brassica rapa subsp. pekinensis	TNL	227438238	FJ842828	Brassica rapa subsp. pekinensis isolate BrTNL10 disease resistance protein gene, complete cds.
CL64699.Contig1_All	CL64699.Contig1_All	1.34	1.45	1.99	60.5	PRGDB00195195	Phvulv091023073m	Putative_R-Genes,_predicted_from_Pythozome	Phaseolus vulgaris	RLK-GNK2
CL43362.Contig2_All	CL43362.Contig2_All	0	0	0.73	52.8	PRGDB00144820	AT4G23160.1	Putative_R-Genes,_predicted_from_Pythozome	Arabidopsis thaliana	RLK-GNK2			TKL_IRAK_DUF26-lc.20 - DUF26 kinases have homology to DUF26 containing loci, expressed (best arabidopsis hit)
CL3206.Contig1_All	CL3206.Contig1_All	2.1	0.77	2.04	50	PRGDB00184336	GSVIVT01034745001	Putative_R-Genes,_predicted_from_Pythozome	Vitis vinifera	N			pleiotropic drug resistance 11 (best arabidopsis hit)
CL759.Contig4_All	CL759.Contig4_All	1.75	5.99	3.29	68.9	PRGDB00204891	Lus10020500	Putative_R-Genes,_predicted_from_Pythozome	Linum usitatissimum	RLP
CL57026.Contig1_All	CL57026.Contig1_All	0	0.31	1.3	40.5	PRGDB00144820	AT4G23160.1	Putative_R-Genes,_predicted_from_Pythozome	Arabidopsis thaliana	RLK-GNK2			TKL_IRAK_DUF26-lc.20 - DUF26 kinases have homology to DUF26 containing loci, expressed (best arabidopsis hit)
CL56126.Contig1_All	CL56126.Contig1_All	1.63	1.05	2.69	61.7	PRGDB00188898	Gma.51938	Putative_R-Genes,_predicted_from_NCBI_UniGene	Glycine max	RLP	356560542	XM_003548502	PREDICTED: Glycine max probable LRR receptor-like serine
Unigene98510_All	Unigene98510_All	1.28	0	0	63.3	PRGDB00079067	Vvi.24747	Putative_R-Genes,_predicted_from_NCBI_UniGene	Vitis vinifera	NL	225424433	XM_002281516	PREDICTED: Vitis vinifera hypothetical protein LOC100249092 (LOC100249092), mRNA
Unigene174381_All	Unigene174381_All	0	0	0.21	67.8	PRGDB00196421	Phvulv091029788m	Putative_R-Genes,_predicted_from_Pythozome	Phaseolus vulgaris	RLK-GNK2
CL46540.Contig5_All	CL46540.Contig5_All	0	1.95	0	79.3	PRGDB00189190	Gma.63857	Putative_R-Genes,_predicted_from_NCBI_UniGene	Glycine max	N	356549676	XM_003543170	PREDICTED: Glycine max ABC transporter G family member 10-like (LOC100807754), mRNA
Unigene212028_All	Unigene212028_All	1.33	0	0.81	58.3	PRGDB00075450	Pth.16077	Putative_R-Genes,_predicted_from_NCBI_UniGene	Populus trichocarpa	TNL	105922449	DQ513203	Populus trichocarpa clone 37545 TIR-NBS-LRR type disease resistance protein mRNA, complete cds
Unigene155753_All	Unigene155753_All	1.11	0.89	1.3	73.9	PRGDB00167710	Medtr2g047020.1	Putative_R-Genes,_predicted_from_Pythozome	Medicago truncatula	TNL			heat shock cognate protein 70-1 (best arabidopsis hit)
Unigene17073_All	Unigene17073_All	0.37	0	0	80.6	PRGDB00188458	Gma.19910	Putative_R-Genes,_predicted_from_NCBI_UniGene	Glycine max	RLP	356556622	XM_003546575	PREDICTED: Glycine max leucine-rich repeat receptor-like protein kinase TDR-like (LOC100782323), mRNA
CL63464.Contig3_All	CL63464.Contig3_All	0	0	0.59	80	PRGDB00213743	MDP0000457940	Putative_R-Genes,_predicted_from_Pythozome	Malus x domestica	TNL
Unigene144548_All	Unigene144548_All	0	1.02	0	66.7	PRGDB00167311	AC225526_9.1	Putative_R-Genes,_predicted_from_Pythozome	Medicago truncatula	NL			NB-ARC domain-containing disease resistance protein (best arabidopsis hit)
CL11158.Contig1_All	CL11158.Contig1_All	1.94	6.39	0.76	62.7	PRGDB00169917	Medtr8g044770.1	Putative_R-Genes,_predicted_from_Pythozome	Medicago truncatula	RLK-GNK2			cysteine-rich RLK (RECEPTOR-like protein kinase) 25 (best arabidopsis hit)
CL60356.Contig4_All	CL60356.Contig4_All	0	1.08	0	78.8	PRGDB00169619	Medtr7g093470.1	Putative_R-Genes,_predicted_from_Pythozome	Medicago truncatula	RLP			Leucine-rich repeat protein kinase family protein (best arabidopsis hit)
CL3583.Contig14_All	CL3583.Contig14_All	6.26	3.4	5.84	59.2	PRGDB00047385	NBS type disease resistance protein	Putative_R-Genes,_collected_from_NCBI_Protein	Populus trichocarpa	N	105922962	DQ513233	Populus trichocarpa clone 177919 NBS type disease resistance protein mRNA, complete cds.
Unigene185121_All	Unigene185121_All	0	0.44	1.42	58.5	PRGDB00168066	Medtr3g123040.1	Putative_R-Genes,_predicted_from_Pythozome	Medicago truncatula	RLP			Leucine-rich repeat protein kinase family protein (best arabidopsis hit)
CL65321.Contig1_All	CL65321.Contig1_All	0.4	0.22	0.54	56.1	PRGDB00200844	Bra008427	Putative_R-Genes,_predicted_from_Pythozome	Brassica rapa	RLP
CL29764.Contig1_All	CL29764.Contig1_All	0.92	0.48	1.1	42.2	PRGDB00164261	Glyma16g23790.1	Putative_R-Genes,_predicted_from_Pythozome	Glycine max	CNL			transmembrane receptors;ATP binding (best arabidopsis hit)
CL25630.Contig3_All	CL25630.Contig3_All	1.02	0	0	66.7	PRGDB00156514	Glyma03g04140.1	Putative_R-Genes,_predicted_from_Pythozome	Glycine max	NL			NB-ARC domain-containing disease resistance protein (best arabidopsis hit)
Unigene155354_All	Unigene155354_All	0.69	0.74	0.82	76.9	PRGDB00187758	Lja.25429	Putative_R-Genes,_predicted_from_NCBI_UniGene	Lotus japonicus	RLP	21622627	AF492655	Lotus japonicus receptor-like kinase SYMRK mRNA, complete cds
CL48.Contig4_All	CL48.Contig4_All	4.83	1.37	0	54.3	PRGDB00192108	Lsa.52993	Putative_R-Genes,_predicted_from_NCBI_UniGene	Lactuca sativa	TNL	329671470	JI573976	TSA: Lactuca sativa Letassy_X1_17963 mRNA sequence
Unigene38640_All	Unigene38640_All	1.94	0.51	0.58	61.4	PRGDB00213322	MDP0000279719	Putative_R-Genes,_predicted_from_Pythozome	Malus x domestica	NL
CL47974.Contig1_All	CL47974.Contig1_All	1.41	0	1.24	52	PRGDB00165100	Glyma19g02670.1	Putative_R-Genes,_predicted_from_Pythozome	Glycine max	CNL			Disease resistance protein (TIR-NBS-LRR class) family (best arabidopsis hit)
Unigene216839_All	Unigene216839_All	0.44	0.61	1.4	46.2	PRGDB00164261	Glyma16g23790.1	Putative_R-Genes,_predicted_from_Pythozome	Glycine max	CNL			transmembrane receptors;ATP binding (best arabidopsis hit)
CL7709.Contig1_All	CL7709.Contig1_All	0.94	0.14	1.42	60.9	PRGDB00168360	Medtr4g154670.1	Putative_R-Genes,_predicted_from_Pythozome	Medicago truncatula	N			ABC-2 type transporter family protein (best arabidopsis hit)
Unigene130448_All	Unigene130448_All	0	1.11	0	54.4	PRGDB00183430	GSVIVT01017026001	Putative_R-Genes,_predicted_from_Pythozome	Vitis vinifera	NL			LRR and NB-ARC domains-containing disease resistance protein (best arabidopsis hit)
Unigene222549_All	Unigene222549_All	0.7	0.29	1.9	44.4	PRGDB00214154	MDP0000259421	Putative_R-Genes,_predicted_from_Pythozome	Malus x domestica	N
Unigene164807_All	Unigene164807_All	1.55	1.11	0.6	58.8	PRGDB00195791	Phvulv091001220m	Putative_R-Genes,_predicted_from_Pythozome	Phaseolus vulgaris	NL
Unigene273937_All	Unigene273937_All	0.62	0.33	1.1	58.3	PRGDB00061511	disease resistance protein	Putative_R-Genes,_collected_from_NCBI_Protein	Brassica rapa subsp. pekinensis	TNL	227438238	FJ842828	Brassica rapa subsp. pekinensis isolate BrTNL10 disease resistance protein gene, complete cds.
CL21263.Contig1_All	CL21263.Contig1_All	29.32	33.29	39.87	45.1	PRGDB00073207	Os.86222	Putative_R-Genes,_predicted_from_NCBI_UniGene	Oryza sativa Japonica Group	NL	115485442	NM_001074397	Oryza sativa Japonica Group Os11g0462900 (Os11g0462900) mRNA, complete cds
Unigene55724_All	Unigene55724_All	2.43	0	0	79.4	PRGDB00188810	Gma.44319	Putative_R-Genes,_predicted_from_NCBI_UniGene	Glycine max	Mlo-like	356531332	XM_003534184	PREDICTED: Glycine max MLO-like protein 8-like (LOC100814443), mRNA
Unigene239531_All	Unigene239531_All	0.76	0.4	1.35	67.8	PRGDB00196211	Phvulv091022481m	Putative_R-Genes,_predicted_from_Pythozome	Phaseolus vulgaris	N
CL15786.Contig1_All	CL15786.Contig1_All	2.56	0	0	95.9	PRGDB00167599	Medtr1g140560.1	Putative_R-Genes,_predicted_from_Pythozome	Medicago truncatula	RLP			leucine-rich repeat transmembrane protein kinase family protein (best arabidopsis hit)
Unigene190776_All	Unigene190776_All	1.69	0.91	1.74	85	PRGDB00061652	NBS-LRR type disease resistance protein	Putative_R-Genes,_collected_from_NCBI_Protein	Glycine max	NL	223452620	FJ014886	Glycine max clone cw25 NBS-LRR type disease resistance protein mRNA, complete cds.
CL16110.Contig4_All	CL16110.Contig4_All	0.28	0.51	1.9	70.4	PRGDB00188757	Gma.40339	Putative_R-Genes,_predicted_from_NCBI_UniGene	Glycine max	TNL	356514971	XM_003526127	PREDICTED: Glycine max TMV resistance protein N-like (LOC100820033), mRNA
Unigene204658_All	Unigene204658_All	1.34	0	0.82	52.9	PRGDB00061511	disease resistance protein	Putative_R-Genes,_collected_from_NCBI_Protein	Brassica rapa subsp. pekinensis	TNL	227438238	FJ842828	Brassica rapa subsp. pekinensis isolate BrTNL10 disease resistance protein gene, complete cds.
Unigene180267_All	Unigene180267_All	0.82	0.6	1.33	55.6	PRGDB00201757	Bra019324	Putative_R-Genes,_predicted_from_Pythozome	Brassica rapa	RLK-GNK2
Unigene284101_All	Unigene284101_All	0	0.34	0.37	51.2	PRGDB00061511	disease resistance protein	Putative_R-Genes,_collected_from_NCBI_Protein	Brassica rapa subsp. pekinensis	TNL	227438238	FJ842828	Brassica rapa subsp. pekinensis isolate BrTNL10 disease resistance protein gene, complete cds.
Unigene233413_All	Unigene233413_All	0	0.3	0.99	80.7	PRGDB00168558	Medtr5g032390.1	Putative_R-Genes,_predicted_from_Pythozome	Medicago truncatula	N			ABC-2 type transporter family protein (best arabidopsis hit)
CL12715.Contig3_All	CL12715.Contig3_All	1.55	0	0.77	67.8	PRGDB00188817	Gma.44875	Putative_R-Genes,_predicted_from_NCBI_UniGene	Glycine max	RLP	356569291	XM_003552789	PREDICTED: Glycine max probable LRR receptor-like serine
CL47525.Contig2_All	CL47525.Contig2_All	0.94	0.34	1.27	43.2	PRGDB00187911	Ta.74193	Putative_R-Genes,_predicted_from_NCBI_UniGene	Triticum aestivum	RLP	241988090	AK335347	Triticum aestivum cDNA, clone: WT012_K21, cultivar: Chinese Spring
Unigene3059_All	Unigene3059_All	0	0.35	1.11	68.9	PRGDB00168395	Medtr5g011540.1	Putative_R-Genes,_predicted_from_Pythozome	Medicago truncatula	RLP			Leucine-rich repeat protein kinase family protein (best arabidopsis hit)
Unigene174868_All	Unigene174868_All	0	0	0.83	42.9	PRGDB00164261	Glyma16g23790.1	Putative_R-Genes,_predicted_from_Pythozome	Glycine max	CNL			transmembrane receptors;ATP binding (best arabidopsis hit)
Unigene84084_All	Unigene84084_All	1.75	0.46	0.52	84.9	PRGDB00192126	Mtr.526	Putative_R-Genes,_predicted_from_NCBI_UniGene	Medicago truncatula	N	357510220	XM_003625351	Medicago truncatula Pleiotropic drug resistance protein (MTR_7g098750) mRNA, complete cds
CL13029.Contig3_All	CL13029.Contig3_All	2.87	6.1	2.01	71.7	PRGDB00155372	Glyma01g01080.1	Putative_R-Genes,_predicted_from_Pythozome	Glycine max	RLP			Protein kinase family protein with leucine-rich repeat domain (best arabidopsis hit)
CL19133.Contig1_All	CL19133.Contig1_All	2.03	1.1	1.59	48.4	PRGDB00066612	At.49407	Putative_R-Genes,_predicted_from_NCBI_UniGene	Arabidopsis thaliana	RLK-GNK2	42567049	NM_118445	Arabidopsis thaliana protein kinase family protein (AT4G23160) mRNA, complete cds
Unigene121184_All	Unigene121184_All	0.64	1.95	1.78	50.6	PRGDB00195015	Phvulv091026935m	Putative_R-Genes,_predicted_from_Pythozome	Phaseolus vulgaris	RLP
Unigene69845_All	Unigene69845_All	1.33	0	0	55.6	PRGDB00175861	POPTR_0004s01460.1	Putative_R-Genes,_predicted_from_Pythozome	Populus trichocarpa	Other			PR5-like receptor kinase (best arabidopsis hit)
CL2003.Contig6_All	CL2003.Contig6_All	0	5.9	4.75	63.6	PRGDB00200874	Bra023631	Putative_R-Genes,_predicted_from_Pythozome	Brassica rapa	TNL
CL19779.Contig2_All	CL19779.Contig2_All	0.64	0.33	1.69	55.6	PRGDB00195384	Phvulv091024876m	Putative_R-Genes,_predicted_from_Pythozome	Phaseolus vulgaris	RLK-GNK2
CL58999.Contig1_All	CL58999.Contig1_All	0.87	0	1.27	95.8	PRGDB00156405	Glyma02g47180.1	Putative_R-Genes,_predicted_from_Pythozome	Glycine max	N			ABC-2 type transporter family protein (best arabidopsis hit)
Unigene246671_All	Unigene246671_All	0.88	0	0.52	59.7	PRGDB00178373	POPTR_0672s00200.1	Putative_R-Genes,_predicted_from_Pythozome	Populus trichocarpa	RLP			Leucine-rich repeat protein kinase family protein (best arabidopsis hit)
CL26206.Contig1_All	CL26206.Contig1_All	0.87	1.59	3.89	54.9	PRGDB00195228	Phvulv091001547m	Putative_R-Genes,_predicted_from_Pythozome	Phaseolus vulgaris	CNL
CL9954.Contig1_All	CL9954.Contig1_All	0	0.59	0	83.8	PRGDB00188710	Gma.37772	Putative_R-Genes,_predicted_from_NCBI_UniGene	Glycine max	RLP	356567401	XM_003551861	PREDICTED: Glycine max probable LRR receptor-like serine
Unigene219885_All	Unigene219885_All	1.93	0	1.15	60.9	PRGDB00168200	Medtr4g018560.1	Putative_R-Genes,_predicted_from_Pythozome	Medicago truncatula	CNL			disease resistance protein (TIR-NBS-LRR class), putative (best arabidopsis hit)
CL36280.Contig2_All	CL36280.Contig2_All	1.17	1.7	1.14	45.6	PRGDB00217968	Thhalv10024445m	Putative_R-Genes,_predicted_from_Pythozome	Eutrema halophilum	NL
Unigene285624_All	Unigene285624_All	1.06	0.48	1.34	54.4	PRGWK00000139	MELO3C009074	Contributed_R-Genes	Cucumis melo	RLK
CL31926.Contig11_All	CL31926.Contig11_All	9.84	15.56	4.74	68.6	PRGDB00167710	Medtr2g047020.1	Putative_R-Genes,_predicted_from_Pythozome	Medicago truncatula	TNL			heat shock cognate protein 70-1 (best arabidopsis hit)
CL40196.Contig2_All	CL40196.Contig2_All	1.35	1.69	0.76	41.7	PRGDB00205338	Lus10015091	Putative_R-Genes,_predicted_from_Pythozome	Linum usitatissimum	RLK-GNK2
Unigene190669_All	Unigene190669_All	0	0	3.35	51.6	PRGDB00159947	Glyma08g21170.1	Putative_R-Genes,_predicted_from_Pythozome	Glycine max	RLP			Leucine-rich repeat transmembrane protein kinase protein (best arabidopsis hit)
Unigene129282_All	Unigene129282_All	0.99	0.52	0	63.2	PRGDB00206816	LOC_Os10g21950.1	Putative_R-Genes,_predicted_from_Pythozome	Oryza sativa	NL
Unigene157592_All	Unigene157592_All	1.01	0.53	0	41.5	PRGDB00144820	AT4G23160.1	Putative_R-Genes,_predicted_from_Pythozome	Arabidopsis thaliana	RLK-GNK2			TKL_IRAK_DUF26-lc.20 - DUF26 kinases have homology to DUF26 containing loci, expressed (best arabidopsis hit)
CL23063.Contig3_All	CL23063.Contig3_All	2.45	1.03	2.67	45.9	PRGDB00145873	AT5G17890.1	Putative_R-Genes,_predicted_from_Pythozome	Arabidopsis thaliana	NL			LIM domain-containing protein, putative, expressed (best arabidopsis hit)
CL68192.Contig2_All	CL68192.Contig2_All	1.3	1.74	2.39	52.2	PRGDB00169782	Medtr8g012000.1	Putative_R-Genes,_predicted_from_Pythozome	Medicago truncatula	CNL			LRR and NB-ARC domains-containing disease resistance protein (best arabidopsis hit)
CL56880.Contig1_All	CL56880.Contig1_All	0.74	0.2	1.52	62.9	PRGDB00195967	Phvulv091025059m	Putative_R-Genes,_predicted_from_Pythozome	Phaseolus vulgaris	CNL
CL21510.Contig4_All	CL21510.Contig4_All	0	0.3	1.32	66.9	PRGDB00164997	Glyma18g48590.1	Putative_R-Genes,_predicted_from_Pythozome	Glycine max	RLP			Leucine-rich repeat receptor-like protein kinase family protein (best arabidopsis hit)
CL12712.Contig1_All	CL12712.Contig1_All	1.07	0.29	0	49.6	PRGDB00061511	disease resistance protein	Putative_R-Genes,_collected_from_NCBI_Protein	Brassica rapa subsp. pekinensis	TNL	227438238	FJ842828	Brassica rapa subsp. pekinensis isolate BrTNL10 disease resistance protein gene, complete cds.
CL21510.Contig1_All	CL21510.Contig1_All	0.54	1.46	0.32	63	PRGDB00164997	Glyma18g48590.1	Putative_R-Genes,_predicted_from_Pythozome	Glycine max	RLP			Leucine-rich repeat receptor-like protein kinase family protein (best arabidopsis hit)
CL49176.Contig4_All	CL49176.Contig4_All	0.04	0.79	0	56.3	PRGDB00061511	disease resistance protein	Putative_R-Genes,_collected_from_NCBI_Protein	Brassica rapa subsp. pekinensis	TNL	227438238	FJ842828	Brassica rapa subsp. pekinensis isolate BrTNL10 disease resistance protein gene, complete cds.
CL39673.Contig6_All	CL39673.Contig6_All	4.74	0.42	0.15	72.7	PRGDB00050753	R 11	Putative_R-Genes,_collected_from_NCBI_Protein	Glycine max	TNL	27764534	AF541963	Glycine max cv Williams 82 BAC clone Gm_ISb001_091_F11, complete sequence.
Unigene225691_All	Unigene225691_All	0.38	0.41	1.33	44.9	PRGDB00066612	At.49407	Putative_R-Genes,_predicted_from_NCBI_UniGene	Arabidopsis thaliana	RLK-GNK2	42567049	NM_118445	Arabidopsis thaliana protein kinase family protein (AT4G23160) mRNA, complete cds
Unigene189273_All	Unigene189273_All	0.61	0	1.78	52.4	PRGDB00061511	disease resistance protein	Putative_R-Genes,_collected_from_NCBI_Protein	Brassica rapa subsp. pekinensis	TNL	227438238	FJ842828	Brassica rapa subsp. pekinensis isolate BrTNL10 disease resistance protein gene, complete cds.
CL17434.Contig6_All	CL17434.Contig6_All	1.39	0.57	1.28	93.8	PRGWK00000077	MELO3C005170	Contributed_R-Genes	Cucumis melo	RLK
CL10955.Contig9_All	CL10955.Contig9_All	1.89	0	0	71.9	PRGDB00167560	Medtr1g117060.1	Putative_R-Genes,_predicted_from_Pythozome	Medicago truncatula	N			pleiotropic drug resistance 6 (best arabidopsis hit)
CL68522.Contig1_All	CL68522.Contig1_All	1.79	1.21	3.57	51.1	PRGDB00061511	disease resistance protein	Putative_R-Genes,_collected_from_NCBI_Protein	Brassica rapa subsp. pekinensis	TNL	227438238	FJ842828	Brassica rapa subsp. pekinensis isolate BrTNL10 disease resistance protein gene, complete cds.
Unigene120536_All	Unigene120536_All	2.74	0.29	0.64	40	PRGDB00188818	Gma.45040	Putative_R-Genes,_predicted_from_NCBI_UniGene	Glycine max	NL	356561377	XM_003548911	PREDICTED: Glycine max putative disease resistance protein At4g11170-like (LOC100803552), mRNA
CL14266.Contig3_All	CL14266.Contig3_All	1.24	1.82	0.33	64.1	PRGDB00168408	Medtr5g018040.1	Putative_R-Genes,_predicted_from_Pythozome	Medicago truncatula	CNL			Disease resistance protein (CC-NBS-LRR class) family (best arabidopsis hit)
Unigene183674_All	Unigene183674_All	0.8	0.83	0.95	50	PRGDB00172956	ppa020450m	Putative_R-Genes,_predicted_from_Pythozome	Prunus persica	NL			NB-ARC domain-containing disease resistance protein (best arabidopsis hit)
Unigene176161_All	Unigene176161_All	3.21	2.74	2.87	75.3	PRGDB00160605	Glyma09g29050.1	Putative_R-Genes,_predicted_from_Pythozome	Glycine max	CNL			disease resistance protein (TIR-NBS-LRR class), putative (best arabidopsis hit)
CL62610.Contig1_All	CL62610.Contig1_All	0.93	0.17	2.43	52.4	PRGDB00061522	disease resistance protein	Putative_R-Genes,_collected_from_NCBI_Protein	Brassica rapa subsp. pekinensis	NL	227438216	FJ842817	Brassica rapa subsp. pekinensis isolate BrNL12 disease resistance protein gene, complete cds.
Unigene236582_All	Unigene236582_All	0	0	0.71	81.6	PRGDB00195067	Phvulv091024715m	Putative_R-Genes,_predicted_from_Pythozome	Phaseolus vulgaris	RLP
CL55367.Contig1_All	CL55367.Contig1_All	0	0.27	0	58.5	PRGDB00168710	Medtr5g068020.1	Putative_R-Genes,_predicted_from_Pythozome	Medicago truncatula	RLP			leucine-rich repeat transmembrane protein kinase family protein (best arabidopsis hit)
CL39424.Contig5_All	CL39424.Contig5_All	0	0.45	1.01	78.2	PRGDB00195562	Phvulv091025851m	Putative_R-Genes,_predicted_from_Pythozome	Phaseolus vulgaris	N
CL4212.Contig5_All	CL4212.Contig5_All	0	0	0.57	44	PRGDB00061511	disease resistance protein	Putative_R-Genes,_collected_from_NCBI_Protein	Brassica rapa subsp. pekinensis	TNL	227438238	FJ842828	Brassica rapa subsp. pekinensis isolate BrTNL10 disease resistance protein gene, complete cds.
CL47775.Contig1_All	CL47775.Contig1_All	0.97	1.08	3.18	71.6	PRGDB00195225	Phvulv091025713m	Putative_R-Genes,_predicted_from_Pythozome	Phaseolus vulgaris	RLP
CL7737.Contig5_All	CL7737.Contig5_All	1.67	0.99	5.62	44.5	PRGDB00196345	Phvulv091012371m	Putative_R-Genes,_predicted_from_Pythozome	Phaseolus vulgaris	CNL
CL66284.Contig4_All	CL66284.Contig4_All	0	0	2.66	54.5	PRGDB00068751	Gma.2045	Putative_R-Genes,_predicted_from_NCBI_UniGene	Glycine max	RLP	212717160	EU888333	Glycine max clone 8070624 receptor-like serine
CL53397.Contig2_All	CL53397.Contig2_All	1.18	0.61	0	72.4	PRGDB00070448	Lja.21060	Putative_R-Genes,_predicted_from_NCBI_UniGene	Lotus japonicus	TNL	293516718	FS331258	FS331258 LjFL3 Lotus japonicus cDNA clone LjFL3-039-CC04 5', mRNA sequence
Unigene40317_All	Unigene40317_All	0.77	0	0	80.2	PRGDB00162236	Glyma12g36170.1	Putative_R-Genes,_predicted_from_Pythozome	Glycine max	RLP			Leucine-rich repeat transmembrane protein kinase (best arabidopsis hit)
CL10499.Contig1_All	CL10499.Contig1_All	0.65	1.26	1.9	74.8	PRGDB00155449	Glyma01g04590.1	Putative_R-Genes,_predicted_from_Pythozome	Glycine max	TNL			transmembrane receptors;ATP binding (best arabidopsis hit)
CL24994.Contig2_All	CL24994.Contig2_All	2.44	0.63	0	61.9	PRGDB00078846	Vvi.15179	Putative_R-Genes,_predicted_from_NCBI_UniGene	Vitis vinifera	RLP	225424042	XM_002279544	PREDICTED: Vitis vinifera hypothetical protein LOC100267893 (LOC100267893), mRNA
Unigene175532_All	Unigene175532_All	1.13	0	0.68	65.8	PRGDB00182817	GSVIVT01000641001	Putative_R-Genes,_predicted_from_Pythozome	Vitis vinifera	NL			NB-ARC domain-containing disease resistance protein (best arabidopsis hit)
CL33061.Contig3_All	CL33061.Contig3_All	8.15	7.04	7.31	47.8	PRGDB00215602	MDP0000396307	Putative_R-Genes,_predicted_from_Pythozome	Malus x domestica	TNL
Unigene108600_All	Unigene108600_All	1.44	0	0	64.1	PRGDB00188332	Gma.9832	Putative_R-Genes,_predicted_from_NCBI_UniGene	Glycine max	RLP	356574279	XM_003555229	PREDICTED: Glycine max receptor protein kinase-like protein At4g34220-like (LOC100808248), mRNA
CL65705.Contig3_All	CL65705.Contig3_All	0	0.37	0	80	PRGDB00195459	Phvulv091004106m	Putative_R-Genes,_predicted_from_Pythozome	Phaseolus vulgaris	RLP
Unigene125102_All	Unigene125102_All	1.25	0.69	0.4	59.8	PRGDB00162835	Glyma13g34100.1	Putative_R-Genes,_predicted_from_Pythozome	Glycine max	RLP			Leucine-rich repeat transmembrane protein kinase (best arabidopsis hit)
Unigene169697_All	Unigene169697_All	0	1.45	0	78.5	PRGDB00168088	Medtr3g143220.1	Putative_R-Genes,_predicted_from_Pythozome	Medicago truncatula	N			ABC-2 type transporter family protein (best arabidopsis hit)
CL66321.Contig2_All	CL66321.Contig2_All	3.27	0.97	0.25	45.4	PRGDB00162309	Glyma13g04230.1	Putative_R-Genes,_predicted_from_Pythozome	Glycine max	NL			LRR and NB-ARC domains-containing disease resistance protein (best arabidopsis hit)
Unigene172602_All	Unigene172602_All	0	1.34	0.78	92.9	PRGDB00159925	Glyma08g20120.1	Putative_R-Genes,_predicted_from_Pythozome	Glycine max	Mlo-like			Seven transmembrane MLO family protein (best arabidopsis hit)
CL42197.Contig2_All	CL42197.Contig2_All	2.08	0.45	0.97	61.1	PRGDB00061511	disease resistance protein	Putative_R-Genes,_collected_from_NCBI_Protein	Brassica rapa subsp. pekinensis	TNL	227438238	FJ842828	Brassica rapa subsp. pekinensis isolate BrTNL10 disease resistance protein gene, complete cds.
Unigene126009_All	Unigene126009_All	0	0	0.96	61.5	PRGDB00184336	GSVIVT01034745001	Putative_R-Genes,_predicted_from_Pythozome	Vitis vinifera	N			pleiotropic drug resistance 11 (best arabidopsis hit)
Unigene259864_All	Unigene259864_All	0	0.47	1.06	47	PRGDB00068751	Gma.2045	Putative_R-Genes,_predicted_from_NCBI_UniGene	Glycine max	RLP	212717160	EU888333	Glycine max clone 8070624 receptor-like serine
CL63266.Contig2_All	CL63266.Contig2_All	1.03	0	0	63.8	PRGDB00061511	disease resistance protein	Putative_R-Genes,_collected_from_NCBI_Protein	Brassica rapa subsp. pekinensis	TNL	227438238	FJ842828	Brassica rapa subsp. pekinensis isolate BrTNL10 disease resistance protein gene, complete cds.
Unigene116979_All	Unigene116979_All	1.49	0	0	52.2	PRGDB00178373	POPTR_0672s00200.1	Putative_R-Genes,_predicted_from_Pythozome	Populus trichocarpa	RLP			Leucine-rich repeat protein kinase family protein (best arabidopsis hit)
CL22721.Contig2_All	CL22721.Contig2_All	1.69	0	0.79	66.7	PRGDB00165054	Glyma18g51550.1	Putative_R-Genes,_predicted_from_Pythozome	Glycine max	NL			NB-ARC domain-containing disease resistance protein (best arabidopsis hit)
Unigene134224_All	Unigene134224_All	0.68	0.73	0.8	48.8	PRGDB00078883	Vvi.16557	Putative_R-Genes,_predicted_from_NCBI_UniGene	Vitis vinifera	RLP	225441697	XM_002277255	PREDICTED: Vitis vinifera hypothetical protein LOC100262317 (LOC100262317), mRNA
CL1740.Contig14_All	CL1740.Contig14_All	0	0.62	0	76.6	PRGDB00188818	Gma.45040	Putative_R-Genes,_predicted_from_NCBI_UniGene	Glycine max	NL	356561377	XM_003548911	PREDICTED: Glycine max putative disease resistance protein At4g11170-like (LOC100803552), mRNA
CL59591.Contig2_All	CL59591.Contig2_All	0	0	0.84	43.9	PRGDB00061511	disease resistance protein	Putative_R-Genes,_collected_from_NCBI_Protein	Brassica rapa subsp. pekinensis	TNL	227438238	FJ842828	Brassica rapa subsp. pekinensis isolate BrTNL10 disease resistance protein gene, complete cds.
Unigene75645_All	Unigene75645_All	2.19	0.29	0	44.3	PRGDB00186672		Putative_R-Genes,_collected_from_NCBI_Protein	Arachis hypogaea	NL	342365827	HQ637178	Arachis hypogaea clone AHF-205D04 NBS-LRR gene cluster, complete sequence.
CL18059.Contig2_All	CL18059.Contig2_All	0	0.75	1.24	53.8	PRGDB00189151	Gma.62912	Putative_R-Genes,_predicted_from_NCBI_UniGene	Glycine max	CNL	356555122	XM_003545839	PREDICTED: Glycine max disease resistance protein At4g27190-like (LOC100807425), mRNA
Unigene260666_All	Unigene260666_All	0.41	0	0.95	97.8	PRGDB00196482	Phvulv091019166m	Putative_R-Genes,_predicted_from_Pythozome	Phaseolus vulgaris	N
Unigene37781_All	Unigene37781_All	2.03	0	0	48.4	PRGDB00212677	Eucgr.L00381.1	Putative_R-Genes,_predicted_from_Pythozome	Eucalyptus grandis	RLP
CL18505.Contig2_All	CL18505.Contig2_All	0	0	0.93	83.6	PRGDB00195359	Phvulv091028303m	Putative_R-Genes,_predicted_from_Pythozome	Phaseolus vulgaris	N
Unigene183811_All	Unigene183811_All	0	0	0.37	48.5	PRGDB00206932	LOC_Os12g31470.1	Putative_R-Genes,_predicted_from_Pythozome	Oryza sativa	RLP
Unigene171780_All	Unigene171780_All	0	0.79	0	55.8	PRGDB00206932	LOC_Os12g31470.1	Putative_R-Genes,_predicted_from_Pythozome	Oryza sativa	RLP
Unigene204646_All	Unigene204646_All	0	0	0.6	67.6	PRGDB00188635	Gma.29986	Putative_R-Genes,_predicted_from_NCBI_UniGene	Glycine max	TNL	356570334	XM_003553297	PREDICTED: Glycine max TMV resistance protein N-like (LOC100784366), mRNA
CL31826.Contig7_All	CL31826.Contig7_All	0	0	0.69	65.5	PRGDB00049789	putative RING zinc finger ankyrin protein	Putative_R-Genes,_collected_from_NCBI_Protein	Sorghum bicolor	N	190688725	EU810765	Sorghum bicolor clone BAC Sbb12448, complete sequence.
CL23971.Contig3_All	CL23971.Contig3_All	0.5	0.81	0.29	44.6	PRGDB00195506	Phvulv091004501m	Putative_R-Genes,_predicted_from_Pythozome	Phaseolus vulgaris	CNL
Unigene105328_All	Unigene105328_All	0.35	0	0	48.6	PRGDB00183352	GSVIVT01015461001	Putative_R-Genes,_predicted_from_Pythozome	Vitis vinifera	N			pleiotropic drug resistance 12 (best arabidopsis hit)
Unigene247365_All	Unigene247365_All	0.73	0.39	0.86	48.3	PRGDB00206819	LOC_Os10g17724.1	Putative_R-Genes,_predicted_from_Pythozome	Oryza sativa	NL
Unigene186782_All	Unigene186782_All	1.49	1.43	2.6	47.7	PRGDB00061511	disease resistance protein	Putative_R-Genes,_collected_from_NCBI_Protein	Brassica rapa subsp. pekinensis	TNL	227438238	FJ842828	Brassica rapa subsp. pekinensis isolate BrTNL10 disease resistance protein gene, complete cds.
CL62127.Contig1_All	CL62127.Contig1_All	1.35	0	0.32	46.6	PRGDB00173004	ppa016624m	Putative_R-Genes,_predicted_from_Pythozome	Prunus persica	RLP			Leucine-rich repeat protein kinase family protein (best arabidopsis hit)
CL3037.Contig1_All	CL3037.Contig1_All	6.89	0.62	11.2	70.3	PRGDB00159663	Glyma08g07570.1	Putative_R-Genes,_predicted_from_Pythozome	Glycine max	N			white-brown complex homolog protein 11 (best arabidopsis hit)
Unigene206597_All	Unigene206597_All	0	2.14	4.72	80.2	PRGDB00157342	Glyma04g14270.1	Putative_R-Genes,_predicted_from_Pythozome	Glycine max	CN			U-box domain-containing protein kinase family protein (best arabidopsis hit)
Unigene40911_All	Unigene40911_All	1.64	0.86	0	59.3	PRGDB00061511	disease resistance protein	Putative_R-Genes,_collected_from_NCBI_Protein	Brassica rapa subsp. pekinensis	TNL	227438238	FJ842828	Brassica rapa subsp. pekinensis isolate BrTNL10 disease resistance protein gene, complete cds.
Unigene5926_All	Unigene5926_All	4.06	0	0	42	PRGDB00184336	GSVIVT01034745001	Putative_R-Genes,_predicted_from_Pythozome	Vitis vinifera	N			pleiotropic drug resistance 11 (best arabidopsis hit)
Unigene200817_All	Unigene200817_All	0	0	0.53	59.8	PRGDB00182795	GSVIVT01000058001	Putative_R-Genes,_predicted_from_Pythozome	Vitis vinifera	RLP			Leucine-rich repeat protein kinase family protein (best arabidopsis hit)
Unigene62662_All	Unigene62662_All	2.08	0	0.62	48.9	PRGDB00213092	MDP0000278380	Putative_R-Genes,_predicted_from_Pythozome	Malus x domestica	Other
Unigene165232_All	Unigene165232_All	1.74	0.64	0.52	54.9	PRGDB00061511	disease resistance protein	Putative_R-Genes,_collected_from_NCBI_Protein	Brassica rapa subsp. pekinensis	TNL	227438238	FJ842828	Brassica rapa subsp. pekinensis isolate BrTNL10 disease resistance protein gene, complete cds.
CL21869.Contig3_All	CL21869.Contig3_All	2.54	0.45	0.5	50.6	PRGDB00066612	At.49407	Putative_R-Genes,_predicted_from_NCBI_UniGene	Arabidopsis thaliana	RLK-GNK2	42567049	NM_118445	Arabidopsis thaliana protein kinase family protein (AT4G23160) mRNA, complete cds
CL6194.Contig9_All	CL6194.Contig9_All	0	0	0.06	49	PRGDB00216326	MDP0000255780	Putative_R-Genes,_predicted_from_Pythozome	Malus x domestica	RLP
CL1643.Contig1_All	CL1643.Contig1_All	0.17	0.26	2.02	56.1	PRGDB00175317	POPTR_0019s01640.1	Putative_R-Genes,_predicted_from_Pythozome	Populus trichocarpa	TNL			disease resistance protein (TIR-NBS-LRR class), putative (best arabidopsis hit)
CL67925.Contig9_All	CL67925.Contig9_All	0.46	0.61	1.37	47.4	PRGDB00159038	Glyma07g07150.1	Putative_R-Genes,_predicted_from_Pythozome	Glycine max	CNL			NB-ARC domain-containing disease resistance protein (best arabidopsis hit)
CL17566.Contig2_All	CL17566.Contig2_All	0	0.44	0.98	72.5	PRGDB00159707	Glyma08g08810.1	Putative_R-Genes,_predicted_from_Pythozome	Glycine max	RLP			Leucine-rich receptor-like protein kinase family protein (best arabidopsis hit)
CL67297.Contig2_All	CL67297.Contig2_All	0.7	1.72	1.43	41.7	PRGDB00192523	Mtr.24619	Putative_R-Genes,_predicted_from_NCBI_UniGene	Medicago truncatula	RLP	357513572	XM_003627027	Medicago truncatula Receptor-like protein kinase (MTR_8g014820) mRNA, complete cds
CL2581.Contig2_All	CL2581.Contig2_All	1.2	0.62	0.73	72.2	PRGDB00183352	GSVIVT01015461001	Putative_R-Genes,_predicted_from_Pythozome	Vitis vinifera	N			pleiotropic drug resistance 12 (best arabidopsis hit)
Unigene170594_All	Unigene170594_All	0	0.63	0	69.9	PRGDB00164865	Glyma18g14810.1	Putative_R-Genes,_predicted_from_Pythozome	Glycine max	TNL			disease resistance protein (TIR-NBS-LRR class), putative (best arabidopsis hit)
CL22478.Contig2_All	CL22478.Contig2_All	0	0.99	0	57.6	PRGDB00196201	Phvulv091010527m	Putative_R-Genes,_predicted_from_Pythozome	Phaseolus vulgaris	CNL
Unigene147725_All	Unigene147725_All	0	3.17	0	57.1	PRGDB00148160	clementine0.9_030531m	Putative_R-Genes,_predicted_from_Pythozome	Citrus clementina	RLP			Leucine-rich repeat protein kinase family protein (best arabidopsis hit)
CL12599.Contig8_All	CL12599.Contig8_All	0.72	7.07	0	44.3	PRGDB00217351	MDP0000726867	Putative_R-Genes,_predicted_from_Pythozome	Malus x domestica	CNL
CL19779.Contig9_All	CL19779.Contig9_All	1.28	1.9	0.26	60.7	PRGDB00165465	Glyma20g27750.1	Putative_R-Genes,_predicted_from_Pythozome	Glycine max	RLK-GNK2			cysteine-rich RLK (RECEPTOR-like protein kinase) 25 (best arabidopsis hit)
Unigene32262_All	Unigene32262_All	1.42	0	0	48.9	PRGDB00180781	Si015329m	Putative_R-Genes,_predicted_from_Pythozome	Setaria italica	CNL			NB-ARC domain-containing disease resistance protein (best arabidopsis hit); NB-ARC domain containing protein (best rice hit)
CL51983.Contig1_All	CL51983.Contig1_All	1.18	0.33	0	63.2	PRGDB00196203	Phvulv091022273m	Putative_R-Genes,_predicted_from_Pythozome	Phaseolus vulgaris	T
CL35407.Contig2_All	CL35407.Contig2_All	0	1.3	1.07	45.6	PRGDB00078883	Vvi.16557	Putative_R-Genes,_predicted_from_NCBI_UniGene	Vitis vinifera	RLP	225441697	XM_002277255	PREDICTED: Vitis vinifera hypothetical protein LOC100262317 (LOC100262317), mRNA
Unigene214325_All	Unigene214325_All	0.67	0.71	0.79	45.1	PRGDB00184089	GSVIVT01029816001	Putative_R-Genes,_predicted_from_Pythozome	Vitis vinifera	RLP			BRI1-associated receptor kinase (best arabidopsis hit)
Unigene246589_All	Unigene246589_All	0.77	0	0.45	73.4	PRGDB00078803	Vvi.12916	Putative_R-Genes,_predicted_from_NCBI_UniGene	Vitis vinifera	N	225452756	XM_002283015	PREDICTED: Vitis vinifera hypothetical protein LOC100262734 (LOC100262734), mRNA
CL5511.Contig1_All	CL5511.Contig1_All	2.38	0	0.72	46.2	PRGDB00188818	Gma.45040	Putative_R-Genes,_predicted_from_NCBI_UniGene	Glycine max	NL	356561377	XM_003548911	PREDICTED: Glycine max putative disease resistance protein At4g11170-like (LOC100803552), mRNA
CL19983.Contig2_All	CL19983.Contig2_All	0.94	0.76	0.27	69	PRGDB00044664	Disease resistance protein	Putative_R-Genes,_collected_from_NCBI_Protein	Medicago truncatula	NL	59858724	AC157473	Medicago truncatula chromosome 7 clone mte1-11e4, complete sequence.
CL34521.Contig4_All	CL34521.Contig4_All	3.02	0.35	1.26	91.3	PRGDB00168042	Medtr3g104610.1	Putative_R-Genes,_predicted_from_Pythozome	Medicago truncatula	RLP			Leucine-rich repeat protein kinase family protein (best arabidopsis hit)
CL65270.Contig2_All	CL65270.Contig2_All	6.82	7.88	7.3	86	PRGDB00158036	Glyma05g31120.1	Putative_R-Genes,_predicted_from_Pythozome	Glycine max	RLP			leucine-rich repeat transmembrane protein kinase family protein (best arabidopsis hit)
CL28932.Contig7_All	CL28932.Contig7_All	0.75	0.48	0.2	77.6	PRGDB00160678	Glyma09g34360.1	Putative_R-Genes,_predicted_from_Pythozome	Glycine max	CNL			NB-ARC domain-containing disease resistance protein (best arabidopsis hit)
Unigene207944_All	Unigene207944_All	0	0	0.66	62.7	PRGDB00047385	NBS type disease resistance protein	Putative_R-Genes,_collected_from_NCBI_Protein	Populus trichocarpa	N	105922962	DQ513233	Populus trichocarpa clone 177919 NBS type disease resistance protein mRNA, complete cds.
CL54491.Contig1_All	CL54491.Contig1_All	3.54	3.19	34.27	77.7	PRGDB00155966	Glyma02g10770.1	Putative_R-Genes,_predicted_from_Pythozome	Glycine max	RLP			Leucine-rich receptor-like protein kinase family protein (best arabidopsis hit)
CL46106.Contig3_All	CL46106.Contig3_All	0.6	0	0	86.9	PRGDB00078401	Vun.13487	Putative_R-Genes,_predicted_from_NCBI_UniGene	Vigna unguiculata	N	182646814	FF543616	MOPDP73TF MOP Vigna unguiculata cDNA 5', mRNA sequence
CL25154.Contig2_All	CL25154.Contig2_All	2.54	0.46	0.74	50	PRGDB00068751	Gma.2045	Putative_R-Genes,_predicted_from_NCBI_UniGene	Glycine max	RLP	212717160	EU888333	Glycine max clone 8070624 receptor-like serine
Unigene170934_All	Unigene170934_All	0	0.78	0	74.2	PRGDB00167710	Medtr2g047020.1	Putative_R-Genes,_predicted_from_Pythozome	Medicago truncatula	TNL			heat shock cognate protein 70-1 (best arabidopsis hit)
Unigene203125_All	Unigene203125_All	1.35	0.18	1.57	57.5	PRGDB00196390	Phvulv091015196m	Putative_R-Genes,_predicted_from_Pythozome	Phaseolus vulgaris	TNL
CL65685.Contig1_All	CL65685.Contig1_All	1.85	0.74	2.24	43.9	PRGDB00061511	disease resistance protein	Putative_R-Genes,_collected_from_NCBI_Protein	Brassica rapa subsp. pekinensis	TNL	227438238	FJ842828	Brassica rapa subsp. pekinensis isolate BrTNL10 disease resistance protein gene, complete cds.
Unigene254702_All	Unigene254702_All	0	0.34	1.14	47.4	PRGDB00155573	Glyma01g29330.1	Putative_R-Genes,_predicted_from_Pythozome	Glycine max	RLP			Leucine-rich repeat transmembrane protein kinase (best arabidopsis hit)
Unigene40804_All	Unigene40804_All	0	0	0.7	44.2	PRGDB00213507	MDP0000288100	Putative_R-Genes,_predicted_from_Pythozome	Malus x domestica	NL
Unigene247452_All	Unigene247452_All	0	0.77	0	47.1	PRGDB00186672		Putative_R-Genes,_collected_from_NCBI_Protein	Arachis hypogaea	NL	342365827	HQ637178	Arachis hypogaea clone AHF-205D04 NBS-LRR gene cluster, complete sequence.
Unigene285519_All	Unigene285519_All	0	0	0.61	83.3	PRGDB00214578	MDP0000311735	Putative_R-Genes,_predicted_from_Pythozome	Malus x domestica	CNL
CL39974.Contig2_All	CL39974.Contig2_All	0	0.7	0	77.8	PRGDB00216085	MDP0000320862	Putative_R-Genes,_predicted_from_Pythozome	Malus x domestica	RLP
CL59361.Contig3_All	CL59361.Contig3_All	0	0.47	0	61.2	PRGDB00066612	At.49407	Putative_R-Genes,_predicted_from_NCBI_UniGene	Arabidopsis thaliana	RLK-GNK2	42567049	NM_118445	Arabidopsis thaliana protein kinase family protein (AT4G23160) mRNA, complete cds
Unigene277973_All	Unigene277973_All	0	0	0.78	43.4	PRGDB00154741	orange1.1g002236m	Putative_R-Genes,_predicted_from_Pythozome	Citrus sinensis	N			ABC2 homolog 6 (best arabidopsis hit)
Unigene14019_All	Unigene14019_All	1.22	0	0	51.2	PRGDB00192428	Mtr.19746	Putative_R-Genes,_predicted_from_NCBI_UniGene	Medicago truncatula	RLP	357446746	XM_003593601	Medicago truncatula Receptor-like protein kinase HSL1 (MTR_2g014560) mRNA, complete cds
CL10954.Contig2_All	CL10954.Contig2_All	2.22	0.58	2.64	81.2	PRGDB00157816	orange1.1g002673m	Putative_R-Genes,_predicted_from_Pythozome	Citrus sinensis	RLP			Leucine-rich receptor-like protein kinase family protein (best arabidopsis hit)
CL2600.Contig27_All	CL2600.Contig27_All	3.48	0.48	0.77	64.8	PRGDB00195018	Phvulv091026937m	Putative_R-Genes,_predicted_from_Pythozome	Phaseolus vulgaris	RLP
Unigene180318_All	Unigene180318_All	0	0	0.72	66.7	PRGDB00047385	NBS type disease resistance protein	Putative_R-Genes,_collected_from_NCBI_Protein	Populus trichocarpa	N	105922962	DQ513233	Populus trichocarpa clone 177919 NBS type disease resistance protein mRNA, complete cds.
CL24594.Contig1_All	CL24594.Contig1_All	3.05	0.33	0.72	54.9	PRGDB00070470	Lja.21798	Putative_R-Genes,_predicted_from_NCBI_UniGene	Lotus japonicus	NL	292780146	AK337970	Lotus japonicus cDNA, clone: LjFL2-005-BE07, HTC
Unigene170232_All	Unigene170232_All	0	0.78	0	58.3	PRGDB00169249	Medtr6g073610.1	Putative_R-Genes,_predicted_from_Pythozome	Medicago truncatula	NL			disease resistance protein (TIR-NBS-LRR class), putative (best arabidopsis hit)
Unigene43502_All	Unigene43502_All	1.23	0	0	61.9	PRGDB00186672		Putative_R-Genes,_collected_from_NCBI_Protein	Arachis hypogaea	NL	342365827	HQ637178	Arachis hypogaea clone AHF-205D04 NBS-LRR gene cluster, complete sequence.
CL6529.Contig2_All	CL6529.Contig2_All	0	13.16	0	76.6	PRGDB00192238	Mtr.8336	Putative_R-Genes,_predicted_from_NCBI_UniGene	Medicago truncatula	Mlo-like	357467572	XM_003604023	Medicago truncatula MLO-like protein (MTR_3g118190) mRNA, complete cds
CL17450.Contig1_All	CL17450.Contig1_All	0.86	0	0	42	PRGDB00066612	At.49407	Putative_R-Genes,_predicted_from_NCBI_UniGene	Arabidopsis thaliana	RLK-GNK2	42567049	NM_118445	Arabidopsis thaliana protein kinase family protein (AT4G23160) mRNA, complete cds
CL7908.Contig5_All	CL7908.Contig5_All	17	16.17	13.33	64.7	PRGDB00164990	Glyma18g48170.1	Putative_R-Genes,_predicted_from_Pythozome	Glycine max	RLP			BAK1-interacting receptor-like kinase 1 (best arabidopsis hit)
CL35151.Contig3_All	CL35151.Contig3_All	0	0.62	0	62.5	PRGDB00184759	GRMZM2G312712_T02	Putative_R-Genes,_predicted_from_Pythozome	Zea mays	N			zinc finger protein-related (best arabidopsis hit); E3 ubiquitin ligase, putative, expressed (best rice hit)
CL32738.Contig2_All	CL32738.Contig2_All	0.96	1.06	1.69	42.6	PRGDB00164261	Glyma16g23790.1	Putative_R-Genes,_predicted_from_Pythozome	Glycine max	CNL			transmembrane receptors;ATP binding (best arabidopsis hit)
Unigene205402_All	Unigene205402_All	0.41	0.44	1.18	90.1	PRGDB00156279	Glyma02g42920.1	Putative_R-Genes,_predicted_from_Pythozome	Glycine max	RLP			inflorescence meristem receptor-like kinase 2 (best arabidopsis hit)
Unigene193013_All	Unigene193013_All	0	0	0.98	67.8	PRGDB00061511	disease resistance protein	Putative_R-Genes,_collected_from_NCBI_Protein	Brassica rapa subsp. pekinensis	TNL	227438238	FJ842828	Brassica rapa subsp. pekinensis isolate BrTNL10 disease resistance protein gene, complete cds.
Unigene259377_All	Unigene259377_All	1.31	0	0.38	67.9	PRGDB00156459	Glyma03g01110.1	Putative_R-Genes,_predicted_from_Pythozome	Glycine max	CN			U-box domain-containing protein kinase family protein (best arabidopsis hit)
CL30000.Contig2_All	CL30000.Contig2_All	2.94	0.51	0	41.5	PRGDB00049879	Os11g0686400	Putative_R-Genes,_collected_from_NCBI_Protein	Oryza sativa Japonica Group	CNL	115486666	NM_001075009	Oryza sativa (japonica cultivar-group) Os11g0686400 (Os11g0686400) mRNA, complete cds.
CL11515.Contig1_All	CL11515.Contig1_All	0.54	0.89	1.4	45.4	PRGDB00061511	disease resistance protein	Putative_R-Genes,_collected_from_NCBI_Protein	Brassica rapa subsp. pekinensis	TNL	227438238	FJ842828	Brassica rapa subsp. pekinensis isolate BrTNL10 disease resistance protein gene, complete cds.
CL3080.Contig2_All	CL3080.Contig2_All	0	0.52	0	45.8	PRGDB00159663	Glyma08g07570.1	Putative_R-Genes,_predicted_from_Pythozome	Glycine max	N			white-brown complex homolog protein 11 (best arabidopsis hit)
Unigene203862_All	Unigene203862_All	0	0	0.71	73.9	PRGDB00189165	Gma.63133	Putative_R-Genes,_predicted_from_NCBI_UniGene	Glycine max	RLP	356544057	XM_003540424	PREDICTED: Glycine max phytosulfokine receptor 2-like (LOC100797812), mRNA
Unigene9064_All	Unigene9064_All	1.76	0	0.77	59.4	PRGDB00078525	Vvi.774	Putative_R-Genes,_predicted_from_NCBI_UniGene	Vitis vinifera	RLP	225469427	XM_002267128	PREDICTED: Vitis vinifera hypothetical protein LOC100251471 (LOC100251471), mRNA
CL47939.Contig1_All	CL47939.Contig1_All	1.57	0	0	68.5	PRGDB00165300	Glyma20g02470.1	Putative_R-Genes,_predicted_from_Pythozome	Glycine max	TNL			disease resistance protein (TIR-NBS-LRR class), putative (best arabidopsis hit)
CL8411.Contig10_All	CL8411.Contig10_All	0.4	1.13	0.6	43.2	PRGDB00189838	Hv.34616	Putative_R-Genes,_predicted_from_NCBI_UniGene	Hordeum vulgare	NL	326530114	AK377143	Hordeum vulgare subsp. vulgare mRNA for predicted protein, partial cds, clone: NIASHv3149K09
CL38574.Contig2_All	CL38574.Contig2_All	0	0.84	0	40.6	PRGDB00183430	GSVIVT01017026001	Putative_R-Genes,_predicted_from_Pythozome	Vitis vinifera	NL			LRR and NB-ARC domains-containing disease resistance protein (best arabidopsis hit)
CL12879.Contig3_All	CL12879.Contig3_All	18.19	29.23	0	61.7	PRGDB00215944	MDP0000282838	Putative_R-Genes,_predicted_from_Pythozome	Malus x domestica	CN
CL20745.Contig3_All	CL20745.Contig3_All	0.51	0.6	2.15	77	PRGDB00196100	Phvulv091009239m	Putative_R-Genes,_predicted_from_Pythozome	Phaseolus vulgaris	RLP
CL20658.Contig3_All	CL20658.Contig3_All	0	1.92	1.11	55	PRGDB00214154	MDP0000259421	Putative_R-Genes,_predicted_from_Pythozome	Malus x domestica	N
Unigene124968_All	Unigene124968_All	1.54	1.83	1.02	80.3	PRGDB00158449	Glyma06g16010.1	Putative_R-Genes,_predicted_from_Pythozome	Glycine max	N			ABC-2 type transporter family protein (best arabidopsis hit)
Unigene251730_All	Unigene251730_All	0	0.36	1.58	47.3	PRGDB00156513	Glyma03g04100.1	Putative_R-Genes,_predicted_from_Pythozome	Glycine max	NL			NB-ARC domain-containing disease resistance protein (best arabidopsis hit)
Unigene122188_All	Unigene122188_All	0.83	1.19	3.41	41.1	PRGDB00195495	Phvulv091018313m	Putative_R-Genes,_predicted_from_Pythozome	Phaseolus vulgaris	TNL
CL35113.Contig3_All	CL35113.Contig3_All	0.46	0.54	0	58.3	PRGDB00188818	Gma.45040	Putative_R-Genes,_predicted_from_NCBI_UniGene	Glycine max	NL	356561377	XM_003548911	PREDICTED: Glycine max putative disease resistance protein At4g11170-like (LOC100803552), mRNA
CL54554.Contig3_All	CL54554.Contig3_All	2.75	3.91	0.52	72.7	PRGDB00215313	MDP0000278543	Putative_R-Genes,_predicted_from_Pythozome	Malus x domestica	T
Unigene229372_All	Unigene229372_All	0	0	0.95	47.6	PRGWK00000086	MELO3C005429	Contributed_R-Genes	Cucumis melo	RLP
CL63622.Contig3_All	CL63622.Contig3_All	1.05	0.51	2.85	47.3	PRGDB00159802	Glyma08g13040.1	Putative_R-Genes,_predicted_from_Pythozome	Glycine max	NL			Protein kinase superfamily protein (best arabidopsis hit)
CL44732.Contig2_All	CL44732.Contig2_All	0	0.62	0	52.8	PRGDB00167655	Medtr2g018300.1	Putative_R-Genes,_predicted_from_Pythozome	Medicago truncatula	CNL			LRR and NB-ARC domains-containing disease resistance protein (best arabidopsis hit)
Unigene126504_All	Unigene126504_All	0	1.4	0.48	47	PRGDB00188875	Gma.50567	Putative_R-Genes,_predicted_from_NCBI_UniGene	Glycine max	CNL	356567193	XM_003551758	PREDICTED: Glycine max disease resistance protein RPP13-like (LOC100790719), mRNA
Unigene47699_All	Unigene47699_All	2.78	0	0	67.4	PRGDB00156289	Glyma02g43630.1	Putative_R-Genes,_predicted_from_Pythozome	Glycine max	TNL			disease resistance protein (TIR-NBS-LRR class), putative (best arabidopsis hit)
CL11799.Contig1_All	CL11799.Contig1_All	1.32	0.18	1.54	43.2	PRGDB00167217	mgv1a020513m	Putative_R-Genes,_predicted_from_Pythozome	Cucumis x hytivus	CNL			NB-ARC domain-containing disease resistance protein (best arabidopsis hit)
Unigene178900_All	Unigene178900_All	0.51	0.14	1.77	75.1	PRGDB00189195	Gma.64008	Putative_R-Genes,_predicted_from_NCBI_UniGene	Glycine max	N	356500328	XM_003518937	PREDICTED: Glycine max ABC transporter G family member 24-like (LOC100783798), mRNA
CL38875.Contig2_All	CL38875.Contig2_All	1.32	1.11	0	51.2	PRGDB00189156	Gma.62961	Putative_R-Genes,_predicted_from_NCBI_UniGene	Glycine max	RLP	356520189	XM_003528699	PREDICTED: Glycine max tyrosine-sulfated glycopeptide receptor 1-like (LOC100781943), mRNA
CL17895.Contig2_All	CL17895.Contig2_All	0	0.58	0	66	PRGDB00155591	Glyma01g31550.1	Putative_R-Genes,_predicted_from_Pythozome	Glycine max	TNL			Disease resistance protein (TIR-NBS-LRR class) family (best arabidopsis hit)
Unigene209173_All	Unigene209173_All	0	0.73	0	40.7	PRGDB00047393	TIR-NBS-LRR-TIR type disease resistance protein	Putative_R-Genes,_collected_from_NCBI_Protein	Populus trichocarpa	TNL	105922830	DQ513225	Populus trichocarpa clone 596654 TIR-NBS-LRR-TIR type disease resistance protein mRNA, complete cds.
CL7327.Contig1_All	CL7327.Contig1_All	3	8.32	7.86	86.2	PRGDB00196363	Phvulv091004422m	Putative_R-Genes,_predicted_from_Pythozome	Phaseolus vulgaris	RLP
CL11368.Contig15_All	CL11368.Contig15_All	1.55	0.93	0.3	57.7	PRGDB00215191	MDP0000254848	Putative_R-Genes,_predicted_from_Pythozome	Malus x domestica	RLK-GNK2
Unigene96517_All	Unigene96517_All	2.4	1.89	1.89	85.1	PRGDB00161415	Glyma11g02690.1	Putative_R-Genes,_predicted_from_Pythozome	Glycine max	RLP			Leucine-rich repeat protein kinase family protein (best arabidopsis hit)
CL66510.Contig1_All	CL66510.Contig1_All	0.71	1.37	1.87	52.3	PRGDB00202493	Bra030622	Putative_R-Genes,_predicted_from_Pythozome	Brassica rapa	RLP
CL21375.Contig6_All	CL21375.Contig6_All	0.24	0.21	0.29	78.4	PRGDB00165198	Glyma19g35190.1	Putative_R-Genes,_predicted_from_Pythozome	Glycine max	RLP			Leucine-rich repeat transmembrane protein kinase family protein (best arabidopsis hit)
CL41520.Contig1_All	CL41520.Contig1_All	0.49	1.35	2.54	54.3	PRGDB00213048	MDP0000693116	Putative_R-Genes,_predicted_from_Pythozome	Malus x domestica	RLP
CL14494.Contig2_All	CL14494.Contig2_All	0	1.4	0	54.9	PRGDB00163051	Glyma13g43880.1	Putative_R-Genes,_predicted_from_Pythozome	Glycine max	N			pleiotropic drug resistance 12 (best arabidopsis hit)
CL52519.Contig3_All	CL52519.Contig3_All	0.94	1.19	2.16	63.4	PRGDB00163306	Glyma14g08120.1	Putative_R-Genes,_predicted_from_Pythozome	Glycine max	RLP			Leucine-rich repeat protein kinase family protein (best arabidopsis hit)
Unigene42278_All	Unigene42278_All	2.71	0	0.54	43	PRGDB00068751	Gma.2045	Putative_R-Genes,_predicted_from_NCBI_UniGene	Glycine max	RLP	212717160	EU888333	Glycine max clone 8070624 receptor-like serine
CL37650.Contig2_All	CL37650.Contig2_All	0	118.88	25.97	48.9	PRGDB00073072	Os.80143	Putative_R-Genes,_predicted_from_NCBI_UniGene	Oryza sativa Japonica Group	CNL	32975074	AK065056	Oryza sativa Japonica Group cDNA clone:J013001J06, full insert sequence
CL55958.Contig3_All	CL55958.Contig3_All	2.5	0	0.81	53.8	PRGDB00167308	AC225526_21.1	Putative_R-Genes,_predicted_from_Pythozome	Medicago truncatula	NL			NB-ARC domain-containing disease resistance protein (best arabidopsis hit)
CL13069.Contig5_All	CL13069.Contig5_All	0	0	0.68	52.2	PRGDB00213421	MDP0000280399	Putative_R-Genes,_predicted_from_Pythozome	Malus x domestica	RLP
CL27652.Contig2_All	CL27652.Contig2_All	3.77	0	0.76	74	PRGDB00160695	Glyma09g35140.1	Putative_R-Genes,_predicted_from_Pythozome	Glycine max	RLP			Leucine-rich repeat protein kinase family protein (best arabidopsis hit)
Unigene129465_All	Unigene129465_All	0.85	1.1	0.66	52.2	PRGDB00186672		Putative_R-Genes,_collected_from_NCBI_Protein	Arachis hypogaea	NL	342365827	HQ637178	Arachis hypogaea clone AHF-205D04 NBS-LRR gene cluster, complete sequence.
Unigene271602_All	Unigene271602_All	0.98	0	1.75	52.4	PRGDB00195495	Phvulv091018313m	Putative_R-Genes,_predicted_from_Pythozome	Phaseolus vulgaris	TNL
CL17216.Contig3_All	CL17216.Contig3_All	1.79	1.65	0.62	60.1	PRGWK00001242	Sotub01g037760.1.1	Contributed_R-Genes	Solanum tuberosum	RLP
Unigene38374_All	Unigene38374_All	0.98	0	0.29	58.5	PRGDB00061511	disease resistance protein	Putative_R-Genes,_collected_from_NCBI_Protein	Brassica rapa subsp. pekinensis	TNL	227438238	FJ842828	Brassica rapa subsp. pekinensis isolate BrTNL10 disease resistance protein gene, complete cds.
CL61338.Contig1_All	CL61338.Contig1_All	1.05	0.57	1.22	46.2	PRGDB00061511	disease resistance protein	Putative_R-Genes,_collected_from_NCBI_Protein	Brassica rapa subsp. pekinensis	TNL	227438238	FJ842828	Brassica rapa subsp. pekinensis isolate BrTNL10 disease resistance protein gene, complete cds.
Unigene240537_All	Unigene240537_All	0.61	0.32	0.71	44	PRGDB00186672		Putative_R-Genes,_collected_from_NCBI_Protein	Arachis hypogaea	NL	342365827	HQ637178	Arachis hypogaea clone AHF-205D04 NBS-LRR gene cluster, complete sequence.
CL66268.Contig2_All	CL66268.Contig2_All	0.35	0.58	0.83	46.2	PRGDB00214278	MDP0000399716	Putative_R-Genes,_predicted_from_Pythozome	Malus x domestica	TNL
CL33114.Contig1_All	CL33114.Contig1_All	0.49	0	2.6	46	PRGDB00217051	MDP0000182032	Putative_R-Genes,_predicted_from_Pythozome	Malus x domestica	T
Unigene143831_All	Unigene143831_All	1.07	1.79	0.63	62	PRGDB00167539	Medtr1g093120.1	Putative_R-Genes,_predicted_from_Pythozome	Medicago truncatula	RLP			Leucine-rich repeat protein kinase family protein (best arabidopsis hit)
Unigene235077_All	Unigene235077_All	0	0	1.12	49.4	PRGDB00165100	Glyma19g02670.1	Putative_R-Genes,_predicted_from_Pythozome	Glycine max	CNL			Disease resistance protein (TIR-NBS-LRR class) family (best arabidopsis hit)
CL29598.Contig2_All	CL29598.Contig2_All	0	1.57	0.55	42.6	PRGDB00214306	MDP0000240942	Putative_R-Genes,_predicted_from_Pythozome	Malus x domestica	CNL
CL1570.Contig3_All	CL1570.Contig3_All	0	0	0.01	47.1	PRGDB00212539	Eucgr.K02155.1	Putative_R-Genes,_predicted_from_Pythozome	Eucalyptus grandis	RLP
CL4183.Contig1_All	CL4183.Contig1_All	0.98	2.21	1.86	49.1	PRGDB00061511	disease resistance protein	Putative_R-Genes,_collected_from_NCBI_Protein	Brassica rapa subsp. pekinensis	TNL	227438238	FJ842828	Brassica rapa subsp. pekinensis isolate BrTNL10 disease resistance protein gene, complete cds.
Unigene123964_All	Unigene123964_All	30.57	56.51	43.3	80.6	PRGDB00167710	Medtr2g047020.1	Putative_R-Genes,_predicted_from_Pythozome	Medicago truncatula	TNL			heat shock cognate protein 70-1 (best arabidopsis hit)
CL10674.Contig2_All	CL10674.Contig2_All	1.04	0.38	2.23	53.5	PRGDB00173688	ppa001041m	Putative_R-Genes,_predicted_from_Pythozome	Prunus persica	RLP			Leucine-rich repeat protein kinase family protein (best arabidopsis hit)
CL65883.Contig1_All	CL65883.Contig1_All	0.59	0.4	1.57	46.7	PRGDB00144820	AT4G23160.1	Putative_R-Genes,_predicted_from_Pythozome	Arabidopsis thaliana	RLK-GNK2			TKL_IRAK_DUF26-lc.20 - DUF26 kinases have homology to DUF26 containing loci, expressed (best arabidopsis hit)
CL53573.Contig1_All	CL53573.Contig1_All	0.42	0.23	1.52	72.1	PRGDB00155442	Glyma01g03960.1	Putative_R-Genes,_predicted_from_Pythozome	Glycine max	NL			disease resistance protein (TIR-NBS-LRR class), putative (best arabidopsis hit)
Unigene258932_All	Unigene258932_All	0	0.52	1.2	56.9	PRGDB00206841	LOC_Os04g53040.1	Putative_R-Genes,_predicted_from_Pythozome	Oryza sativa	NL
Unigene9197_All	Unigene9197_All	3.29	0	0.24	85.5	PRGDB00164235	Glyma16g18090.1	Putative_R-Genes,_predicted_from_Pythozome	Glycine max	RLP			Leucine-rich repeat protein kinase family protein (best arabidopsis hit)
Unigene176577_All	Unigene176577_All	0	1.44	0.85	51	PRGDB00206923	LOC_Os06g41690.1	Putative_R-Genes,_predicted_from_Pythozome	Oryza sativa	CNL
CL68530.Contig1_All	CL68530.Contig1_All	0.92	0	0	40	PRGDB00061522	disease resistance protein	Putative_R-Genes,_collected_from_NCBI_Protein	Brassica rapa subsp. pekinensis	NL	227438216	FJ842817	Brassica rapa subsp. pekinensis isolate BrNL12 disease resistance protein gene, complete cds.
Unigene258037_All	Unigene258037_All	0.57	0.47	1.32	58.3	PRGDB00162205	Glyma12g34020.1	Putative_R-Genes,_predicted_from_Pythozome	Glycine max	TNL			disease resistance protein (TIR-NBS-LRR class), putative (best arabidopsis hit)
CL37121.Contig29_All	CL37121.Contig29_All	0.44	1.1	1.41	48.6	PRGDB00061511	disease resistance protein	Putative_R-Genes,_collected_from_NCBI_Protein	Brassica rapa subsp. pekinensis	TNL	227438238	FJ842828	Brassica rapa subsp. pekinensis isolate BrTNL10 disease resistance protein gene, complete cds.
CL18728.Contig5_All	CL18728.Contig5_All	0.89	3.25	3.18	77.6	PRGDB00164068	Glyma15g29880.1	Putative_R-Genes,_predicted_from_Pythozome	Glycine max	RLP			Leucine-rich repeat protein kinase family protein (best arabidopsis hit)
CL13433.Contig2_All	CL13433.Contig2_All	0.97	0.53	0.85	75	PRGDB00195685	Phvulv091021999m	Putative_R-Genes,_predicted_from_Pythozome	Phaseolus vulgaris	RLP
CL35921.Contig2_All	CL35921.Contig2_All	0.7	0.75	2.07	54.4	PRGDB00061511	disease resistance protein	Putative_R-Genes,_collected_from_NCBI_Protein	Brassica rapa subsp. pekinensis	TNL	227438238	FJ842828	Brassica rapa subsp. pekinensis isolate BrTNL10 disease resistance protein gene, complete cds.
Unigene216363_All	Unigene216363_All	0	0.86	2.08	48.3	PRGDB00068751	Gma.2045	Putative_R-Genes,_predicted_from_NCBI_UniGene	Glycine max	RLP	212717160	EU888333	Glycine max clone 8070624 receptor-like serine
CL35113.Contig2_All	CL35113.Contig2_All	0.86	1.08	2.49	49.2	PRGDB00188818	Gma.45040	Putative_R-Genes,_predicted_from_NCBI_UniGene	Glycine max	NL	356561377	XM_003548911	PREDICTED: Glycine max putative disease resistance protein At4g11170-like (LOC100803552), mRNA
CL36413.Contig3_All	CL36413.Contig3_All	1.87	0.33	0.37	47.6	PRGDB00167217	mgv1a020513m	Putative_R-Genes,_predicted_from_Pythozome	Cucumis x hytivus	CNL			NB-ARC domain-containing disease resistance protein (best arabidopsis hit)
CL15478.Contig2_All	CL15478.Contig2_All	0.19	1.34	0.15	66.7	PRGDB00203241	Carubv10025445m	Putative_R-Genes,_predicted_from_Pythozome	Capsella rubella	N
CL526.Contig4_All	CL526.Contig4_All	3.62	2.53	3.01	51.5	PRGDB00078682	Vvi.8276	Putative_R-Genes,_predicted_from_NCBI_UniGene	Vitis vinifera	NL	225452519	XM_002275052	PREDICTED: Vitis vinifera hypothetical protein LOC100250803 (LOC100250803), mRNA
CL59651.Contig7_All	CL59651.Contig7_All	1.34	0.78	0.42	95.5	PRGDB00160372	Glyma09g00970.1	Putative_R-Genes,_predicted_from_Pythozome	Glycine max	RLP			STRUBBELIG-receptor family 8 (best arabidopsis hit)
Unigene17168_All	Unigene17168_All	0	0.86	0.48	44	PRGDB00148403	clementine0.9_035959m	Putative_R-Genes,_predicted_from_Pythozome	Citrus clementina	CNL			NB-ARC domain-containing disease resistance protein (best arabidopsis hit)
CL49941.Contig1_All	CL49941.Contig1_All	0.75	0.4	0.45	51.2	PRGDB00078883	Vvi.16557	Putative_R-Genes,_predicted_from_NCBI_UniGene	Vitis vinifera	RLP	225441697	XM_002277255	PREDICTED: Vitis vinifera hypothetical protein LOC100262317 (LOC100262317), mRNA
Unigene202521_All	Unigene202521_All	0	0	1.48	86.8	PRGDB00189208	Gma.64040	Putative_R-Genes,_predicted_from_NCBI_UniGene	Glycine max	RLP	223452297	FJ014722	Glycine max clone cw40 leucine-rich repeat transmembrane protein kinase mRNA, complete cds
CL32765.Contig3_All	CL32765.Contig3_All	1.22	0	0.72	64.9	PRGDB00206435	Lus10015549	Putative_R-Genes,_predicted_from_Pythozome	Linum usitatissimum	RLP
CL9104.Contig6_All	CL9104.Contig6_All	0	0.79	0	59.6	PRGDB00215527	MDP0000553601	Putative_R-Genes,_predicted_from_Pythozome	Malus x domestica	TNL
CL980.Contig18_All	CL980.Contig18_All	2.41	0.64	2.03	51.9	PRGDB00203535	Carubv10019685m	Putative_R-Genes,_predicted_from_Pythozome	Capsella rubella	CN
CL6071.Contig3_All	CL6071.Contig3_All	0	2.13	0	47.9	PRGDB00183430	GSVIVT01017026001	Putative_R-Genes,_predicted_from_Pythozome	Vitis vinifera	NL			LRR and NB-ARC domains-containing disease resistance protein (best arabidopsis hit)
CL32103.Contig18_All	CL32103.Contig18_All	1.44	0	0.25	45.9	PRGDB00195312	Phvulv091016425m	Putative_R-Genes,_predicted_from_Pythozome	Phaseolus vulgaris	CNL
Unigene231223_All	Unigene231223_All	0	0.48	0.54	62.7	PRGDB00195730	Phvulv091014156m	Putative_R-Genes,_predicted_from_Pythozome	Phaseolus vulgaris	CNL
CL68689.Contig1_All	CL68689.Contig1_All	5.93	8.84	6.48	53.2	PRGDB00073207	Os.86222	Putative_R-Genes,_predicted_from_NCBI_UniGene	Oryza sativa Japonica Group	NL	115485442	NM_001074397	Oryza sativa Japonica Group Os11g0462900 (Os11g0462900) mRNA, complete cds
Unigene188766_All	Unigene188766_All	1.74	0.46	0.52	73.5	PRGDB00047409	TIR-NBS-LRR-TIR type disease resistance protein	Putative_R-Genes,_collected_from_NCBI_Protein	Populus trichocarpa	TNL	105922556	DQ513209	Populus trichocarpa clone 110301 TIR-NBS-LRR-TIR type disease resistance protein mRNA, partial cds.
CL42552.Contig3_All	CL42552.Contig3_All	2.72	1.75	1.27	41.1	PRGDB00078803	Vvi.12916	Putative_R-Genes,_predicted_from_NCBI_UniGene	Vitis vinifera	N	225452756	XM_002283015	PREDICTED: Vitis vinifera hypothetical protein LOC100262734 (LOC100262734), mRNA
Unigene159469_All	Unigene159469_All	0.7	0.75	0	59.4	PRGDB00047409	TIR-NBS-LRR-TIR type disease resistance protein	Putative_R-Genes,_collected_from_NCBI_Protein	Populus trichocarpa	TNL	105922556	DQ513209	Populus trichocarpa clone 110301 TIR-NBS-LRR-TIR type disease resistance protein mRNA, partial cds.
Unigene11055_All	Unigene11055_All	1.84	0	1.01	71.5	PRGDB00160145	Glyma08g40500.1	Putative_R-Genes,_predicted_from_Pythozome	Glycine max	TNL			transmembrane receptors;ATP binding (best arabidopsis hit)
Unigene275841_All	Unigene275841_All	0.64	1.02	1.87	50	PRGDB00078525	Vvi.774	Putative_R-Genes,_predicted_from_NCBI_UniGene	Vitis vinifera	RLP	225469427	XM_002267128	PREDICTED: Vitis vinifera hypothetical protein LOC100251471 (LOC100251471), mRNA
CL21971.Contig5_All	CL21971.Contig5_All	11.73	7.36	10.3	41.8	PRGDB00214485	MDP0000287433	Putative_R-Genes,_predicted_from_Pythozome	Malus x domestica	CN
CL41159.Contig5_All	CL41159.Contig5_All	0.69	1.19	0	58	PRGDB00196345	Phvulv091012371m	Putative_R-Genes,_predicted_from_Pythozome	Phaseolus vulgaris	CNL
CL35941.Contig2_All	CL35941.Contig2_All	0.8	0.98	1.34	51.2	PRGDB00147146	Bradi4g14700.1	Putative_R-Genes,_predicted_from_Pythozome	Ricinus communis	NL			NB-ARC domain-containing disease resistance protein (best arabidopsis hit); disease resistance protein RPM1, putative (best rice hit)
Unigene175231_All	Unigene175231_All	0	0	0.84	50	PRGDB00206816	LOC_Os10g21950.1	Putative_R-Genes,_predicted_from_Pythozome	Oryza sativa	NL
Unigene124389_All	Unigene124389_All	0	2.24	0.83	44.3	PRGDB00061511	disease resistance protein	Putative_R-Genes,_collected_from_NCBI_Protein	Brassica rapa subsp. pekinensis	TNL	227438238	FJ842828	Brassica rapa subsp. pekinensis isolate BrTNL10 disease resistance protein gene, complete cds.
Unigene121310_All	Unigene121310_All	0	1.81	0.78	73	PRGDB00167783	Medtr2g121090.1	Putative_R-Genes,_predicted_from_Pythozome	Medicago truncatula	NL			disease resistance protein (TIR-NBS-LRR class), putative (best arabidopsis hit)
Unigene56432_All	Unigene56432_All	2.1	0	0	61	PRGWK00000358	MELO3C026243	Contributed_R-Genes	Cucumis melo	RLK
CL46796.Contig2_All	CL46796.Contig2_All	0.71	1.12	0.83	58.9	PRGDB00169170	Medtr6g038640.1	Putative_R-Genes,_predicted_from_Pythozome	Medicago truncatula	RLP			Leucine-rich repeat protein kinase family protein (best arabidopsis hit)
CL16761.Contig4_All	CL16761.Contig4_All	0	0.27	0	44.2	PRGDB00206841	LOC_Os04g53040.1	Putative_R-Genes,_predicted_from_Pythozome	Oryza sativa	NL
Unigene258709_All	Unigene258709_All	0	0.64	0.75	51.5	PRGDB00061511	disease resistance protein	Putative_R-Genes,_collected_from_NCBI_Protein	Brassica rapa subsp. pekinensis	TNL	227438238	FJ842828	Brassica rapa subsp. pekinensis isolate BrTNL10 disease resistance protein gene, complete cds.
Unigene216004_All	Unigene216004_All	0	0	0.96	52.3	PRGDB00047385	NBS type disease resistance protein	Putative_R-Genes,_collected_from_NCBI_Protein	Populus trichocarpa	N	105922962	DQ513233	Populus trichocarpa clone 177919 NBS type disease resistance protein mRNA, complete cds.
Unigene248316_All	Unigene248316_All	0.64	0.68	1.13	58.3	PRGDB00186672		Putative_R-Genes,_collected_from_NCBI_Protein	Arachis hypogaea	NL	342365827	HQ637178	Arachis hypogaea clone AHF-205D04 NBS-LRR gene cluster, complete sequence.
CL61735.Contig8_All	CL61735.Contig8_All	0.38	0	1.53	62.2	PRGDB00061511	disease resistance protein	Putative_R-Genes,_collected_from_NCBI_Protein	Brassica rapa subsp. pekinensis	TNL	227438238	FJ842828	Brassica rapa subsp. pekinensis isolate BrTNL10 disease resistance protein gene, complete cds.
CL2750.Contig5_All	CL2750.Contig5_All	3.46	3.21	0.87	79.7	PRGDB00162837	Glyma13g34140.1	Putative_R-Genes,_predicted_from_Pythozome	Glycine max	RLP			Leucine-rich repeat transmembrane protein kinase (best arabidopsis hit)
CL37532.Contig2_All	CL37532.Contig2_All	0	2.09	0.47	59.6	PRGDB00079109	Vvi.25858	Putative_R-Genes,_predicted_from_NCBI_UniGene	Vitis vinifera	RLP	225428899	XM_002282493	PREDICTED: Vitis vinifera hypothetical protein LOC100260676 (LOC100260676), mRNA
Unigene236904_All	Unigene236904_All	1.02	0.55	1.2	42.1	PRGDB00078883	Vvi.16557	Putative_R-Genes,_predicted_from_NCBI_UniGene	Vitis vinifera	RLP	225441697	XM_002277255	PREDICTED: Vitis vinifera hypothetical protein LOC100262317 (LOC100262317), mRNA
CL189.Contig29_All	CL189.Contig29_All	2.21	0.14	0	56.9	PRGDB00167874	Medtr3g021730.1	Putative_R-Genes,_predicted_from_Pythozome	Medicago truncatula	NL			NB-ARC domain-containing disease resistance protein (best arabidopsis hit)
CL6939.Contig1_All	CL6939.Contig1_All	0.91	0.67	1.59	52.2	PRGDB00206816	LOC_Os10g21950.1	Putative_R-Genes,_predicted_from_Pythozome	Oryza sativa	NL
Unigene26309_All	Unigene26309_All	6.15	0	0	52.3	PRGDB00047393	TIR-NBS-LRR-TIR type disease resistance protein	Putative_R-Genes,_collected_from_NCBI_Protein	Populus trichocarpa	TNL	105922830	DQ513225	Populus trichocarpa clone 596654 TIR-NBS-LRR-TIR type disease resistance protein mRNA, complete cds.
Unigene230592_All	Unigene230592_All	1.23	0	0.75	42.5	PRGDB00168321	Medtr4g124740.1	Putative_R-Genes,_predicted_from_Pythozome	Medicago truncatula	NL			Disease resistance protein (CC-NBS-LRR class) family (best arabidopsis hit)
CL32689.Contig2_All	CL32689.Contig2_All	0.87	1.37	0	64.6	PRGDB00195302	Phvulv091003057m	Putative_R-Genes,_predicted_from_Pythozome	Phaseolus vulgaris	RLP
CL24945.Contig4_All	CL24945.Contig4_All	2.65	0.69	0.81	64.5	PRGDB00201975	Bra036845	Putative_R-Genes,_predicted_from_Pythozome	Brassica rapa	CNL
Unigene138079_All	Unigene138079_All	0	1.48	0.88	50.7	PRGDB00206816	LOC_Os10g21950.1	Putative_R-Genes,_predicted_from_Pythozome	Oryza sativa	NL
Unigene125317_All	Unigene125317_All	0.6	1.44	0.29	79.6	PRGDB00158860	Glyma06g47870.1	Putative_R-Genes,_predicted_from_Pythozome	Glycine max	RLP			BRI1 like (best arabidopsis hit)
Unigene7504_All	Unigene7504_All	1.97	1.97	1.76	46.1	PRGDB00192459	Mtr.22577	Putative_R-Genes,_predicted_from_NCBI_UniGene	Medicago truncatula	CNL	357509266	XM_003624874	Medicago truncatula NB-LRR type disease resistance protein (MTR_7g089080) mRNA, complete cds
CL43939.Contig1_All	CL43939.Contig1_All	2.2	0	0	55.7	PRGDB00143254	891414	Putative_R-Genes,_predicted_from_Pythozome	Arabidopsis lyrata	CNL			NB-ARC domain-containing disease resistance protein (best arabidopsis hit)
Unigene188580_All	Unigene188580_All	0	1.19	1.39	62.7	PRGDB00155441	Glyma01g03920.1	Putative_R-Genes,_predicted_from_Pythozome	Glycine max	TNL			disease resistance protein (TIR-NBS-LRR class), putative (best arabidopsis hit)
CL31095.Contig1_All	CL31095.Contig1_All	0	0	1.25	50	PRGDB00079067	Vvi.24747	Putative_R-Genes,_predicted_from_NCBI_UniGene	Vitis vinifera	NL	225424433	XM_002281516	PREDICTED: Vitis vinifera hypothetical protein LOC100249092 (LOC100249092), mRNA
Unigene26258_All	Unigene26258_All	1.53	0	0	46	PRGDB00196413	Phvulv091026375m	Putative_R-Genes,_predicted_from_Pythozome	Phaseolus vulgaris	CNL
CL20801.Contig2_All	CL20801.Contig2_All	1.47	1.18	2.01	49.3	PRGDB00169652	Medtr7g105090.1	Putative_R-Genes,_predicted_from_Pythozome	Medicago truncatula	CNL			NB-ARC domain-containing disease resistance protein (best arabidopsis hit)
Unigene181382_All	Unigene181382_All	0	0.69	0	42.7	PRGDB00204891	Lus10020500	Putative_R-Genes,_predicted_from_Pythozome	Linum usitatissimum	RLP
CL65548.Contig1_All	CL65548.Contig1_All	1.24	1.16	2.32	47.2	PRGDB00061511	disease resistance protein	Putative_R-Genes,_collected_from_NCBI_Protein	Brassica rapa subsp. pekinensis	TNL	227438238	FJ842828	Brassica rapa subsp. pekinensis isolate BrTNL10 disease resistance protein gene, complete cds.
CL20502.Contig5_All	CL20502.Contig5_All	0.7	0	0	86.9	PRGDB00188554	Gma.25367	Putative_R-Genes,_predicted_from_NCBI_UniGene	Glycine max	N	356540989	XM_003538919	PREDICTED: Glycine max serine
Unigene104027_All	Unigene104027_All	1.1	0	0	68.4	PRGDB00061511	disease resistance protein	Putative_R-Genes,_collected_from_NCBI_Protein	Brassica rapa subsp. pekinensis	TNL	227438238	FJ842828	Brassica rapa subsp. pekinensis isolate BrTNL10 disease resistance protein gene, complete cds.
CL49221.Contig1_All	CL49221.Contig1_All	0.47	0.32	1.78	41.7	PRGDB00177608	POPTR_0001s38870.1	Putative_R-Genes,_predicted_from_Pythozome	Populus trichocarpa	NL			LRR and NB-ARC domains-containing disease resistance protein (best arabidopsis hit)
CL189.Contig26_All	CL189.Contig26_All	0	0	0.12	48.9	PRGDB00188670	Gma.34901	Putative_R-Genes,_predicted_from_NCBI_UniGene	Glycine max	CNL	356506513	XM_003521978	PREDICTED: Glycine max putative disease resistance protein At3g14460-like (LOC100810023), mRNA
CL38082.Contig1_All	CL38082.Contig1_All	0	0	0.66	49.4	PRGDB00217212	MDP0000252913	Putative_R-Genes,_predicted_from_Pythozome	Malus x domestica	NL
Unigene32069_All	Unigene32069_All	0.74	0.39	0.43	67.9	PRGDB00190465	Lsa.19393	Putative_R-Genes,_predicted_from_NCBI_UniGene	Lactuca sativa	N	329671341	JI573847	TSA: Lactuca sativa Letassy_X1_29 mRNA sequence
Unigene245770_All	Unigene245770_All	0	0	0.51	42.3	PRGDB00175889	28152.m000888	Putative_R-Genes,_predicted_from_Pythozome	Oryza barthii	NL			LRR and NB-ARC domains-containing disease resistance protein (best arabidopsis hit)
CL7327.Contig8_All	CL7327.Contig8_All	0	0	2.85	84.5	PRGDB00155624	Glyma01g35390.1	Putative_R-Genes,_predicted_from_Pythozome	Glycine max	RLP			Leucine-rich repeat protein kinase family protein (best arabidopsis hit)
CL47781.Contig1_All	CL47781.Contig1_All	0.82	0.22	1.91	61.2	PRGDB00078699	Vvi.8676	Putative_R-Genes,_predicted_from_NCBI_UniGene	Vitis vinifera	TNL	225459991	XM_002270274	PREDICTED: Vitis vinifera hypothetical protein LOC100243063 (LOC100243063), mRNA
CL58715.Contig1_All	CL58715.Contig1_All	0.76	0	0	53.1	PRGDB00168880	Medtr5g089850.1	Putative_R-Genes,_predicted_from_Pythozome	Medicago truncatula	RLP			Leucine-rich repeat protein kinase family protein (best arabidopsis hit)
Unigene239711_All	Unigene239711_All	0.46	0.45	0.97	52.4	PRGDB00191296	Lsa.44031	Putative_R-Genes,_predicted_from_NCBI_UniGene	Lactuca sativa	N	329679120	JI581626	TSA: Lactuca sativa CLC_LTR_V1A_17001 mRNA sequence
Unigene145480_All	Unigene145480_All	0	1.5	1.6	55.4	PRGDB00164261	Glyma16g23790.1	Putative_R-Genes,_predicted_from_Pythozome	Glycine max	CNL			transmembrane receptors;ATP binding (best arabidopsis hit)
Unigene200581_All	Unigene200581_All	0	0	1.54	55.1	PRGDB00061511	disease resistance protein	Putative_R-Genes,_collected_from_NCBI_Protein	Brassica rapa subsp. pekinensis	TNL	227438238	FJ842828	Brassica rapa subsp. pekinensis isolate BrTNL10 disease resistance protein gene, complete cds.
Unigene1619_All	Unigene1619_All	0.82	1.45	0.4	43.5	PRGDB00192300	Mtr.11338	Putative_R-Genes,_predicted_from_NCBI_UniGene	Medicago truncatula	RLP	357463312	XM_003601890	Medicago truncatula Receptor-like protein kinase (MTR_3g087060) mRNA, complete cds
CL26979.Contig1_All	CL26979.Contig1_All	1.49	0.82	1.39	67.6	PRGDB00196316	Phvulv091011157m	Putative_R-Genes,_predicted_from_Pythozome	Phaseolus vulgaris	RLP
Unigene251244_All	Unigene251244_All	0	0	1.39	48.1	PRGDB00047148	TIR-NBS-LRR type disease resistance protein	Putative_R-Genes,_collected_from_NCBI_Protein	Populus trichocarpa	TNL	105922449	DQ513203	Populus trichocarpa clone 37545 TIR-NBS-LRR type disease resistance protein mRNA, complete cds.
CL21025.Contig4_All	CL21025.Contig4_All	6.6	3.15	2.71	76.4	PRGDB00163579	Glyma14g39290.1	Putative_R-Genes,_predicted_from_Pythozome	Glycine max	RLP			transmembrane kinase 1 (best arabidopsis hit)
Unigene214030_All	Unigene214030_All	0.86	1.16	4.02	83.2	PRGDB00149440	clementine0.9_001644m	Putative_R-Genes,_predicted_from_Pythozome	Citrus clementina	N			ABC2 homolog 6 (best arabidopsis hit)
CL25391.Contig3_All	CL25391.Contig3_All	0	1.4	0	49.2	PRGDB00206819	LOC_Os10g17724.1	Putative_R-Genes,_predicted_from_Pythozome	Oryza sativa	NL
Unigene252746_All	Unigene252746_All	0	0	0.5	70.9	PRGDB00169599	Medtr7g088470.1	Putative_R-Genes,_predicted_from_Pythozome	Medicago truncatula	CNL			disease resistance protein (TIR-NBS-LRR class), putative (best arabidopsis hit)
Unigene188877_All	Unigene188877_All	0.29	0	0.84	50.5	PRGDB00183430	GSVIVT01017026001	Putative_R-Genes,_predicted_from_Pythozome	Vitis vinifera	NL			LRR and NB-ARC domains-containing disease resistance protein (best arabidopsis hit)
Unigene5255_All	Unigene5255_All	0	0.29	0	67.7	PRGDB00167409	AC235567_54.1	Putative_R-Genes,_predicted_from_Pythozome	Medicago truncatula	TNL			disease resistance protein (TIR-NBS-LRR class), putative (best arabidopsis hit)
Unigene14079_All	Unigene14079_All	2.51	0	1.52	48.6	PRGDB00061522	disease resistance protein	Putative_R-Genes,_collected_from_NCBI_Protein	Brassica rapa subsp. pekinensis	NL	227438216	FJ842817	Brassica rapa subsp. pekinensis isolate BrNL12 disease resistance protein gene, complete cds.
CL46170.Contig3_All	CL46170.Contig3_All	2.51	2.58	3.86	84.9	PRGDB00165179	Glyma19g32510.1	Putative_R-Genes,_predicted_from_Pythozome	Glycine max	RLP			Leucine-rich repeat receptor-like protein kinase family protein (best arabidopsis hit)
CL30618.Contig1_All	CL30618.Contig1_All	1.11	0	0.67	58.8	PRGDB00164179	Glyma16g06940.1	Putative_R-Genes,_predicted_from_Pythozome	Glycine max	RLP			Leucine-rich repeat receptor-like protein kinase family protein (best arabidopsis hit)
CL26085.Contig1_All	CL26085.Contig1_All	2.22	0.89	0.33	41.4	PRGDB00078883	Vvi.16557	Putative_R-Genes,_predicted_from_NCBI_UniGene	Vitis vinifera	RLP	225441697	XM_002277255	PREDICTED: Vitis vinifera hypothetical protein LOC100262317 (LOC100262317), mRNA
Unigene125369_All	Unigene125369_All	0	0.85	0	44.1	PRGDB00206352	Lus10002293	Putative_R-Genes,_predicted_from_Pythozome	Linum usitatissimum	RLP
CL6367.Contig5_All	CL6367.Contig5_All	1.01	0	0.6	60.3	PRGDB00144820	AT4G23160.1	Putative_R-Genes,_predicted_from_Pythozome	Arabidopsis thaliana	RLK-GNK2			TKL_IRAK_DUF26-lc.20 - DUF26 kinases have homology to DUF26 containing loci, expressed (best arabidopsis hit)
Unigene33137_All	Unigene33137_All	0.78	0	0	76.6	PRGDB00192246	Mtr.8678	Putative_R-Genes,_predicted_from_NCBI_UniGene	Medicago truncatula	RLP	357492928	XM_003616705	Medicago truncatula Cysteine-rich receptor-like protein kinase (MTR_5g083910) mRNA, complete cds
Unigene262730_All	Unigene262730_All	0	0	0.9	52.2	PRGDB00183430	GSVIVT01017026001	Putative_R-Genes,_predicted_from_Pythozome	Vitis vinifera	NL			LRR and NB-ARC domains-containing disease resistance protein (best arabidopsis hit)
Unigene177656_All	Unigene177656_All	0	0	1.54	58.8	PRGDB00188818	Gma.45040	Putative_R-Genes,_predicted_from_NCBI_UniGene	Glycine max	NL	356561377	XM_003548911	PREDICTED: Glycine max putative disease resistance protein At4g11170-like (LOC100803552), mRNA
Unigene121542_All	Unigene121542_All	0.56	1.2	0	41.2	PRGDB00061511	disease resistance protein	Putative_R-Genes,_collected_from_NCBI_Protein	Brassica rapa subsp. pekinensis	TNL	227438238	FJ842828	Brassica rapa subsp. pekinensis isolate BrTNL10 disease resistance protein gene, complete cds.
CL59361.Contig1_All	CL59361.Contig1_All	1.79	0	1.4	58.1	PRGDB00144820	AT4G23160.1	Putative_R-Genes,_predicted_from_Pythozome	Arabidopsis thaliana	RLK-GNK2			TKL_IRAK_DUF26-lc.20 - DUF26 kinases have homology to DUF26 containing loci, expressed (best arabidopsis hit)
Unigene90715_All	Unigene90715_All	1.31	0.68	0	50.7	PRGDB00078883	Vvi.16557	Putative_R-Genes,_predicted_from_NCBI_UniGene	Vitis vinifera	RLP	225441697	XM_002277255	PREDICTED: Vitis vinifera hypothetical protein LOC100262317 (LOC100262317), mRNA
CL38040.Contig3_All	CL38040.Contig3_All	0	0.01	0	78	PRGDB00203299	Carubv10022610m	Putative_R-Genes,_predicted_from_Pythozome	Capsella rubella	RLP
Unigene1901_All	Unigene1901_All	0.28	1.03	0.17	65.5	PRGDB00195203	Phvulv091022941m	Putative_R-Genes,_predicted_from_Pythozome	Phaseolus vulgaris	RLK-GNK2
CL42197.Contig1_All	CL42197.Contig1_All	0	0	1.58	61.5	PRGDB00061511	disease resistance protein	Putative_R-Genes,_collected_from_NCBI_Protein	Brassica rapa subsp. pekinensis	TNL	227438238	FJ842828	Brassica rapa subsp. pekinensis isolate BrTNL10 disease resistance protein gene, complete cds.
CL59651.Contig8_All	CL59651.Contig8_All	0	0.49	0	94.9	PRGDB00163854	Glyma15g11820.1	Putative_R-Genes,_predicted_from_Pythozome	Glycine max	RLP			STRUBBELIG-receptor family 8 (best arabidopsis hit)
CL8142.Contig10_All	CL8142.Contig10_All	0.7	0.59	0.48	79.9	PRGDB00196209	Phvulv091022555m	Putative_R-Genes,_predicted_from_Pythozome	Phaseolus vulgaris	RLP
CL25718.Contig2_All	CL25718.Contig2_All	0.95	0.99	0	53.8	PRGDB00195483	Phvulv091031208m	Putative_R-Genes,_predicted_from_Pythozome	Phaseolus vulgaris	RLP
CL24202.Contig1_All	CL24202.Contig1_All	0	0.47	1.91	55.5	PRGDB00189831	Hv.34567	Putative_R-Genes,_predicted_from_NCBI_UniGene	Hordeum vulgare	NL	326530731	AK369963	Hordeum vulgare subsp. vulgare mRNA for predicted protein, complete cds, clone: NIASHv2102D06
CL11822.Contig3_All	CL11822.Contig3_All	0.91	0	1.06	65.5	PRGDB00147829	clementine0.9_002959m	Putative_R-Genes,_predicted_from_Pythozome	Citrus clementina	RLP			Leucine-rich repeat transmembrane protein kinase protein (best arabidopsis hit)
CL66121.Contig3_All	CL66121.Contig3_All	5.97	10.72	9.47	86	PRGDB00201131	Bra018196	Putative_R-Genes,_predicted_from_Pythozome	Brassica rapa	NL
CL47443.Contig2_All	CL47443.Contig2_All	0	1.27	0	95.2	PRGDB00148901	evm.model.supercontig_104.33	Putative_R-Genes,_predicted_from_Pythozome	Arabidopsis lyrata subsp. lyrata	RLP			Leucine-rich repeat protein kinase family protein (best arabidopsis hit)
Unigene1717_All	Unigene1717_All	0.68	0.53	0.31	54.9	PRGDB00216326	MDP0000255780	Putative_R-Genes,_predicted_from_Pythozome	Malus x domestica	RLP
CL28988.Contig2_All	CL28988.Contig2_All	0	0.9	0.66	69	PRGDB00167888	Medtr3g024750.1	Putative_R-Genes,_predicted_from_Pythozome	Medicago truncatula	RLP			Leucine-rich repeat protein kinase family protein (best arabidopsis hit)
Unigene264551_All	Unigene264551_All	0.6	0	1.4	57.1	PRGDB00196307	Phvulv091011294m	Putative_R-Genes,_predicted_from_Pythozome	Phaseolus vulgaris	NL
Unigene141377_All	Unigene141377_All	0	1.65	0.59	89.7	PRGDB00169717	Medtr7g120820.1	Putative_R-Genes,_predicted_from_Pythozome	Medicago truncatula	RLP			Leucine-rich repeat protein kinase family protein (best arabidopsis hit)
CL33498.Contig1_All	CL33498.Contig1_All	13.44	0.87	14.39	66.8	PRGDB00206399	Lus10012284	Putative_R-Genes,_predicted_from_Pythozome	Linum usitatissimum	N
CL67732.Contig2_All	CL67732.Contig2_All	2.92	3.06	1.08	72.3	PRGDB00195015	Phvulv091026935m	Putative_R-Genes,_predicted_from_Pythozome	Phaseolus vulgaris	RLP
CL36091.Contig5_All	CL36091.Contig5_All	0	0.61	0	86.7	PRGDB00167577	Medtr1g126790.1	Putative_R-Genes,_predicted_from_Pythozome	Medicago truncatula	CN			U-box domain-containing protein kinase family protein (best arabidopsis hit)
CL52541.Contig1_All	CL52541.Contig1_All	1.15	0.33	1.73	54.8	PRGDB00217119	MDP0000320460	Putative_R-Genes,_predicted_from_Pythozome	Malus x domestica	RLP
Unigene235710_All	Unigene235710_All	1.31	0	0	64.4	PRGDB00075446	Pth.16071	Putative_R-Genes,_predicted_from_NCBI_UniGene	Populus trichocarpa	TNL	105922556	DQ513209	Populus trichocarpa clone 110301 TIR-NBS-LRR-TIR type disease resistance protein mRNA, partial cds
CL5868.Contig1_All	CL5868.Contig1_All	2.42	4.16	4.96	66.8	PRGDB00202169	Bra007015	Putative_R-Genes,_predicted_from_Pythozome	Brassica rapa	RLP
Unigene186213_All	Unigene186213_All	2.43	2.28	3.33	42.7	PRGDB00188818	Gma.45040	Putative_R-Genes,_predicted_from_NCBI_UniGene	Glycine max	NL	356561377	XM_003548911	PREDICTED: Glycine max putative disease resistance protein At4g11170-like (LOC100803552), mRNA
Unigene137615_All	Unigene137615_All	1.24	0	0	61.2	PRGDB00186671		Putative_R-Genes,_collected_from_NCBI_Protein	Arachis hypogaea	TNL	342365827	HQ637178	Arachis hypogaea clone AHF-205D04 NBS-LRR gene cluster, complete sequence.
Unigene269722_All	Unigene269722_All	0	0.63	0.35	73.8	PRGDB00164793	Glyma18g06670.1	Putative_R-Genes,_predicted_from_Pythozome	Glycine max	RLP			Leucine-rich repeat protein kinase family protein (best arabidopsis hit)
CL189.Contig4_All	CL189.Contig4_All	1.17	1.48	0.68	54.6	PRGDB00174460	ppa019824m	Putative_R-Genes,_predicted_from_Pythozome	Prunus persica	NL			NB-ARC domain-containing disease resistance protein (best arabidopsis hit)
CL3019.Contig1_All	CL3019.Contig1_All	2.74	1.31	0.32	63.1	PRGDB00078297	Vun.3797	Putative_R-Genes,_predicted_from_NCBI_UniGene	Vigna unguiculata	TNL	190461441	FG860668	UCRVU05_CCNN23522_b1 Cowpea IT84S-2049 Mixed Tissue and Conditions cDNA Library UCRVU05-2-2 Vigna unguiculata cDNA clone CCNN23522.b1, mRNA sequence
CL12712.Contig2_All	CL12712.Contig2_All	0	0	1.55	51	PRGDB00061511	disease resistance protein	Putative_R-Genes,_collected_from_NCBI_Protein	Brassica rapa subsp. pekinensis	TNL	227438238	FJ842828	Brassica rapa subsp. pekinensis isolate BrTNL10 disease resistance protein gene, complete cds.
CL67164.Contig1_All	CL67164.Contig1_All	0	0.6	0	69.8	PRGDB00215167	MDP0000184177	Putative_R-Genes,_predicted_from_Pythozome	Malus x domestica	TNL
CL5279.Contig1_All	CL5279.Contig1_All	2.1	0.55	0	61.2	PRGDB00162205	Glyma12g34020.1	Putative_R-Genes,_predicted_from_Pythozome	Glycine max	TNL			disease resistance protein (TIR-NBS-LRR class), putative (best arabidopsis hit)
CL28597.Contig2_All	CL28597.Contig2_All	1.55	0.99	1.69	85	PRGDB00160037	Glyma08g25600.1	Putative_R-Genes,_predicted_from_Pythozome	Glycine max	RLP			Leucine-rich repeat transmembrane protein kinase (best arabidopsis hit)
CL47349.Contig2_All	CL47349.Contig2_All	1.01	1.58	0.6	87	PRGDB00155646	Glyma01g37330.1	Putative_R-Genes,_predicted_from_Pythozome	Glycine max	RLP			Leucine-rich receptor-like protein kinase family protein (best arabidopsis hit)
Unigene177137_All	Unigene177137_All	1.07	1.67	0.64	83.9	PRGDB00177041	POPTR_0015s09830.2	Putative_R-Genes,_predicted_from_Pythozome	Populus trichocarpa	RLP			Leucine-rich repeat protein kinase family protein (best arabidopsis hit)
CL31794.Contig1_All	CL31794.Contig1_All	0	0.64	0.75	58.9	PRGDB00168573	Medtr5g035020.1	Putative_R-Genes,_predicted_from_Pythozome	Medicago truncatula	RLK-GNK2			cysteine-rich RLK (RECEPTOR-like protein kinase) 2 (best arabidopsis hit)
Unigene269021_All	Unigene269021_All	0	0.38	1.68	96.2	PRGDB00157239	Glyma04g07420.1	Putative_R-Genes,_predicted_from_Pythozome	Glycine max	N			pleiotropic drug resistance 12 (best arabidopsis hit)
CL15850.Contig4_All	CL15850.Contig4_All	0	0.8	0	62.9	PRGDB00061511	disease resistance protein	Putative_R-Genes,_collected_from_NCBI_Protein	Brassica rapa subsp. pekinensis	TNL	227438238	FJ842828	Brassica rapa subsp. pekinensis isolate BrTNL10 disease resistance protein gene, complete cds.
Unigene218697_All	Unigene218697_All	0.69	0.73	2.03	45	PRGDB00206841	LOC_Os04g53040.1	Putative_R-Genes,_predicted_from_Pythozome	Oryza sativa	NL
Unigene238104_All	Unigene238104_All	0.86	0.4	1.76	44.2	PRGDB00078883	Vvi.16557	Putative_R-Genes,_predicted_from_NCBI_UniGene	Vitis vinifera	RLP	225441697	XM_002277255	PREDICTED: Vitis vinifera hypothetical protein LOC100262317 (LOC100262317), mRNA
CL50402.Contig2_All	CL50402.Contig2_All	2.73	0.49	0.82	57.8	PRGDB00196430	Phvulv091002247m	Putative_R-Genes,_predicted_from_Pythozome	Phaseolus vulgaris	RLP
Unigene18982_All	Unigene18982_All	1.42	0	0	63.3	PRGDB00061511	disease resistance protein	Putative_R-Genes,_collected_from_NCBI_Protein	Brassica rapa subsp. pekinensis	TNL	227438238	FJ842828	Brassica rapa subsp. pekinensis isolate BrTNL10 disease resistance protein gene, complete cds.
Unigene170982_All	Unigene170982_All	0	1.02	0.58	60.3	PRGDB00047409	TIR-NBS-LRR-TIR type disease resistance protein	Putative_R-Genes,_collected_from_NCBI_Protein	Populus trichocarpa	TNL	105922556	DQ513209	Populus trichocarpa clone 110301 TIR-NBS-LRR-TIR type disease resistance protein mRNA, partial cds.
Unigene136417_All	Unigene136417_All	0	1.36	0.54	40.6	PRGDB00206841	LOC_Os04g53040.1	Putative_R-Genes,_predicted_from_Pythozome	Oryza sativa	NL
CL33821.Contig3_All	CL33821.Contig3_All	1.06	1.02	2.25	67.2	PRGDB00188922	Gma.53510	Putative_R-Genes,_predicted_from_NCBI_UniGene	Glycine max	TNL	356522389	XM_003529781	PREDICTED: Glycine max protein SUPPRESSOR OF npr1-1, CONSTITUTIVE 1-like (LOC100802823), mRNA
Unigene258857_All	Unigene258857_All	0	0	2.85	70.1	PRGDB00166448	cassava4.1_003267m	Putative_R-Genes,_predicted_from_Pythozome	Vitis aestivalis	RLK-GNK2			cysteine-rich RLK (RECEPTOR-like protein kinase) 3 (best arabidopsis hit)
CL2117.Contig1_All	CL2117.Contig1_All	2.06	0	0	45.7	PRGDB00214989	MDP0000481805	Putative_R-Genes,_predicted_from_Pythozome	Malus x domestica	N
CL20801.Contig4_All	CL20801.Contig4_All	2.64	0.22	1.22	49.6	PRGDB00169652	Medtr7g105090.1	Putative_R-Genes,_predicted_from_Pythozome	Medicago truncatula	CNL			NB-ARC domain-containing disease resistance protein (best arabidopsis hit)
CL17832.Contig2_All	CL17832.Contig2_All	0	0	1.76	52	PRGDB00195392	Phvulv091004563m	Putative_R-Genes,_predicted_from_Pythozome	Phaseolus vulgaris	CNL
Unigene167773_All	Unigene167773_All	1	0	0.85	42.3	PRGDB00202169	Bra007015	Putative_R-Genes,_predicted_from_Pythozome	Brassica rapa	RLP
CL3191.Contig13_All	CL3191.Contig13_All	0.33	0	0	40.7	PRGWK00001610	Sotub04g029700.1.1	Contributed_R-Genes	Solanum tuberosum	RLP
Unigene4243_All	Unigene4243_All	3.22	0.69	0.8	46.6	PRGDB00156529	Glyma03g04590.1	Putative_R-Genes,_predicted_from_Pythozome	Glycine max	NL			LRR and NB-ARC domains-containing disease resistance protein (best arabidopsis hit)
CL19615.Contig2_All	CL19615.Contig2_All	1.25	0	0	90.7	PRGDB00196345	Phvulv091012371m	Putative_R-Genes,_predicted_from_Pythozome	Phaseolus vulgaris	CNL
CL67925.Contig13_All	CL67925.Contig13_All	2.79	0.19	0.2	53.3	PRGDB00159038	Glyma07g07150.1	Putative_R-Genes,_predicted_from_Pythozome	Glycine max	CNL			NB-ARC domain-containing disease resistance protein (best arabidopsis hit)
CL21646.Contig4_All	CL21646.Contig4_All	0.48	4.39	2.15	44.2	PRGDB00078525	Vvi.774	Putative_R-Genes,_predicted_from_NCBI_UniGene	Vitis vinifera	RLP	225469427	XM_002267128	PREDICTED: Vitis vinifera hypothetical protein LOC100251471 (LOC100251471), mRNA
CL10905.Contig2_All	CL10905.Contig2_All	0.77	3.01	1.78	50.8	PRGDB00216446	MDP0000196862	Putative_R-Genes,_predicted_from_Pythozome	Malus x domestica	RLP
CL9688.Contig7_All	CL9688.Contig7_All	0.58	1.08	0.79	48.6	PRGDB00201227	Bra026094	Putative_R-Genes,_predicted_from_Pythozome	Brassica rapa	CNL
CL47525.Contig1_All	CL47525.Contig1_All	3.5	2.78	6.12	41.3	PRGDB00187911	Ta.74193	Putative_R-Genes,_predicted_from_NCBI_UniGene	Triticum aestivum	RLP	241988090	AK335347	Triticum aestivum cDNA, clone: WT012_K21, cultivar: Chinese Spring
Unigene136143_All	Unigene136143_All	0	1.37	0	50	PRGDB00162357	Glyma13g07890.1	Putative_R-Genes,_predicted_from_Pythozome	Glycine max	N			white-brown complex homolog protein 11 (best arabidopsis hit)
Unigene153427_All	Unigene153427_All	0	0.34	0.38	54.4	PRGDB00066612	At.49407	Putative_R-Genes,_predicted_from_NCBI_UniGene	Arabidopsis thaliana	RLK-GNK2	42567049	NM_118445	Arabidopsis thaliana protein kinase family protein (AT4G23160) mRNA, complete cds
CL29936.Contig2_All	CL29936.Contig2_All	2.65	0	0	83.3	PRGDB00188890	Gma.51309	Putative_R-Genes,_predicted_from_NCBI_UniGene	Glycine max	N	356576858	XM_003556499	PREDICTED: Glycine max ABC transporter G family member 1-like (LOC100803658), mRNA
CL45554.Contig1_All	CL45554.Contig1_All	1.57	1.21	1.65	40.3	PRGDB00061511	disease resistance protein	Putative_R-Genes,_collected_from_NCBI_Protein	Brassica rapa subsp. pekinensis	TNL	227438238	FJ842828	Brassica rapa subsp. pekinensis isolate BrTNL10 disease resistance protein gene, complete cds.
Unigene22469_All	Unigene22469_All	0	0.77	0	58.8	PRGDB00144820	AT4G23160.1	Putative_R-Genes,_predicted_from_Pythozome	Arabidopsis thaliana	RLK-GNK2			TKL_IRAK_DUF26-lc.20 - DUF26 kinases have homology to DUF26 containing loci, expressed (best arabidopsis hit)
CL65414.Contig3_All	CL65414.Contig3_All	0.26	0.8	1.3	69.7	PRGDB00155895	Glyma02g04750.1	Putative_R-Genes,_predicted_from_Pythozome	Glycine max	TNL			disease resistance protein (TIR-NBS-LRR class), putative (best arabidopsis hit)
Unigene193822_All	Unigene193822_All	2.89	0.77	1.71	53.1	PRGDB00186672		Putative_R-Genes,_collected_from_NCBI_Protein	Arachis hypogaea	NL	342365827	HQ637178	Arachis hypogaea clone AHF-205D04 NBS-LRR gene cluster, complete sequence.
CL25475.Contig5_All	CL25475.Contig5_All	1.11	0	1.07	78.4	PRGDB00161822	Glyma12g00470.1	Putative_R-Genes,_predicted_from_Pythozome	Glycine max	RLP			Leucine-rich receptor-like protein kinase family protein (best arabidopsis hit)
Unigene85807_All	Unigene85807_All	3.91	0	0	49.2	PRGDB00186520		Putative_R-Genes,_collected_from_NCBI_Protein	Medicago truncatula	NL	343468465	CM001221	Medicago truncatula chromosome 5.
Unigene2057_All	Unigene2057_All	0.78	1.5	1.84	55.1	PRGDB00061511	disease resistance protein	Putative_R-Genes,_collected_from_NCBI_Protein	Brassica rapa subsp. pekinensis	TNL	227438238	FJ842828	Brassica rapa subsp. pekinensis isolate BrTNL10 disease resistance protein gene, complete cds.
Unigene164054_All	Unigene164054_All	0	0	0.75	60.5	PRGDB00164261	Glyma16g23790.1	Putative_R-Genes,_predicted_from_Pythozome	Glycine max	CNL			transmembrane receptors;ATP binding (best arabidopsis hit)
Unigene162193_All	Unigene162193_All	1.37	2.08	2.01	43.9	PRGDB00078883	Vvi.16557	Putative_R-Genes,_predicted_from_NCBI_UniGene	Vitis vinifera	RLP	225441697	XM_002277255	PREDICTED: Vitis vinifera hypothetical protein LOC100262317 (LOC100262317), mRNA
CL29776.Contig1_All	CL29776.Contig1_All	0.26	0.29	2.67	41.2	PRGDB00159802	Glyma08g13040.1	Putative_R-Genes,_predicted_from_Pythozome	Glycine max	NL			Protein kinase superfamily protein (best arabidopsis hit)
CL66507.Contig2_All	CL66507.Contig2_All	1.35	0.74	1.57	46.8	PRGDB00169260	Medtr6g073770.1	Putative_R-Genes,_predicted_from_Pythozome	Medicago truncatula	NL			Disease resistance protein (TIR-NBS-LRR class) family (best arabidopsis hit)
Unigene207795_All	Unigene207795_All	2.81	1.19	2.89	70.5	PRGDB00195312	Phvulv091016425m	Putative_R-Genes,_predicted_from_Pythozome	Phaseolus vulgaris	CNL
CL3255.Contig3_All	CL3255.Contig3_All	2.38	1.61	0.3	75.6	PRGDB00184759	GRMZM2G312712_T02	Putative_R-Genes,_predicted_from_Pythozome	Zea mays	N			zinc finger protein-related (best arabidopsis hit); E3 ubiquitin ligase, putative, expressed (best rice hit)
CL26110.Contig3_All	CL26110.Contig3_All	0	0	1.86	66.5	PRGDB00215326	MDP0000285649	Putative_R-Genes,_predicted_from_Pythozome	Malus x domestica	NL
CL7159.Contig4_All	CL7159.Contig4_All	1.89	0.4	0	41.9	PRGDB00217212	MDP0000252913	Putative_R-Genes,_predicted_from_Pythozome	Malus x domestica	NL
CL45950.Contig2_All	CL45950.Contig2_All	0.65	0	1.54	45.7	PRGDB00046911	Disease resistance protein	Putative_R-Genes,_collected_from_NCBI_Protein	Medicago truncatula	NL	57634402	AC149050	Medicago truncatula chromosome 7 BAC clone mth2-6j14, complete sequence.
Unigene263875_All	Unigene263875_All	0	0.49	0.56	40.9	PRGDB00078883	Vvi.16557	Putative_R-Genes,_predicted_from_NCBI_UniGene	Vitis vinifera	RLP	225441697	XM_002277255	PREDICTED: Vitis vinifera hypothetical protein LOC100262317 (LOC100262317), mRNA
CL37157.Contig2_All	CL37157.Contig2_All	0	0	0.8	78	PRGDB00167582	Medtr1g132860.1	Putative_R-Genes,_predicted_from_Pythozome	Medicago truncatula	RLK-GNK2			cysteine-rich RLK (RECEPTOR-like protein kinase) 25 (best arabidopsis hit)
CL47303.Contig1_All	CL47303.Contig1_All	0	1.38	0	65	PRGDB00195268	Phvulv091027898m	Putative_R-Genes,_predicted_from_Pythozome	Phaseolus vulgaris	CNL
CL13951.Contig1_All	CL13951.Contig1_All	1.47	1.24	0.71	49.5	PRGDB00178373	POPTR_0672s00200.1	Putative_R-Genes,_predicted_from_Pythozome	Populus trichocarpa	RLP			Leucine-rich repeat protein kinase family protein (best arabidopsis hit)
Unigene184621_All	Unigene184621_All	0	0.52	0.56	41.9	PRGDB00215267	MDP0000256952	Putative_R-Genes,_predicted_from_Pythozome	Malus x domestica	RLP
Unigene200514_All	Unigene200514_All	1.3	1.41	2.67	66.7	PRGDB00167710	Medtr2g047020.1	Putative_R-Genes,_predicted_from_Pythozome	Medicago truncatula	TNL			heat shock cognate protein 70-1 (best arabidopsis hit)
Unigene175829_All	Unigene175829_All	1.33	0.12	2.49	60.9	PRGDB00167311	AC225526_9.1	Putative_R-Genes,_predicted_from_Pythozome	Medicago truncatula	NL			NB-ARC domain-containing disease resistance protein (best arabidopsis hit)
Unigene43413_All	Unigene43413_All	2.96	0	0.69	64.5	PRGDB00168926	Medtr5g093910.1	Putative_R-Genes,_predicted_from_Pythozome	Medicago truncatula	TNL			disease resistance protein (TIR-NBS-LRR class), putative (best arabidopsis hit)
CL37823.Contig2_All	CL37823.Contig2_All	1.02	0.28	0	65.5	PRGDB00167676	Medtr2g034050.1	Putative_R-Genes,_predicted_from_Pythozome	Medicago truncatula	Mlo-like			Seven transmembrane MLO family protein (best arabidopsis hit)
Unigene66129_All	Unigene66129_All	0.97	0	0.58	48.8	PRGDB00078883	Vvi.16557	Putative_R-Genes,_predicted_from_NCBI_UniGene	Vitis vinifera	RLP	225441697	XM_002277255	PREDICTED: Vitis vinifera hypothetical protein LOC100262317 (LOC100262317), mRNA
Unigene221846_All	Unigene221846_All	0	1.08	0	59.4	PRGDB00171933	LOC_Os11g27450.1	Putative_R-Genes,_predicted_from_Pythozome	Oryza sativa	NL			RNI-like superfamily protein (best arabidopsis hit)
Unigene187873_All	Unigene187873_All	0	0.38	1.71	46.8	PRGDB00078600	Vvi.5127	Putative_R-Genes,_predicted_from_NCBI_UniGene	Vitis vinifera	RLK	225449666	XM_002264215	PREDICTED: Vitis vinifera hypothetical protein LOC100253963 (LOC100253963), mRNA
CL42763.Contig3_All	CL42763.Contig3_All	1.37	1.47	2.45	42.1	PRGDB00184089	GSVIVT01029816001	Putative_R-Genes,_predicted_from_Pythozome	Vitis vinifera	RLP			BRI1-associated receptor kinase (best arabidopsis hit)
CL19242.Contig2_All	CL19242.Contig2_All	0	0.82	0.36	81.8	PRGDB00167440	Medtr1g010280.1	Putative_R-Genes,_predicted_from_Pythozome	Medicago truncatula	RLP			Leucine-rich repeat protein kinase family protein (best arabidopsis hit)
Unigene210431_All	Unigene210431_All	0.59	0.32	1.05	45.6	PRGDB00078883	Vvi.16557	Putative_R-Genes,_predicted_from_NCBI_UniGene	Vitis vinifera	RLP	225441697	XM_002277255	PREDICTED: Vitis vinifera hypothetical protein LOC100262317 (LOC100262317), mRNA
CL2339.Contig4_All	CL2339.Contig4_All	2.26	0.21	0	48	PRGDB00068751	Gma.2045	Putative_R-Genes,_predicted_from_NCBI_UniGene	Glycine max	RLP	212717160	EU888333	Glycine max clone 8070624 receptor-like serine
Unigene257112_All	Unigene257112_All	0.31	0.68	2.33	48.4	PRGDB00205338	Lus10015091	Putative_R-Genes,_predicted_from_Pythozome	Linum usitatissimum	RLK-GNK2
CL13951.Contig2_All	CL13951.Contig2_All	0	0.62	0.72	45	PRGDB00178373	POPTR_0672s00200.1	Putative_R-Genes,_predicted_from_Pythozome	Populus trichocarpa	RLP			Leucine-rich repeat protein kinase family protein (best arabidopsis hit)
Unigene174457_All	Unigene174457_All	0.88	0.46	1.05	67.5	PRGDB00061511	disease resistance protein	Putative_R-Genes,_collected_from_NCBI_Protein	Brassica rapa subsp. pekinensis	TNL	227438238	FJ842828	Brassica rapa subsp. pekinensis isolate BrTNL10 disease resistance protein gene, complete cds.
Unigene176148_All	Unigene176148_All	184.95	162.09	117.82	81.3	PRGDB00167710	Medtr2g047020.1	Putative_R-Genes,_predicted_from_Pythozome	Medicago truncatula	TNL			heat shock cognate protein 70-1 (best arabidopsis hit)
CL5614.Contig8_All	CL5614.Contig8_All	0.11	15.11	0	70.5	PRGDB00159463	Glyma07g40110.1	Putative_R-Genes,_predicted_from_Pythozome	Glycine max	RLP			Leucine-rich repeat protein kinase family protein (best arabidopsis hit)
Unigene33223_All	Unigene33223_All	4.49	0	0	57.1	PRGDB00070547	Lja.24151	Putative_R-Genes,_predicted_from_NCBI_UniGene	Lotus japonicus	T	293566903	FS325673	FS325673 LjFL3 Lotus japonicus cDNA clone LjFL3-022-CF02 5', mRNA sequence
CL28597.Contig1_All	CL28597.Contig1_All	0.56	0.15	0	77.7	PRGDB00160036	Glyma08g25590.1	Putative_R-Genes,_predicted_from_Pythozome	Glycine max	RLP			Leucine-rich repeat transmembrane protein kinase (best arabidopsis hit)
Unigene172425_All	Unigene172425_All	1.05	0	0	75	PRGDB00158571	Glyma06g25110.1	Putative_R-Genes,_predicted_from_Pythozome	Glycine max	RLP			Leucine-rich receptor-like protein kinase family protein (best arabidopsis hit)
CL8411.Contig9_All	CL8411.Contig9_All	0.72	3.22	1.14	45.5	PRGDB00189838	Hv.34616	Putative_R-Genes,_predicted_from_NCBI_UniGene	Hordeum vulgare	NL	326530114	AK377143	Hordeum vulgare subsp. vulgare mRNA for predicted protein, partial cds, clone: NIASHv3149K09
CL67329.Contig1_All	CL67329.Contig1_All	0.94	0.6	1.43	59.8	PRGDB00061511	disease resistance protein	Putative_R-Genes,_collected_from_NCBI_Protein	Brassica rapa subsp. pekinensis	TNL	227438238	FJ842828	Brassica rapa subsp. pekinensis isolate BrTNL10 disease resistance protein gene, complete cds.
CL19779.Contig8_All	CL19779.Contig8_All	0.67	1.31	0.75	51.6	PRGDB00195384	Phvulv091024876m	Putative_R-Genes,_predicted_from_Pythozome	Phaseolus vulgaris	RLK-GNK2
CL8988.Contig1_All	CL8988.Contig1_All	1.5	0.4	0	51.6	PRGDB00066612	At.49407	Putative_R-Genes,_predicted_from_NCBI_UniGene	Arabidopsis thaliana	RLK-GNK2	42567049	NM_118445	Arabidopsis thaliana protein kinase family protein (AT4G23160) mRNA, complete cds
Unigene233440_All	Unigene233440_All	1.22	0	2.61	41.4	PRGDB00144820	AT4G23160.1	Putative_R-Genes,_predicted_from_Pythozome	Arabidopsis thaliana	RLK-GNK2			TKL_IRAK_DUF26-lc.20 - DUF26 kinases have homology to DUF26 containing loci, expressed (best arabidopsis hit)
CL45268.Contig4_All	CL45268.Contig4_All	2.42	1.44	2.91	61.8	PRGDB00061511	disease resistance protein	Putative_R-Genes,_collected_from_NCBI_Protein	Brassica rapa subsp. pekinensis	TNL	227438238	FJ842828	Brassica rapa subsp. pekinensis isolate BrTNL10 disease resistance protein gene, complete cds.
Unigene129480_All	Unigene129480_All	0	1.09	0.63	61.3	PRGDB00047380	TIR-NBS type disease resistance protein	Putative_R-Genes,_collected_from_NCBI_Protein	Populus trichocarpa	TNL	105923040	DQ513238	Populus trichocarpa clone 65744 TIR-NBS type disease resistance protein mRNA, complete cds.
CL54787.Contig1_All	CL54787.Contig1_All	0	0.02	0.85	87	PRGDB00195113	Phvulv091024194m	Putative_R-Genes,_predicted_from_Pythozome	Phaseolus vulgaris	Mlo-like
CL42419.Contig1_All	CL42419.Contig1_All	0	0.22	0.98	65.4	PRGDB00163358	cassava4.1_030745m	Putative_R-Genes,_predicted_from_Pythozome	Vitis aestivalis	RLP			receptor-like kinase in flowers 1 (best arabidopsis hit)
CL31926.Contig1_All	CL31926.Contig1_All	0	2.44	3.79	78	PRGDB00167710	Medtr2g047020.1	Putative_R-Genes,_predicted_from_Pythozome	Medicago truncatula	TNL			heat shock cognate protein 70-1 (best arabidopsis hit)
CL562.Contig13_All	CL562.Contig13_All	0.28	0	0.54	64.4	PRGDB00200873	Bra023646	Putative_R-Genes,_predicted_from_Pythozome	Brassica rapa	CN
Unigene220368_All	Unigene220368_All	2.77	0.48	1.1	50	PRGDB00175646	POPTR_0014s01150.1	Putative_R-Genes,_predicted_from_Pythozome	Populus trichocarpa	CNL			LRR and NB-ARC domains-containing disease resistance protein (best arabidopsis hit)
Unigene211322_All	Unigene211322_All	0	0	1.49	51.2	PRGDB00168222	Medtr4g024240.1	Putative_R-Genes,_predicted_from_Pythozome	Medicago truncatula	NL			disease resistance protein (TIR-NBS-LRR class), putative (best arabidopsis hit)
CL20506.Contig13_All	CL20506.Contig13_All	0	0.41	0	64	PRGDB00069399	Gma.57924	Putative_R-Genes,_predicted_from_NCBI_UniGene	Glycine max	RLK-GNK2	223452301	FJ014724	Glycine max clone cw42 cysteine-rich protein mRNA, complete cds
Unigene201748_All	Unigene201748_All	0	0.43	1.85	41.7	PRGDB00061511	disease resistance protein	Putative_R-Genes,_collected_from_NCBI_Protein	Brassica rapa subsp. pekinensis	TNL	227438238	FJ842828	Brassica rapa subsp. pekinensis isolate BrTNL10 disease resistance protein gene, complete cds.
CL30148.Contig3_All	CL30148.Contig3_All	1.28	0	0	44.1	PRGDB00175889	28152.m000888	Putative_R-Genes,_predicted_from_Pythozome	Oryza barthii	NL			LRR and NB-ARC domains-containing disease resistance protein (best arabidopsis hit)
CL43670.Contig4_All	CL43670.Contig4_All	1.8	1.14	2.68	50	PRGDB00061522	disease resistance protein	Putative_R-Genes,_collected_from_NCBI_Protein	Brassica rapa subsp. pekinensis	NL	227438216	FJ842817	Brassica rapa subsp. pekinensis isolate BrNL12 disease resistance protein gene, complete cds.
CL67280.Contig1_All	CL67280.Contig1_All	11.36	10.39	10.87	77.4	PRGDB00177974	POPTR_0007s06460.1	Putative_R-Genes,_predicted_from_Pythozome	Populus trichocarpa	RLP			BRI1-associated receptor kinase (best arabidopsis hit)
Unigene118686_All	Unigene118686_All	0.92	0.97	0.55	42.5	PRGDB00178373	POPTR_0672s00200.1	Putative_R-Genes,_predicted_from_Pythozome	Populus trichocarpa	RLP			Leucine-rich repeat protein kinase family protein (best arabidopsis hit)
CL7392.Contig2_All	CL7392.Contig2_All	0.41	2.67	0.82	43.6	PRGDB00186672		Putative_R-Genes,_collected_from_NCBI_Protein	Arachis hypogaea	NL	342365827	HQ637178	Arachis hypogaea clone AHF-205D04 NBS-LRR gene cluster, complete sequence.
Unigene56841_All	Unigene56841_All	3.85	0	0	45.3	PRGDB00184489	GSVIVT01037219001	Putative_R-Genes,_predicted_from_Pythozome	Vitis vinifera	TNL			transmembrane receptors;ATP binding (best arabidopsis hit)
Unigene223284_All	Unigene223284_All	0.75	0.79	1.32	41.5	PRGDB00192108	Lsa.52993	Putative_R-Genes,_predicted_from_NCBI_UniGene	Lactuca sativa	TNL	329671470	JI573976	TSA: Lactuca sativa Letassy_X1_17963 mRNA sequence
CL17707.Contig7_All	CL17707.Contig7_All	51.83	36.38	14.99	83.2	PRGDB00195851	Phvulv091029094m	Putative_R-Genes,_predicted_from_Pythozome	Phaseolus vulgaris	N
Unigene165786_All	Unigene165786_All	0	0.78	0	100	PRGDB00161882	Glyma12g03090.1	Putative_R-Genes,_predicted_from_Pythozome	Glycine max	N			mitogen-activated protein kinase kinase kinase 7 (best arabidopsis hit)
Unigene284911_All	Unigene284911_All	0	0	1.4	76.2	PRGDB00146955	Bradi3g49640.1	Putative_R-Genes,_predicted_from_Pythozome	Ricinus communis	RLP			Leucine-rich repeat protein kinase family protein (best arabidopsis hit); receptor-like protein kinase 2 precursor, putative, expressed (best rice hit)
Unigene230229_All	Unigene230229_All	0	0	2.1	75	PRGDB00061511	disease resistance protein	Putative_R-Genes,_collected_from_NCBI_Protein	Brassica rapa subsp. pekinensis	TNL	227438238	FJ842828	Brassica rapa subsp. pekinensis isolate BrTNL10 disease resistance protein gene, complete cds.
Unigene95017_All	Unigene95017_All	1.08	0.8	0.9	60	PRGDB00147219	Bradi4g25570.1	Putative_R-Genes,_predicted_from_Pythozome	Ricinus communis	CN			Clathrin, heavy chain (best arabidopsis hit); clathrin heavy chain, putative, expressed (best rice hit)
CL59467.Contig2_All	CL59467.Contig2_All	0.33	1.09	0.39	62.6	PRGDB00169773	Medtr8g011500.1	Putative_R-Genes,_predicted_from_Pythozome	Medicago truncatula	NL			NB-ARC domain-containing disease resistance protein (best arabidopsis hit)
CL1862.Contig4_All	CL1862.Contig4_All	5.57	4.71	0.22	81.3	PRGDB00160602	Glyma09g28870.1	Putative_R-Genes,_predicted_from_Pythozome	Glycine max	N			white-brown complex homolog protein 11 (best arabidopsis hit)
CL17753.Contig1_All	CL17753.Contig1_All	2.31	1.1	0.85	81.7	PRGDB00068853	Gma.8782	Putative_R-Genes,_predicted_from_NCBI_UniGene	Glycine max	CNL	212717122	EU888314	Glycine max clone 8070605 CC-NBS-LRR class disease resistance protein mRNA, complete cds
Unigene10784_All	Unigene10784_All	0.99	0	0	57.1	PRGDB00186672		Putative_R-Genes,_collected_from_NCBI_Protein	Arachis hypogaea	NL	342365827	HQ637178	Arachis hypogaea clone AHF-205D04 NBS-LRR gene cluster, complete sequence.
CL784.Contig1_All	CL784.Contig1_All	1.57	1.37	2.04	70.2	PRGDB00195138	Phvulv091009292m	Putative_R-Genes,_predicted_from_Pythozome	Phaseolus vulgaris	TNL
Unigene2540_All	Unigene2540_All	1.07	0.7	1.45	41.8	PRGDB00167407	AC235567_40.1	Putative_R-Genes,_predicted_from_Pythozome	Medicago truncatula	CN			Disease resistance protein (CC-NBS-LRR class) family (best arabidopsis hit)
CL65010.Contig1_All	CL65010.Contig1_All	1.21	1.17	1.68	50.4	PRGDB00169012	Medtr5g099510.1	Putative_R-Genes,_predicted_from_Pythozome	Medicago truncatula	TNL			NB-ARC domain-containing disease resistance protein (best arabidopsis hit)
Unigene94833_All	Unigene94833_All	1.63	0.87	0.64	88.5	PRGDB00195854	Phvulv091027351m	Putative_R-Genes,_predicted_from_Pythozome	Phaseolus vulgaris	N
CL44822.Contig1_All	CL44822.Contig1_All	0.64	1.02	1.88	51.2	PRGDB00186671		Putative_R-Genes,_collected_from_NCBI_Protein	Arachis hypogaea	TNL	342365827	HQ637178	Arachis hypogaea clone AHF-205D04 NBS-LRR gene cluster, complete sequence.
CL8882.Contig3_All	CL8882.Contig3_All	1.95	0.41	0.58	60.8	PRGDB00178021	30170.m014376	Putative_R-Genes,_predicted_from_Pythozome	Oryza barthii	RLP			Leucine-rich receptor-like protein kinase family protein (best arabidopsis hit)
CL17810.Contig2_All	CL17810.Contig2_All	1.53	0	0	57.4	PRGDB00213011	MDP0000284931	Putative_R-Genes,_predicted_from_Pythozome	Malus x domestica	N
CL21196.Contig1_All	CL21196.Contig1_All	1.12	1.58	0.22	64.8	PRGDB00078803	Vvi.12916	Putative_R-Genes,_predicted_from_NCBI_UniGene	Vitis vinifera	N	225452756	XM_002283015	PREDICTED: Vitis vinifera hypothetical protein LOC100262734 (LOC100262734), mRNA
CL32103.Contig4_All	CL32103.Contig4_All	1.08	0	1.3	78.5	PRGDB00195026	Phvulv091012050m	Putative_R-Genes,_predicted_from_Pythozome	Phaseolus vulgaris	CNL
CL1570.Contig4_All	CL1570.Contig4_All	1.19	0.92	2.35	44.1	PRGDB00192225	Mtr.8025	Putative_R-Genes,_predicted_from_NCBI_UniGene	Medicago truncatula	RLP	357439012	XM_003589735	Medicago truncatula Receptor protein kinase-like protein (MTR_1g039220) mRNA, complete cds
CL19535.Contig2_All	CL19535.Contig2_All	3.63	1.89	0.61	43.6	PRGDB00182795	GSVIVT01000058001	Putative_R-Genes,_predicted_from_Pythozome	Vitis vinifera	RLP			Leucine-rich repeat protein kinase family protein (best arabidopsis hit)
CL8142.Contig13_All	CL8142.Contig13_All	0	0.31	0	73.9	PRGDB00196209	Phvulv091022555m	Putative_R-Genes,_predicted_from_Pythozome	Phaseolus vulgaris	RLP
CL39268.Contig1_All	CL39268.Contig1_All	0	0.53	0.85	73.9	PRGDB00157259	Glyma04g08170.1	Putative_R-Genes,_predicted_from_Pythozome	Glycine max	RLP			Leucine-rich repeat protein kinase family protein (best arabidopsis hit)
CL59651.Contig9_All	CL59651.Contig9_All	0	0.09	0.61	73.9	PRGDB00188809	Gma.44294	Putative_R-Genes,_predicted_from_NCBI_UniGene	Glycine max	RLP	356532228	XM_003534628	PREDICTED: Glycine max protein STRUBBELIG-RECEPTOR FAMILY 8-like (LOC100781455), mRNA
CL8942.Contig1_All	CL8942.Contig1_All	0	0	0.9	87.8	PRGDB00189195	Gma.64008	Putative_R-Genes,_predicted_from_NCBI_UniGene	Glycine max	N	356500328	XM_003518937	PREDICTED: Glycine max ABC transporter G family member 24-like (LOC100783798), mRNA
CL35314.Contig1_All	CL35314.Contig1_All	0.99	0	0.59	53	PRGDB00159802	Glyma08g13040.1	Putative_R-Genes,_predicted_from_Pythozome	Glycine max	NL			Protein kinase superfamily protein (best arabidopsis hit)
CL41049.Contig1_All	CL41049.Contig1_All	7.38	2.58	0	50.2	PRGDB00213057	MDP0000278168	Putative_R-Genes,_predicted_from_Pythozome	Malus x domestica	TNL
Unigene274588_All	Unigene274588_All	0	0	0.62	47.7	PRGDB00078682	Vvi.8276	Putative_R-Genes,_predicted_from_NCBI_UniGene	Vitis vinifera	NL	225452519	XM_002275052	PREDICTED: Vitis vinifera hypothetical protein LOC100250803 (LOC100250803), mRNA
Unigene247859_All	Unigene247859_All	0	0.45	0.51	67.8	PRGDB00196200	Phvulv091010531m	Putative_R-Genes,_predicted_from_Pythozome	Phaseolus vulgaris	NL
CL13631.Contig9_All	CL13631.Contig9_All	1.3	0.66	0	57.2	PRGDB00213363	MDP0000265619	Putative_R-Genes,_predicted_from_Pythozome	Malus x domestica	N
CL16501.Contig3_All	CL16501.Contig3_All	6.97	6.19	9.21	71.6	PRGDB00202169	Bra007015	Putative_R-Genes,_predicted_from_Pythozome	Brassica rapa	RLP
CL49095.Contig1_All	CL49095.Contig1_All	1.45	1.15	2.29	49.8	PRGDB00196191	Phvulv091027042m	Putative_R-Genes,_predicted_from_Pythozome	Phaseolus vulgaris	RLP
CL189.Contig12_All	CL189.Contig12_All	2.95	1.98	1.22	55.3	PRGDB00167874	Medtr3g021730.1	Putative_R-Genes,_predicted_from_Pythozome	Medicago truncatula	NL			NB-ARC domain-containing disease resistance protein (best arabidopsis hit)
Unigene247462_All	Unigene247462_All	1.73	0	0.51	50	PRGDB00159723	Egrandis_v1_0.055057m	Putative_R-Genes,_predicted_from_Pythozome	Areca catechu	TNL			disease resistance protein (TIR-NBS-LRR class), putative (best arabidopsis hit)
Unigene78245_All	Unigene78245_All	0.79	0	0.94	50.9	PRGDB00192428	Mtr.19746	Putative_R-Genes,_predicted_from_NCBI_UniGene	Medicago truncatula	RLP	357446746	XM_003593601	Medicago truncatula Receptor-like protein kinase HSL1 (MTR_2g014560) mRNA, complete cds
Unigene214540_All	Unigene214540_All	0	0.32	1.4	46.3	PRGDB00061522	disease resistance protein	Putative_R-Genes,_collected_from_NCBI_Protein	Brassica rapa subsp. pekinensis	NL	227438216	FJ842817	Brassica rapa subsp. pekinensis isolate BrNL12 disease resistance protein gene, complete cds.
Unigene142837_All	Unigene142837_All	0	0.45	0	68.4	PRGDB00167710	Medtr2g047020.1	Putative_R-Genes,_predicted_from_Pythozome	Medicago truncatula	TNL			heat shock cognate protein 70-1 (best arabidopsis hit)
CL48645.Contig2_All	CL48645.Contig2_All	0.49	0.79	2.57	49.6	PRGDB00061522	disease resistance protein	Putative_R-Genes,_collected_from_NCBI_Protein	Brassica rapa subsp. pekinensis	NL	227438216	FJ842817	Brassica rapa subsp. pekinensis isolate BrNL12 disease resistance protein gene, complete cds.
CL59651.Contig11_All	CL59651.Contig11_All	0.24	0.23	0.89	67.6	PRGDB00163854	Glyma15g11820.1	Putative_R-Genes,_predicted_from_Pythozome	Glycine max	RLP			STRUBBELIG-receptor family 8 (best arabidopsis hit)
CL60253.Contig2_All	CL60253.Contig2_All	0.47	0.76	0.55	41.5	PRGDB00215446	MDP0000264975	Putative_R-Genes,_predicted_from_Pythozome	Malus x domestica	TNL
CL14419.Contig8_All	CL14419.Contig8_All	0.54	4.23	9.2	85.1	PRGDB00165236	Glyma19g38970.1	Putative_R-Genes,_predicted_from_Pythozome	Glycine max	N			ABC-2 type transporter family protein (best arabidopsis hit)
Unigene123770_All	Unigene123770_All	0.18	0.27	0.83	89.1	PRGDB00188626	Gma.29392	Putative_R-Genes,_predicted_from_NCBI_UniGene	Glycine max	Mlo-like	356549738	XM_003543200	PREDICTED: Glycine max MLO-like protein 11-like (LOC100780486), mRNA
CL14456.Contig2_All	CL14456.Contig2_All	1.08	0	0	43.6	PRGDB00189975	Hv.37291	Putative_R-Genes,_predicted_from_NCBI_UniGene	Hordeum vulgare	NL	326489646	AK370605	Hordeum vulgare subsp. vulgare mRNA for predicted protein, complete cds, clone: NIASHv2113B23
Unigene164537_All	Unigene164537_All	1.02	1.06	0	92.7	PRGDB00195102	Phvulv091028361m	Putative_R-Genes,_predicted_from_Pythozome	Phaseolus vulgaris	RLP
Unigene228482_All	Unigene228482_All	0.53	0	1.24	50.8	PRGDB00162009	Glyma12g13700.1	Putative_R-Genes,_predicted_from_Pythozome	Glycine max	RLP			HAESA-like 1 (best arabidopsis hit)
Unigene128595_All	Unigene128595_All	0	1.42	0	53.8	PRGDB00186672		Putative_R-Genes,_collected_from_NCBI_Protein	Arachis hypogaea	NL	342365827	HQ637178	Arachis hypogaea clone AHF-205D04 NBS-LRR gene cluster, complete sequence.
CL11346.Contig18_All	CL11346.Contig18_All	1.94	0	1.42	46.5	PRGDB00078803	Vvi.12916	Putative_R-Genes,_predicted_from_NCBI_UniGene	Vitis vinifera	N	225452756	XM_002283015	PREDICTED: Vitis vinifera hypothetical protein LOC100262734 (LOC100262734), mRNA
CL13886.Contig2_All	CL13886.Contig2_All	0	1.59	0.49	44.5	PRGDB00192299	Mtr.11328	Putative_R-Genes,_predicted_from_NCBI_UniGene	Medicago truncatula	CNL	357513136	XM_003626809	Medicago truncatula NBS-LRR resistance-like protein 1O (MTR_8g011300) mRNA, complete cds
CL44966.Contig2_All	CL44966.Contig2_All	0	0.3	1.26	83.9	PRGDB00167445	Medtr1g013160.1	Putative_R-Genes,_predicted_from_Pythozome	Medicago truncatula	N			pleiotropic drug resistance 12 (best arabidopsis hit)
Unigene41780_All	Unigene41780_All	2.89	0	0.43	49.2	PRGDB00075450	Pth.16077	Putative_R-Genes,_predicted_from_NCBI_UniGene	Populus trichocarpa	TNL	105922449	DQ513203	Populus trichocarpa clone 37545 TIR-NBS-LRR type disease resistance protein mRNA, complete cds
Unigene243455_All	Unigene243455_All	1.3	0	1.58	45.3	PRGDB00184237	GSVIVT01032824001	Putative_R-Genes,_predicted_from_Pythozome	Vitis vinifera	NL			NB-ARC domain-containing disease resistance protein (best arabidopsis hit)
CL26537.Contig1_All	CL26537.Contig1_All	2.6	2.58	1.04	49.2	PRGDB00214226	MDP0000309192	Putative_R-Genes,_predicted_from_Pythozome	Malus x domestica	CNL
CL15478.Contig8_All	CL15478.Contig8_All	4.32	0	0.21	71.8	PRGDB00190465	Lsa.19393	Putative_R-Genes,_predicted_from_NCBI_UniGene	Lactuca sativa	N	329671341	JI573847	TSA: Lactuca sativa Letassy_X1_29 mRNA sequence
CL37962.Contig3_All	CL37962.Contig3_All	0.57	5.89	8.59	46.8	PRGDB00202605	Carubv10019327m	Putative_R-Genes,_predicted_from_Pythozome	Capsella rubella	Other
Unigene36327_All	Unigene36327_All	1.56	0	0.06	74.5	PRGDB00165440	Glyma20g27480.1	Putative_R-Genes,_predicted_from_Pythozome	Glycine max	RLK-GNK2			cysteine-rich RLK (RECEPTOR-like protein kinase) 29 (best arabidopsis hit)
CL65359.Contig2_All	CL65359.Contig2_All	0.68	0.59	0.39	50.4	PRGDB00201131	Bra018196	Putative_R-Genes,_predicted_from_Pythozome	Brassica rapa	NL
CL54272.Contig1_All	CL54272.Contig1_All	1.22	0	2.15	43	PRGDB00178373	POPTR_0672s00200.1	Putative_R-Genes,_predicted_from_Pythozome	Populus trichocarpa	RLP			Leucine-rich repeat protein kinase family protein (best arabidopsis hit)
Unigene232186_All	Unigene232186_All	1.17	0	2.05	59.3	PRGDB00068751	Gma.2045	Putative_R-Genes,_predicted_from_NCBI_UniGene	Glycine max	RLP	212717160	EU888333	Glycine max clone 8070624 receptor-like serine
CL25523.Contig3_All	CL25523.Contig3_All	0	0	0.1	63	PRGDB00168402	Medtr5g014890.1	Putative_R-Genes,_predicted_from_Pythozome	Medicago truncatula	RLP			HAESA-like 2 (best arabidopsis hit)
CL9441.Contig1_All	CL9441.Contig1_All	1.54	0	0	45.3	PRGDB00205338	Lus10015091	Putative_R-Genes,_predicted_from_Pythozome	Linum usitatissimum	RLK-GNK2
Unigene248163_All	Unigene248163_All	0	0	0.56	81.4	PRGDB00161826	Glyma12g00960.1	Putative_R-Genes,_predicted_from_Pythozome	Glycine max	RLP			Leucine-rich repeat receptor-like protein kinase family protein (best arabidopsis hit)
Unigene258097_All	Unigene258097_All	0.81	0.43	0.96	57.1	PRGDB00167710	Medtr2g047020.1	Putative_R-Genes,_predicted_from_Pythozome	Medicago truncatula	TNL			heat shock cognate protein 70-1 (best arabidopsis hit)
Unigene21760_All	Unigene21760_All	4.64	0	2.1	47.4	PRGDB00192428	Mtr.19746	Putative_R-Genes,_predicted_from_NCBI_UniGene	Medicago truncatula	RLP	357446746	XM_003593601	Medicago truncatula Receptor-like protein kinase HSL1 (MTR_2g014560) mRNA, complete cds
Unigene121054_All	Unigene121054_All	0	2.31	1.44	41.6	PRGDB00061511	disease resistance protein	Putative_R-Genes,_collected_from_NCBI_Protein	Brassica rapa subsp. pekinensis	TNL	227438238	FJ842828	Brassica rapa subsp. pekinensis isolate BrTNL10 disease resistance protein gene, complete cds.
Unigene283349_All	Unigene283349_All	0.48	0	1.13	75.2	PRGDB00182817	GSVIVT01000641001	Putative_R-Genes,_predicted_from_Pythozome	Vitis vinifera	NL			NB-ARC domain-containing disease resistance protein (best arabidopsis hit)
Unigene240330_All	Unigene240330_All	0	0.73	0.87	63.8	PRGDB00061511	disease resistance protein	Putative_R-Genes,_collected_from_NCBI_Protein	Brassica rapa subsp. pekinensis	TNL	227438238	FJ842828	Brassica rapa subsp. pekinensis isolate BrTNL10 disease resistance protein gene, complete cds.
CL61476.Contig1_All	CL61476.Contig1_All	0.64	0.68	1.12	45.8	PRGDB00068751	Gma.2045	Putative_R-Genes,_predicted_from_NCBI_UniGene	Glycine max	RLP	212717160	EU888333	Glycine max clone 8070624 receptor-like serine
CL3837.Contig6_All	CL3837.Contig6_All	0.7	0	1.48	62.7	PRGDB00206645	Lus10016836	Putative_R-Genes,_predicted_from_Pythozome	Linum usitatissimum	N
CL43824.Contig1_All	CL43824.Contig1_All	0	0.38	0	71.6	PRGDB00159163	Glyma07g15270.1	Putative_R-Genes,_predicted_from_Pythozome	Glycine max	RLP			root hair specific 16 (best arabidopsis hit)
CL12096.Contig1_All	CL12096.Contig1_All	1.52	0	0	40.7	PRGDB00202169	Bra007015	Putative_R-Genes,_predicted_from_Pythozome	Brassica rapa	RLP
Unigene176880_All	Unigene176880_All	0	0	0.72	72.1	PRGDB00167807	Medtr3g005680.1	Putative_R-Genes,_predicted_from_Pythozome	Medicago truncatula	NL			LRR and NB-ARC domains-containing disease resistance protein (best arabidopsis hit)
CL3257.Contig17_All	CL3257.Contig17_All	3.51	0	0.94	83.3	PRGDB00196287	Phvulv091023336m	Putative_R-Genes,_predicted_from_Pythozome	Phaseolus vulgaris	RLP
CL59663.Contig2_All	CL59663.Contig2_All	1.89	0	0	84.9	PRGDB00161502	Glyma11g07970.1	Putative_R-Genes,_predicted_from_Pythozome	Glycine max	RLP			Leucine-rich receptor-like protein kinase family protein (best arabidopsis hit)
CL7709.Contig3_All	CL7709.Contig3_All	1.73	2.71	0.79	63.8	PRGDB00168360	Medtr4g154670.1	Putative_R-Genes,_predicted_from_Pythozome	Medicago truncatula	N			ABC-2 type transporter family protein (best arabidopsis hit)
CL20464.Contig1_All	CL20464.Contig1_All	0	0.89	0	53.3	PRGDB00078525	Vvi.774	Putative_R-Genes,_predicted_from_NCBI_UniGene	Vitis vinifera	RLP	225469427	XM_002267128	PREDICTED: Vitis vinifera hypothetical protein LOC100251471 (LOC100251471), mRNA
Unigene212017_All	Unigene212017_All	0.66	0	1.54	68.7	PRGDB00196121	Phvulv091018021m	Putative_R-Genes,_predicted_from_Pythozome	Phaseolus vulgaris	TNL
Unigene177351_All	Unigene177351_All	1.83	0.82	1.11	41.7	PRGDB00184336	GSVIVT01034745001	Putative_R-Genes,_predicted_from_Pythozome	Vitis vinifera	N			pleiotropic drug resistance 11 (best arabidopsis hit)
Unigene249822_All	Unigene249822_All	0	0	1.65	56.7	PRGDB00183430	GSVIVT01017026001	Putative_R-Genes,_predicted_from_Pythozome	Vitis vinifera	NL			LRR and NB-ARC domains-containing disease resistance protein (best arabidopsis hit)
CL1104.Contig7_All	CL1104.Contig7_All	0	0	0.65	67	PRGDB00195908	Phvulv091017693m	Putative_R-Genes,_predicted_from_Pythozome	Phaseolus vulgaris	RLP
CL22879.Contig2_All	CL22879.Contig2_All	2.15	0.76	0	49.3	PRGDB00213417	MDP0000219444	Putative_R-Genes,_predicted_from_Pythozome	Malus x domestica	RLP
Unigene37085_All	Unigene37085_All	2.17	0	1.15	85.7	PRGDB00164659	Glyma17g18350.1	Putative_R-Genes,_predicted_from_Pythozome	Glycine max	RLP			Leucine-rich repeat protein kinase family protein (best arabidopsis hit)
CL28019.Contig1_All	CL28019.Contig1_All	3.24	0	1.22	64.2	PRGDB00167793	Medtr2g123510.1	Putative_R-Genes,_predicted_from_Pythozome	Medicago truncatula	N			pleiotropic drug resistance 12 (best arabidopsis hit)
Unigene77909_All	Unigene77909_All	0.87	0	0	44.4	PRGDB00207777	Aquca_001_00139.1	Putative_R-Genes,_predicted_from_Pythozome	Aquilegia coerulea	CNL
CL68589.Contig3_All	CL68589.Contig3_All	0	0	0.43	55.3	PRGDB00192168	Mtr.3146	Putative_R-Genes,_predicted_from_NCBI_UniGene	Medicago truncatula	TNL	357507538	XM_003624010	Medicago truncatula TMV resistance protein N (MTR_7g078780) mRNA, complete cds
CL66722.Contig1_All	CL66722.Contig1_All	1.92	0	0	61.3	PRGDB00144820	AT4G23160.1	Putative_R-Genes,_predicted_from_Pythozome	Arabidopsis thaliana	RLK-GNK2			TKL_IRAK_DUF26-lc.20 - DUF26 kinases have homology to DUF26 containing loci, expressed (best arabidopsis hit)
CL3829.Contig5_All	CL3829.Contig5_All	2.78	0.68	1.06	41.4	PRGDB00217252	MDP0000284128	Putative_R-Genes,_predicted_from_Pythozome	Malus x domestica	RLP
Unigene268723_All	Unigene268723_All	0	0.4	1.5	51.9	PRGDB00196361	Phvulv091004404m	Putative_R-Genes,_predicted_from_Pythozome	Phaseolus vulgaris	RLP
Unigene256725_All	Unigene256725_All	0	0	2.04	40.7	PRGDB00061511	disease resistance protein	Putative_R-Genes,_collected_from_NCBI_Protein	Brassica rapa subsp. pekinensis	TNL	227438238	FJ842828	Brassica rapa subsp. pekinensis isolate BrTNL10 disease resistance protein gene, complete cds.
Unigene226578_All	Unigene226578_All	0	0	0.9	45.9	PRGDB00206819	LOC_Os10g17724.1	Putative_R-Genes,_predicted_from_Pythozome	Oryza sativa	NL
Unigene174391_All	Unigene174391_All	0	0.18	0	67.4	PRGDB00196746	Phvulv091015522m	Putative_R-Genes,_predicted_from_Pythozome	Phaseolus vulgaris	RLP
CL66439.Contig4_All	CL66439.Contig4_All	1.16	0.31	0.34	69.6	PRGDB00061511	disease resistance protein	Putative_R-Genes,_collected_from_NCBI_Protein	Brassica rapa subsp. pekinensis	TNL	227438238	FJ842828	Brassica rapa subsp. pekinensis isolate BrTNL10 disease resistance protein gene, complete cds.
Unigene123965_All	Unigene123965_All	15.64	40.1	8.35	84	PRGDB00167710	Medtr2g047020.1	Putative_R-Genes,_predicted_from_Pythozome	Medicago truncatula	TNL			heat shock cognate protein 70-1 (best arabidopsis hit)
Unigene163736_All	Unigene163736_All	0	1.09	0	61.8	PRGDB00216544	MDP0000286805	Putative_R-Genes,_predicted_from_Pythozome	Malus x domestica	TNL
CL20924.Contig4_All	CL20924.Contig4_All	0	3.97	1.37	58	PRGDB00206601	Lus10021275	Putative_R-Genes,_predicted_from_Pythozome	Linum usitatissimum	RLP
CL33876.Contig2_All	CL33876.Contig2_All	0.47	0.39	1.2	66	PRGDB00194991	Phvulv091017782m	Putative_R-Genes,_predicted_from_Pythozome	Phaseolus vulgaris	RLP
CL54491.Contig3_All	CL54491.Contig3_All	0	0.88	0	80.6	PRGDB00188720	Gma.38391	Putative_R-Genes,_predicted_from_NCBI_UniGene	Glycine max	RLP	356499694	XM_003518624	PREDICTED: Glycine max probably inactive leucine-rich repeat receptor-like protein kinase At3g28040-like (LOC100795810), mRNA
Unigene225053_All	Unigene225053_All	0	0.46	1.05	55.3	PRGDB00195067	Phvulv091024715m	Putative_R-Genes,_predicted_from_Pythozome	Phaseolus vulgaris	RLP
CL18088.Contig1_All	CL18088.Contig1_All	1.99	0.84	0	41.3	PRGDB00195495	Phvulv091018313m	Putative_R-Genes,_predicted_from_Pythozome	Phaseolus vulgaris	TNL
CL28780.Contig2_All	CL28780.Contig2_All	1.63	1.05	2.97	74.4	PRGDB00213322	MDP0000279719	Putative_R-Genes,_predicted_from_Pythozome	Malus x domestica	NL
Unigene210058_All	Unigene210058_All	0.58	0.93	1.35	51.7	PRGDB00068751	Gma.2045	Putative_R-Genes,_predicted_from_NCBI_UniGene	Glycine max	RLP	212717160	EU888333	Glycine max clone 8070624 receptor-like serine
CL21025.Contig2_All	CL21025.Contig2_All	0	4.86	1.06	72.2	PRGDB00163579	Glyma14g39290.1	Putative_R-Genes,_predicted_from_Pythozome	Glycine max	RLP			transmembrane kinase 1 (best arabidopsis hit)
CL38693.Contig2_All	CL38693.Contig2_All	0.43	1.46	0.22	56.4	PRGDB00061511	disease resistance protein	Putative_R-Genes,_collected_from_NCBI_Protein	Brassica rapa subsp. pekinensis	TNL	227438238	FJ842828	Brassica rapa subsp. pekinensis isolate BrTNL10 disease resistance protein gene, complete cds.
Unigene96366_All	Unigene96366_All	2.53	0	0	54.2	PRGDB00181593	Si028378m	Putative_R-Genes,_predicted_from_Pythozome	Setaria italica	RLP			Leucine-rich repeat protein kinase family protein (best arabidopsis hit); receptor protein kinase, putative (best rice hit)
CL20448.Contig4_All	CL20448.Contig4_All	1.08	0	8.87	49.8	PRGDB00182826	GSVIVT01000665001	Putative_R-Genes,_predicted_from_Pythozome	Vitis vinifera	NL			RNA polymerase II fifth largest subunit, E (best arabidopsis hit)
CL253.Contig24_All	CL253.Contig24_All	3.45	0	0	71.4	PRGDB00186671		Putative_R-Genes,_collected_from_NCBI_Protein	Arachis hypogaea	TNL	342365827	HQ637178	Arachis hypogaea clone AHF-205D04 NBS-LRR gene cluster, complete sequence.
Unigene204922_All	Unigene204922_All	0	0.64	1.76	58.7	PRGDB00061511	disease resistance protein	Putative_R-Genes,_collected_from_NCBI_Protein	Brassica rapa subsp. pekinensis	TNL	227438238	FJ842828	Brassica rapa subsp. pekinensis isolate BrTNL10 disease resistance protein gene, complete cds.
Unigene190571_All	Unigene190571_All	2.38	0	1.44	48	PRGDB00078883	Vvi.16557	Putative_R-Genes,_predicted_from_NCBI_UniGene	Vitis vinifera	RLP	225441697	XM_002277255	PREDICTED: Vitis vinifera hypothetical protein LOC100262317 (LOC100262317), mRNA
CL38263.Contig2_All	CL38263.Contig2_All	1.44	1.03	0.84	51.9	PRGDB00169652	Medtr7g105090.1	Putative_R-Genes,_predicted_from_Pythozome	Medicago truncatula	CNL			NB-ARC domain-containing disease resistance protein (best arabidopsis hit)
Unigene93374_All	Unigene93374_All	3.83	0.66	1.55	48.6	PRGDB00206841	LOC_Os04g53040.1	Putative_R-Genes,_predicted_from_Pythozome	Oryza sativa	NL
Unigene189991_All	Unigene189991_All	0	0.37	2.06	46.9	PRGDB00061522	disease resistance protein	Putative_R-Genes,_collected_from_NCBI_Protein	Brassica rapa subsp. pekinensis	NL	227438216	FJ842817	Brassica rapa subsp. pekinensis isolate BrNL12 disease resistance protein gene, complete cds.
Unigene166077_All	Unigene166077_All	1.15	0.6	0	48.4	PRGDB00206841	LOC_Os04g53040.1	Putative_R-Genes,_predicted_from_Pythozome	Oryza sativa	NL
Unigene248745_All	Unigene248745_All	1.49	0	0	40.9	PRGDB00195495	Phvulv091018313m	Putative_R-Genes,_predicted_from_Pythozome	Phaseolus vulgaris	TNL
Unigene215816_All	Unigene215816_All	0.41	0.94	2.01	64.1	PRGDB00201116	Bra009289	Putative_R-Genes,_predicted_from_Pythozome	Brassica rapa	RLP
CL51917.Contig1_All	CL51917.Contig1_All	0	0.23	0	61.8	PRGDB00061511	disease resistance protein	Putative_R-Genes,_collected_from_NCBI_Protein	Brassica rapa subsp. pekinensis	TNL	227438238	FJ842828	Brassica rapa subsp. pekinensis isolate BrTNL10 disease resistance protein gene, complete cds.
Unigene123217_All	Unigene123217_All	0.16	0.5	0	62.5	PRGDB00196416	Phvulv091029856m	Putative_R-Genes,_predicted_from_Pythozome	Phaseolus vulgaris	RLP
CL2443.Contig14_All	CL2443.Contig14_All	0.59	0.37	0.94	45.1	PRGDB00181545	440019	Putative_R-Genes,_predicted_from_Pythozome	Selaginella moellendorffii	RLP			DEAD/DEAH box helicase, putative (best arabidopsis hit)
CL32048.Contig4_All	CL32048.Contig4_All	1.56	0	0	46	PRGDB00061511	disease resistance protein	Putative_R-Genes,_collected_from_NCBI_Protein	Brassica rapa subsp. pekinensis	TNL	227438238	FJ842828	Brassica rapa subsp. pekinensis isolate BrTNL10 disease resistance protein gene, complete cds.
CL14206.Contig2_All	CL14206.Contig2_All	0.8	0.85	0.48	48.4	PRGDB00061522	disease resistance protein	Putative_R-Genes,_collected_from_NCBI_Protein	Brassica rapa subsp. pekinensis	NL	227438216	FJ842817	Brassica rapa subsp. pekinensis isolate BrNL12 disease resistance protein gene, complete cds.
CL31926.Contig6_All	CL31926.Contig6_All	3.27	0.18	0.41	70.6	PRGDB00167710	Medtr2g047020.1	Putative_R-Genes,_predicted_from_Pythozome	Medicago truncatula	TNL			heat shock cognate protein 70-1 (best arabidopsis hit)
CL54601.Contig1_All	CL54601.Contig1_All	0.33	0	0	59.4	PRGDB00061511	disease resistance protein	Putative_R-Genes,_collected_from_NCBI_Protein	Brassica rapa subsp. pekinensis	TNL	227438238	FJ842828	Brassica rapa subsp. pekinensis isolate BrTNL10 disease resistance protein gene, complete cds.
CL3289.Contig3_All	CL3289.Contig3_All	0.4	1.16	1.15	44.4	PRGDB00177091	POPTR_0818s00195.1	Putative_R-Genes,_predicted_from_Pythozome	Populus trichocarpa	T			NAC domain containing protein 17 (best arabidopsis hit)
CL23817.Contig7_All	CL23817.Contig7_All	4.18	1.52	2.76	60	PRGDB00068861	Gma.9560	Putative_R-Genes,_predicted_from_NCBI_UniGene	Glycine max	CNL	210142046	AK245965	Glycine max cDNA, clone: GMFL01-47-F18
CL25523.Contig2_All	CL25523.Contig2_All	0	0.81	1.17	82.4	PRGDB00188492	Gma.21548	Putative_R-Genes,_predicted_from_NCBI_UniGene	Glycine max	RLP	356495520	XM_003516577	PREDICTED: Glycine max LRR receptor-like serine
CL68527.Contig2_All	CL68527.Contig2_All	1.65	0.3	0.32	56.4	PRGDB00167500	Medtr1g043270.1	Putative_R-Genes,_predicted_from_Pythozome	Medicago truncatula	NL			NB-ARC domain-containing disease resistance protein (best arabidopsis hit)
CL59603.Contig2_All	CL59603.Contig2_All	1.35	0.7	0	54	PRGDB00078883	Vvi.16557	Putative_R-Genes,_predicted_from_NCBI_UniGene	Vitis vinifera	RLP	225441697	XM_002277255	PREDICTED: Vitis vinifera hypothetical protein LOC100262317 (LOC100262317), mRNA
Unigene203395_All	Unigene203395_All	0.82	0	1.68	41.6	PRGDB00215267	MDP0000256952	Putative_R-Genes,_predicted_from_Pythozome	Malus x domestica	RLP
CL41026.Contig1_All	CL41026.Contig1_All	0	0.59	0	57.8	PRGDB00047148	TIR-NBS-LRR type disease resistance protein	Putative_R-Genes,_collected_from_NCBI_Protein	Populus trichocarpa	TNL	105922449	DQ513203	Populus trichocarpa clone 37545 TIR-NBS-LRR type disease resistance protein mRNA, complete cds.
Unigene105842_All	Unigene105842_All	1.02	0.19	0.59	47.2	PRGDB00195384	Phvulv091024876m	Putative_R-Genes,_predicted_from_Pythozome	Phaseolus vulgaris	RLK-GNK2
Unigene236358_All	Unigene236358_All	0.59	0.64	1.05	70	PRGDB00216620	MDP0000287465	Putative_R-Genes,_predicted_from_Pythozome	Malus x domestica	N
CL25219.Contig3_All	CL25219.Contig3_All	7.24	2.14	4.75	81.7	PRGDB00146828	Bradi3g17760.2	Putative_R-Genes,_predicted_from_Pythozome	Ricinus communis	RLP			Pyridoxal phosphate (PLP)-dependent transferases superfamily protein (best arabidopsis hit); SHR5-receptor-like kinase, putative (best rice hit)
Unigene175707_All	Unigene175707_All	0	0	1.09	45.1	PRGDB00169407	Medtr6g099150.1	Putative_R-Genes,_predicted_from_Pythozome	Medicago truncatula	TNL			disease resistance protein (TIR-NBS-LRR class), putative (best arabidopsis hit)
Unigene127354_All	Unigene127354_All	0	0.96	1.09	47.1	PRGDB00144820	AT4G23160.1	Putative_R-Genes,_predicted_from_Pythozome	Arabidopsis thaliana	RLK-GNK2			TKL_IRAK_DUF26-lc.20 - DUF26 kinases have homology to DUF26 containing loci, expressed (best arabidopsis hit)
Unigene233552_All	Unigene233552_All	0	1.28	2.24	52.1	PRGDB00188818	Gma.45040	Putative_R-Genes,_predicted_from_NCBI_UniGene	Glycine max	NL	356561377	XM_003548911	PREDICTED: Glycine max putative disease resistance protein At4g11170-like (LOC100803552), mRNA
CL10905.Contig4_All	CL10905.Contig4_All	1.15	0.26	3.1	50.6	PRGDB00216446	MDP0000196862	Putative_R-Genes,_predicted_from_Pythozome	Malus x domestica	RLP
CL26748.Contig2_All	CL26748.Contig2_All	0	0.51	0	80.7	PRGDB00159707	Glyma08g08810.1	Putative_R-Genes,_predicted_from_Pythozome	Glycine max	RLP			Leucine-rich receptor-like protein kinase family protein (best arabidopsis hit)
Unigene160555_All	Unigene160555_All	0	0.85	0	45.2	PRGDB00215532	MDP0000317726	Putative_R-Genes,_predicted_from_Pythozome	Malus x domestica	Other
CL1965.Contig2_All	CL1965.Contig2_All	0	0	0.94	62	PRGDB00168005	Medtr3g083090.1	Putative_R-Genes,_predicted_from_Pythozome	Medicago truncatula	NL			LRR and NB-ARC domains-containing disease resistance protein (best arabidopsis hit)
CL21007.Contig1_All	CL21007.Contig1_All	1.62	0	0.48	47.1	PRGDB00201975	Bra036845	Putative_R-Genes,_predicted_from_Pythozome	Brassica rapa	CNL
Unigene235657_All	Unigene235657_All	0	0	1.32	72.2	PRGDB00159241	Glyma07g19180.1	Putative_R-Genes,_predicted_from_Pythozome	Glycine max	RLP			Leucine-rich repeat protein kinase family protein (best arabidopsis hit)
CL14298.Contig2_All	CL14298.Contig2_All	0	0.99	2.71	59	PRGDB00171933	LOC_Os11g27450.1	Putative_R-Genes,_predicted_from_Pythozome	Oryza sativa	NL			RNI-like superfamily protein (best arabidopsis hit)
CL28780.Contig4_All	CL28780.Contig4_All	1.87	5.45	2.9	65.5	PRGDB00213322	MDP0000279719	Putative_R-Genes,_predicted_from_Pythozome	Malus x domestica	NL
Unigene38277_All	Unigene38277_All	3.8	0	0	47.3	PRGDB00206841	LOC_Os04g53040.1	Putative_R-Genes,_predicted_from_Pythozome	Oryza sativa	NL
CL1104.Contig4_All	CL1104.Contig4_All	1.49	0.23	0	74	PRGDB00195908	Phvulv091017693m	Putative_R-Genes,_predicted_from_Pythozome	Phaseolus vulgaris	RLP
CL47303.Contig2_All	CL47303.Contig2_All	1.7	0.37	1.98	55.3	PRGDB00168012	Medtr3g083560.1	Putative_R-Genes,_predicted_from_Pythozome	Medicago truncatula	NL			NB-ARC domain-containing disease resistance protein (best arabidopsis hit)
CL13631.Contig5_All	CL13631.Contig5_All	0.56	1.56	2.02	63	PRGDB00213363	MDP0000265619	Putative_R-Genes,_predicted_from_Pythozome	Malus x domestica	N
CL56469.Contig1_All	CL56469.Contig1_All	1.36	0.68	2.85	81.1	PRGDB00167440	Medtr1g010280.1	Putative_R-Genes,_predicted_from_Pythozome	Medicago truncatula	RLP			Leucine-rich repeat protein kinase family protein (best arabidopsis hit)
CL12781.Contig4_All	CL12781.Contig4_All	0.47	0.43	0.34	91.2	PRGDB00189026	Gma.60608	Putative_R-Genes,_predicted_from_NCBI_UniGene	Glycine max	RLP	356549177	XM_003542926	PREDICTED: Glycine max probable LRR receptor-like serine
Unigene7436_All	Unigene7436_All	3.83	2.46	3.58	49.2	PRGDB00206941	LOC_Os05g17050.1	Putative_R-Genes,_predicted_from_Pythozome	Oryza sativa	RLP
CL52961.Contig1_All	CL52961.Contig1_All	3.49	0	0	64.6	PRGDB00165451	Glyma20g27600.1	Putative_R-Genes,_predicted_from_Pythozome	Glycine max	RLK-GNK2			cysteine-rich RLK (RECEPTOR-like protein kinase) 26 (best arabidopsis hit)
CL17793.Contig2_All	CL17793.Contig2_All	0.31	0.17	2.34	64.1	PRGDB00168878	Medtr5g089810.1	Putative_R-Genes,_predicted_from_Pythozome	Medicago truncatula	RLP			Leucine-rich repeat protein kinase family protein (best arabidopsis hit)
Unigene36906_All	Unigene36906_All	0	0	0.26	84	PRGDB00184759	GRMZM2G312712_T02	Putative_R-Genes,_predicted_from_Pythozome	Zea mays	N			zinc finger protein-related (best arabidopsis hit); E3 ubiquitin ligase, putative, expressed (best rice hit)
CL14324.Contig1_All	CL14324.Contig1_All	0	0.32	1.77	52.2	PRGDB00145873	AT5G17890.1	Putative_R-Genes,_predicted_from_Pythozome	Arabidopsis thaliana	NL			LIM domain-containing protein, putative, expressed (best arabidopsis hit)
Unigene4908_All	Unigene4908_All	0.15	1.23	0.19	44	PRGDB00158837	Glyma06g46660.1	Putative_R-Genes,_predicted_from_Pythozome	Glycine max	TNL			Disease resistance protein (TIR-NBS-LRR class) family (best arabidopsis hit)
Unigene224741_All	Unigene224741_All	0.96	0	0	64.7	PRGDB00210758	Eucgr.F01319.1	Putative_R-Genes,_predicted_from_Pythozome	Eucalyptus grandis	TNL
CL59651.Contig6_All	CL59651.Contig6_All	1.66	1.99	0.87	77.8	PRGDB00188809	Gma.44294	Putative_R-Genes,_predicted_from_NCBI_UniGene	Glycine max	RLP	356532228	XM_003534628	PREDICTED: Glycine max protein STRUBBELIG-RECEPTOR FAMILY 8-like (LOC100781455), mRNA
CL62771.Contig2_All	CL62771.Contig2_All	2.47	0.66	0.9	46.3	PRGDB00078883	Vvi.16557	Putative_R-Genes,_predicted_from_NCBI_UniGene	Vitis vinifera	RLP	225441697	XM_002277255	PREDICTED: Vitis vinifera hypothetical protein LOC100262317 (LOC100262317), mRNA
CL25060.Contig1_All	CL25060.Contig1_All	0	0.49	1.54	44.4	PRGDB00196345	Phvulv091012371m	Putative_R-Genes,_predicted_from_Pythozome	Phaseolus vulgaris	CNL
CL24994.Contig3_All	CL24994.Contig3_All	0	0.66	0.78	60.3	PRGDB00150537	evm.model.supercontig_65.54	Putative_R-Genes,_predicted_from_Pythozome	Arabidopsis lyrata subsp. lyrata	RLP			leucine-rich repeat transmembrane protein kinase family protein (best arabidopsis hit)
CL14637.Contig1_All	CL14637.Contig1_All	1.96	1.64	2.85	51	PRGDB00061511	disease resistance protein	Putative_R-Genes,_collected_from_NCBI_Protein	Brassica rapa subsp. pekinensis	TNL	227438238	FJ842828	Brassica rapa subsp. pekinensis isolate BrTNL10 disease resistance protein gene, complete cds.
Unigene181622_All	Unigene181622_All	0.62	0.69	1.56	53.9	PRGDB00061511	disease resistance protein	Putative_R-Genes,_collected_from_NCBI_Protein	Brassica rapa subsp. pekinensis	TNL	227438238	FJ842828	Brassica rapa subsp. pekinensis isolate BrTNL10 disease resistance protein gene, complete cds.
Unigene177675_All	Unigene177675_All	0.55	0.29	1.12	83.3	PRGDB00156176	Glyma02g36940.1	Putative_R-Genes,_predicted_from_Pythozome	Glycine max	RLP			Leucine-rich repeat protein kinase family protein (best arabidopsis hit)
Unigene11756_All	Unigene11756_All	0.59	0	0.27	84.7	PRGDB00167462	Medtr1g025090.1	Putative_R-Genes,_predicted_from_Pythozome	Medicago truncatula	RPW8-NL			ADR1-like 1 (best arabidopsis hit)
CL17566.Contig1_All	CL17566.Contig1_All	0	0.41	0	66.3	PRGDB00159707	Glyma08g08810.1	Putative_R-Genes,_predicted_from_Pythozome	Glycine max	RLP			Leucine-rich receptor-like protein kinase family protein (best arabidopsis hit)
CL15310.Contig8_All	CL15310.Contig8_All	5.22	11.44	2.86	71.7	PRGDB00196424	Phvulv091029735m	Putative_R-Genes,_predicted_from_Pythozome	Phaseolus vulgaris	RLK-GNK2
Unigene231961_All	Unigene231961_All	0	0	1.23	71.6	PRGDB00211417	Eucgr.H00009.1	Putative_R-Genes,_predicted_from_Pythozome	Eucalyptus grandis	RLP
Unigene278348_All	Unigene278348_All	1.21	0	1.46	44.7	PRGDB00068751	Gma.2045	Putative_R-Genes,_predicted_from_NCBI_UniGene	Glycine max	RLP	212717160	EU888333	Glycine max clone 8070624 receptor-like serine
CL46289.Contig2_All	CL46289.Contig2_All	0.98	1.32	0.29	45.5	PRGDB00160156	Glyma08g41270.1	Putative_R-Genes,_predicted_from_Pythozome	Glycine max	TNL			disease resistance protein (TIR-NBS-LRR class), putative (best arabidopsis hit)
CL2122.Contig11_All	CL2122.Contig11_All	0.89	2.44	2.46	88.2	PRGDB00158249	Glyma06g05900.1	Putative_R-Genes,_predicted_from_Pythozome	Glycine max	RLP			Leucine-rich receptor-like protein kinase family protein (best arabidopsis hit)
CL61951.Contig1_All	CL61951.Contig1_All	0	0	0.68	51.1	PRGDB00061522	disease resistance protein	Putative_R-Genes,_collected_from_NCBI_Protein	Brassica rapa subsp. pekinensis	NL	227438216	FJ842817	Brassica rapa subsp. pekinensis isolate BrNL12 disease resistance protein gene, complete cds.
CL49548.Contig4_All	CL49548.Contig4_All	1.76	0.63	0.34	46.4	PRGDB00061511	disease resistance protein	Putative_R-Genes,_collected_from_NCBI_Protein	Brassica rapa subsp. pekinensis	TNL	227438238	FJ842828	Brassica rapa subsp. pekinensis isolate BrTNL10 disease resistance protein gene, complete cds.
Unigene284430_All	Unigene284430_All	1.23	0	0	44.4	PRGDB00061511	disease resistance protein	Putative_R-Genes,_collected_from_NCBI_Protein	Brassica rapa subsp. pekinensis	TNL	227438238	FJ842828	Brassica rapa subsp. pekinensis isolate BrTNL10 disease resistance protein gene, complete cds.
Unigene9102_All	Unigene9102_All	0.54	2.37	0	43.5	PRGDB00183267	GSVIVT01014128001	Putative_R-Genes,_predicted_from_Pythozome	Vitis vinifera	RLP			Leucine-rich repeat transmembrane protein kinase (best arabidopsis hit)
CL22621.Contig4_All	CL22621.Contig4_All	0.26	9.18	4.96	54.7	PRGDB00191790	Lsa.51071	Putative_R-Genes,_predicted_from_NCBI_UniGene	Lactuca sativa	N	329678974	JI581480	TSA: Lactuca sativa Letassy_X1_20535 mRNA sequence
Unigene36152_All	Unigene36152_All	2.34	0	0	47.7	PRGDB00188243	Gma.3822	Putative_R-Genes,_predicted_from_NCBI_UniGene	Glycine max	CNL	356563665	XM_003550034	PREDICTED: Glycine max probable disease resistance protein At5g66900-like (LOC100809435), mRNA
Unigene29185_All	Unigene29185_All	1.63	1.13	1.77	42.9	PRGDB00215085	MDP0000284090	Putative_R-Genes,_predicted_from_Pythozome	Malus x domestica	NL
Unigene97548_All	Unigene97548_All	2.79	0	0	52.4	PRGDB00159663	Glyma08g07570.1	Putative_R-Genes,_predicted_from_Pythozome	Glycine max	N			white-brown complex homolog protein 11 (best arabidopsis hit)
[truncated: 7,404 more rows]
